# Supplementary material for: The Regulatory Role of Histone Modification on Gene Expression in the Early Stage of Myocardial Infarction
Source: Front Cardiovasc Med. 2020 Nov 30;7:594325. doi: 10.3389/fcvm.2020.594325 (PMC7734124; doi:10.3389/fcvm.2020.594325)
Supplement: Supplementary file 2 [file Table_2.XLSX]

## Sheet: DEGs
Supplemental Table 3. Lists of DEGs from the DESeq2 output
ENSEMBL	baseMean	log2FoldChange	lfcSE	stat	pvalue	padj	Sham_rep1	Sham_rep2	MI24h_rep1	MI24h_rep2	SYMBOL	ENTREZID
ENSMUSG00000000028	62.7966	-0.100933	0.420267	-0.240164	0.810203	0.897721	82	48	59	65	Cdc45	12544
ENSMUSG00000000037	26.407	-0.917377	0.656999	-1.39631	0.16262	0.315706	31	36	13	24	Scml2	107815
ENSMUSG00000000049	14.6497	0.42092	0.856666	0.491347	0.623181	0.774126	9	15	14	20	Apoh	11818
ENSMUSG00000000056	2619.48	-0.139683	0.123942	-1.127	0.259741	0.436471	2678	2689	2445	2647	Narf	67608
ENSMUSG00000000058	2831.75	0.318084	0.0972022	3.2724	0.00106639	0.00524713	2714	2256	3356	3085	Cav2	12390
ENSMUSG00000000078	4073.05	0.695953	0.115628	6.01892	1.76e-09	3.03e-08	3201	2905	5924	4439	Klf6	23849
ENSMUSG00000000085	863.62	-0.273428	0.133418	-2.0494	0.0404229	0.1098	1015	848	810	791	Scmh1	29871
ENSMUSG00000000088	8559.56	0.0101346	0.0967258	0.104777	0.916553	0.958674	9414	7441	8508	9048	Cox5a	12858
ENSMUSG00000000093	345.858	0.236006	0.191088	1.23506	0.216806	0.385572	321	302	409	358	Tbx2	21385
ENSMUSG00000000094	0.723523	2.95065	3.88151	0.760181	0.447146	NA	0	0	2	1	Tbx4	21387
ENSMUSG00000000120	53.2621	0.189749	0.441707	0.429582	0.667499	0.803921	53	45	56	60	Ngfr	18053
ENSMUSG00000000126	200.057	0.538191	0.264527	2.03454	0.0418973	0.113004	196	129	295	194	Wnt9a	216795
ENSMUSG00000000127	338.835	-0.253191	0.194055	-1.30474	0.191983	0.354255	407	321	304	328	Fer	14158
ENSMUSG00000000131	1840.45	0.462392	0.115281	4.011	6.05e-05	0.000428268	1714	1346	2416	1966	Xpo6	74204
ENSMUSG00000000134	751.553	0.138305	0.14021	0.986411	0.323931	0.511111	747	660	830	783	Tfe3	209446
ENSMUSG00000000142	84.6267	0.00580479	0.372402	0.0155875	0.987564	0.994336	87	79	109	66	Axin2	12006
ENSMUSG00000000148	356.671	0.378213	0.188452	2.00694	0.0447557	0.119042	356	259	435	392	Brat1	231841
ENSMUSG00000000149	3859.89	-0.0318023	0.104404	-0.304607	0.760665	0.865839	3900	3743	3974	3841	Gna12	14673
ENSMUSG00000000154	8.8335	-0.357835	1.09336	-0.327281	0.743455	0.855798	7	12	11	5	Slc22a18	18400
ENSMUSG00000000159	27.0004	-0.518612	0.651318	-0.79625	0.425886	0.612715	24	37	18	27	Igsf5	72058
ENSMUSG00000000167	11.6	-0.00355932	0.939216	-0.00378968	0.996976	0.999245	13	10	16	8	Pih1d2	72614
ENSMUSG00000000168	8797.07	-0.196038	0.0843992	-2.32275	0.0201924	0.0634161	10265	8281	8672	8129	Dlat	235339
ENSMUSG00000000171	7841.74	-0.209775	0.0851664	-2.46311	0.0137736	0.0463747	8953	7612	7708	7193	Sdhd	66925
ENSMUSG00000000182	8.06149	2.13966	1.49626	1.43001	0.152715	0.302501	4	2	28	0	Fgf23	64654
ENSMUSG00000000183	7.18375	-0.989047	1.26781	-0.780123	0.435319	0.622037	5	13	8	2	Fgf6	14177
ENSMUSG00000000184	3255.66	-0.383166	0.101782	-3.76457	0.000166838	0.00105069	4165	3134	2914	2871	Ccnd2	12444
ENSMUSG00000000194	1249.69	0.0701554	0.121099	0.579323	0.562371	0.727755	1302	1100	1305	1314	Gpr107	277463
ENSMUSG00000000197	10.7684	-2.15813	1.04287	-2.06942	0.0385069	0.105743	15	19	3	5	Nalcn	338370
ENSMUSG00000000202	0.463511	-2.38064	4.90213	-0.485635	0.627226	NA	2	0	0	0	Btbd17	72014
ENSMUSG00000000204	908.037	0.764907	0.145379	5.26147	1.43e-07	1.77e-06	792	545	1149	1190	Slfn4	20558
ENSMUSG00000000214	0.507808	2.4332	4.88861	0.497727	0.618676	NA	0	0	0	2	Th	21823
ENSMUSG00000000223	22.5444	-0.82067	0.72888	-1.12593	0.260194	0.437065	39	19	10	23	Drp2	13497
ENSMUSG00000000244	26.8573	-0.216039	0.626108	-0.345051	0.730056	0.84822	38	20	26	25	Tspan32	27027
ENSMUSG00000000247	1.20918	1.97108	2.99254	0.658665	0.510111	NA	1	0	2	2	Lhx2	16870
ENSMUSG00000000248	3.97912	-1.5779	1.70293	-0.926581	0.354144	NA	2	9	1	3	Clec2g	70809
ENSMUSG00000000253	1809.72	-0.327027	0.126791	-2.57925	0.0099015	0.0353559	2072	1882	1534	1743	Gmpr	66355
ENSMUSG00000000266	805.917	-0.00915118	0.145378	-0.0629473	0.949808	0.975789	944	662	882	767	Mid2	23947
ENSMUSG00000000275	1978.25	-0.284691	0.1101	-2.58575	0.00971671	0.0348292	2220	2044	1905	1750	Trim25	217069
ENSMUSG00000000276	855.644	-0.512752	0.137971	-3.71639	0.000202093	0.00124362	1141	852	728	716	Dgke	56077
ENSMUSG00000000278	402.512	-0.39422	0.178165	-2.21267	0.0269205	0.0798713	472	426	361	351	Scpep1	74617
ENSMUSG00000000282	624.168	0.277777	0.150387	1.84708	0.0647349	0.158271	610	503	758	646	Mnt	17428
ENSMUSG00000000290	718.467	-0.000934813	0.142114	-0.00657791	0.994752	0.997979	799	622	762	710	Itgb2	16414
ENSMUSG00000000295	42.3528	0.0146159	0.492677	0.0296663	0.976333	0.988483	45	38	42	45	Hddc2	69692
ENSMUSG00000000296	79.076	-0.792471	0.407814	-1.94322	0.0519901	0.133724	79	114	71	48	Tpd52l1	21987
ENSMUSG00000000301	22.7421	0.480015	0.717705	0.668819	0.503611	0.679223	11	25	27	27	Pemt	18618
ENSMUSG00000000303	22.9714	1.31296	0.711172	1.84619	0.0648653	0.158483	14	12	47	21	Cdh1	12550
ENSMUSG00000000305	47.2531	-0.824276	0.527767	-1.56182	0.118331	0.250027	40	75	41	29	Cdh4	12561
ENSMUSG00000000308	3.67422	-1.02691	1.6469	-0.623538	0.532931	NA	7	3	3	2	Ckmt1	12716
ENSMUSG00000000317	1044.27	0.175315	0.124935	1.40326	0.160541	0.312754	1050	883	1196	1075	Bcl6b	12029
ENSMUSG00000000318	152.09	-0.867545	0.271001	-3.20126	0.00136829	0.00654769	215	173	119	102	Clec10a	17312
ENSMUSG00000000320	144.447	-0.66674	0.294586	-2.26331	0.0236165	0.0719184	218	136	133	97	Alox12	11684
ENSMUSG00000000325	1075.96	0.832395	0.136767	6.08624	1.16e-09	2.07e-08	795	725	1585	1247	Arvcf	11877
ENSMUSG00000000326	5598.24	0.901403	0.0912605	9.87726	5.22e-23	4.17e-21	4063	3611	7854	7096	Comt	12846
ENSMUSG00000000339	375.229	0.248148	0.189099	1.31227	0.18943	0.351195	362	313	394	438	Rtca	66368
ENSMUSG00000000340	1436.18	-0.518198	0.118609	-4.36897	1.25e-05	0.000103211	1919	1432	1274	1148	Dbt	13171
ENSMUSG00000000346	5106.5	-0.267801	0.088856	-3.01388	0.00257928	0.0113847	5968	5025	4959	4539	Dazap2	23994
ENSMUSG00000000355	405.975	0.0823008	0.184668	0.445669	0.655836	0.79678	441	339	403	450	Mcts1	68995
ENSMUSG00000000359	153.965	0.147053	0.275343	0.534071	0.593292	0.751677	156	132	193	140	Rem1	19700
ENSMUSG00000000365	5.07921	-0.0893546	1.4963	-0.059717	0.952381	NA	10	1	3	7	Rnf17	30054
ENSMUSG00000000374	1399.31	-0.0629756	0.114859	-0.548286	0.583496	0.744218	1570	1254	1453	1352	Trappc10	216131
ENSMUSG00000000378	547.341	0.442617	0.162294	2.72725	0.00638646	0.0244927	462	447	675	617	Ccm2	216527
ENSMUSG00000000384	1720.98	0.365437	0.114163	3.20102	0.0013694	0.00654769	1530	1421	2047	1922	Tbrg4	21379
ENSMUSG00000000385	1.78117	1.30704	2.55951	0.51066	0.609589	NA	1	1	0	5	Tmprss2	50528
ENSMUSG00000000386	104.171	-0.966486	0.352302	-2.74335	0.0060816	0.0235283	114	152	71	73	Mx1	17857
ENSMUSG00000000392	90.8564	-1.01024	0.353442	-2.8583	0.00425917	0.0174334	135	105	55	68	Fap	14089
ENSMUSG00000000399	6613.6	-0.0540663	0.086078	-0.628108	0.529933	0.70068	7258	6026	6877	6420	Ndufa9	66108
ENSMUSG00000000409	15.7743	0.229355	0.800214	0.286617	0.774406	0.874999	18	11	19	16	Lck	16818
ENSMUSG00000000411	0.533803	-0.115406	4.52686	-0.0254935	0.979661	NA	0	1	0	1	Tssk3	58864
ENSMUSG00000000416	37.4558	-0.936729	0.566259	-1.65424	0.0980785	0.216619	71	29	30	23	Cttnbp2	30785
ENSMUSG00000000420	2824.74	0.127281	0.101599	1.25278	0.210286	0.378019	2962	2371	3273	2781	Galnt1	14423
ENSMUSG00000000435	0.695266	-2.96412	4.32226	-0.68578	0.492852	NA	3	0	0	0	Myf5	17877
ENSMUSG00000000439	3258.42	-0.0110275	0.096524	-0.114246	0.909043	0.95454	3516	2932	3553	3106	Mkrn2	67027
ENSMUSG00000000440	350.415	0.222172	0.201507	1.10255	0.270222	0.448981	305	326	421	353	Pparg	19016
ENSMUSG00000000441	3381.68	0.0369312	0.100312	0.368165	0.71275	0.835911	3635	2954	3838	3195	Raf1	110157
ENSMUSG00000000486	56.6958	0.125807	0.450709	0.279131	0.780144	0.878342	72	37	56	65	2020-09-01	54204
ENSMUSG00000000486	56.6958	0.125807	0.450709	0.279131	0.780144	0.878342	72	37	56	65	Gm4532	100043580
ENSMUSG00000000489	1949.92	0.595643	0.107002	5.56663	2.6e-08	3.72e-07	1635	1421	2541	2271	Pdgfb	18591
ENSMUSG00000000530	1285.58	0.327027	0.122519	2.66918	0.00760367	0.0283455	1162	1076	1550	1383	Acvrl1	11482
ENSMUSG00000000531	390.356	0.322259	0.182655	1.7643	0.0776808	0.182183	348	332	455	433	Grasp	56149
ENSMUSG00000000532	766.547	0.0407991	0.139623	0.292209	0.770127	0.872004	845	650	835	759	Acvr1b	11479
ENSMUSG00000000538	4480.28	0.143531	0.0915306	1.56812	0.116853	0.247624	4488	3890	4976	4659	Tom1l2	216810
ENSMUSG00000000544	0.469619	2.33066	4.89618	0.476017	0.634062	NA	0	0	2	0	Gpa33	59290
ENSMUSG00000000552	401.922	-0.652944	0.201045	-3.24776	0.00116319	0.00566777	453	503	306	332	Zfp385a	29813
ENSMUSG00000000555	6459.76	1.87979	0.129331	14.5347	7.3e-48	2.59e-45	3088	2374	12525	8423	Itga5	16402
ENSMUSG00000000560	0.704429	2.91506	4.30104	0.677757	0.497926	NA	0	0	3	0	Gabra2	14395
ENSMUSG00000000561	1645.11	0.883769	0.11301	7.82029	5.27e-15	1.94e-13	1238	1041	2358	2021	Wdr77	70465
ENSMUSG00000000562	20.8193	-0.90602	0.733572	-1.23508	0.216801	0.385572	38	17	19	11	Adora3	11542
ENSMUSG00000000562	20.8193	-0.90602	0.733572	-1.23508	0.216801	0.385572	38	17	19	11	Tmigd3	69296
ENSMUSG00000000563	16712.5	-0.0360611	0.0810582	-0.444879	0.656407	0.796932	18029	15300	17682	16147	Atp5f1	11950
ENSMUSG00000000567	165.995	0.588227	0.269975	2.17882	0.0293448	0.0853395	127	132	195	212	Sox9	20682
ENSMUSG00000000568	1655.36	0.351797	0.111002	3.16928	0.00152815	0.00722096	1567	1301	2033	1775	Hnrnpd	11991
ENSMUSG00000000579	93.0751	-0.134528	0.355797	-0.378105	0.705353	0.831223	86	103	86	95	Dynlt1c	100040563
ENSMUSG00000000581	852.772	-0.0973391	0.142682	-0.68221	0.495106	0.672369	978	765	949	745	C1d	57316
ENSMUSG00000000594	704.657	-0.596846	0.146811	-4.0654	4.8e-05	0.000349525	905	766	561	586	Gm2a	14667
ENSMUSG00000000600	981.858	0.0733417	0.129583	0.56598	0.571407	0.734991	1076	818	1075	989	Krit1	79264
ENSMUSG00000000605	2922.55	-0.235453	0.10024	-2.34889	0.0188294	0.0599399	3404	2827	2740	2753	Clcn4	12727
ENSMUSG00000000627	23.2378	0.297562	0.676859	0.439622	0.660211	0.799281	22	19	20	32	Sema4f	20355
ENSMUSG00000000628	9841.22	0.161035	0.0928855	1.7337	0.0829716	0.190938	10145	8200	11741	9602	Hk2	15277
ENSMUSG00000000631	7031.14	0.370813	0.102376	3.62206	0.000292263	0.00171154	6372	5680	9116	7184	Myo18a	360013
ENSMUSG00000000632	9.49666	-0.684704	1.02801	-0.66605	0.505379	0.680548	12	11	9	6	Sez6	20370
ENSMUSG00000000673	10.4022	0.359229	0.97584	0.368123	0.712781	0.835911	10	8	13	11	Haao	107766
ENSMUSG00000000682	249.032	-0.327813	0.218902	-1.49754	0.134254	0.27523	320	230	237	216	Cd52	23833
ENSMUSG00000000686	75.5577	-0.220774	0.376322	-0.586663	0.55743	0.723318	79	80	76	67	Abhd15	67477
ENSMUSG00000000690	1.66658	-1.2211	2.78213	-0.438909	0.660728	NA	5	0	0	2	Hoxb6	15414
ENSMUSG00000000693	774.956	-0.117987	0.157094	-0.751064	0.452614	0.636186	875	716	689	827	Loxl3	16950
ENSMUSG00000000706	0.533803	-0.115406	4.52686	-0.0254935	0.979661	NA	0	1	0	1	Btn1a1	12231
ENSMUSG00000000708	3371.26	0.240069	0.0953116	2.51878	0.0117761	0.0408315	3384	2720	3824	3654	Kat2b	18519
ENSMUSG00000000711	2048.53	-0.239781	0.104164	-2.30195	0.021338	0.0661861	2372	1999	2016	1835	Rab5b	19344
ENSMUSG00000000730	21.0255	0.733748	0.700021	1.04818	0.294556	0.478662	16	15	31	23	Dnmt3l	54427
ENSMUSG00000000731	2.88957	-1.04845	2.00518	-0.522869	0.601065	NA	6	2	4	0	Aire	11634
ENSMUSG00000000732	333.408	0.0715178	0.195002	0.366754	0.713803	0.836437	368	276	386	316	Icosl	50723
ENSMUSG00000000738	1785.55	-0.0788112	0.114792	-0.686557	0.492362	0.669832	1851	1745	1859	1700	Spg7	234847
ENSMUSG00000000739	21.5041	-0.452353	0.691361	-0.654294	0.512922	0.68681	27	22	16	21	Sult5a1	57429
ENSMUSG00000000740	9706.66	0.659988	0.0874027	7.55112	4.32e-14	1.41e-12	7825	6963	12455	11893	Rpl13	270106
ENSMUSG00000000743	1440.89	-0.0412869	0.116388	-0.354735	0.722788	0.84334	1529	1345	1468	1439	Chmp1a	234852
ENSMUSG00000000751	1159.89	-0.292643	0.128859	-2.27104	0.0231446	0.070748	1341	1171	1033	1098	Rpa1	68275
ENSMUSG00000000753	751.91	-0.16329	0.154035	-1.06008	0.289106	0.472047	813	746	679	769	Serpinf1	20317
ENSMUSG00000000759	527.727	-0.0300161	0.165633	-0.181221	0.856194	0.925814	580	472	509	558	Tubgcp3	259279
ENSMUSG00000000766	0.463511	-2.38064	4.90213	-0.485635	0.627226	NA	2	0	0	0	Oprm1	18390
ENSMUSG00000000776	699.754	0.763565	0.150317	5.0797	3.78e-07	4.33e-06	565	459	1007	803	Polr3d	67065
ENSMUSG00000000782	34.3735	-0.0678855	0.566376	-0.119859	0.904594	0.952291	29	39	41	28	Tcf7	21414
ENSMUSG00000000787	6233.81	0.345398	0.0971936	3.55371	0.000379838	0.00216098	6141	4724	7847	6482	Ddx3x	13205
ENSMUSG00000000791	1.9847	0.612704	2.2194	0.276068	0.782496	NA	1	2	4	1	Il12rb1	16161
ENSMUSG00000000792	6.30889	-1.16879	1.27303	-0.918116	0.358558	0.546523	8	9	5	3	Slc5a5	114479
ENSMUSG00000000794	3.47762	-0.11192	1.71979	-0.0650778	0.948112	NA	3	4	6	1	Kcnn3	140493
ENSMUSG00000000804	941.01	0.121215	0.133818	0.905819	0.365032	0.553546	1030	757	1057	954	Usp32	237898
ENSMUSG00000000805	895.407	0.0815839	0.170318	0.47901	0.631931	0.77992	853	849	1143	755	Car4	12351
ENSMUSG00000000811	373.297	0.268174	0.184989	1.44967	0.14715	0.294482	354	312	410	424	Txnrd3	232223
ENSMUSG00000000817	1.25733	1.88066	2.953	0.636865	0.524213	NA	0	1	2	2	Fasl	14103
ENSMUSG00000000823	1049.19	-0.0910926	0.132996	-0.684928	0.49339	0.670853	1086	1035	1117	967	Zfp512b	269401
ENSMUSG00000000826	2816.36	0.10314	0.10029	1.02842	0.303753	0.488906	2861	2483	3197	2787	Dnajc5	13002
ENSMUSG00000000827	1204.29	0.103271	0.119282	0.865773	0.386615	0.574938	1254	1036	1324	1232	Tpd52l2	66314
ENSMUSG00000000838	759.855	-0.000384515	0.138349	-0.00277932	0.997782	0.999245	810	687	811	746	Fmr1	14265
ENSMUSG00000000861	77.4719	-0.497029	0.402203	-1.23577	0.216546	0.385391	118	64	55	76	Bcl11a	14025
ENSMUSG00000000869	0.701374	0.926978	4.00479	0.231468	0.816952	NA	1	0	2	0	Il4	16189
ENSMUSG00000000876	602.991	-0.581625	0.151009	-3.85158	0.00011736	0.000768389	795	633	513	477	Pxmp4	59038
ENSMUSG00000000881	281.866	-0.5569	0.212649	-2.61887	0.00882228	0.0322029	350	310	267	202	Dlg3	53310
ENSMUSG00000000884	73.7273	-0.333795	0.378928	-0.880891	0.378377	0.566396	94	69	73	61	Gnb1l	13972
ENSMUSG00000000889	86.8479	-2.35594	0.379534	-6.20745	5.39e-10	1.01e-08	154	132	27	31	Dbh	13166
ENSMUSG00000000901	160.769	-0.376518	0.268421	-1.40272	0.160702	0.312858	208	152	136	150	Mmp11	17385
ENSMUSG00000000902	621.62	0.52959	0.156042	3.39389	0.000689067	0.00363278	592	418	770	735	Smarcb1	20587
ENSMUSG00000000903	1.52342	4.01869	3.19966	1.25597	0.209126	NA	0	0	0	6	Vpreb3	22364
ENSMUSG00000000915	1534.98	0.664231	0.113724	5.84074	5.2e-09	8.37e-08	1261	1078	2059	1802	Hip1r	29816
ENSMUSG00000000916	595.258	0.4564	0.155313	2.93858	0.00329717	0.0140499	562	431	767	647	Nsun5	100609
ENSMUSG00000000934	117.134	0.0791525	0.30298	0.261247	0.793902	0.886833	125	100	133	114	Top1mt	72960
ENSMUSG00000000942	14.9883	0.891477	0.945467	0.942895	0.345734	0.534487	20	2	19	21	Hoxa4	15401
ENSMUSG00000000957	1453.09	-0.0208918	0.117731	-0.177454	0.859152	0.927026	1601	1289	1613	1349	Mmp14	17387
ENSMUSG00000000958	202.946	-0.150002	0.236158	-0.635175	0.525314	0.696129	237	185	199	195	Slc7a7	20540
ENSMUSG00000000959	2220.15	-0.172702	0.103133	-1.67456	0.0940213	0.209923	2480	2150	2217	2060	Oxa1l	69089
ENSMUSG00000000976	436.315	0.181501	0.17225	1.05371	0.292016	0.475622	420	383	494	456	Heatr6	217026
ENSMUSG00000000982	25.7783	0.517189	0.694959	0.744201	0.456755	0.639959	11	29	33	29	Ccl3	20302
ENSMUSG00000000983	4.22248	0.866024	1.56074	0.554881	0.578976	NA	4	2	3	8	Wfdc18	14038
ENSMUSG00000001014	9.67397	-1.55112	1.05526	-1.4699	0.14159	0.286352	13	15	4	6	Icam4	78369
ENSMUSG00000001016	1066.95	0.42025	0.126595	3.31964	0.000901343	0.00454581	967	830	1349	1157	Ilf2	67781
ENSMUSG00000001017	3227.72	0.246328	0.100766	2.44456	0.0145029	0.0483265	3173	2648	3922	3270	Chtop	66511
ENSMUSG00000001018	1389.93	-0.294612	0.116111	-2.53734	0.0111698	0.0390459	1667	1355	1291	1265	Snapin	20615
ENSMUSG00000001020	310.036	-0.0263421	0.195922	-0.134452	0.893045	0.946083	344	274	332	298	S100a4	20198
ENSMUSG00000001021	2.73566	4.86505	2.38794	2.03734	0.0416161	NA	0	0	3	8	S100a3	20197
ENSMUSG00000001023	0.794608	-1.19258	3.8283	-0.311517	0.755408	NA	0	2	1	0	S100a5	20199
ENSMUSG00000001025	1097.29	0.567278	0.138534	4.09486	4.22e-05	0.000311439	863	866	1326	1353	S100a6	20200
ENSMUSG00000001027	461.618	-2.22445	0.195476	-11.3797	5.28e-30	7.11e-28	897	616	196	139	Scn4a	110880
ENSMUSG00000001029	608.473	0.473926	0.153843	3.08058	0.002066	0.00942244	521	479	733	715	Icam2	15896
ENSMUSG00000001034	433.867	0.589831	0.18798	3.13773	0.0017026	0.0079369	334	343	601	470	Mapk7	23939
ENSMUSG00000001036	1121.75	-0.173351	0.123747	-1.40085	0.161258	0.313732	1259	1082	1156	1007	Epn2	13855
ENSMUSG00000001039	68.0417	0.147967	0.393958	0.375591	0.707221	0.832638	74	54	81	66	B9d1	27078
ENSMUSG00000001052	1198.28	0.291444	0.128183	2.27365	0.0229869	0.0703252	1204	928	1497	1213	Sec24b	99683
ENSMUSG00000001053	523.775	0.795715	0.165132	4.81865	1.45e-06	1.48e-05	399	354	752	613	N4bp3	212706
ENSMUSG00000001054	488.63	0.556909	0.169581	3.28404	0.0010233	0.00506424	395	380	638	555	Rmnd5b	66089
ENSMUSG00000001056	614.635	1.20217	0.154214	7.7955	6.42e-15	2.3e-13	420	317	892	863	Nhp2	52530
ENSMUSG00000001062	800.12	-0.096797	0.13985	-0.692149	0.488844	0.6672	858	767	790	792	Vps9d1	72325
ENSMUSG00000001065	745.813	0.0857554	0.139152	0.616271	0.537716	0.70745	787	641	819	755	Zfp276	57247
ENSMUSG00000001082	340.033	0.589461	0.196977	2.99253	0.00276676	0.0120729	309	229	469	371	Mfsd10	68294
ENSMUSG00000001089	2127.84	0.521562	0.111196	4.69049	2.73e-06	2.61e-05	1947	1509	2821	2331	Luzp1	269593
ENSMUSG00000001095	0.463511	-2.38064	4.90213	-0.485635	0.627226	NA	2	0	0	0	Slc13a2	20500
ENSMUSG00000001098	2336.27	0.634394	0.107783	5.88584	3.96e-09	6.52e-08	1858	1733	3018	2804	Kctd10	330171
ENSMUSG00000001100	2481.55	0.0371697	0.102301	0.363337	0.716353	0.838273	2550	2265	2658	2491	Poldip2	67811
ENSMUSG00000001103	2.89163	-0.446615	2.03168	-0.219825	0.826007	NA	0	6	3	2	Sebox	18292
ENSMUSG00000001105	522.256	0.157104	0.171489	0.916115	0.359607	0.547905	489	478	630	501	Ift20	55978
ENSMUSG00000001119	3354.68	-0.54673	0.135492	-4.03516	5.46e-05	0.000391077	4173	3659	2423	3129	Col6a1	12833
ENSMUSG00000001120	85.2578	0.898216	0.366337	2.45188	0.014211	0.047561	75	44	122	106	Pcbp3	59093
ENSMUSG00000001123	851.624	0.165527	0.150968	1.09644	0.272886	0.452011	843	736	847	990	Lgals9	16859
ENSMUSG00000001127	2264.86	-0.26573	0.103783	-2.56043	0.0104542	0.0369442	2707	2176	2254	1966	Araf	11836
ENSMUSG00000001128	708.099	-0.707644	0.159165	-4.44597	8.75e-06	7.44e-05	1039	708	532	568	Cfp	18636
ENSMUSG00000001131	2601.92	1.81141	0.364921	4.96384	6.91e-07	7.49e-06	1542	784	4682	3646	Timp1	21857
ENSMUSG00000001134	281.473	0.0150073	0.203683	0.0736795	0.941265	0.971407	301	251	304	276	Uxt	22294
ENSMUSG00000001138	519.746	-0.52083	0.160811	-3.23878	0.00120042	0.00582379	686	526	452	423	Cnnm3	94218
ENSMUSG00000001143	703.984	-0.284718	0.142327	-2.00045	0.0454518	0.120401	830	694	665	635	Lman2l	214895
ENSMUSG00000001150	856.041	-0.00812365	0.134519	-0.0603904	0.951845	0.976639	896	792	923	827	Mcm3ap	54387
ENSMUSG00000001151	1708.7	-0.585717	0.110716	-5.29026	1.22e-07	1.54e-06	2207	1836	1406	1391	Pcnt	18541
ENSMUSG00000001155	5.04082	-0.931502	1.42353	-0.654359	0.512881	NA	7	6	2	5	Ftcd	14317
ENSMUSG00000001156	443.837	0.0295972	0.191462	0.154585	0.877148	0.93688	547	331	467	452	Mxd1	17119
ENSMUSG00000001157	263.892	-0.241165	0.227354	-1.06075	0.288805	0.471714	290	271	294	204	Gmcl1	23885
ENSMUSG00000001158	502.729	0.166381	0.169627	0.980864	0.32666	0.513921	492	439	519	567	Snrnp27	66618
ENSMUSG00000001166	39.7268	-0.152125	0.525185	-0.289661	0.772076	0.873317	55	29	36	41	Oas1c	114643
ENSMUSG00000001168	4.64455	-0.716881	1.53648	-0.466574	0.640805	NA	4	7	1	6	Oas1h	246729
ENSMUSG00000001173	654.084	0.251608	0.14609	1.72228	0.0850197	0.1946	634	542	759	698	Ocrl	320634
ENSMUSG00000001175	10003.4	0.610819	0.0836658	7.30071	2.86e-13	8.51e-12	8426	7166	12957	11825	Calm1	12313
ENSMUSG00000001211	4645.34	-0.196721	0.0997565	-1.97201	0.0486079	0.126794	5540	4275	4345	4508	Agpat3	28169
ENSMUSG00000001225	0.488714	2.38265	4.5756	0.520729	0.602556	NA	0	0	1	1	Slc26a3	13487
ENSMUSG00000001227	707.781	0.328322	0.144249	2.27607	0.0228419	0.069972	648	585	848	767	Sema6b	20359
ENSMUSG00000001228	276.128	-0.0882392	0.244362	-0.361101	0.718024	0.839531	314	248	219	325	Uhrf1	18140
ENSMUSG00000001229	1696.37	0.325506	0.110603	2.94302	0.00325031	0.0138706	1573	1388	2018	1849	Dpp9	224897
ENSMUSG00000001240	1139.89	0.360818	0.123711	2.91662	0.00353845	0.014912	1058	907	1318	1305	Ramp2	54409
ENSMUSG00000001247	111.017	0.0476337	0.318713	0.149457	0.881193	0.939524	109	105	133	99	Lsr	54135
ENSMUSG00000001248	1416	0.208814	0.124367	1.67901	0.0931506	0.208524	1336	1241	1524	1580	Gramd1a	52857
ENSMUSG00000001249	51.6382	-0.639448	0.468297	-1.36547	0.172104	0.328004	55	67	49	34	Hpn	15451
ENSMUSG00000001270	1205.43	-0.344188	0.157947	-2.17913	0.029322	0.0852903	1265	1362	991	1175	Ckb	12709
ENSMUSG00000001280	1545.39	-0.192148	0.12366	-1.55384	0.120222	0.252883	1903	1368	1616	1347	Sp1	20683
ENSMUSG00000001281	96.7986	-0.15377	0.33192	-0.463273	0.643168	0.78814	116	86	99	89	Itgb7	16421
ENSMUSG00000001285	358.508	0.0499561	0.191484	0.260889	0.794178	0.886997	364	328	357	388	Myg1	60315
ENSMUSG00000001288	797.437	-0.138393	0.173211	-0.798985	0.424299	0.610976	869	773	660	885	Rarg	19411
ENSMUSG00000001289	1860.88	-0.0638263	0.110385	-0.578215	0.563119	0.728391	2007	1736	1856	1867	Pfdn5	56612
ENSMUSG00000001300	1203.53	0.091721	0.134276	0.683078	0.494558	0.671946	1373	944	1380	1170	Efnb2	13642
ENSMUSG00000001305	238.538	1.02533	0.223329	4.59112	4.41e-06	4.02e-05	163	146	349	307	Rrp15	67223
ENSMUSG00000001313	78.8322	-0.102881	0.364666	-0.282122	0.77785	0.877301	88	73	84	72	Rnd2	11858
ENSMUSG00000001323	1175.99	0.418378	0.129058	3.24177	0.0011879	0.00577075	1134	859	1521	1243	Srr	27364
ENSMUSG00000001333	570.984	-0.275943	0.160882	-1.71518	0.0863116	0.196636	717	523	521	536	Sync	68828
ENSMUSG00000001334	7683.77	-1.03461	0.087516	-11.822	3e-32	4.5e-30	10847	9466	5285	5039	Fndc5	384061
ENSMUSG00000001348	62.2139	-1.02958	0.41697	-2.46921	0.0135413	0.0457514	98	68	45	39	Acp5	11433
ENSMUSG00000001349	116.869	1.47125	0.31551	4.66307	3.12e-06	2.96e-05	73	50	179	173	Cnn1	12797
ENSMUSG00000001366	867.418	0.506014	0.135281	3.74046	0.00018368	0.00114338	738	670	1089	997	Fbxo9	71538
ENSMUSG00000001376	423.726	0.0423947	0.185773	0.228207	0.819485	0.90394	475	352	409	469	Vps50	73288
ENSMUSG00000001380	1101.94	0.72232	0.12517	5.77072	7.89e-09	1.24e-07	923	721	1427	1383	Hars	15115
ENSMUSG00000001383	1026.96	0.105719	0.126953	0.832736	0.404994	0.591735	1050	898	1099	1080	Zmat2	66492
ENSMUSG00000001403	89.9624	-2.671	0.380575	-7.01834	2.25e-12	6.04e-11	170	137	25	25	Ube2c	68612
ENSMUSG00000001415	1775.73	0.207697	0.125053	1.66087	0.0967403	0.214405	1703	1535	2219	1695	Smg5	229512
ENSMUSG00000001416	3816.13	1.04562	0.0928306	11.2637	1.98e-29	2.51e-27	2690	2222	5452	5083	Cct3	12462
ENSMUSG00000001418	892.72	-0.183512	0.14019	-1.30902	0.190528	0.352359	1019	852	816	892	Glmp	56700
ENSMUSG00000001419	5836.53	-0.082458	0.0912608	-0.903543	0.366238	0.554912	6510	5334	6277	5360	Mef2d	17261
ENSMUSG00000001420	66.7557	-0.373209	0.416205	-0.896695	0.369882	0.558395	96	55	71	49	Tmem79	71913
ENSMUSG00000001424	1791.87	0.424868	0.117211	3.62481	0.000289171	0.00169617	1635	1379	2025	2172	Snd1	56463
ENSMUSG00000001435	607.12	0.184948	0.155917	1.1862	0.235545	0.407723	654	473	668	655	Col18a1	12822
ENSMUSG00000001436	165.907	1.20065	0.266941	4.49781	6.87e-06	5.98e-05	99	98	239	234	Slc19a1	20509
ENSMUSG00000001440	5497.6	0.547925	0.0949512	5.7706	7.9e-09	1.24e-07	5059	3788	7104	6289	Kpnb1	16211
ENSMUSG00000001441	2942.93	0.128259	0.0974326	1.31639	0.188044	0.349383	3014	2528	3207	3087	Npepps	19155
ENSMUSG00000001444	3.17232	-2.4905	2.04431	-1.21826	0.223125	NA	2	8	2	0	Tbx21	57765
ENSMUSG00000001445	1356.26	-0.0423978	0.119815	-0.353861	0.723443	0.843547	1420	1283	1381	1354	Mrpl10	107732
ENSMUSG00000001467	328.431	-0.794771	0.20486	-3.87958	0.000104638	0.000692269	435	384	224	266	Cyp51	13121
ENSMUSG00000001472	4364.82	0.21509	0.0912841	2.35627	0.0184597	0.0590343	4306	3652	5059	4556	Tcf25	66855
ENSMUSG00000001473	2326.3	1.71869	0.1078	15.9433	3.17e-57	1.92e-54	1189	952	3971	3355	Tubb6	67951
ENSMUSG00000001482	1430.01	-0.383707	0.126967	-3.0221	0.00251031	0.0111344	1667	1512	1214	1321	Def8	23854
ENSMUSG00000001493	632.816	0.796623	0.191145	4.16764	3.08e-05	0.000233596	483	426	680	953	Meox1	17285
ENSMUSG00000001494	18.5506	-3.08839	0.858213	-3.59863	0.000319894	0.00185541	39	27	4	4	Sost	74499
ENSMUSG00000001497	1.41574	-0.945471	2.76314	-0.342172	0.732221	NA	4	0	1	1	Pax9	18511
ENSMUSG00000001504	148.308	-0.591198	0.320117	-1.84682	0.0647737	0.158339	141	202	110	131	Irx2	16372
ENSMUSG00000001506	11796.3	-1.15288	0.55305	-2.08459	0.0371069	0.102733	18664	13617	4845	9932	Col1a1	12842
ENSMUSG00000001507	721.853	1.30339	0.167237	7.79366	6.51e-15	2.33e-13	488	339	1225	891	Itga3	16400
ENSMUSG00000001508	2157.95	-0.425487	0.106249	-4.00463	6.21e-05	0.00043869	2566	2295	1929	1843	Sgca	20391
ENSMUSG00000001510	1.94648	-1.53148	2.42922	-0.63044	0.528407	NA	5	1	0	2	Dlx3	13393
ENSMUSG00000001517	123.594	-1.54278	0.31718	-4.86407	1.15e-06	1.19e-05	218	148	58	71	Foxm1	14235
ENSMUSG00000001518	310.592	0.113681	0.198789	0.571868	0.567412	0.731795	319	269	365	298	Itfg2	101142
ENSMUSG00000001520	79.1129	-0.552941	0.374953	-1.47469	0.140295	0.284553	111	76	60	71	Nrip2	60345
ENSMUSG00000001521	441.874	0.259453	0.169319	1.53233	0.125441	0.261028	439	355	515	472	Tulp3	22158
ENSMUSG00000001524	295.847	0.170241	0.207011	0.822376	0.410863	0.598251	282	264	309	331	Gtf2h4	14885
ENSMUSG00000001525	6400.39	0.686825	0.101013	6.79938	1.05e-11	2.55e-10	5554	4162	7868	8274	Tubb5	22154
ENSMUSG00000001542	790.391	1.21838	0.177403	6.86787	6.52e-12	1.63e-10	543	399	1390	892	Ell2	192657
ENSMUSG00000001552	6832.31	0.269373	0.0875152	3.07802	0.00208382	0.00949479	6526	5666	8029	7281	Jup	16480
ENSMUSG00000001555	1490.84	0.422217	0.117464	3.59445	0.000325082	0.00188325	1369	1143	1914	1592	Fkbp10	14230
ENSMUSG00000001558	13.5677	-1.99672	0.936478	-2.13216	0.0329936	0.0936279	25	18	3	8	Klhl10	66720
ENSMUSG00000001569	645.587	0.0528967	0.156906	0.337125	0.736023	0.851962	653	592	758	593	Nom1	433864
ENSMUSG00000001576	1297.33	0.460223	0.121405	3.79081	0.000150158	0.00095516	1138	1009	1536	1538	Ergic1	67458
ENSMUSG00000001583	40.7288	-0.172009	0.512039	-0.335931	0.736923	0.852322	52	34	47	32	Tnk1	83813
ENSMUSG00000001588	76.274	0.0910632	0.380857	0.239101	0.811027	0.898292	75	70	96	66	Acap1	216859
ENSMUSG00000001604	985.579	-1.15801	0.134668	-8.59898	8.04e-18	4.15e-16	1434	1244	606	641	Tcea3	21401
ENSMUSG00000001627	1397.25	1.12222	0.129888	8.63988	5.63e-18	2.98e-16	1001	742	2202	1735	Ifrd1	15982
ENSMUSG00000001630	741.632	0.442669	0.163979	2.69955	0.00694335	0.0262721	759	494	990	768	Stk38l	232533
ENSMUSG00000001632	858.87	0.231152	0.141074	1.63852	0.101313	0.221741	837	719	1063	843	Brpf1	78783
ENSMUSG00000001642	2668.9	-0.331267	0.101168	-3.27443	0.00105876	0.00521312	3273	2602	2439	2400	Akr1b3	11677
ENSMUSG00000001661	1.23823	1.85499	2.99213	0.619957	0.535286	NA	0	1	3	1	Hoxc6	15425
ENSMUSG00000001663	147.89	-0.668322	0.272633	-2.45136	0.0142318	0.0475975	196	162	120	114	Gstt1	14871
ENSMUSG00000001665	103.799	-0.292081	0.336397	-0.868263	0.38525	0.573555	122	103	81	109	Gstt3	103140
ENSMUSG00000001666	614.664	-0.359143	0.152816	-2.35016	0.0187652	0.0597879	707	649	584	520	Ddt	13202
ENSMUSG00000001674	626.787	0.54731	0.154682	3.53829	0.000402726	0.0022676	540	463	847	682	Ddx18	66942
ENSMUSG00000001687	2078.74	-0.0946305	0.104875	-0.902321	0.366886	0.555282	2276	1951	2182	1941	Ubl3	24109
ENSMUSG00000001700	424.354	-0.0198877	0.184595	-0.107737	0.914204	0.957641	459	383	397	463	Gramd3	107022
ENSMUSG00000001707	488.82	1.4403	0.168157	8.56522	1.08e-17	5.46e-16	290	230	785	681	Eef1e1	66143
ENSMUSG00000001729	4915.17	0.0143919	0.0958336	0.150176	0.880626	0.939235	5034	4569	5110	5001	Akt1	11651
ENSMUSG00000001739	184.488	1.38246	0.263538	5.24576	1.56e-07	1.92e-06	113	89	248	296	Cldn15	60363
ENSMUSG00000001741	238.835	-0.556676	0.221779	-2.51005	0.0120714	0.041706	290	268	206	190	Il16	16170
ENSMUSG00000001750	1134.82	-0.463763	0.122785	-3.77702	0.000158714	0.00100519	1418	1176	987	966	Tcirg1	27060
ENSMUSG00000001751	330.289	-0.25055	0.193692	-1.29355	0.195822	0.359196	364	340	322	296	Naglu	27419
ENSMUSG00000001755	456.408	0.174792	0.176041	0.992904	0.320757	0.507533	433	408	551	443	Coasy	71743
ENSMUSG00000001761	519.662	-0.160591	0.162087	-0.990769	0.321798	0.508793	619	467	507	498	Smo	319757
ENSMUSG00000001763	23.3208	-0.857397	0.668401	-1.28276	0.199577	0.364291	37	23	17	17	Tspan33	232670
ENSMUSG00000001767	457.576	0.0385965	0.16959	0.227587	0.819967	0.904131	511	383	485	465	Crnkl1	66877
ENSMUSG00000001768	797.187	-0.653194	0.13876	-4.70736	2.51e-06	2.43e-05	1057	866	688	584	BC039771	408057
ENSMUSG00000001768	797.187	-0.653194	0.13876	-4.70736	2.51e-06	2.43e-05	1057	866	688	584	Rin2	74030
ENSMUSG00000001773	0.463511	-2.38064	4.90213	-0.485635	0.627226	NA	2	0	0	0	Folh1	53320
ENSMUSG00000001774	1066.72	0.304712	0.132784	2.2948	0.0217447	0.0672608	1058	829	1347	1076	Chordc1	66917
ENSMUSG00000001783	1555.04	0.269324	0.115711	2.32755	0.019936	0.0627751	1526	1256	1901	1589	Rtcb	28088
ENSMUSG00000001785	498.368	0.400214	0.171799	2.32954	0.0198305	0.0625648	454	392	661	505	Pwp1	103136
ENSMUSG00000001786	309.675	-0.359758	0.200964	-1.79016	0.0734286	0.17445	348	334	295	261	Fbxo7	69754
ENSMUSG00000001794	6476.01	0.138987	0.0893109	1.55622	0.119656	0.252059	6434	5685	7141	6762	Capns1	12336
ENSMUSG00000001802	245.954	-0.658779	0.221755	-2.97075	0.00297078	0.0128322	301	289	208	183	Lrp3	435965
ENSMUSG00000001827	0.695266	-2.96412	4.32226	-0.68578	0.492852	NA	3	0	0	0	Folr1	14275
ENSMUSG00000001829	1277.41	-0.0463448	0.122956	-0.376921	0.706232	0.831787	1318	1228	1352	1224	Clpb	20480
ENSMUSG00000001833	3854.57	0.32879	0.0970985	3.38615	0.000708812	0.00371532	3858	2909	4562	4234	2020-09-07	235072
ENSMUSG00000001844	376.786	-0.049351	0.181443	-0.271991	0.785629	0.882136	428	330	392	367	Zdhhc4	72881
ENSMUSG00000001847	6530.74	0.341912	0.0863671	3.95882	7.53e-05	0.000519354	6225	5136	7839	7128	Rac1	19353
ENSMUSG00000001855	667.382	-0.123215	0.150305	-0.819761	0.412352	0.5996	700	664	684	625	Nup214	227720
ENSMUSG00000001864	54.296	-0.409951	0.449239	-0.912545	0.361482	0.550014	78	46	54	42	Aif1l	108897
ENSMUSG00000001865	14.8194	-0.849174	0.881347	-0.963496	0.335299	0.523364	29	10	15	7	Cpa3	12873
ENSMUSG00000001870	1021.27	-0.677121	0.129198	-5.24094	1.6e-07	1.96e-06	1397	1088	868	745	Ltbp1	268977
ENSMUSG00000001891	5169.84	0.184144	0.0910376	2.02272	0.0431015	0.115715	5153	4380	5685	5572	Ugp2	216558
ENSMUSG00000001901	0.463511	-2.38064	4.90213	-0.485635	0.627226	NA	2	0	0	0	Kcnh6	192775
ENSMUSG00000001909	947.178	0.450505	0.130307	3.45726	0.000545689	0.00294745	835	739	1175	1067	Trmt1	212528
ENSMUSG00000001910	1947.2	0.650796	0.10933	5.95258	2.64e-09	4.43e-08	1560	1416	2511	2362	Nacc1	66830
ENSMUSG00000001911	4927.97	-0.750513	0.0909473	-8.25218	1.56e-16	6.85e-15	6575	5599	4001	3535	Nfix	18032
ENSMUSG00000001918	1109.22	0.201754	0.131097	1.53897	0.123813	0.258293	1083	947	1354	1084	Slc1a5	20514
ENSMUSG00000001924	5984.1	0.331689	0.0892328	3.71712	0.000201507	0.00124212	5863	4611	6998	6662	Uba1	22201
ENSMUSG00000001930	1367.75	-0.152373	0.138582	-1.09952	0.271543	0.450454	1494	1336	1550	1117	Vwf	22371
ENSMUSG00000001942	300.002	-1.19076	0.204478	-5.8234	5.77e-09	9.23e-08	428	391	188	186	Siae	22619
ENSMUSG00000001943	468.349	0.118044	0.171292	0.68914	0.490735	0.668682	448	432	526	473	Vsig2	57276
ENSMUSG00000001946	2724.32	0.55792	0.100857	5.53179	3.17e-08	4.49e-07	2291	2041	3476	3174	Esam	69524
ENSMUSG00000001948	34.8255	-0.732931	0.577801	-1.26848	0.204625	0.370996	49	37	18	35	Spa17	20686
ENSMUSG00000001962	554.368	0.170287	0.162674	1.0468	0.295191	0.479343	520	502	647	557	Fam50a	108160
ENSMUSG00000001964	827.474	0.305561	0.14284	2.13918	0.0324214	0.0925098	840	626	915	956	Emd	13726
ENSMUSG00000001983	596.635	-0.533939	0.158732	-3.36378	0.000768824	0.0039787	740	648	478	518	Taco1	70207
ENSMUSG00000001985	14.4366	0.0265743	0.836508	0.0317681	0.974657	0.987704	14	14	18	12	Grik3	14807
ENSMUSG00000001986	47.9716	-1.00334	0.4811	-2.08551	0.037023	0.10256	62	63	28	37	Gria3	53623
ENSMUSG00000001988	10.9488	-0.276443	0.985964	-0.280378	0.779187	0.877673	9	14	7	13	Npas1	18142
ENSMUSG00000001995	1591.47	-0.215365	0.112996	-1.90595	0.0566567	0.143119	1797	1567	1525	1490	Sipa1l2	244668
ENSMUSG00000001998	343.001	-0.0549296	0.21553	-0.254858	0.798833	0.889785	444	256	340	349	Ap4e1	108011
ENSMUSG00000001999	237.047	-0.298101	0.220358	-1.3528	0.17612	0.333277	291	226	228	208	Blvra	109778
ENSMUSG00000002006	109.653	-0.173323	0.327033	-0.529986	0.596122	0.753901	111	116	124	88	Pdzd4	245469
ENSMUSG00000002007	907.46	0.0771967	0.138806	0.556147	0.578111	0.740991	920	816	921	983	Srpk3	56504
ENSMUSG00000002010	9714.68	-0.122003	0.0833279	-1.46413	0.143158	0.2888	10846	9107	9947	9123	Idh3g	15929
ENSMUSG00000002012	131.824	-0.526647	0.288271	-1.82692	0.0677125	0.163842	169	138	109	112	Pnck	93843
ENSMUSG00000002014	1005.62	0.451838	0.127329	3.54858	0.00038731	0.00219476	898	774	1214	1165	Ssr4	20832
ENSMUSG00000002015	1099.98	0.0863956	0.123906	0.697267	0.485636	0.664343	1125	975	1229	1094	Bcap31	27061
ENSMUSG00000002017	1559.02	0.514226	0.11468	4.48402	7.33e-06	6.34e-05	1423	1115	1886	1868	Fam98a	72722
ENSMUSG00000002020	453.069	0.991519	0.207529	4.77775	1.77e-06	1.77e-05	329	269	511	715	Ltbp2	16997
ENSMUSG00000002028	1962.9	-0.203558	0.110915	-1.83526	0.0664665	0.161473	2391	1773	1969	1773	Kmt2a	214162
ENSMUSG00000002031	303.656	-0.0419821	0.205408	-0.204384	0.838053	0.914154	324	282	288	323	Ift46	76568
ENSMUSG00000002032	300.222	-1.08743	0.206395	-5.26868	1.37e-07	1.72e-06	410	390	196	197	Tmem25	71687
ENSMUSG00000002033	2.22638	-1.78494	2.27528	-0.784493	0.432751	NA	5	2	0	2	Cd3g	12502
ENSMUSG00000002043	124.43	-0.663423	0.301122	-2.20317	0.027583	0.0814712	159	141	113	85	Trappc6a	67091
ENSMUSG00000002052	2186.09	0.286883	0.107007	2.68098	0.00734076	0.0275279	2089	1789	2673	2259	Supt6	20926
ENSMUSG00000002055	63.558	-1.72231	0.451433	-3.81522	0.000136062	0.000875456	110	83	21	39	Spag5	54141
ENSMUSG00000002058	115.991	-0.327354	0.312619	-1.04713	0.295038	0.479154	123	129	115	96	Unc119	22248
ENSMUSG00000002059	410.169	0.284124	0.181527	1.56519	0.117539	0.248571	408	323	519	407	Rab34	19376
ENSMUSG00000002064	995.874	0.229917	0.128344	1.79141	0.0732279	0.17403	954	848	1135	1067	Sdf2	20316
ENSMUSG00000002068	42.4364	0.0398598	0.53655	0.074289	0.94078	0.971182	36	45	31	56	Ccne1	12447
ENSMUSG00000002076	13.1974	-0.0974136	0.897024	-0.108596	0.913523	0.957344	9	17	13	13	Hsf2bp	74377
ENSMUSG00000002083	99.8036	-0.157425	0.329748	-0.477409	0.633071	0.780649	104	102	97	96	Bbc3	170770
ENSMUSG00000002100	74458.7	-0.53823	0.0874382	-6.15555	7.48e-10	1.38e-08	89811	83175	63331	61020	Mybpc3	17868
ENSMUSG00000002102	4773.82	0.195156	0.0898648	2.17166	0.0298816	0.0865541	4743	4025	5461	4985	Psmc3	19182
ENSMUSG00000002103	1115.25	-0.167858	0.12258	-1.36937	0.170883	0.326642	1292	1038	1106	1046	Acp2	11432
ENSMUSG00000002104	254.437	-0.28529	0.292257	-0.97616	0.328985	0.516728	254	289	164	300	Rapsn	19400
ENSMUSG00000002105	1368	1.11536	0.118576	9.40636	5.14e-21	3.5e-19	966	743	1967	1868	Slc39a13	68427
ENSMUSG00000002107	4112.91	0.486838	0.10134	4.804	1.56e-06	1.58e-05	3932	2862	4991	4839	Celf2	14007
ENSMUSG00000002108	582.607	0.770251	0.156934	4.90811	9.2e-07	9.74e-06	437	408	772	732	Nr1h3	22259
ENSMUSG00000002109	443.58	-0.420123	0.181035	-2.32067	0.0203048	0.063688	505	489	372	403	Ddb2	107986
ENSMUSG00000002111	394.059	-0.159394	0.205117	-0.77709	0.437106	0.62361	447	373	468	300	Spi1	20375
ENSMUSG00000002129	1194.29	0.0883396	0.119623	0.738484	0.46022	0.643264	1249	1034	1319	1204	Sf3a1	67465
ENSMUSG00000002147	2090.27	0.0997171	0.104084	0.958041	0.338042	0.526402	2217	1769	2303	2129	Stat6	20852
ENSMUSG00000002190	0.993467	1.60783	3.50326	0.458952	0.646268	NA	1	0	0	3	Clgn	12745
ENSMUSG00000002204	72.8437	-0.461711	0.38379	-1.20303	0.228965	0.400982	88	78	72	54	Napsa	16541
ENSMUSG00000002205	401.909	0.118156	0.175894	0.671746	0.501746	0.67765	409	350	442	415	Vrk3	101568
ENSMUSG00000002210	341.569	0.317227	0.19207	1.65162	0.0986122	0.217487	316	282	426	352	Smg9	71997
ENSMUSG00000002221	593.696	-0.156922	0.155279	-1.01058	0.312217	0.498416	662	570	563	585	Paxip1	55982
ENSMUSG00000002222	2487.26	-0.666434	0.109717	-6.07412	1.25e-09	2.22e-08	3344	2683	2193	1758	Rmnd5a	68477
ENSMUSG00000002227	470.457	-0.212506	0.175309	-1.21218	0.225444	0.396178	547	449	417	473	Mov10	17454
ENSMUSG00000002228	639.305	-0.00696185	0.151727	-0.0458839	0.963403	0.982395	692	572	722	588	Ppm1j	71887
ENSMUSG00000002233	2622.86	1.22801	0.103059	11.9156	9.81e-33	1.53e-30	1662	1428	4057	3487	Rhoc	11853
ENSMUSG00000002249	743.985	-0.137619	0.154093	-0.893088	0.37181	0.559853	851	688	838	620	Tead3	21678
ENSMUSG00000002250	847.16	0.227056	0.135611	1.67432	0.0940676	0.209994	809	725	959	912	1810013A23Rik	69050
ENSMUSG00000002250	847.16	0.227056	0.135611	1.67432	0.0940676	0.209994	809	725	959	912	Ppard	19015
ENSMUSG00000002257	108.205	-0.183546	0.326044	-0.562947	0.573471	0.737059	106	118	102	105	Def6	23853
ENSMUSG00000002265	628.163	-0.188871	0.205536	-0.918921	0.358137	0.54611	836	503	752	461	Peg3	18616
ENSMUSG00000002266	64.1942	-0.183528	0.439552	-0.417534	0.676288	0.809907	95	43	57	66	Zim1	22776
ENSMUSG00000002274	423.357	0.197489	0.196927	1.00285	0.315932	0.50225	359	408	453	471	Metrn	70083
ENSMUSG00000002279	513.398	-0.1638	0.169387	-0.967014	0.333537	0.521726	538	524	488	502	Lmf1	76483
ENSMUSG00000002280	1130.03	0.0557473	0.124597	0.447421	0.654571	0.7961	1150	1028	1254	1108	Ciao3	67563
ENSMUSG00000002289	1472.4	1.39219	0.762449	1.82594	0.0678595	0.16411	1302	373	2747	1659	Angptl4	57875
ENSMUSG00000002297	99.8726	-0.28187	0.332024	-0.848945	0.395912	0.583096	118	98	85	99	Dbf4	27214
ENSMUSG00000002307	604.837	0.149184	0.15314	0.974167	0.329973	0.517875	630	503	710	596	Daxx	13163
ENSMUSG00000002308	432.511	0.359605	0.183602	1.95861	0.050159	0.130166	364	376	496	498	Cd320	54219
ENSMUSG00000002319	2074.17	0.956146	0.104918	9.11328	7.99e-20	4.96e-18	1521	1261	2863	2743	Ipo4	75751
ENSMUSG00000002320	1182.49	0.0911544	0.133354	0.683551	0.494259	0.671658	1243	1016	1175	1316	Tm9sf1	74140
ENSMUSG00000002324	10.0893	-1.63488	1.03349	-1.58189	0.113674	0.24248	16	14	4	6	Rec8	56739
ENSMUSG00000002325	903.093	-0.103066	0.131282	-0.785073	0.432411	0.619343	1001	842	905	878	Irf9	16391
ENSMUSG00000002326	444.589	0.16939	0.174066	0.973134	0.330487	0.518414	438	385	468	494	Gmpr2	105446
ENSMUSG00000002329	1573.23	-0.140745	0.114283	-1.23155	0.218117	0.387192	1748	1500	1528	1534	Mdp1	67881
ENSMUSG00000002332	711.443	-0.280842	0.146295	-1.9197	0.0548962	0.139584	806	727	653	661	Dhrs1	52585
ENSMUSG00000002342	1404.61	0.0847075	0.117047	0.723708	0.469245	0.650685	1413	1266	1520	1441	Tmem161a	234371
ENSMUSG00000002343	332.691	0.954048	0.20836	4.57885	4.68e-06	4.23e-05	252	196	529	375	Armc6	76813
ENSMUSG00000002345	226.335	-0.493008	0.226117	-2.18032	0.0292337	0.0851015	286	236	210	176	Borcs8	72368
ENSMUSG00000002346	1553.32	-0.83619	0.130434	-6.41084	1.45e-10	2.95e-09	2354	1607	1123	1159	Slc25a42	73095
ENSMUSG00000002365	788.25	0.523113	0.141352	3.70079	0.000214928	0.00131536	674	598	1036	872	Snx9	66616
ENSMUSG00000002372	1166.84	0.177275	0.124677	1.42187	0.155063	0.305688	1139	1014	1368	1173	Ranbp3	71810
ENSMUSG00000002379	4168.53	0.0229153	0.104721	0.218822	0.826789	0.908	4106	3989	4541	4073	Ndufa11	69875
ENSMUSG00000002384	0.996522	3.4078	3.42773	0.994186	0.320132	NA	0	0	1	3	Bmp8b	12164
ENSMUSG00000002393	1171.81	0.23318	0.124973	1.86584	0.0620634	0.153365	1098	1016	1344	1250	Nr2f6	13864
ENSMUSG00000002395	1578.45	0.105867	0.120478	0.878731	0.379547	0.567797	1548	1435	1651	1695	Use1	67023
ENSMUSG00000002396	1267.6	0.235419	0.118087	1.99361	0.0461946	0.121858	1255	1041	1485	1326	Ocel1	77090
ENSMUSG00000002409	383.003	-0.914341	0.190092	-4.81	1.51e-06	1.54e-05	527	458	312	234	Dyrk1b	13549
ENSMUSG00000002413	862.363	-0.018961	0.134391	-0.141089	0.8878	0.94308	969	748	926	831	Braf	109880
ENSMUSG00000002416	1629.18	0.185618	0.126212	1.47068	0.141377	0.286095	1585	1411	1671	1869	Ndufb2	68198
ENSMUSG00000002428	639.155	-0.316579	0.153059	-2.06835	0.038607	0.105938	814	592	589	577	Hltf	20585
ENSMUSG00000002455	898.82	-0.00509892	0.140169	-0.0363771	0.970982	0.98618	970	805	875	958	Prpf6	68879
ENSMUSG00000002458	329.636	0.543346	0.195497	2.7793	0.00544759	0.0215223	309	223	407	394	Rgs19	56470
ENSMUSG00000002459	2.14005	-1.8235	2.35439	-0.774509	0.43863	NA	6	1	2	0	Rgs20	58175
ENSMUSG00000002475	55.4398	-1.37481	0.451499	-3.04498	0.00232693	0.0104712	94	65	28	35	Abhd3	106861
ENSMUSG00000002477	342.343	0.718943	0.191801	3.74838	0.000177979	0.0011117	278	232	428	443	Snrpd1	20641
ENSMUSG00000002486	221.009	-0.1807	0.233835	-0.772768	0.43966	0.625507	228	231	217	207	Tchp	77832
ENSMUSG00000002489	207.587	-0.423671	0.247692	-1.71048	0.0871778	0.198088	276	196	165	197	Tiam1	21844
ENSMUSG00000002496	3523.1	-0.226215	0.0954211	-2.3707	0.0177544	0.0571562	3980	3491	3451	3203	Tsc2	22084
ENSMUSG00000002500	4015.94	-0.814221	0.0928962	-8.76485	1.87e-18	1.02e-16	5434	4647	3058	2906	Rpl3l	66211
ENSMUSG00000002504	3552.95	0.514833	0.110827	4.64536	3.39e-06	3.2e-05	2855	2864	4493	4075	Slc9a3r2	65962
ENSMUSG00000002524	2246.41	0.533403	0.104637	5.09764	3.44e-07	3.99e-06	1912	1697	2865	2582	Puf60	67959
ENSMUSG00000002546	2676.11	0.0630411	0.114326	0.551415	0.581349	0.742718	2666	2469	2691	2896	Golga2	99412
ENSMUSG00000002550	571.095	0.261218	0.157583	1.65765	0.0973882	0.215455	526	493	656	619	Uck1	22245
ENSMUSG00000002565	73.6919	-1.60412	0.41327	-3.88153	0.000103802	0.000687365	97	118	45	30	Scin	20259
ENSMUSG00000002578	56.3815	-0.541038	0.43842	-1.23406	0.21718	0.385953	61	69	49	45	Ikzf4	22781
ENSMUSG00000002580	573.046	-0.192473	0.164505	-1.17002	0.241995	0.415375	641	561	513	579	Mien1	103742
ENSMUSG00000002602	3826.73	0.537954	0.098714	5.44962	5.05e-08	6.85e-07	3274	2866	5043	4260	Axl	26362
ENSMUSG00000002603	1086.68	0.435899	0.126713	3.44005	0.000581615	0.00312551	967	850	1380	1184	Tgfb1	21803
ENSMUSG00000002608	1390.67	0.0994078	0.116366	0.854269	0.392956	0.580036	1412	1230	1564	1386	Ccdc97	52132
ENSMUSG00000002617	269.41	0.202959	0.208109	0.975251	0.329436	0.517268	277	218	307	284	Zfp40	22700
ENSMUSG00000002625	1297.73	-0.280159	0.118053	-2.37316	0.0176366	0.0568524	1495	1305	1238	1163	Akap8l	54194
ENSMUSG00000002635	274.673	0.198949	0.210501	0.945123	0.344596	0.533409	268	235	291	309	Pdcd2l	68079
ENSMUSG00000002658	1019.05	0.912829	0.134699	6.77679	1.23e-11	2.95e-10	795	604	1329	1393	Gtf2f1	98053
ENSMUSG00000002660	1148.93	0.115669	0.124126	0.931869	0.351404	0.539808	1141	1026	1296	1154	Clpp	53895
ENSMUSG00000002661	670.698	-0.0752903	0.170416	-0.441803	0.658632	0.798233	652	690	628	705	Alkbh7	66400
ENSMUSG00000002664	9.01146	-0.00126527	1.14057	-0.00110933	0.999115	0.999527	5	12	4	14	Pspn	19197
ENSMUSG00000002668	178.501	-0.705369	0.25199	-2.7992	0.00512293	0.0204509	249	189	141	137	Dennd1c	70785
ENSMUSG00000002679	181.995	0.188321	0.248626	0.757446	0.448783	0.633799	174	160	205	192	Med6	69792
ENSMUSG00000002688	184.393	-0.199146	0.254116	-0.783684	0.433225	0.620079	190	195	175	176	Prkd1	18760
ENSMUSG00000002699	172.596	-0.562855	0.265784	-2.11772	0.0341991	0.096264	234	174	168	119	Lcp2	16822
ENSMUSG00000002718	1477.75	0.336831	0.114784	2.93448	0.00334107	0.0142067	1456	1127	1772	1610	Cse1l	110750
ENSMUSG00000002728	1516.14	0.170852	0.11284	1.5141	0.129999	0.268324	1528	1283	1672	1616	Naa20	67877
ENSMUSG00000002731	301.497	-0.330066	0.210585	-1.56738	0.117027	0.247885	356	305	249	296	Prkra	23992
ENSMUSG00000002732	275.845	-0.376057	0.216831	-1.73434	0.0828582	0.190817	316	295	229	261	Fkbp7	14231
ENSMUSG00000002733	772.127	0.304527	0.140284	2.17078	0.0299474	0.0867276	729	631	944	807	Plekha3	83435
ENSMUSG00000002741	1945.04	0.307504	0.107468	2.86135	0.00421844	0.0172816	1813	1605	2269	2138	Ykt6	56418
ENSMUSG00000002748	2849.03	0.0479606	0.101441	0.472793	0.636361	0.782928	3089	2447	3207	2738	Baz1b	22385
ENSMUSG00000002763	1047.28	-0.389161	0.134696	-2.88919	0.00386236	0.0160614	1179	1146	941	915	Pex6	224824
ENSMUSG00000002767	1071.29	0.125209	0.13237	0.945901	0.344199	0.533134	1027	981	1151	1136	Mrpl2	27398
ENSMUSG00000002768	660.584	0.347505	0.152358	2.28084	0.0225577	0.0692746	587	553	754	759	Mea1	17256
ENSMUSG00000002769	49.6948	-0.579274	0.48712	-1.18918	0.234368	0.406518	49	66	50	32	Gnmt	14711
ENSMUSG00000002771	49.4326	0.0760848	0.460627	0.165177	0.868805	0.932232	46	48	56	48	Grin2d	14814
ENSMUSG00000002778	2340.83	-0.0107143	0.114002	-0.0939838	0.925122	0.962859	2495	2131	2276	2488	Kdelr1	68137
ENSMUSG00000002781	1668.43	-0.33767	0.124887	-2.70379	0.00685528	0.0260025	1827	1816	1628	1396	Tmem143	70209
ENSMUSG00000002797	288.502	0.135705	0.201831	0.67237	0.501348	0.677491	302	241	320	299	Ggct	110175
ENSMUSG00000002799	1325.82	0.373875	0.11717	3.19087	0.00141844	0.00675523	1262	1018	1561	1504	Jag2	16450
ENSMUSG00000002803	519.662	-0.161102	0.168591	-0.955576	0.339286	0.527482	588	493	472	530	Btbd6	399566
ENSMUSG00000002804	100.819	-0.439336	0.329729	-1.33241	0.182724	0.342272	132	98	99	77	Nudt14	66174
ENSMUSG00000002808	531.539	-0.314012	0.165332	-1.89928	0.0575279	0.144841	599	557	536	437	Epdr1	105298
ENSMUSG00000002812	4299.71	0.227321	0.0914248	2.48643	0.0129031	0.0439751	4334	3488	4889	4612	Flii	14248
ENSMUSG00000002814	186.427	0.00809441	0.248898	0.032521	0.974057	0.98754	191	174	185	197	Top3a	21975
ENSMUSG00000002820	1529.41	0.228838	0.118014	1.93908	0.0524914	0.134609	1426	1336	1766	1616	Atg4d	235040
ENSMUSG00000002825	229.101	0.518409	0.22639	2.28989	0.0220274	0.0679908	213	160	299	255	Qtrt1	60507
ENSMUSG00000002831	8044.92	-0.18808	0.099354	-1.89303	0.0583537	0.146236	8885	7951	8578	6877	Plin4	57435
ENSMUSG00000002833	1349.14	-3.46e-05	0.121179	-0.000285238	0.999772	0.999841	1374	1273	1408	1354	Hdgfl2	15193
ENSMUSG00000002835	149.414	-0.288155	0.287403	-1.00262	0.316046	0.502376	166	156	120	154	Chaf1a	27221
ENSMUSG00000002844	1070.53	0.115451	0.1301	0.887405	0.374861	0.562872	1057	961	1129	1148	Adprh	11544
ENSMUSG00000002845	472.068	0.58997	0.176172	3.34883	0.000811531	0.00416511	426	320	550	609	Tmem39a	67846
ENSMUSG00000002846	858.99	0.1913	0.156359	1.22347	0.221154	0.39138	851	728	840	1027	Timmdc1	76916
ENSMUSG00000002847	324.268	0.542406	0.197732	2.74313	0.00608561	0.0235376	307	217	403	385	Pla1a	85031
ENSMUSG00000002870	298.302	-0.0266171	0.236306	-0.112639	0.910317	0.955017	341	255	246	355	Mcm2	17216
ENSMUSG00000002871	795.661	0.115922	0.136896	0.84679	0.397112	0.583976	837	671	864	831	Tpra1	24100
ENSMUSG00000002881	1144.02	0.263231	0.124295	2.11779	0.0341927	0.096264	1129	923	1387	1175	Nab1	17936
ENSMUSG00000002885	2201.56	0.424165	0.107876	3.93197	8.43e-05	0.000571714	1980	1720	2813	2366	Adgre5	26364
ENSMUSG00000002897	645.864	0.544173	0.174712	3.11468	0.00184142	0.00852118	633	414	910	668	Il17ra	16172
ENSMUSG00000002900	2884.73	-0.0776122	0.102675	-0.755903	0.449707	0.634426	3350	2517	2925	2824	Lamb1	16777
ENSMUSG00000002908	309.991	-0.521411	0.196534	-2.65303	0.00797732	0.0295115	403	319	274	248	Kcnn1	84036
ENSMUSG00000002910	389.055	-0.752178	0.211498	-3.55643	0.000375926	0.00214362	426	520	303	290	Arrdc2	70807
ENSMUSG00000002944	41030.8	0.295154	0.0878463	3.35989	0.000779726	0.00402532	40539	32258	50816	42042	Cd36	12491
ENSMUSG00000002948	1980.6	-0.00322395	0.105123	-0.0306682	0.975534	0.98818	2170	1745	2098	1956	Map2k7	26400
ENSMUSG00000002949	2091.4	0.14548	0.108427	1.34173	0.179683	0.337821	2215	1713	2250	2246	Timm44	21856
ENSMUSG00000002957	2438.08	-0.00985283	0.101385	-0.097182	0.922582	0.961547	2572	2241	2589	2390	Ap2a2	11772
ENSMUSG00000002963	574.047	0.218309	0.161453	1.35215	0.176326	0.333608	526	513	635	628	Pnkp	59047
ENSMUSG00000002968	1754.01	0.283991	0.117161	2.42395	0.0153528	0.0506907	1595	1506	1980	1961	Med25	75613
ENSMUSG00000002980	5910.88	0.0100896	0.101679	0.0992307	0.920955	0.961445	5913	5627	6041	6093	Bcam	57278
ENSMUSG00000002981	2579.69	-0.0194328	0.104628	-0.185732	0.852655	0.923429	2712	2394	2612	2630	Clptm1	56457
ENSMUSG00000002983	343.58	0.625176	0.205198	3.0467	0.00231365	0.0104179	330	209	471	386	Relb	19698
ENSMUSG00000002984	1785.49	0.693099	0.14677	4.72233	2.33e-06	2.28e-05	1274	1384	2093	2408	Tomm40	53333
ENSMUSG00000002985	8898.42	-1.10466	0.0899768	-12.2772	1.2e-34	2.1e-32	13379	10623	6278	5318	Apoe	11816
ENSMUSG00000002992	46.7863	-0.633704	0.475616	-1.33239	0.182733	0.342272	54	57	38	37	Apoc2	11813
ENSMUSG00000002996	2618.52	-0.421328	0.105566	-3.99112	6.58e-05	0.000460653	3230	2681	2243	2335	Hbp1	73389
ENSMUSG00000002997	71.227	-0.705862	0.407172	-1.73357	0.0829939	0.190938	89	84	44	66	Prkar2b	19088
ENSMUSG00000003031	1435.37	-0.423608	0.115619	-3.66383	0.000248472	0.00149175	1829	1423	1289	1223	Cdkn1b	12576
ENSMUSG00000003032	1740.64	0.226206	0.120203	1.88186	0.0598546	0.149226	1591	1550	2053	1796	Klf4	16600
ENSMUSG00000003033	1465.37	0.242988	0.120922	2.00946	0.044488	0.118496	1506	1150	1596	1653	Ap1m1	11767
ENSMUSG00000003037	825.939	0.253757	0.145813	1.7403	0.0818071	0.189221	740	734	926	912	Rab8a	17274
ENSMUSG00000003038	1871.64	-1.11875	0.114659	-9.75719	1.72e-22	1.33e-20	2797	2262	1172	1241	Hmgn2	15331
ENSMUSG00000003039	820.635	0.0307068	0.138113	0.222332	0.824056	0.906436	919	689	895	806	Fam32a	67922
ENSMUSG00000003051	0.469619	2.33066	4.89618	0.476017	0.634062	NA	0	0	2	0	Elf3	13710
ENSMUSG00000003062	313.036	0.0560012	0.204932	0.273267	0.784648	0.881569	360	250	363	293	Stard3nl	76205
ENSMUSG00000003068	2979.99	-0.0003896	0.101577	-0.00383552	0.99694	0.999245	3090	2766	3071	3027	Stk11	20869
ENSMUSG00000003070	28.1074	-0.364018	0.611283	-0.595498	0.551511	0.718802	32	30	21	29	Efna2	13637
ENSMUSG00000003072	10068.7	0.192848	0.104903	1.83835	0.0660113	0.160608	9130	9228	11165	10824	Atp5d	66043
ENSMUSG00000003099	1603.58	0.0268031	0.119352	0.224572	0.822312	0.905565	1588	1524	1713	1602	Ppp5c	19060
ENSMUSG00000003119	505.682	0.0592485	0.176339	0.335993	0.736876	0.852322	593	393	517	539	Cdk12	69131
ENSMUSG00000003123	1943.72	-0.0547142	0.107492	-0.509008	0.610746	0.76521	2102	1798	2093	1819	Lipe	16890
ENSMUSG00000003131	1481.93	0.447245	0.116139	3.85096	0.000117655	0.000769975	1390	1089	1884	1625	Pafah1b2	18475
ENSMUSG00000003134	306.003	-0.779503	0.206694	-3.7713	0.0001624	0.0010263	451	317	225	236	Tbc1d8	54610
ENSMUSG00000003135	598.108	0.0555563	0.15352	0.361883	0.71744	0.839139	623	532	618	629	Cnot11	52846
ENSMUSG00000003153	101.957	0.551807	0.36319	1.51933	0.128679	0.26628	101	64	162	89	Slc2a3	20527
ENSMUSG00000003154	1669.52	-0.421218	0.113932	-3.69711	0.000218068	0.00133121	2058	1711	1599	1332	Foxj2	60611
ENSMUSG00000003161	1312.95	0.416383	0.117801	3.53463	0.000408347	0.00229606	1188	1026	1627	1451	Sri	109552
ENSMUSG00000003166	1708.03	0.0451227	0.110912	0.406832	0.684131	0.815983	1757	1549	1812	1740	Dgcr2	13356
ENSMUSG00000003184	1091.77	0.165034	0.124108	1.32976	0.183597	0.343426	1092	935	1257	1110	Irf3	54131
ENSMUSG00000003190	285.661	-0.00480695	0.20513	-0.0234337	0.981304	0.991744	326	241	308	277	Bcl2l12	75736
ENSMUSG00000003198	146.721	-0.0264928	0.276421	-0.095842	0.923646	0.962035	147	143	159	139	Zfp959	224893
ENSMUSG00000003199	896.716	-0.0601613	0.130704	-0.460288	0.645309	0.789327	987	818	930	869	Mpnd	68047
ENSMUSG00000003200	852.078	0.411317	0.135926	3.02605	0.00247772	0.0110201	825	623	1036	958	Sh3gl1	20405
ENSMUSG00000003206	23.0033	-1.24591	0.675447	-1.84458	0.0650991	0.158948	36	28	15	13	Ebi3	50498
ENSMUSG00000003208	156.963	0.166902	0.284378	0.586904	0.557268	0.723318	130	157	180	160	Yju2	72886
ENSMUSG00000003226	2282.72	0.045499	0.117455	0.387375	0.698479	0.826473	2612	1850	2607	2156	Ranbp2	19386
ENSMUSG00000003227	11.654	-0.455432	0.93765	-0.485717	0.627168	0.776481	11	15	9	11	Edar	13608
ENSMUSG00000003228	1096.15	1.1756	0.133165	8.82812	1.06e-18	5.96e-17	747	583	1733	1390	Grk5	14773
ENSMUSG00000003233	797.163	0.0373345	0.137606	0.271314	0.78615	0.882493	820	727	868	787	Dvl3	13544
ENSMUSG00000003234	1402.97	0.235239	0.122693	1.91729	0.0552006	0.140171	1296	1230	1573	1532	Abcf3	27406
ENSMUSG00000003235	1463.25	0.239384	0.122857	1.94847	0.0513591	0.132479	1334	1294	1690	1556	Eif2b5	224045
ENSMUSG00000003269	942.844	0.379555	0.131827	2.87919	0.00398694	0.0165006	922	700	1115	1069	Cyth2	19158
ENSMUSG00000003273	94.1405	0.203536	0.3549	0.573501	0.566305	0.73113	85	86	88	117	Car11	12348
ENSMUSG00000003279	12.7978	-0.603735	0.898563	-0.671889	0.501654	0.677635	20	11	13	8	Dlgap1	224997
ENSMUSG00000003282	138.03	-0.0358134	0.286727	-0.124904	0.900599	0.950344	166	112	151	129	Plag1	56711
ENSMUSG00000003283	180.457	-0.187785	0.250476	-0.749711	0.453429	0.636895	208	171	168	177	Hck	15162
ENSMUSG00000003299	1593.7	-0.0149061	0.116748	-0.127678	0.898404	0.949005	1743	1418	1587	1655	Mrpl4	66163
ENSMUSG00000003308	1746.86	0.182804	0.110979	1.6472	0.0995175	0.218932	1705	1512	2022	1787	Keap1	50868
ENSMUSG00000003309	1.27642	1.90429	2.96507	0.642241	0.520717	NA	0	1	1	3	Ap1m2	11768
ENSMUSG00000003316	4452.95	-0.237659	0.0954487	-2.48992	0.0127773	0.0436648	5034	4441	4503	3883	Glg1	20340
ENSMUSG00000003341	1.30321	-3.85461	3.07145	-1.25498	0.209486	NA	2	3	0	0	Atp8b3	67331
ENSMUSG00000003344	909.967	-0.371909	0.140212	-2.65248	0.00799034	0.0295521	1021	989	815	808	Btbd2	208198
ENSMUSG00000003345	2385.71	-0.0461004	0.109203	-0.422154	0.672912	0.807485	2499	2261	2372	2429	Csnk1g2	103236
ENSMUSG00000003346	860.57	0.213	0.158741	1.34181	0.179658	0.337817	732	819	966	925	Abhd17a	216169
ENSMUSG00000003348	488.058	0.689013	0.19376	3.55601	0.000376531	0.00214538	447	297	734	508	Mob3a	208228
ENSMUSG00000003352	185.646	0.206376	0.255142	0.808869	0.418591	0.604973	206	137	198	209	Cacnb3	12297
ENSMUSG00000003354	1.98164	-0.0859473	2.17786	-0.0394641	0.96852	NA	2	2	3	1	Ccdc65	105833
ENSMUSG00000003355	127.245	1.26513	0.326525	3.87453	0.000106831	0.000705171	92	57	155	211	Fkbp11	66120
ENSMUSG00000003360	2163.95	0.342764	0.105625	3.24509	0.00117413	0.00570959	2023	1734	2664	2301	Ddx23	74351
ENSMUSG00000003363	662.667	-0.460807	0.152138	-3.02888	0.00245464	0.0109409	795	713	555	585	Pld3	18807
ENSMUSG00000003378	222.775	-0.406274	0.231737	-1.75316	0.0795739	0.185476	251	246	198	194	Grik5	14809
ENSMUSG00000003379	26.5009	0.21375	0.672793	0.317705	0.750709	0.859719	37	13	23	35	Cd79a	12518
ENSMUSG00000003380	2477.35	0.0982917	0.106854	0.919867	0.357642	0.545879	2426	2267	2732	2517	Rabac1	14470
ENSMUSG00000003382	838.044	-0.37707	0.144303	-2.61305	0.0089739	0.0326742	1104	777	806	691	Etv3	27049
ENSMUSG00000003402	1430.28	0.0401687	0.118374	0.339338	0.734355	0.850992	1504	1274	1464	1502	Prkcsh	19089
ENSMUSG00000003410	1.98085	2.69533	2.51896	1.07002	0.284612	NA	0	1	4	3	Elavl3	15571
ENSMUSG00000003411	9.5396	1.45528	1.07153	1.35813	0.174424	0.331189	5	5	20	9	Rab3b	69908
ENSMUSG00000003418	190.831	0.50376	0.251327	2.0044	0.0450271	0.119574	156	153	219	238	St8sia6	241230
ENSMUSG00000003420	1789.66	-0.524347	0.120005	-4.36937	1.25e-05	0.000103084	2134	2005	1470	1531	Fcgrt	14132
ENSMUSG00000003421	743.208	0.0959646	0.14208	0.675425	0.499406	0.676212	771	645	780	791	Nosip	66394
ENSMUSG00000003423	560.42	0.0164961	0.159879	0.103178	0.917822	0.959339	559	533	593	561	Pih1d1	68845
ENSMUSG00000003429	6380.71	0.339543	0.0876032	3.87592	0.000106221	0.000701466	6171	4953	7478	7122	Rps11	27207
ENSMUSG00000003435	2729.07	0.13551	0.0982896	1.37869	0.167992	0.322943	2830	2303	3078	2780	Supt5	20924
ENSMUSG00000003437	1663.42	0.361419	0.109786	3.29204	0.000994646	0.0049477	1593	1282	2007	1828	Paf1	54624
ENSMUSG00000003438	919.019	0.175791	0.147086	1.19516	0.232026	0.404144	834	852	983	1010	Timm50	66525
ENSMUSG00000003444	298.183	0.147132	0.211717	0.694949	0.487087	0.665584	267	285	339	303	Med29	67224
ENSMUSG00000003452	225.61	0.524747	0.261382	2.00759	0.0446874	0.118896	238	133	323	226	Bicd1	12121
ENSMUSG00000003458	1640.98	-0.0457334	0.112475	-0.40661	0.684294	0.816	1817	1473	1653	1652	Ncstn	59287
ENSMUSG00000003464	2724.4	-0.116468	0.105253	-1.10656	0.268485	0.446809	2930	2638	2905	2461	Pex19	19298
ENSMUSG00000003469	860.317	-0.17297	0.140929	-1.22735	0.21969	0.389366	939	852	917	744	Phyhip	105653
ENSMUSG00000003476	582.858	-0.486334	0.160558	-3.02901	0.00245353	0.0109393	740	602	472	520	Crhr2	12922
ENSMUSG00000003477	62.3868	-1.37545	0.430998	-3.19133	0.00141621	0.00674906	112	68	33	38	Inmt	21743
ENSMUSG00000003484	155.222	-0.326781	0.270082	-1.20993	0.226304	0.397358	182	158	159	124	Cyp4f18	72054
ENSMUSG00000003500	850.28	0.600045	0.133614	4.49089	7.09e-06	6.17e-05	736	598	1093	1007	Impdh1	23917
ENSMUSG00000003518	4824.62	0.390238	0.108684	3.59059	0.000329936	0.00190605	4533	3706	5256	5918	Dusp3	72349
ENSMUSG00000003526	648.108	0.00923307	0.16122	0.0572699	0.95433	0.977326	637	627	639	689	Prodh	19125
ENSMUSG00000003527	344.916	0.371399	0.209594	1.77199	0.0763963	0.179796	374	227	441	359	Ess2	27886
ENSMUSG00000003528	262.53	-0.292844	0.216583	-1.35211	0.17634	0.333608	300	268	230	252	Slc25a1	13358
ENSMUSG00000003531	408.627	-0.408175	0.193108	-2.11371	0.0345398	0.0970492	435	473	387	333	Dgcr6	13353
ENSMUSG00000003534	1110.53	0.996102	0.133931	7.43741	1.03e-13	3.2e-12	733	719	1527	1500	Ddr1	12305
ENSMUSG00000003541	2205.95	2.16061	0.304973	7.08458	1.39e-12	3.87e-11	922	677	4624	2824	Ier3	15937
ENSMUSG00000003545	132.497	0.346067	0.895535	0.386436	0.699174	0.827093	184	56	224	85	Fosb	14282
ENSMUSG00000003546	752.955	0.209247	0.143647	1.45667	0.145207	0.291556	753	624	807	844	Klc4	74764
ENSMUSG00000003549	821.314	0.59617	0.136523	4.36682	1.26e-05	0.000104172	715	576	1022	1002	Ercc1	13870
ENSMUSG00000003555	1.40275	0.994229	2.97434	0.334268	0.738177	NA	2	0	4	0	Cyp17a1	13074
ENSMUSG00000003559	833.644	-0.939294	0.144298	-6.5094	7.55e-11	1.6e-09	1221	946	559	609	As3mt	57344
ENSMUSG00000003573	634.35	0.324278	0.154172	2.10335	0.0354348	0.0990852	647	470	722	722	Homer3	26558
ENSMUSG00000003575	604.264	-0.202584	0.161982	-1.25066	0.211059	0.378827	629	635	615	537	Crtc1	382056
ENSMUSG00000003581	522.657	0.0911286	0.163978	0.555735	0.578392	0.741003	534	462	535	567	Rnf215	71673
ENSMUSG00000003585	21.9709	-0.0827827	0.683493	-0.121117	0.903598	0.951806	27	18	26	18	Sec14l2	67815
ENSMUSG00000003604	327.915	-0.0271805	0.211344	-0.128608	0.897668	0.948598	310	335	316	347	Aven	74268
ENSMUSG00000003617	2697.37	-0.200479	0.120819	-1.65934	0.0970476	0.214865	3311	2411	2931	2233	Cp	12870
ENSMUSG00000003623	734.842	-0.649534	0.14267	-4.55271	5.3e-06	4.72e-05	950	817	633	541	Crot	74114
ENSMUSG00000003644	374.396	-0.146608	0.189453	-0.773847	0.439021	0.625176	388	382	395	334	Rps6ka1	20111
ENSMUSG00000003660	2472.1	-0.147774	0.100279	-1.47364	0.140579	0.28498	2760	2357	2489	2317	Snrnp200	320632
ENSMUSG00000003662	924.893	-0.126879	0.131244	-0.966737	0.333675	0.521791	1018	882	915	895	Ciao1	26371
ENSMUSG00000003665	53.6689	2.54763	0.540187	4.7162	2.4e-06	2.33e-05	26	6	106	83	Has1	15116
ENSMUSG00000003680	365.155	0.116672	0.191757	0.608438	0.542897	0.711903	354	333	373	403	Taf6l	225895
ENSMUSG00000003721	1367.49	0.0272016	0.119325	0.227962	0.819676	0.904013	1527	1155	1505	1327	Insig2	72999
ENSMUSG00000003731	2565.94	0.0434908	0.101909	0.426759	0.669555	0.805199	2826	2174	2754	2583	Kpna6	16650
ENSMUSG00000003746	1709.63	0.402379	0.142194	2.82979	0.0046579	0.0188692	1767	1167	2300	1707	Man1a	17155
ENSMUSG00000003752	338.628	0.948703	0.208599	4.54797	5.42e-06	4.82e-05	230	223	533	385	Itpkc	233011
ENSMUSG00000003762	309.78	0.83791	0.203893	4.10955	3.96e-05	0.000293537	218	217	414	399	Coq8b	76889
ENSMUSG00000003778	937.083	-0.0849172	0.13161	-0.645217	0.518786	0.69097	1071	836	937	925	Brd8	78656
ENSMUSG00000003779	446.97	-0.344135	0.17278	-1.99176	0.0463979	0.122261	509	472	406	400	Kif20a	19348
ENSMUSG00000003808	708.043	0.683494	0.144389	4.73371	2.2e-06	2.16e-05	609	466	917	871	Farsa	66590
ENSMUSG00000003809	1481.34	-0.381609	0.122689	-3.11037	0.00186851	0.00862458	1674	1609	1402	1236	Gcdh	270076
ENSMUSG00000003810	6875.67	0.264485	0.0892932	2.96198	0.00305666	0.0131835	6881	5462	8233	7164	Mast2	17776
ENSMUSG00000003812	213.867	-0.652339	0.246774	-2.64347	0.00820621	0.0302504	242	267	185	156	Dnase2a	13423
ENSMUSG00000003812	213.867	-0.652339	0.246774	-2.64347	0.00820621	0.0302504	242	267	185	156	Gm38426	100503676
ENSMUSG00000003813	2623.66	0.000340289	0.104546	0.00325491	0.997403	0.999245	2680	2468	2761	2613	Rad23a	19358
ENSMUSG00000003814	14210.8	0.190612	0.116573	1.63512	0.102023	0.222926	14791	11463	13951	16930	Calr	12317
ENSMUSG00000003824	42.0954	-0.640348	0.514524	-1.24454	0.213299	0.381247	54	47	44	24	Syce2	71846
ENSMUSG00000003847	2725.57	0.216657	0.125874	1.72123	0.0852095	0.194889	3030	1994	3327	2694	Nfat5	54446
ENSMUSG00000003848	742.504	0.588727	0.146472	4.01937	5.84e-05	0.000415978	592	570	949	878	Nob1	67619
ENSMUSG00000003849	1223.15	-0.546924	0.130519	-4.19036	2.79e-05	0.000213733	1488	1363	1135	907	Nqo1	18104
ENSMUSG00000003863	12.9574	-0.389132	0.876308	-0.444059	0.657	0.797151	16	13	12	11	Ppfia3	76787
ENSMUSG00000003865	2958.88	-0.0169748	0.0977299	-0.173691	0.862108	0.928754	3133	2723	3111	2915	Gys1	14936
ENSMUSG00000003868	744.634	0.644527	0.140014	4.60329	4.16e-06	3.83e-05	622	523	978	884	Ruvbl2	20174
ENSMUSG00000003872	6.44643	-0.932051	1.27732	-0.729693	0.465578	0.647328	5	11	4	5	Lin7b	22342
ENSMUSG00000003873	509.383	0.814679	0.163459	4.984	6.23e-07	6.82e-06	417	314	699	633	Bax	12028
ENSMUSG00000003882	38.9184	0.301981	0.58009	0.520576	0.602662	0.759383	20	46	49	39	Il7r	16197
ENSMUSG00000003923	990.52	0.077958	0.128569	0.606351	0.544281	0.712499	1044	857	1044	1038	Tfam	21780
ENSMUSG00000003929	283.456	0.0720185	0.215394	0.334356	0.738111	0.853021	316	232	343	255	Zfp81	224694
ENSMUSG00000003934	1076.11	-1.94836	0.155037	-12.5671	3.2e-36	6.22e-34	1581	1745	485	423	Efnb3	13643
ENSMUSG00000003948	1176.26	0.189291	0.159405	1.18748	0.235038	0.407266	1362	835	1476	1104	Mmd	67468
ENSMUSG00000003949	543.224	-0.688632	0.165024	-4.17293	3.01e-05	0.000228954	662	650	443	409	Hlf	217082
ENSMUSG00000003955	1204.73	0.309877	0.120476	2.5721	0.0101085	0.0359281	1177	947	1389	1342	Fam162a	70186
ENSMUSG00000003970	10530.4	0.714268	0.0854845	8.35552	6.51e-17	3e-15	8336	7346	13870	12940	Rpl8	26961
ENSMUSG00000003974	0.993467	1.60783	3.50326	0.458952	0.646268	NA	1	0	0	3	Grm3	108069
ENSMUSG00000003992	443.339	-0.0409579	0.175287	-0.233662	0.815248	0.900838	476	409	429	464	Ssbp2	66970
ENSMUSG00000004018	167.787	-0.123962	0.261509	-0.474025	0.635482	0.782178	189	156	155	173	Fancl	67030
ENSMUSG00000004031	0.765558	-1.03414	3.60051	-0.287221	0.773943	NA	1	1	0	1	Brinp2	240843
ENSMUSG00000004032	779.865	-0.0573532	0.139571	-0.410925	0.681127	0.813558	867	703	849	720	Gstm5	14866
ENSMUSG00000004035	608.426	-0.478195	0.155082	-3.08348	0.00204592	0.00934844	785	615	508	532	Gstm7	68312
ENSMUSG00000004040	5849.23	0.716356	0.0999418	7.16773	7.63e-13	2.16e-11	5012	3756	8180	6757	Stat3	20848
ENSMUSG00000004043	596.706	-0.877842	0.164701	-5.3299	9.83e-08	1.26e-06	911	626	472	392	Stat5a	20850
ENSMUSG00000004044	10398.6	0.405086	0.0941463	4.30273	1.69e-05	0.000136079	9106	8446	12136	12109	Cavin1	19285
ENSMUSG00000004054	1402.18	0.075378	0.126961	0.593709	0.552707	0.719469	1341	1330	1512	1434	Map3k11	26403
ENSMUSG00000004056	3772.07	-0.139217	0.0937401	-1.48514	0.137506	0.280355	4200	3586	3889	3473	Akt2	11652
ENSMUSG00000004069	2904.12	0.0201146	0.0981331	0.204973	0.837594	0.913986	3047	2629	3065	2924	Dnaja3	83945
ENSMUSG00000004070	1693.06	0.215488	0.109032	1.97638	0.0481119	0.125729	1674	1413	1922	1805	Hmox2	15369
ENSMUSG00000004071	2528.23	0.15812	0.100101	1.5796	0.114198	0.243417	2539	2167	2805	2657	Cdip1	66626
ENSMUSG00000004085	8698.14	0.54968	0.245125	2.24245	0.0249326	0.0752325	8261	5773	12630	8673	Map3k20	65964
ENSMUSG00000004096	612.907	0.236627	0.150677	1.57043	0.116316	0.246738	628	485	704	655	Cwc15	66070
ENSMUSG00000004098	2249.04	-0.211819	0.299895	-0.706308	0.479997	0.659881	2185	2503	1926	2323	Col5a3	53867
ENSMUSG00000004099	913.755	0.18447	0.14257	1.29389	0.195703	0.359069	926	761	935	1050	Dnmt1	13433
ENSMUSG00000004100	568.143	1.133	0.161357	7.02166	2.19e-12	5.93e-11	365	334	874	728	Ppan	235036
ENSMUSG00000004105	2021.94	-0.0937851	0.130793	-0.717051	0.473343	0.654095	2132	1964	1831	2159	Angptl2	26360
ENSMUSG00000004110	6.67533	-0.580858	1.21639	-0.477528	0.632986	0.780649	10	6	6	5	Cacna1e	12290
ENSMUSG00000004113	5.91647	-1.61371	1.35941	-1.18707	0.235201	0.40737	6	11	4	2	Cacna1b	12287
ENSMUSG00000004127	140.186	0.339664	0.308991	1.09927	0.27165	0.450529	165	84	174	148	Trmt10a	108943
ENSMUSG00000004151	235.568	-1.17743	0.247653	-4.75435	1.99e-06	1.98e-05	347	296	123	171	Etv1	14009
ENSMUSG00000004187	259.21	-0.650059	0.219955	-2.95542	0.00312241	0.0133995	328	294	194	218	Kifc2	16581
ENSMUSG00000004207	27471.3	-0.545438	0.0898648	-6.06955	1.28e-09	2.28e-08	32944	30965	23972	21821	Psap	19156
ENSMUSG00000004221	1154.16	-0.140202	0.121731	-1.15173	0.249431	0.423735	1279	1103	1153	1096	Ikbkg	16151
ENSMUSG00000004233	236.877	-0.250725	0.224643	-1.1161	0.264377	0.442557	261	244	243	201	Wars2	70560
ENSMUSG00000004263	1960.2	0.130856	0.105562	1.23962	0.215115	0.383456	2048	1647	2204	1997	Atn1	13498
ENSMUSG00000004264	4110.65	0.24859	0.099306	2.50328	0.012305	0.0423119	3844	3530	4605	4531	Phb2	12034
ENSMUSG00000004266	547.505	-0.28131	0.1567	-1.79521	0.0726207	0.172813	644	540	542	472	Ptpn6	15170
ENSMUSG00000004267	59.2743	0.357002	0.43971	0.811904	0.416847	0.603653	46	55	82	55	Eno2	13807
ENSMUSG00000004268	1365.72	0.413637	0.116412	3.55322	0.000380549	0.00216404	1297	1018	1665	1533	Emg1	14791
ENSMUSG00000004270	1010.14	0.270881	0.126941	2.13391	0.0328503	0.0933938	998	809	1148	1114	Lpcat3	14792
ENSMUSG00000004285	952.694	-0.0872986	0.129533	-0.673947	0.500345	0.676828	1043	890	1010	885	Atp6v1f	66144
ENSMUSG00000004317	264.546	0.198577	0.231324	0.858434	0.390653	0.578342	304	188	330	252	Clcn5	12728
ENSMUSG00000004319	1347.1	-0.0791698	0.119676	-0.661537	0.508268	0.68278	1558	1182	1430	1258	Clcn3	12725
ENSMUSG00000004328	86.7157	0.00282312	0.397517	0.00710189	0.994334	0.997854	63	103	100	78	Hif3a	53417
ENSMUSG00000004347	1858.61	-0.0210431	0.11863	-0.177384	0.859207	0.927026	2072	1628	1806	1964	Pde1c	18575
ENSMUSG00000004356	613.174	0.52649	0.152738	3.44701	0.000566837	0.00305034	568	427	787	698	Utp20	70683
ENSMUSG00000004359	14.8255	-3.4514	1.1175	-3.08851	0.00201166	0.00921218	44	12	0	5	Spic	20728
ENSMUSG00000004360	18.0855	-1.76802	0.798418	-2.2144	0.0268012	0.0796475	29	26	12	5	9330159F19Rik	212448
ENSMUSG00000004364	3134.93	-0.0120521	0.100542	-0.119872	0.904585	0.952291	3535	2696	3414	2991	Cul3	26554
ENSMUSG00000004371	30.9496	2.09523	1.58422	1.32257	0.185979	0.346432	24	1	68	36	Il11	16156
ENSMUSG00000004383	1803.76	0.50745	0.109336	4.64119	3.46e-06	3.25e-05	1633	1309	2320	2025	Large1	16795
ENSMUSG00000004393	657.755	0.683988	0.147994	4.62172	3.81e-06	3.54e-05	549	447	895	769	Ddx56	52513
ENSMUSG00000004394	2013.27	-0.288623	0.122038	-2.36503	0.0180286	0.0578724	2375	1988	1730	1970	Tmed4	103694
ENSMUSG00000004415	15.6146	-1.32796	0.886624	-1.49777	0.134193	0.275145	12	30	7	11	Col26a1	140709
ENSMUSG00000004446	99.8682	0.0769134	0.35477	0.216798	0.828366	0.908886	106	86	136	76	Bid	12122
ENSMUSG00000004451	1471.81	0.583754	0.114243	5.10974	3.23e-07	3.78e-06	1302	1026	1898	1722	Ralb	64143
ENSMUSG00000004455	2767.7	0.808621	0.104502	7.73782	1.01e-14	3.54e-13	2089	1865	3911	3321	Ppp1cc	19047
ENSMUSG00000004455	2767.7	0.808621	0.104502	7.73782	1.01e-14	3.54e-13	2089	1865	3911	3321	Ppp1ccb	434233
ENSMUSG00000004460	1888.27	0.297739	0.115421	2.57958	0.009892	0.0353442	1838	1504	2057	2199	Dnajb11	67838
ENSMUSG00000004462	269.97	-0.118466	0.225361	-0.525673	0.599116	0.756463	346	215	260	270	Tbccd1	70573
ENSMUSG00000004473	37.5245	-1.26058	0.541285	-2.32886	0.0198665	0.0626378	55	49	19	26	Clec11a	20256
ENSMUSG00000004500	190.412	0.455246	0.245167	1.85688	0.0633286	0.155723	162	153	234	217	Zfp324	243834
ENSMUSG00000004508	1196.42	0.259989	0.124985	2.08016	0.0375108	0.103595	1178	970	1469	1209	Gab2	14389
ENSMUSG00000004530	1764.57	0.223647	0.107703	2.07652	0.0378455	0.104301	1754	1456	2012	1883	Coro1c	23790
ENSMUSG00000004535	2415.66	0.119845	0.10617	1.1288	0.258981	0.435531	2632	1956	2707	2452	Tax1bp1	52440
ENSMUSG00000004540	3.34156	3.63569	2.18165	1.66649	0.0956159	NA	1	0	10	3	Psg17	26437
ENSMUSG00000004552	3.91435	1.08102	1.59765	0.676628	0.498642	NA	3	2	7	4	Ctse	13034
ENSMUSG00000004558	29472.5	-0.238936	0.0819775	-2.91465	0.00356085	0.014989	34134	28736	29681	25794	Ndrg2	29811
ENSMUSG00000004561	345.386	-0.00228137	0.196821	-0.0115911	0.990752	0.996188	389	295	332	373	Mettl17	52535
ENSMUSG00000004562	1240.73	0.352144	0.13043	2.69987	0.00693669	0.0262565	1144	1000	1356	1486	Arhgef40	268739
ENSMUSG00000004565	433.563	0.0354903	0.171628	0.206786	0.836177	0.913538	478	369	472	428	Pnpla6	50767
ENSMUSG00000004567	467.215	-0.153601	0.175117	-0.87713	0.380416	0.568746	579	399	455	451	Mcoln1	94178
ENSMUSG00000004568	852.019	0.392831	0.134362	2.92368	0.00345915	0.0146159	783	668	1056	928	Arhgef18	102098
ENSMUSG00000004591	1494	0.327448	0.115849	2.8265	0.00470601	0.0190428	1473	1147	1713	1691	Pkn2	109333
ENSMUSG00000004609	375.054	-0.379979	0.191025	-1.98916	0.0466835	0.12289	504	340	355	314	Cd33	12489
ENSMUSG00000004610	8631.53	-0.214552	0.0859638	-2.49584	0.0125659	0.0430463	9925	8346	8729	7663	Etfb	110826
ENSMUSG00000004612	8.66387	-0.651765	1.09298	-0.596321	0.550961	0.71829	12	9	10	4	Nkg7	72310
ENSMUSG00000004626	184.453	-0.0732052	0.246559	-0.296907	0.766538	0.869896	204	169	200	169	Stxbp2	20911
ENSMUSG00000004630	42.3333	-0.229153	0.4958	-0.462189	0.643946	0.788522	55	36	42	38	Pcp2	18545
ENSMUSG00000004631	291.73	-0.295252	0.213342	-1.38394	0.166378	0.3209	367	270	248	287	Sgce	20392
ENSMUSG00000004633	50.1203	-0.804212	0.488321	-1.64689	0.0995806	0.219005	89	40	39	36	Chn2	69993
ENSMUSG00000004637	75.6444	-0.166182	0.371781	-0.446988	0.654884	0.796347	88	70	74	72	Wwox	80707
ENSMUSG00000004642	480.503	0.105401	0.165859	0.635485	0.525112	0.696015	488	423	509	510	Slbp	20492
ENSMUSG00000004655	10737.8	0.0376484	0.112935	0.333365	0.738859	0.85341	10559	10189	10416	11788	Aqp1	11826
ENSMUSG00000004661	128.301	0.181946	0.291832	0.623463	0.53298	0.703365	123	113	140	139	Arid3b	56380
ENSMUSG00000004665	1832.68	0.821092	0.118342	6.9383	3.97e-12	1.02e-10	1410	1199	2297	2485	Cnn2	12798
ENSMUSG00000004667	1500.11	0.133529	0.121089	1.10273	0.270143	0.448952	1445	1360	1609	1602	Polr2e	66420
ENSMUSG00000004677	2168.33	0.536918	0.109775	4.8911	1e-06	1.05e-05	1906	1583	2897	2376	Myo9b	17925
ENSMUSG00000004698	589.49	-0.668675	0.153205	-4.36458	1.27e-05	0.000105069	787	641	469	463	Hdac9	79221
ENSMUSG00000004707	62.1299	-0.890802	0.415785	-2.14246	0.0321564	0.0919161	80	78	44	45	Ly9	17085
ENSMUSG00000004709	56.5508	-0.31112	0.450405	-0.690757	0.489718	0.66786	83	43	59	45	Cd244a	18106
ENSMUSG00000004730	475.81	-0.922338	0.169172	-5.45208	4.98e-08	6.76e-07	639	584	360	314	Adgre1	13733
ENSMUSG00000004748	2042.23	-0.59547	0.114558	-5.19796	2.01e-07	2.44e-06	2513	2310	1635	1691	Mtfp1	67900
ENSMUSG00000004768	381.949	0.128977	0.179968	0.716669	0.473579	0.654322	397	323	414	403	Rab23	19335
ENSMUSG00000004771	2302.02	0.392981	0.101518	3.87103	0.000108375	0.00071407	2166	1762	2792	2565	Rab11a	53869
ENSMUSG00000004788	573.835	0.315591	0.154875	2.03771	0.0415792	0.11223	531	474	667	636	Eif2b2	217715
ENSMUSG00000004789	13996.1	-0.0404106	0.0860341	-0.469705	0.638566	0.784836	14748	13142	14977	13324	Dlst	78920
ENSMUSG00000004791	463.072	2.20104	0.227286	9.68405	3.52e-22	2.71e-20	148	174	972	598	Pgf	18654
ENSMUSG00000004798	2043.98	-0.258893	0.105021	-2.46515	0.0136958	0.0461982	2388	2001	2026	1791	Ulk2	29869
ENSMUSG00000004814	38.6258	1.29489	0.572508	2.26178	0.0237111	0.0721609	23	21	80	34	Ccl24	56221
ENSMUSG00000004815	653.998	0.015049	0.146498	0.102725	0.918181	0.959643	703	580	682	664	Dgkq	110524
ENSMUSG00000004837	374.071	0.204828	0.202912	1.00944	0.312765	0.499016	316	360	439	382	Grap	71520
ENSMUSG00000004842	2.53454	-0.0761598	1.93278	-0.0394043	0.968568	NA	2	3	2	3	Pou1f1	18736
ENSMUSG00000004843	1153.45	-0.115771	0.121856	-0.950068	0.342078	0.53047	1321	1049	1161	1107	Chmp2b	68942
ENSMUSG00000004846	1728.42	0.633839	0.111487	5.68534	1.31e-08	1.96e-07	1416	1248	2179	2124	Plod3	26433
ENSMUSG00000004849	794.152	0.330438	0.158698	2.08218	0.037326	0.103252	658	713	902	907	Ap1s1	11769
ENSMUSG00000004864	7.20087	2.33142	1.37423	1.69653	0.0897853	0.202676	5	0	16	9	Mapk13	26415
ENSMUSG00000004865	1269.15	0.246504	0.120586	2.04423	0.0409312	0.110913	1249	1040	1529	1298	Srpk1	20815
ENSMUSG00000004872	1.19009	1.94685	3.03264	0.641966	0.520895	NA	1	0	3	1	Pax3	18505
ENSMUSG00000004880	937.083	-0.155816	0.131099	-1.18853	0.234624	0.406759	1025	916	953	864	Lbr	98386
ENSMUSG00000004885	8.0864	-0.215024	1.25951	-0.17072	0.864444	0.930059	15	3	2	13	Crabp2	12904
ENSMUSG00000004891	3067.75	1.531	0.116295	13.1648	1.4e-39	3.28e-37	1729	1386	5342	4036	Nes	18008
ENSMUSG00000004892	1.76977	-2.66213	2.62742	-1.01321	0.310959	NA	3	3	1	0	Bcan	12032
ENSMUSG00000004895	996.24	0.174568	0.134474	1.29815	0.194235	0.357277	1085	773	1141	1026	Prcc	94315
ENSMUSG00000004896	1292.48	0.0614069	0.123085	0.4989	0.61785	0.770523	1376	1120	1319	1380	Rrnad1	229503
ENSMUSG00000004897	4019.3	0.377075	0.0921543	4.09178	4.28e-05	0.000315043	3737	3153	4891	4420	Hdgf	15191
ENSMUSG00000004902	25.0301	-0.246879	0.636902	-0.387625	0.698294	0.826321	32	22	25	22	Slc25a18	71803
ENSMUSG00000004929	566.026	0.586698	0.159422	3.68016	0.000233089	0.00141164	460	428	750	644	Thop1	50492
ENSMUSG00000004931	1634.49	0.145602	0.116787	1.24673	0.212496	0.380185	1567	1476	1835	1683	Apba3	57267
ENSMUSG00000004933	57.6586	-0.240238	0.438943	-0.547309	0.584166	0.744706	54	67	54	54	Matk	17179
ENSMUSG00000004934	584.651	0.299342	0.152014	1.96917	0.0489331	0.127501	561	472	688	634	Pias4	59004
ENSMUSG00000004936	1502.4	0.631085	0.113117	5.57906	2.42e-08	3.49e-07	1248	1073	1952	1790	Map2k1	26395
ENSMUSG00000004937	1927.44	0.0860532	0.11195	0.768676	0.442086	0.627914	1925	1747	2031	2030	Sgta	52551
ENSMUSG00000004939	5455.92	3.77419	0.101737	37.0975	3.08e-301	4.47e-297	761	699	10439	10369	Nmrk2	69564
ENSMUSG00000004945	1050.23	-0.369522	0.13478	-2.74167	0.00611277	0.0236238	1181	1138	1013	867	Tmem242	70544
ENSMUSG00000004947	232.067	-0.0652138	0.2242	-0.290874	0.771148	0.872534	244	222	232	232	Dtx2	74198
ENSMUSG00000004951	22489.4	3.33501	0.267391	12.4724	1.06e-35	1.99e-33	4188	3777	51445	33012	Hspb1	15507
ENSMUSG00000004952	519.758	-0.1504	0.166488	-0.903369	0.36633	0.554941	608	473	483	524	Rasa4	54153
ENSMUSG00000004961	19.574	1.18685	0.742209	1.59908	0.109804	0.236059	16	8	31	25	Syt5	53420
ENSMUSG00000004980	14630.3	0.0190532	0.081204	0.234634	0.814493	0.900278	15790	12888	15623	14553	Hnrnpa2b1	53379
ENSMUSG00000004988	7.64282	0.398511	1.14742	0.347312	0.728357	0.847001	7	6	12	6	Fxyd4	108017
ENSMUSG00000004994	183.263	0.272075	0.256834	1.05934	0.289444	0.47228	157	167	221	190	Ccdc130	67736
ENSMUSG00000004996	355.255	0.478784	0.195947	2.44344	0.0145481	0.0484657	293	288	409	436	Mri1	67873
ENSMUSG00000005034	2033.67	-0.109005	0.10541	-1.03411	0.301085	0.486328	2304	1862	2035	1972	Prkacb	18749
ENSMUSG00000005043	278.306	-0.878985	0.210568	-4.17436	2.99e-05	0.000227762	402	311	195	206	Sgsh	27029
ENSMUSG00000005045	21.5779	0.221987	0.699362	0.317414	0.750929	0.859816	26	14	29	19	Chd5	269610
ENSMUSG00000005054	529.243	0.204824	0.16162	1.26731	0.205043	0.371383	538	433	638	526	Cstb	13014
ENSMUSG00000005057	85.4895	0.606563	0.35902	1.6895	0.0911243	0.204998	82	53	114	98	Sh2b2	23921
ENSMUSG00000005069	911.287	0.168336	0.134849	1.24833	0.21191	0.379698	874	810	1045	932	Pex5	19305
ENSMUSG00000005078	552.783	-0.0933043	0.156754	-0.595226	0.551692	0.718857	627	500	550	545	Jkamp	104771
ENSMUSG00000005087	1810.41	1.1326	0.155718	7.27341	3.51e-13	1.03e-11	1390	874	3031	2095	Cd44	12505
ENSMUSG00000005089	16.7564	0.182936	0.802204	0.228042	0.819613	0.904013	17	14	26	11	Slc1a2	20511
ENSMUSG00000005102	299.982	0.392031	0.200716	1.95316	0.0508002	0.131501	289	224	349	348	Eif2ak4	27103
ENSMUSG00000005103	5771.94	0.936535	0.0922081	10.1568	3.09e-24	2.76e-22	4170	3625	8359	7200	Wdr1	22388
ENSMUSG00000005107	56.9822	-0.345864	0.459122	-0.753318	0.451259	0.635253	52	71	44	58	Slc2a9	117591
ENSMUSG00000005124	361.016	1.32502	0.204338	6.48446	8.91e-11	1.86e-09	255	156	570	490	Ccn4	22402
ENSMUSG00000005125	1381.9	0.359812	0.146878	2.44974	0.0142961	0.0477796	1346	1048	1905	1297	Ndrg1	17988
ENSMUSG00000005131	3.48066	-0.84975	1.718	-0.494615	0.620872	NA	6	3	1	4	4930550C14Rik	75311
ENSMUSG00000005142	1335.66	-0.653329	0.116306	-5.61734	1.94e-08	2.84e-07	1761	1459	1094	1033	Man2b1	17159
ENSMUSG00000005148	6.43746	-0.944087	1.25227	-0.753899	0.45091	0.635253	11	6	4	5	Klf5	12224
ENSMUSG00000005150	689.435	0.0630947	0.144426	0.436866	0.662208	0.800233	717	611	727	715	Wdr83	67836
ENSMUSG00000005161	4970.92	-0.0990576	0.0979959	-1.01083	0.312096	0.498332	5218	4865	4999	4829	Prdx2	21672
ENSMUSG00000005198	1877.98	-0.0261926	0.110448	-0.237149	0.812542	0.898873	2117	1632	2048	1771	Polr2a	20020
ENSMUSG00000005202	0.533803	-0.115406	4.52686	-0.0254935	0.979661	NA	0	1	0	1	Shbg	20415
ENSMUSG00000005204	1305.16	0.188836	0.119579	1.57917	0.114297	0.243558	1318	1088	1543	1311	Senp3	80886
ENSMUSG00000005220	5494.27	0.231625	0.110393	2.09819	0.035888	0.100102	6036	4029	6247	5911	Corin	53419
ENSMUSG00000005225	415.529	0.106873	0.187808	0.569052	0.569321	0.73347	455	338	510	377	Plekha8	231999
ENSMUSG00000005233	54.4003	-0.993386	0.464123	-2.14035	0.0323264	0.0922749	86	58	29	45	Spc25	66442
ENSMUSG00000005237	65.7701	0.205307	0.420053	0.488763	0.625009	0.775488	50	68	74	70	Dnah2	327954
ENSMUSG00000005251	3.46461	-0.451706	1.66128	-0.271903	0.785697	NA	5	3	3	3	Ripk4	72388
ENSMUSG00000005262	1010.08	0.251668	0.132775	1.89545	0.0580328	0.145708	941	869	1219	1034	Ufd1	22230
ENSMUSG00000005267	93.6434	0.0336512	0.357064	0.0942441	0.924915	0.962805	110	74	82	111	Zfp287	170740
ENSMUSG00000005268	168.138	-1.69392	0.275334	-6.15224	7.64e-10	1.41e-08	281	226	72	90	Prlr	19116
ENSMUSG00000005299	2005.5	-0.0483269	0.109178	-0.442643	0.658024	0.797763	2123	1885	2023	2012	Letm1	56384
ENSMUSG00000005312	2108.91	0.390327	0.10702	3.64724	0.000265072	0.00157644	2033	1577	2622	2287	Ubqln1	56085
ENSMUSG00000005320	2.50854	0.536867	1.95272	0.274933	0.783368	NA	2	2	2	4	Fgfr4	14186
ENSMUSG00000005338	99.7862	-0.472302	0.327904	-1.44037	0.149764	0.298562	121	107	85	86	Cadm3	94332
ENSMUSG00000005339	1.94875	1.6315	2.39596	0.680936	0.495912	NA	2	0	2	4	Fcer1a	14125
ENSMUSG00000005354	3768.16	0.0542104	0.0950635	0.570254	0.568505	0.732685	3864	3406	4039	3824	Txn2	56551
ENSMUSG00000005357	0.463511	-2.38064	4.90213	-0.485635	0.627226	NA	2	0	0	0	Slc1a6	20513
ENSMUSG00000005360	77.7188	-0.489054	0.411526	-1.18839	0.234679	0.406786	99	80	46	85	Slc1a3	20512
ENSMUSG00000005362	828.599	-0.157673	0.148594	-1.06109	0.288647	0.471561	1039	700	859	749	Crbn	58799
ENSMUSG00000005364	1.21303	-0.654896	2.90638	-0.22533	0.821722	NA	2	1	2	0	Il5ra	16192
ENSMUSG00000005370	426.135	-0.0332503	0.179363	-0.18538	0.852931	0.92359	502	354	467	398	Msh6	17688
ENSMUSG00000005371	1472.52	-0.0986165	0.121899	-0.809002	0.418514	0.604973	1765	1258	1507	1408	Fbxo11	225055
ENSMUSG00000005373	1011	-0.81465	0.162818	-5.00343	5.63e-07	6.22e-06	1405	1140	922	590	Mlxipl	58805
ENSMUSG00000005374	604.438	0.585891	0.156487	3.74402	0.000181097	0.00112923	494	455	810	679	Tbl2	27368
ENSMUSG00000005378	900.709	0.18581	0.136572	1.36052	0.173665	0.330006	880	777	962	998	Bud23	66138
ENSMUSG00000005397	5624.11	0.065137	0.0893233	0.729227	0.465863	0.647538	5926	4913	5964	5810	Nid1	18073
ENSMUSG00000005410	243.086	-0.274747	0.274918	-0.999378	0.317612	0.504314	296	230	164	282	Mcm5	17218
ENSMUSG00000005413	2547.68	-0.695229	0.146434	-4.74772	2.06e-06	2.03e-05	4018	2299	2152	1842	Hmox1	15368
ENSMUSG00000005417	6268.13	0.238529	0.0867202	2.75056	0.00594942	0.0231093	6230	5115	7170	6731	Mprip	26936
ENSMUSG00000005442	2831.76	-0.0346023	0.0981713	-0.352469	0.724487	0.844528	3037	2605	3017	2719	Cic	71722
ENSMUSG00000005447	54.0743	0.919237	0.447726	2.05312	0.0400605	0.108939	35	38	78	67	Pafah1b3	18476
ENSMUSG00000005465	134.965	0.0778836	0.290517	0.268086	0.788633	0.88373	135	123	163	122	Il27ra	50931
ENSMUSG00000005469	5515.64	-0.365766	0.0953006	-3.83802	0.00012403	0.000805892	6557	5666	4864	4994	Prkaca	18747
ENSMUSG00000005470	71.9405	-1.47643	0.450266	-3.27901	0.00104171	0.00514134	129	82	24	53	Asf1b	66929
ENSMUSG00000005481	1514.06	0.646356	0.127532	5.06817	4.02e-07	4.57e-06	1199	1117	2123	1674	Ddx39	68278
ENSMUSG00000005483	739.85	0.793077	0.151039	5.2508	1.51e-07	1.87e-06	540	521	1055	871	Dnajb1	81489
ENSMUSG00000005493	1.6857	1.20972	2.60162	0.464987	0.641941	NA	1	1	5	0	Msh4	55993
ENSMUSG00000005501	719.031	0.0491713	0.141793	0.346783	0.728754	0.84726	783	614	780	719	Usp40	227334
ENSMUSG00000005505	477.127	-0.107031	0.175183	-0.610966	0.541222	0.710769	537	439	438	500	Kbtbd4	67136
ENSMUSG00000005506	3765.52	0.156639	0.0948945	1.65066	0.0988075	0.217667	3873	3155	4357	3788	Celf1	13046
ENSMUSG00000005510	5985.59	-0.00934122	0.092474	-0.101015	0.919539	0.960429	6174	5616	6385	5843	Ndufs3	68349
ENSMUSG00000005514	1795.32	0.977276	0.121143	8.06715	7.2e-16	2.91e-14	1303	1082	2756	2140	Por	18984
ENSMUSG00000005533	1478.66	0.505246	0.113112	4.46678	7.94e-06	6.81e-05	1335	1078	1851	1705	Igf1r	16001
ENSMUSG00000005534	4417.54	0.269884	0.105376	2.56116	0.0104322	0.0368845	4410	3504	5566	4363	Insr	16337
ENSMUSG00000005540	12.1742	-1.51249	0.94251	-1.60475	0.10855	0.234021	16	19	8	5	Fcer2a	14128
ENSMUSG00000005553	0.466565	-0.0388454	4.76554	-0.0081513	0.993496	NA	1	0	1	0	Atp4a	11944
ENSMUSG00000005566	2308.21	0.334908	0.102883	3.25521	0.00113307	0.00553212	2143	1873	2765	2513	Trim28	21849
ENSMUSG00000005575	3226.6	0.196847	0.0979108	2.01048	0.0443809	0.118297	3214	2710	3539	3514	Ube2m	22192
ENSMUSG00000005580	354.109	-0.624995	0.202644	-3.0842	0.002041	0.00933186	516	340	321	252	Adcy9	11515
ENSMUSG00000005583	2120.82	-0.268339	0.116604	-2.30127	0.0213763	0.0662765	2703	1901	2114	1835	Mef2c	17260
ENSMUSG00000005609	688.382	0.185339	0.148269	1.25002	0.211293	0.37906	725	550	743	756	Ctr9	22083
ENSMUSG00000005610	26333.1	0.0674663	0.0990854	0.680891	0.49594	0.672957	28956	21965	31049	24355	Eif4g2	13690
ENSMUSG00000005611	388.545	-0.554094	0.187299	-2.95833	0.00309309	0.0133123	503	409	302	341	Mrvi1	17540
ENSMUSG00000005615	3087.37	-0.173307	0.0993454	-1.74449	0.0810732	0.188132	3626	2843	2994	2947	Pcyt1a	13026
ENSMUSG00000005621	1036.44	0.0357946	0.125495	0.285229	0.775469	0.87552	1101	917	1141	1011	Zfp592	233410
ENSMUSG00000005625	2571.57	0.444036	0.101055	4.394	1.11e-05	9.29e-05	2291	1996	3210	2868	Psmd4	19185
ENSMUSG00000005628	319.202	-0.913792	0.200247	-4.56331	5.04e-06	4.52e-05	484	344	237	217	Tmod4	50874
ENSMUSG00000005640	1.46693	-0.0429712	2.49472	-0.0172249	0.986257	NA	2	1	2	1	Insrr	23920
ENSMUSG00000005656	763.413	0.14977	0.13889	1.07833	0.280884	0.462414	798	632	843	802	Snx6	72183
ENSMUSG00000005667	288.855	0.988732	0.209608	4.71705	2.39e-06	2.33e-05	224	160	428	361	Mthfd2	17768
ENSMUSG00000005672	326.361	1.16076	0.218052	5.32331	1.02e-07	1.3e-06	218	180	559	371	Kit	16590
ENSMUSG00000005674	1844.98	-0.0893896	0.109233	-0.818339	0.413164	0.600353	1974	1764	1914	1750	Tomm40l	641376
ENSMUSG00000005677	1340.64	-0.123963	0.116397	-1.065	0.286875	0.469458	1477	1275	1364	1265	Nr1i3	12355
ENSMUSG00000005681	14.7441	-0.727772	0.851478	-0.854716	0.392708	0.579893	18	18	16	7	Apoa2	11807
ENSMUSG00000005682	817.018	-0.203436	0.138578	-1.46803	0.142096	0.287256	990	742	795	761	Pan2	103135
ENSMUSG00000005683	31508.3	-0.175986	0.0806086	-2.18322	0.0290196	0.0846479	36658	29361	32083	28598	Cs	12974
ENSMUSG00000005686	2267.82	0.679358	0.134044	5.06819	4.02e-07	4.57e-06	2017	1444	3352	2399	Ampd3	11717
ENSMUSG00000005687	656.324	-0.167057	0.148849	-1.12232	0.261724	0.438976	786	589	649	618	Bcas2	68183
ENSMUSG00000005696	1.21608	0.474027	2.92949	0.161812	0.871454	NA	1	1	3	0	Sh2d1a	20400
ENSMUSG00000005698	1382.86	-0.197428	0.122328	-1.61392	0.106545	0.230588	1627	1292	1462	1185	Ctcf	13018
ENSMUSG00000005699	135.094	0.416664	0.303951	1.37083	0.170429	0.326118	110	116	189	129	Pard6a	56513
ENSMUSG00000005705	21.2143	-0.226761	0.688389	-0.329409	0.741847	0.855162	24	21	20	20	Agrp	11604
ENSMUSG00000005716	0.813702	-1.14435	3.79478	-0.301559	0.762989	NA	0	2	0	1	Pvalb	19293
ENSMUSG00000005718	96.6867	-0.185262	0.336912	-0.549882	0.5824	0.743534	105	97	106	80	Tfap4	83383
ENSMUSG00000005732	869.492	0.782263	0.132907	5.88581	3.96e-09	6.52e-08	691	570	1178	1076	Ranbp1	19385
ENSMUSG00000005763	172.994	-0.699874	0.258511	-2.70733	0.00678273	0.0257708	248	177	135	135	Cd247	12503
ENSMUSG00000005774	266.456	-0.746554	0.211447	-3.5307	0.000414467	0.0023206	376	285	212	196	Rfx5	53970
ENSMUSG00000005779	3168.67	0.369092	0.10153	3.63531	0.000277642	0.00163913	2847	2584	3915	3412	Psmb4	19172
ENSMUSG00000005800	59.1439	0.377256	0.439868	0.857658	0.391081	0.578738	52	49	87	51	Mmp8	17394
ENSMUSG00000005802	940.076	0.736381	0.138684	5.30979	1.1e-07	1.4e-06	813	586	1311	1102	Slc30a4	22785
ENSMUSG00000005803	557.257	-0.497788	0.172273	-2.88952	0.00385824	0.0160548	680	603	554	397	Sqor	59010
ENSMUSG00000005804	851.179	-0.135018	0.136267	-0.990832	0.321768	0.508793	919	831	845	816	Bloc1s6	18457
ENSMUSG00000005813	1190.59	0.186434	0.119715	1.55732	0.119395	0.251728	1200	996	1345	1252	Metap1	75624
ENSMUSG00000005823	805.06	-0.0533761	0.155923	-0.342323	0.732108	0.849369	789	812	779	835	Gpr108	78308
ENSMUSG00000005824	42.8598	0.27317	0.516539	0.528847	0.596912	0.754445	51	27	60	37	Tnfsf14	50930
ENSMUSG00000005836	1806.68	0.318195	0.109546	2.90467	0.00367644	0.0154264	1783	1396	2085	2021	Gata6	14465
ENSMUSG00000005846	1845.96	0.592169	0.11031	5.36821	7.95e-08	1.04e-06	1585	1318	2465	2091	Rsl1d1	66409
ENSMUSG00000005864	3.0202	-0.0492166	1.78125	-0.0276304	0.977957	NA	3	3	2	4	Cnga2	12789
ENSMUSG00000005871	1814.52	0.262268	0.112923	2.32253	0.0202042	0.0634273	1879	1391	2141	1918	Apc	11789
ENSMUSG00000005873	6305.76	-0.564543	0.0911016	-6.19685	5.76e-10	1.08e-08	8127	6711	5185	5224	Reep5	13476
ENSMUSG00000005881	906.103	-0.184909	0.146687	-1.26056	0.207466	0.374784	993	900	809	922	Ergic3	66366
ENSMUSG00000005882	2846.94	-0.158834	0.103682	-1.53194	0.125538	0.261119	3088	2809	2773	2733	Uqcc1	56046
ENSMUSG00000005883	1.25043	3.73477	3.15414	1.18409	0.236379	NA	0	0	1	4	Spo11	26972
ENSMUSG00000005886	1281.33	-0.44258	0.12283	-3.60319	0.000314341	0.00182685	1675	1250	1188	1041	Ncoa2	17978
ENSMUSG00000005892	0.794608	-1.19258	3.8283	-0.311517	0.755408	NA	0	2	1	0	Trh	22044
ENSMUSG00000005893	1184.07	-0.272836	0.133011	-2.05123	0.0402445	0.109358	1462	1104	1237	968	Nr2c2	22026
ENSMUSG00000005897	308.901	-0.234492	0.197876	-1.18504	0.236	0.408365	370	290	290	291	Nr2c1	22025
ENSMUSG00000005899	754.35	-0.0967032	0.14536	-0.665267	0.50588	0.68091	784	744	755	737	Smpd4	77626
ENSMUSG00000005907	347.907	-0.150663	0.188937	-0.797424	0.425205	0.612037	409	315	337	338	Pex1	71382
ENSMUSG00000005936	1737.28	0.0264607	0.109139	0.242449	0.808432	0.896392	1812	1575	1874	1719	Kctd20	66989
ENSMUSG00000005947	11.8325	-0.425121	0.944833	-0.449943	0.652751	0.794485	16	11	15	6	Itgae	16407
ENSMUSG00000005949	362.43	-0.0879108	0.185519	-0.473865	0.635596	0.782186	388	346	361	358	Ctns	83429
ENSMUSG00000005950	592.662	0.655364	0.157993	4.14805	3.35e-05	0.000252399	460	442	757	727	P2rx5	94045
ENSMUSG00000005951	58.7681	-0.752935	0.446567	-1.68605	0.0917863	0.206176	65	78	38	51	Shpk	74637
ENSMUSG00000005952	4.0445	-0.85646	1.65572	-0.517273	0.604966	NA	10	1	4	2	Trpv1	193034
ENSMUSG00000005958	333.11	-0.612366	0.221156	-2.76893	0.00562403	0.0221161	411	379	226	310	Ephb3	13845
ENSMUSG00000005968	53.5127	-0.256131	0.50942	-0.50279	0.615112	0.7679	88	31	63	38	Tuft1	22156
ENSMUSG00000005973	1184.52	-0.0291877	0.134946	-0.216293	0.82876	0.908956	1309	1053	1122	1272	Rcn1	19672
ENSMUSG00000005980	194.303	0.0427677	0.24291	0.176064	0.860244	0.927443	203	174	224	181	Dnase1	13419
ENSMUSG00000005981	2442.04	0.0365024	0.101953	0.358032	0.720319	0.841366	2645	2117	2700	2373	Trap1	68015
ENSMUSG00000005982	1216.41	-0.097002	0.122714	-0.790473	0.429252	0.615789	1294	1175	1231	1176	Naa60	74763
ENSMUSG00000005983	459.436	0.121884	0.172668	0.705888	0.480258	0.659982	439	423	499	481	1700037C18Rik	73261
ENSMUSG00000005986	39.6496	-0.6248	0.515659	-1.21165	0.225645	0.396344	59	37	33	31	Ankrd13d	68423
ENSMUSG00000006005	2966.17	0.0839847	0.104272	0.80544	0.420566	0.606742	3287	2422	3324	2938	Tpr	108989
ENSMUSG00000006010	777.816	-0.29883	0.138264	-2.1613	0.0306718	0.0883052	926	766	721	707	Odr4	226499
ENSMUSG00000006014	3513.85	3.02657	0.40095	7.54849	4.4e-14	1.43e-12	942	592	8286	4664	Prg4	96875
ENSMUSG00000006019	314.226	-0.187859	0.195367	-0.96157	0.336266	0.524479	349	309	314	288	Dhx34	71723
ENSMUSG00000006021	399.947	-0.231019	0.17844	-1.29466	0.195437	0.358626	443	405	394	360	Kptn	70394
ENSMUSG00000006024	2125.32	0.0605348	0.104595	0.578755	0.562755	0.728115	2184	1909	2292	2153	Napa	108124
ENSMUSG00000006050	1953.59	0.547122	0.112589	4.85947	1.18e-06	1.22e-05	1785	1357	2354	2392	Sra1	24068
ENSMUSG00000006057	17979.4	0.129532	0.0873251	1.48333	0.137986	0.280863	17705	16018	19502	18958	Atp5g1	11951
ENSMUSG00000006058	427.509	0.107243	0.181613	0.590503	0.554853	0.721329	466	349	430	476	Snf8	27681
ENSMUSG00000006095	893.118	0.414601	0.137601	3.01307	0.00258622	0.0114119	771	730	1063	1026	Tbcb	66411
ENSMUSG00000006127	833.873	-0.537459	0.147753	-3.63755	0.000275245	0.00162828	1032	910	797	602	Inpp5k	19062
ENSMUSG00000006134	846.672	-0.018748	0.134469	-0.139422	0.889117	0.943789	942	742	880	843	Crkl	12929
ENSMUSG00000006154	178.506	-0.502219	0.306102	-1.64069	0.100861	0.221093	208	202	206	100	Eps8l1	67425
ENSMUSG00000006169	1894.94	0.294739	0.110871	2.65839	0.00785155	0.0291351	1845	1513	2337	1950	Clint1	216705
ENSMUSG00000006179	1.55327	-0.0553952	2.62966	-0.0210656	0.983193	NA	1	2	0	3	Prss16	54373
ENSMUSG00000006191	292.28	-0.0397673	0.200593	-0.198249	0.84285	0.916703	324	261	310	281	Cdkal1	68916
ENSMUSG00000006204	2.06107	0.686013	2.36717	0.289804	0.771967	NA	1	2	0	5	5430419D17Rik	71395
ENSMUSG00000006205	1365.53	-0.939823	0.137901	-6.81519	9.41e-12	2.29e-10	1863	1664	874	1035	Htra1	56213
ENSMUSG00000006215	726.957	0.10444	0.142755	0.731605	0.46441	0.646387	751	630	836	710	Zbtb17	22642
ENSMUSG00000006216	87.0349	0.270919	0.358811	0.755046	0.450222	0.634904	81	74	116	80	Clcnkb	56365
ENSMUSG00000006218	7.40397	0.178788	1.20711	0.148113	0.882254	0.940144	3	10	8	8	Fam131c	277743
ENSMUSG00000006219	5481.63	-0.955225	0.0895216	-10.6703	1.4e-26	1.42e-24	7807	6456	3877	3761	Fblim1	74202
ENSMUSG00000006221	89951.7	1.48687	0.0926052	16.056	5.19e-58	3.28e-55	47204	45427	143726	128193	Hspb7	29818
ENSMUSG00000006235	23.5491	-1.34419	0.688632	-1.95196	0.0509426	0.131729	33	33	10	17	Epor	13857
ENSMUSG00000006241	105.666	-0.906139	0.321832	-2.81557	0.00486911	0.0195883	150	122	83	68	Ccdc159	67119
ENSMUSG00000006262	1810.36	0.705991	0.124132	5.68744	1.29e-08	1.94e-07	1591	1140	2564	2050	Mob1b	68473
ENSMUSG00000006269	1.23518	0.506693	2.71046	0.18694	0.851708	NA	1	1	2	1	Atp6v1b1	110935
ENSMUSG00000006273	2952.09	0.519152	0.0994142	5.2221	1.77e-07	2.16e-06	2625	2161	3570	3547	Atp6v1b2	11966
ENSMUSG00000006276	892.831	-0.103646	0.136086	-0.761623	0.446285	0.632052	982	839	862	898	Eps15l1	13859
ENSMUSG00000006281	676.559	-0.377286	0.151173	-2.49572	0.0125702	0.0430508	869	646	661	548	Tep1	21745
ENSMUSG00000006288	397.632	-0.0532338	0.180417	-0.29506	0.767948	0.870784	459	343	399	400	Ttc5	219022
ENSMUSG00000006289	846.361	-0.310896	0.140781	-2.20836	0.0272192	0.0806055	994	851	745	799	Osgep	66246
ENSMUSG00000006299	2737.68	0.293634	0.108934	2.69551	0.00702802	0.0265262	2468	2352	3114	3057	Aamp	227290
ENSMUSG00000006301	3122.51	1.18153	0.104173	11.342	8.13e-30	1.06e-27	2128	1651	4859	4042	Tmbim1	69660
ENSMUSG00000006304	3334.54	0.550608	0.0991085	5.55561	2.77e-08	3.95e-07	2787	2527	4262	3862	Arpc2	76709
ENSMUSG00000006307	1599.93	-0.139531	0.111907	-1.24685	0.212454	0.380185	1849	1465	1654	1469	Kmt2b	75410
ENSMUSG00000006310	16.7493	-0.42296	0.798278	-0.529841	0.596222	0.753901	22	16	10	19	Zbtb32	58206
ENSMUSG00000006313	23.9875	-0.141536	0.662816	-0.213537	0.830908	0.910391	23	26	29	18	Upk1a	109637
ENSMUSG00000006315	1991.52	0.355587	0.110359	3.22209	0.0012726	0.00613915	1784	1645	2343	2235	Tmem147	69804
ENSMUSG00000006333	9190.18	0.266022	0.0877424	3.03185	0.00243057	0.0108524	8647	7749	10725	9842	Rps9	76846
ENSMUSG00000006335	320.633	0.0944442	0.194223	0.486267	0.626778	0.776196	344	269	342	336	Tfpt	69714
ENSMUSG00000006342	100.023	0.0374231	0.34769	0.107633	0.914286	0.957641	103	91	85	121	Susd2	71733
ENSMUSG00000006344	349.239	-0.720484	0.189947	-3.79308	0.000148792	0.000948967	487	373	269	271	Ggt5	23887
ENSMUSG00000006345	4.26069	2.07855	1.72084	1.20787	0.227098	NA	0	3	7	7	Ggt1	14598
ENSMUSG00000006356	27437.6	-0.211201	0.115646	-1.82628	0.0678082	0.164047	30527	27318	23419	28426	Crip2	68337
ENSMUSG00000006360	429.39	0.065115	0.199954	0.325649	0.74469	0.856199	382	434	425	471	Crip1	12925
ENSMUSG00000006362	782.013	-0.0476402	0.14598	-0.326348	0.744161	0.856028	822	740	879	701	Cbfa2t3	12398
ENSMUSG00000006369	1606.05	-1.29297	0.127313	-10.1558	3.12e-24	2.77e-22	2651	1879	927	977	Fbln1	14114
ENSMUSG00000006373	821.154	-0.0481283	0.135836	-0.354312	0.723105	0.843348	906	741	834	819	Pgrmc1	53328
ENSMUSG00000006378	241.325	-0.305794	0.251133	-1.21766	0.223354	0.393939	255	266	273	172	Gcat	26912
ENSMUSG00000006386	1850.81	-0.148972	0.115601	-1.28867	0.197512	0.36143	2128	1715	2002	1605	Tek	21687
ENSMUSG00000006389	3.14938	-1.16946	1.8806	-0.621854	0.534038	NA	1	7	3	1	Mpl	17480
ENSMUSG00000006390	1023.14	0.802383	0.130087	6.16805	6.91e-10	1.29e-08	839	637	1428	1241	Elovl1	54325
ENSMUSG00000006392	557.099	0.672152	0.165985	4.04948	5.13e-05	0.000371017	417	423	742	661	Med8	80509
ENSMUSG00000006395	81.4465	0.242197	0.360808	0.671264	0.502053	0.677813	86	62	94	87	Hyi	68180
ENSMUSG00000006398	100.443	-0.927115	0.331682	-2.79519	0.00518694	0.0206667	132	126	77	65	Cdc20	107995
ENSMUSG00000006403	623.543	1.46016	0.402401	3.62862	0.000284944	0.00167543	367	290	1248	647	Adamts4	240913
ENSMUSG00000006411	41.5571	-0.985821	0.51508	-1.91392	0.0556307	0.141091	48	59	29	28	Nectin4	71740
ENSMUSG00000006412	1108.74	0.503106	0.123816	4.06335	4.84e-05	0.000351912	983	825	1422	1245	Pfdn2	18637
ENSMUSG00000006418	2009.09	-0.059324	0.10768	-0.550928	0.581683	0.74308	2173	1864	2174	1864	Rnf114	81018
ENSMUSG00000006423	563.485	-0.447631	0.162129	-2.76096	0.00576312	0.0225693	696	585	464	510	C330007P06Rik	77644
ENSMUSG00000006435	51.743	-0.395522	0.471255	-0.839295	0.401304	0.58788	51	63	56	36	Neurl1a	18011
ENSMUSG00000006442	676.348	1.41458	0.149525	9.46049	3.06e-21	2.17e-19	407	322	1086	933	Srm	20810
ENSMUSG00000006445	452.181	0.943516	0.173576	5.43576	5.46e-08	7.37e-07	313	294	650	570	Epha2	13836
ENSMUSG00000006456	604.462	0.346117	0.158519	2.18345	0.0290029	0.084633	550	496	773	617	Rbm14	56275
ENSMUSG00000006457	3.50665	-1.34458	1.71707	-0.783066	0.433588	NA	6	4	1	3	Actn3	11474
ENSMUSG00000006463	155.567	0.321345	0.280934	1.14385	0.252687	0.427767	125	144	188	166	Zdhhc24	70605
ENSMUSG00000006464	161.135	-0.321685	0.262335	-1.22624	0.22011	0.389873	199	155	158	136	Bbs1	52028
ENSMUSG00000006471	628.944	0.045134	0.160429	0.281334	0.778454	0.877439	661	559	751	563	Ndor1	78797
ENSMUSG00000006476	769.458	0.209623	0.146309	1.43274	0.151931	0.301198	706	691	873	817	Nsmf	56876
ENSMUSG00000006494	4443.86	-0.148259	0.0907778	-1.63321	0.102425	0.223671	5113	4112	4479	4160	Pdk1	228026
ENSMUSG00000006498	2529.25	0.553554	0.103345	5.35639	8.49e-08	1.1e-06	2166	1869	3324	2850	Ptbp1	19205
ENSMUSG00000006517	174.673	0.119417	0.260981	0.45757	0.647261	0.790517	160	167	202	171	Mvd	192156
ENSMUSG00000006519	672.392	-0.0346442	0.156073	-0.221974	0.824334	0.906674	661	669	713	648	Cyba	13057
ENSMUSG00000006522	9.93565	0.376672	0.997888	0.377469	0.705825	0.831442	9	8	12	11	Itih3	16426
ENSMUSG00000006526	320.711	-0.0799181	0.199713	-0.400166	0.689034	0.819098	325	320	323	315	Stimate	69179
ENSMUSG00000006527	424.768	-0.421507	0.182092	-2.3148	0.0206239	0.0644778	541	421	425	322	Sfmbt1	54650
ENSMUSG00000006538	7.62597	0.636242	1.1484	0.554025	0.579562	0.741427	8	4	9	10	Ihh	16147
ENSMUSG00000006542	136.835	0.884779	0.314539	2.81294	0.00490912	0.0197111	126	67	212	154	Prkag3	241113
ENSMUSG00000006567	2.53759	0.471573	1.95975	0.24063	0.809842	NA	1	3	3	3	Atp7b	11979
ENSMUSG00000006574	8.56433	-1.33564	1.10179	-1.21224	0.225421	0.396178	12	12	6	4	Slc4a1	20533
ENSMUSG00000006575	40.9	0.0944334	0.530922	0.177867	0.858828	0.927026	30	46	40	46	Rundc3a	51799
ENSMUSG00000006576	8937.15	-0.127185	0.0911312	-1.39563	0.162826	0.315911	9865	8500	8640	8834	Slc4a3	20536
ENSMUSG00000006585	115.839	-0.0226794	0.310785	-0.0729745	0.941826	0.971745	112	116	118	117	Cdt1	67177
ENSMUSG00000006586	146.845	-0.938626	0.280469	-3.34663	0.000818008	0.00419114	204	176	118	89	Runx1t1	12395
ENSMUSG00000006587	66.2489	-2.58039	0.439515	-5.871	4.33e-09	7.07e-08	129	96	22	17	Snai3	30927
ENSMUSG00000006589	594.443	0.717853	0.156194	4.59591	4.31e-06	3.96e-05	462	421	819	698	Aprt	11821
ENSMUSG00000006599	644.954	0.421298	0.167065	2.52176	0.0116768	0.0405451	603	486	891	630	Gtf2h1	14884
ENSMUSG00000006611	1283.23	-0.286972	0.123066	-2.33184	0.0197089	0.0622469	1540	1244	1157	1207	Hfe	15216
ENSMUSG00000006641	451.558	-0.0439971	0.168245	-0.261507	0.793702	0.886833	482	420	472	439	Slc5a6	330064
ENSMUSG00000006642	134.549	0.933528	0.308576	3.02527	0.00248409	0.0110431	90	91	220	144	Tcf23	69852
ENSMUSG00000006651	63.5038	0.3051	0.40467	0.753946	0.450881	0.635253	61	51	77	67	Aplp1	11803
ENSMUSG00000006673	1667.96	0.146174	0.111117	1.3155	0.188342	0.349757	1718	1406	1806	1781	Qrich1	69232
ENSMUSG00000006675	286.936	-0.429556	0.204606	-2.09943	0.0357789	0.0999322	352	297	274	228	P4htm	74443
ENSMUSG00000006676	4238.12	0.0933227	0.0952789	0.979469	0.327348	0.514713	4321	3749	4828	4150	Usp19	71472
ENSMUSG00000006678	141.308	-0.318595	0.30288	-1.05188	0.292853	0.476755	199	115	118	139	Pola1	18968
ENSMUSG00000006699	6733.87	0.353787	0.0861464	4.10681	4.01e-05	0.00029673	6428	5239	8089	7398	Cdc42	12540
ENSMUSG00000006705	483.338	0.441878	0.178287	2.47847	0.0131949	0.0448416	439	369	663	483	Pknox1	18771
ENSMUSG00000006711	0.485659	0.0159958	4.69243	0.00340885	0.99728	NA	1	0	0	1	D130043K22Rik	210108
ENSMUSG00000006715	455.76	-0.511487	0.189739	-2.69574	0.00702331	0.0265153	535	514	345	421	Gmnn	57441
ENSMUSG00000006717	3871.95	0.0118721	0.0949572	0.125025	0.900504	0.950324	4169	3436	3995	3962	Acot13	66834
ENSMUSG00000006720	13.4011	-2.15097	0.953119	-2.25677	0.0240223	0.0729239	29	15	3	7	Zfp184	193452
ENSMUSG00000006724	7.40926	0.621141	1.23043	0.504814	0.613689	0.766865	3	8	5	13	Cyp27b1	13115
ENSMUSG00000006728	2419.72	0.247804	0.107082	2.31415	0.0206594	0.0645496	2487	1892	2682	2694	Cdk4	12567
ENSMUSG00000006731	311.399	-0.234884	0.230519	-1.01894	0.308234	0.49401	374	292	370	221	B4galnt1	14421
ENSMUSG00000006732	489.209	0.881562	0.167862	5.2517	1.51e-07	1.86e-06	393	289	659	640	Mettl1	17299
ENSMUSG00000006736	1566.25	0.160941	0.111837	1.43907	0.150131	0.299131	1606	1312	1723	1663	Tspan31	67125
ENSMUSG00000006740	6313.98	0.778372	0.0989176	7.86889	3.58e-15	1.35e-13	5302	3917	8895	7484	Kif5b	16573
ENSMUSG00000006763	119.763	0.184775	0.31346	0.589469	0.555546	0.721744	140	84	129	132	Saal1	78935
ENSMUSG00000006782	290.284	-0.381944	0.229712	-1.66271	0.096371	0.213725	327	316	220	293	Cnp	12799
ENSMUSG00000006784	3.86394	-0.383067	1.61957	-0.236524	0.813026	NA	7	2	5	2	Ttc25	74407
ENSMUSG00000006800	1878.55	0.428673	0.110382	3.88355	0.000102944	0.000682304	1692	1460	2197	2213	Sulf2	72043
ENSMUSG00000006818	10837.5	-0.160234	0.085588	-1.87216	0.0611847	0.151813	12714	9906	11044	9945	Sod2	20656
ENSMUSG00000006850	124.618	0.342684	0.296982	1.15389	0.248546	0.422627	127	91	152	134	Tmco6	71983
ENSMUSG00000006906	372.289	0.114532	0.204275	0.560675	0.575019	0.7382	406	302	349	440	Stambp	70527
ENSMUSG00000006920	1171.11	-0.323928	0.120824	-2.68098	0.00734061	0.0275279	1401	1166	1127	1006	Ezh1	14055
ENSMUSG00000006930	56.482	-0.521647	0.428751	-1.21667	0.223732	0.394366	70	61	49	46	Hap1	15114
ENSMUSG00000006931	721.103	0.0797942	0.146312	0.545368	0.5855	0.745663	760	623	737	778	P3h4	66180
ENSMUSG00000006932	9936.28	-0.255806	0.0848421	-3.01508	0.00256908	0.01135	11373	9903	9611	8948	Ctnnb1	12387
ENSMUSG00000006941	834.211	0.117279	0.135848	0.863309	0.387968	0.576096	831	742	930	849	Eif1b	68969
ENSMUSG00000006958	88.1117	-0.431208	0.369165	-1.16806	0.242782	0.416274	87	109	87	67	Chrd	12667
ENSMUSG00000006998	6312.93	0.215037	0.0883657	2.43349	0.0149542	0.0496706	6163	5336	7330	6577	Psmd2	21762
ENSMUSG00000007021	2.60662	-1.42995	2.15091	-0.66481	0.506172	NA	7	1	3	0	Syngr3	20974
ENSMUSG00000007029	1800.4	0.640769	0.115916	5.52788	3.24e-08	4.58e-07	1415	1343	2383	2115	Vars	22321
ENSMUSG00000007030	358.484	-0.636198	0.205028	-3.10298	0.00191581	0.00882047	419	433	331	246	Vwa7	27762
ENSMUSG00000007033	461.17	1.4536	0.174429	8.33349	7.85e-17	3.57e-15	284	205	730	656	Hspa1l	15482
ENSMUSG00000007034	0.469619	2.33066	4.89618	0.476017	0.634062	NA	0	0	2	0	Slc44a4	70129
ENSMUSG00000007035	34.5178	-0.255745	0.558516	-0.457901	0.647023	0.790492	46	29	40	25	Msh5	17687
ENSMUSG00000007036	1103.88	0.0528506	0.122837	0.430248	0.667015	0.803677	1151	983	1205	1099	Abhd16a	193742
ENSMUSG00000007038	700.908	0.0287654	0.157305	0.182864	0.854905	0.925038	705	656	680	765	Neu1	18010
ENSMUSG00000007039	603.871	0.636645	0.171348	3.7155	0.000202804	0.00124746	472	454	691	808	Ddah2	51793
ENSMUSG00000007041	1846.18	0.959671	0.113324	8.46838	2.49e-17	1.2e-15	1380	1097	2736	2272	Clic1	114584
ENSMUSG00000007050	314.039	0.769348	0.198588	3.87409	0.000107024	0.000706128	258	201	402	408	Lsm2	27756
ENSMUSG00000007080	107.677	-0.672896	0.370625	-1.81557	0.0694366	0.16693	126	132	59	109	Pole	18973
ENSMUSG00000007097	19144.1	-0.921537	0.0864265	-10.6627	1.52e-26	1.54e-24	25909	23312	14411	12724	Atp1a2	98660
ENSMUSG00000007122	264.537	0.798756	0.259337	3.07999	0.00207004	0.00943792	159	214	308	376	Casq1	12372
ENSMUSG00000007207	138.673	0.447754	0.289046	1.54908	0.121363	0.254511	111	118	176	152	Stx1a	20907
ENSMUSG00000007216	360.667	-0.0669351	0.183477	-0.364814	0.71525	0.837387	400	328	375	347	Zfp775	243372
ENSMUSG00000007279	369.575	-0.708175	0.184814	-3.83182	0.000127201	0.000823179	487	416	313	263	Scube2	56788
ENSMUSG00000007338	778.652	-0.19419	0.140427	-1.38286	0.166709	0.321326	869	765	742	744	Mrpl49	18120
ENSMUSG00000007379	137.479	-0.410426	0.281185	-1.45963	0.144392	0.290562	173	137	126	116	Dennd2c	329727
ENSMUSG00000007411	1414.1	0.308268	0.117156	2.63127	0.00850673	0.0312236	1395	1102	1725	1486	Mark3	17169
ENSMUSG00000007415	1742.57	-0.0227948	0.1108	-0.205728	0.837003	0.913897	1966	1509	1820	1722	Gatad1	67210
ENSMUSG00000007440	9.42617	-1.32693	1.05778	-1.25445	0.209679	0.377235	11	15	6	5	Pcdha10	12943
ENSMUSG00000007458	1830.05	-0.0110513	0.109274	-0.101134	0.919444	0.960429	2052	1582	1919	1816	M6pr	17113
ENSMUSG00000007476	2252.19	0.63269	0.11174	5.66214	1.49e-08	2.23e-07	1772	1689	2980	2635	Lrrc8a	241296
ENSMUSG00000007480	1.82932	1.20857	2.69897	0.447788	0.654307	NA	0	2	0	5	Mc5r	17203
ENSMUSG00000007564	4322.51	0.140346	0.0907314	1.54683	0.121904	0.255411	4422	3685	4858	4433	Ppp2r1a	51792
ENSMUSG00000007570	258.049	0.0398808	0.225997	0.176466	0.859928	0.927443	245	252	254	280	Fance	72775
ENSMUSG00000007589	445.275	0.475078	0.170509	2.78624	0.00533235	0.0211475	404	331	531	529	Tinf2	28113
ENSMUSG00000007591	8.40451	0.161978	1.11449	0.145338	0.884444	0.941304	11	5	6	12	Tssk4	71099
ENSMUSG00000007603	928.624	0.185059	0.13146	1.40772	0.159213	0.310959	970	749	1033	991	Dus3l	224907
ENSMUSG00000007610	554.44	0.490275	0.161492	3.0359	0.00239816	0.0107385	503	407	640	684	Gtpbp3	70359
ENSMUSG00000007613	1039.03	0.156198	0.126197	1.23774	0.215814	0.384465	1059	879	1202	1045	Tgfbr1	21812
ENSMUSG00000007617	1263.13	0.500676	0.127451	3.92838	8.55e-05	0.000579508	1184	888	1673	1368	Homer1	26556
ENSMUSG00000007646	37.6603	-0.388553	0.524652	-0.740592	0.458941	0.64228	51	34	36	31	Rad51c	114714
ENSMUSG00000007653	20.3509	0.426201	0.709519	0.60069	0.548047	0.715453	17	17	28	20	Gabrb2	14401
ENSMUSG00000007655	11011.3	0.343203	0.0874519	3.92448	8.69e-05	0.000585963	10216	8883	12649	12553	Cav1	12389
ENSMUSG00000007656	1339.69	-0.203838	0.11809	-1.72612	0.0843256	0.193324	1505	1316	1291	1258	Arpp19	59046
ENSMUSG00000007659	1993.14	1.25239	0.332634	3.76507	0.000166501	0.00104948	1001	1277	3264	2510	Bcl2l1	12048
ENSMUSG00000007670	1818.86	-0.0053992	0.107616	-0.0501707	0.959986	0.980209	1940	1649	1902	1816	Khsrp	16549
ENSMUSG00000007682	95.1078	0.524749	0.380647	1.37857	0.168027	0.322966	99	57	88	140	Dio2	13371
ENSMUSG00000007721	1155.34	0.289741	0.122248	2.3701	0.0177831	0.0572359	1107	941	1389	1218	Ccdc124	234388
ENSMUSG00000007739	3824.09	0.617461	0.0924395	6.67963	2.4e-11	5.47e-10	3248	2702	4935	4554	Cct4	12464
ENSMUSG00000007777	387.918	-0.413733	0.189131	-2.18755	0.0287026	0.083959	459	412	390	294	0610009B22Rik	66050
ENSMUSG00000007783	137.06	0.0848987	0.281655	0.301427	0.763089	0.867947	148	115	147	142	Cpt1c	78070
ENSMUSG00000007805	42.1738	0.855007	0.499339	1.71228	0.0868457	0.197516	31	28	54	57	Twist2	13345
ENSMUSG00000007812	868.043	0.0719866	0.133036	0.541107	0.588434	0.748152	926	745	927	895	Zfp655	72611
ENSMUSG00000007815	8154.01	0.470566	0.087104	5.40234	6.58e-08	8.74e-07	7561	5950	9894	9504	Rhoa	11848
ENSMUSG00000007817	3153.07	0.305754	0.0967289	3.16094	0.00157263	0.0073963	2998	2556	3787	3362	Zmiz1	328365
ENSMUSG00000007827	149.854	-0.264323	0.27605	-0.95752	0.338305	0.526643	174	148	130	148	Ankrd26	232339
ENSMUSG00000007833	477.991	-0.0255986	0.170952	-0.149742	0.880968	0.939394	522	429	463	505	Aldh16a1	69748
ENSMUSG00000007836	2682.11	0.0573096	0.0999518	0.573372	0.566393	0.73113	2765	2407	2869	2733	Hnrnpa0	77134
ENSMUSG00000007837	167.609	0.209079	0.262453	0.796634	0.425664	0.612518	151	153	191	177	Prrg2	65116
ENSMUSG00000007850	6355.55	0.292496	0.0946326	3.09086	0.0019958	0.00915108	6289	4999	7857	6514	Hnrnph1	59013
ENSMUSG00000007867	294.825	0.490392	0.207328	2.36529	0.0180157	0.0578437	275	210	337	367	Ift43	76411
ENSMUSG00000007872	1235.79	0.157652	0.134508	1.17206	0.241174	0.414452	1127	1155	1380	1289	Id3	15903
ENSMUSG00000007877	14482.3	-0.132058	0.111471	-1.18468	0.236142	0.408464	14535	15020	13848	14407	Tcap	21393
ENSMUSG00000007880	2835.21	-0.0398642	0.0993067	-0.401425	0.688107	0.818723	3162	2516	2903	2822	Arid1a	93760
ENSMUSG00000007888	126.994	2.72264	0.344635	7.90006	2.79e-15	1.07e-13	46	21	239	214	Crlf1	12931
ENSMUSG00000007891	24371.9	-0.156673	0.0939497	-1.66762	0.0953902	0.212327	25780	24554	23766	23411	Ctsd	13033
ENSMUSG00000007892	8818.84	0.551863	0.0943253	5.85064	4.9e-09	7.92e-08	7236	6787	11405	10099	Rplp1	56040
ENSMUSG00000007908	4.37865	-0.363485	1.52017	-0.239108	0.811022	NA	7	3	6	2	Hmgcll1	208982
ENSMUSG00000007944	110.87	-0.0227569	0.333846	-0.0681659	0.945654	0.974137	100	117	101	123	Ttc9b	73032
ENSMUSG00000007946	71.4245	0.123951	0.412824	0.300251	0.763985	0.868536	68	66	100	54	Phox2a	11859
ENSMUSG00000007950	379.203	-0.343902	0.187192	-1.83716	0.0661865	0.160954	431	401	332	351	Abhd8	64296
ENSMUSG00000007987	183.532	-0.237547	0.252139	-0.942128	0.346127	0.53486	211	180	162	182	Ift22	67286
ENSMUSG00000007989	16.3504	0.524561	0.810711	0.647039	0.517607	0.689917	18	9	26	14	Fzd3	14365
ENSMUSG00000008028	5.7812	-0.741766	1.34661	-0.550839	0.581744	0.743092	6	8	7	2	1700008O03Rik	69349
ENSMUSG00000008035	2924.81	0.0186553	0.111216	0.167739	0.866788	0.931586	3077	2644	3403	2649	Mid1ip1	68041
ENSMUSG00000008036	899.24	0.103637	0.138509	0.74823	0.454321	0.637779	952	760	919	985	Ap2s1	232910
ENSMUSG00000008090	369.487	-0.304243	0.185233	-1.64249	0.100488	0.2205	415	386	347	330	Fgfrl1	116701
ENSMUSG00000008129	11.2665	-0.565758	1.02941	-0.549593	0.582599	0.743564	11	15	16	3	4930432K21Rik	74666
ENSMUSG00000008136	28456.5	-0.108862	0.117526	-0.92628	0.354301	0.54248	28265	29348	26440	29472	Fhl2	14200
ENSMUSG00000008140	1630.32	0.0168889	0.120661	0.13997	0.888683	0.943611	1622	1553	1682	1673	Emc10	69683
ENSMUSG00000008153	5.70095	-0.959003	1.32592	-0.723274	0.469511	0.650805	9	6	5	3	Clstn3	232370
ENSMUSG00000008167	141.531	0.3594	0.282926	1.2703	0.203979	0.370288	130	114	185	142	Fbxw9	68628
ENSMUSG00000008193	17.0407	-0.766181	0.779898	-0.982411	0.325897	0.513153	21	21	16	10	Spib	272382
ENSMUSG00000008200	1061.22	0.0920703	0.132259	0.696136	0.486344	0.664907	1182	856	1209	1039	Fnbp4	55935
ENSMUSG00000008206	1405.49	-0.390008	0.126761	-3.07672	0.00209293	0.00952731	1825	1336	1211	1277	Cers4	67260
ENSMUSG00000008226	701.435	-0.517642	0.144262	-3.5882	0.000332969	0.00192052	906	725	593	588	Scrn3	74616
ENSMUSG00000008301	532.624	0.267816	0.173197	1.54631	0.12203	0.255524	584	379	600	592	Phax	56698
ENSMUSG00000008305	293.884	0.484728	0.212652	2.27944	0.0226408	0.0694856	250	231	404	301	Tle1	21885
ENSMUSG00000008307	98.5067	-0.360206	0.338011	-1.06566	0.286576	0.469075	124	95	79	97	1700109H08Rik	77036
ENSMUSG00000008318	194.082	1.037	0.263893	3.92962	8.51e-05	0.00057706	131	119	324	214	Relt	320100
ENSMUSG00000008333	371.041	0.201027	0.185152	1.08574	0.277596	0.45809	386	297	444	371	Snrpb2	20639
ENSMUSG00000008348	5435.04	0.217083	0.268405	0.80879	0.418636	0.604979	5121	4740	7349	4710	Ubc	22190
ENSMUSG00000008373	678.095	0.628814	0.151248	4.15751	3.22e-05	0.000243054	612	444	843	843	Prpf31	68988
ENSMUSG00000008384	527.898	1.52053	0.18357	8.28312	1.2e-16	5.37e-15	313	228	943	670	Sertad1	55942
ENSMUSG00000008393	1657.07	0.885526	0.111343	7.95313	1.82e-15	7.11e-14	1230	1061	2247	2156	Carhsp1	52502
ENSMUSG00000008398	1865.44	-0.0364012	0.108907	-0.33424	0.738198	0.853054	2100	1635	1917	1855	Elk3	13713
ENSMUSG00000008429	1316.34	0.315122	0.122665	2.56897	0.0102001	0.0361871	1268	1046	1650	1348	Herpud2	80517
ENSMUSG00000008435	945.863	0.315763	0.134041	2.35571	0.0184874	0.0590969	890	769	1181	973	Rdh13	108841
ENSMUSG00000008438	5.49155	0.138387	1.43359	0.0965323	0.923098	NA	10	1	8	4	Adam21	56622
ENSMUSG00000008450	1109.15	0.296511	0.126949	2.33566	0.0195088	0.0617375	1043	915	1241	1260	Nutf2	68051
ENSMUSG00000008475	2195.84	0.251585	0.103587	2.42873	0.0151519	0.0502012	2135	1814	2595	2300	Arpc5	67771
ENSMUSG00000008482	2.71657	4.85588	2.37616	2.04358	0.0409946	NA	0	0	4	7	Rnf151	67504
ENSMUSG00000008489	1.50897	-2.3419	2.77578	-0.843691	0.398842	NA	3	2	0	1	Elavl2	15569
ENSMUSG00000008496	218.208	-1.30628	0.234295	-5.57538	2.47e-08	3.55e-07	342	272	141	117	Pou2f2	18987
ENSMUSG00000008540	1159.77	0.201901	0.122737	1.645	0.0999707	0.219589	1206	928	1317	1226	Mgst1	56615
ENSMUSG00000008575	7957.1	-0.330889	0.0894915	-3.69743	0.000217793	0.00133057	9471	7995	7185	7236	Nfib	18028
ENSMUSG00000008601	1.07145	-3.56819	3.34052	-1.06815	0.285451	NA	1	3	0	0	Rab25	53868
ENSMUSG00000008604	2371.43	0.182587	0.106535	1.71387	0.0865535	0.197064	2366	2010	2826	2351	Ubqln4	94232
ENSMUSG00000008658	766.377	-1.68961	0.160995	-10.4948	9.13e-26	8.91e-24	1383	945	422	324	Rbfox1	268859
ENSMUSG00000008668	4368.01	0.72146	0.0917048	7.86719	3.63e-15	1.37e-13	3500	2994	5862	5287	Rps18	20084
ENSMUSG00000008682	11027.6	0.604289	0.088503	6.8279	8.62e-12	2.12e-10	9409	7842	13497	13717	Rpl10	110954
ENSMUSG00000008683	3603.38	0.671656	0.0973603	6.89867	5.25e-12	1.32e-10	2974	2503	4906	4181	Rps15a	267019
ENSMUSG00000008690	1801.38	0.0031638	0.108672	0.0291132	0.976774	0.988816	1910	1633	1873	1819	Ncaph2	52683
ENSMUSG00000008730	3341.6	0.25692	0.107195	2.39675	0.016541	0.0539794	3096	2877	4090	3381	Hipk1	15257
ENSMUSG00000008734	1116.01	0.756574	0.1335	5.66722	1.45e-08	2.17e-07	859	772	1605	1276	Gprc5b	64297
ENSMUSG00000008763	1039.71	0.0832584	0.12784	0.651272	0.514871	0.688279	1063	924	1183	1012	Man1a2	17156
ENSMUSG00000008822	177.355	-0.608048	0.259332	-2.34467	0.0190442	0.0605175	211	208	138	149	Acyp1	66204
ENSMUSG00000008845	624.325	0.0596868	0.183564	0.325156	0.745063	0.856283	539	647	709	598	Cd163	93671
ENSMUSG00000008855	2527.91	-0.421365	0.102694	-4.10312	4.08e-05	0.000301204	2999	2688	2306	2123	Hdac5	15184
ENSMUSG00000008859	1254.91	0.331325	0.12072	2.74457	0.00605894	0.0234532	1233	964	1445	1418	Rala	56044
ENSMUSG00000008874	0.514709	-0.170163	4.58988	-0.0370736	0.970426	NA	0	1	1	0	Clec3a	403395
ENSMUSG00000008892	5288.68	-0.120757	0.0907693	-1.33037	0.183396	0.343248	6105	4787	5307	5072	Vdac3	22335
ENSMUSG00000008932	16.159	-0.718292	0.794246	-0.90437	0.365799	0.554421	24	16	12	13	Slc1a7	242607
ENSMUSG00000008958	575.486	0.0895719	0.155253	0.576943	0.563978	0.729048	586	511	607	607	Vps72	21427
ENSMUSG00000008976	2218.41	-0.119983	0.106419	-1.12745	0.25955	0.436249	2580	1991	2335	2028	Gabpa	14390
ENSMUSG00000008999	38.5226	-1.53366	0.573942	-2.67215	0.00753671	0.0281248	63	50	12	28	Bmp7	12162
ENSMUSG00000009013	1300.1	0.797998	0.123635	6.45449	1.09e-10	2.24e-09	1018	853	1650	1725	Dynll1	56455
ENSMUSG00000009030	697.886	0.138052	0.144513	0.955293	0.33943	0.527482	734	579	753	744	Pdcl	67466
ENSMUSG00000009035	1994.94	0.29104	0.1178	2.47063	0.0134877	0.0456127	1826	1694	2182	2305	Tmem184b	223693
ENSMUSG00000009073	2978.77	0.161196	0.0978097	1.64805	0.0993418	0.218645	3075	2478	3425	3026	Nf2	18016
ENSMUSG00000009075	135.698	0.450361	0.289058	1.55803	0.119226	0.251489	136	92	161	160	Cabp7	192650
ENSMUSG00000009076	194.373	0.359338	0.243958	1.47295	0.140766	0.285241	198	140	233	215	Zmat5	67178
ENSMUSG00000009079	3959.67	0.183058	0.0920108	1.98953	0.0466425	0.122817	4004	3310	4527	4105	Ewsr1	14030
ENSMUSG00000009090	1911.67	0.0844319	0.114423	0.737896	0.460578	0.643516	1867	1770	2051	1977	Ap1b1	11764
ENSMUSG00000009092	24.3077	0.684259	0.666296	1.02696	0.30444	0.489766	15	21	28	33	Derl3	70377
ENSMUSG00000009093	1.07145	-3.56819	3.34052	-1.06815	0.285451	NA	1	3	0	0	Gstt4	75886
ENSMUSG00000009097	13.021	0.138608	0.886798	0.156301	0.875796	0.936351	17	8	14	14	Tbx1	21380
ENSMUSG00000009108	2.7403	0.235267	1.86664	0.126038	0.899702	NA	3	2	2	4	Gnat2	14686
ENSMUSG00000009112	2139.62	0.0383995	0.103178	0.372169	0.709767	0.833888	2278	1885	2279	2162	Bcl2l13	94044
ENSMUSG00000009114	51.3885	0.101509	0.447423	0.226874	0.820522	0.904398	55	43	56	53	2610028H24Rik	76964
ENSMUSG00000009115	0.488714	2.38265	4.5756	0.520729	0.602556	NA	0	0	1	1	Spatc1l	76573
ENSMUSG00000009145	71.5039	-0.438498	0.396389	-1.10623	0.268627	0.446892	100	64	56	68	Dqx1	93838
ENSMUSG00000009185	41.3167	-3.36446	0.597862	-5.62749	1.83e-08	2.69e-07	84	65	8	7	Ccl8	20307
ENSMUSG00000009207	367.172	0.194248	0.218765	0.887931	0.374578	0.562703	428	257	477	331	Lnpk	69605
ENSMUSG00000009210	96.5086	-1.60731	0.344897	-4.66027	3.16e-06	2.99e-05	159	128	55	43	Prr29	75573
ENSMUSG00000009216	11.0277	-5.46839	1.69698	-3.22242	0.00127114	0.00613412	20	22	1	0	Fam163b	109349
ENSMUSG00000009246	70.7071	1.13104	0.410023	2.75848	0.00580709	0.0226715	59	30	99	100	Trpm5	56843
ENSMUSG00000009248	4.2416	2.07124	1.72495	1.20076	0.229846	NA	0	3	8	6	Ascl2	17173
ENSMUSG00000009281	766.216	-0.151315	0.145465	-1.04022	0.29824	0.483364	834	750	722	762	Rarres2	71660
ENSMUSG00000009291	3355.53	0.214783	0.105057	2.04445	0.0409091	0.110873	3192	2907	4048	3354	Pttg1ip	108705
ENSMUSG00000009292	54.0668	-1.00671	0.468223	-2.15006	0.0315508	0.0904875	64	76	30	43	Trpm2	28240
ENSMUSG00000009293	2014.94	0.5308	0.117222	4.52817	5.95e-06	5.24e-05	1629	1597	2481	2394	Ube2g2	22213
ENSMUSG00000009350	2.50244	-0.567595	2.12523	-0.267075	0.789412	NA	4	2	0	4	Mpo	17523
ENSMUSG00000009376	95.5832	0.543492	0.338051	1.60772	0.107897	0.232988	81	72	131	102	Met	17295
ENSMUSG00000009378	153.078	-0.199704	0.275844	-0.723974	0.469081	0.65052	160	160	140	151	Slc16a12	240638
ENSMUSG00000009394	170.935	0.430927	0.290398	1.48392	0.13783	0.280859	118	163	215	187	Syn2	20965
ENSMUSG00000009406	468.613	-0.381553	0.171395	-2.22616	0.0260035	0.0777747	545	496	407	425	Elk1	13712
ENSMUSG00000009418	2376.15	-0.0423843	0.107224	-0.395289	0.69263	0.822095	2637	2123	2352	2436	Nav1	215690
ENSMUSG00000009470	2459.04	0.134223	0.113036	1.18743	0.235057	0.407266	2717	1938	2852	2431	Tnpo1	238799
ENSMUSG00000009471	0.794608	-1.19258	3.8283	-0.311517	0.755408	NA	0	2	1	0	Myod1	17927
ENSMUSG00000009487	2.25238	-3.01865	2.43105	-1.24171	0.214344	NA	5	3	0	1	Otog	18419
ENSMUSG00000009535	445.527	0.0818762	0.191319	0.427956	0.668683	0.804778	505	355	553	391	Rnmt	67897
ENSMUSG00000009545	895.869	-0.169395	0.147196	-1.15081	0.249809	0.424129	994	871	799	922	Kcnq1	16535
ENSMUSG00000009549	1116.17	0.023632	0.122944	0.192218	0.847571	0.920048	1189	993	1169	1135	Srp14	20813
ENSMUSG00000009551	133.842	-0.274953	0.294717	-0.932938	0.350852	0.539474	145	142	143	106	6330409D20Rik	70730
ENSMUSG00000009555	1028.4	0.202517	0.125974	1.60762	0.107919	0.232988	1026	859	1198	1059	Cdk9	107951
ENSMUSG00000009563	334.865	0.345437	0.189659	1.82135	0.068553	0.165408	314	267	400	368	Tor2a	30933
ENSMUSG00000009566	404.25	0.787606	0.187537	4.19974	2.67e-05	0.000205831	340	248	593	460	Fpgs	14287
ENSMUSG00000009569	1369.12	-0.203054	0.11656	-1.74205	0.0814989	0.188659	1535	1347	1366	1243	Mrtfb	239719
ENSMUSG00000009575	2743.92	0.179923	0.100685	1.78698	0.0739408	0.175437	2867	2222	3158	2820	Cbx5	12419
ENSMUSG00000009585	645.12	-0.339004	0.150827	-2.24763	0.0245997	0.074367	789	634	642	528	Apobec3	80287
ENSMUSG00000009614	210.959	-0.195364	0.28386	-0.688238	0.491303	0.669142	207	231	156	243	Sardh	192166
ENSMUSG00000009621	636.65	-0.179344	0.157558	-1.13828	0.255005	0.430637	744	592	695	533	Vav2	22325
ENSMUSG00000009628	4.34883	1.70996	1.62871	1.04989	0.293769	NA	2	2	12	2	Tex15	104271
ENSMUSG00000009630	1274.59	0.51349	0.126115	4.0716	4.67e-05	0.000341549	1114	954	1709	1371	Ppp2cb	19053
ENSMUSG00000009633	909.607	0.663537	0.13232	5.01463	5.31e-07	5.9e-06	771	619	1152	1131	G0s2	14373
ENSMUSG00000009640	508.71	0.241718	0.16594	1.45666	0.14521	0.291556	532	392	614	518	Dmap1	66233
ENSMUSG00000009647	623.715	0.0210572	0.149521	0.140831	0.888003	0.943228	669	552	647	639	Mcu	215999
ENSMUSG00000009654	2.81059	0.714769	1.90067	0.376062	0.706871	NA	1	3	2	5	Oit3	18302
ENSMUSG00000009670	1.96175	2.68022	2.54168	1.05451	0.291651	NA	0	1	5	2	Tex11	83558
ENSMUSG00000009681	1037.24	1.71228	0.505125	3.38982	0.000699391	0.00367124	579	387	2260	1040	Bcr	110279
ENSMUSG00000009687	919.097	0.732028	0.138273	5.29409	1.2e-07	1.51e-06	749	614	1312	1046	Fxyd5	18301
ENSMUSG00000009731	60.5322	-0.446397	0.444072	-1.00524	0.314783	0.501081	78	60	39	65	Kcnd1	16506
ENSMUSG00000009733	329.731	0.0949488	0.202921	0.467911	0.639849	0.785822	319	306	397	303	Tfcp2	21422
ENSMUSG00000009739	564.293	-0.262635	0.155043	-1.69395	0.0902752	0.203437	684	533	551	501	Pou6f1	19009
ENSMUSG00000009741	1891.94	0.0867012	0.109016	0.795304	0.426436	0.613142	2061	1571	2070	1924	Ubp1	22221
ENSMUSG00000009772	208.274	0.0188381	0.239812	0.0785535	0.937388	0.968975	216	191	245	186	Nuak2	74137
ENSMUSG00000009828	697.802	-0.0133903	0.146439	-0.091439	0.927144	0.963779	784	603	772	654	Ick	56542
ENSMUSG00000009863	8378.27	-0.041736	0.08534	-0.489055	0.624803	0.775483	8979	7749	8807	8115	Sdhb	67680
ENSMUSG00000009876	189.379	-0.0134792	0.249222	-0.054085	0.956867	0.978818	192	181	185	200	Cox4i2	84682
ENSMUSG00000009894	959.612	0.473481	0.142034	3.33356	0.000857407	0.00436359	878	708	1070	1208	Snap47	67826
ENSMUSG00000009905	364.893	0.180283	0.196272	0.918535	0.358339	0.546303	370	305	463	335	Kdsr	70750
ENSMUSG00000009907	1215.93	0.214438	0.119267	1.79796	0.0721833	0.172054	1215	1005	1409	1269	Vps4b	20479
ENSMUSG00000009927	3557.76	0.535955	0.0935179	5.73104	9.98e-09	1.54e-07	3150	2580	4483	4147	Rps25	75617
ENSMUSG00000009941	2.4421	-1.25073	2.01837	-0.619674	0.535472	NA	5	2	2	1	Nxf2	83454
ENSMUSG00000009995	1483.08	0.0549269	0.114129	0.481268	0.630326	0.778818	1613	1263	1629	1470	Taz	66826
ENSMUSG00000010021	10.3234	-1.00219	0.995669	-1.00655	0.314153	0.500298	14	13	6	8	Kif19a	286942
ENSMUSG00000010025	833.429	-0.0242312	0.137595	-0.176105	0.860211	0.927443	943	720	851	841	Aldh3a2	11671
ENSMUSG00000010044	6.70132	-0.818459	1.22002	-0.670857	0.502312	0.678016	10	7	6	4	Zmynd10	114602
ENSMUSG00000010045	663.918	0.370228	0.147213	2.51491	0.0119064	0.041195	612	528	769	763	Tmem115	56395
ENSMUSG00000010047	1067.17	1.05395	0.134655	7.82705	4.99e-15	1.85e-13	714	649	1637	1322	Hyal2	15587
ENSMUSG00000010048	1215.17	0.667303	0.119955	5.56292	2.65e-08	3.79e-07	996	853	1576	1479	Ifrd2	15983
ENSMUSG00000010051	431.276	-0.00550891	0.177078	-0.0311101	0.975182	0.988049	446	403	489	395	Hyal1	15586
ENSMUSG00000010054	789.869	0.351957	0.148777	2.36566	0.0179978	0.0578116	766	605	854	955	Tusc2	80385
ENSMUSG00000010057	391.998	0.103927	0.188323	0.551854	0.581048	0.74253	408	337	386	443	Nprl2	56032
ENSMUSG00000010064	2018.8	-0.523987	0.109611	-4.78044	1.75e-06	1.75e-05	2438	2236	1745	1647	Slc38a3	76257
ENSMUSG00000010066	23.5548	-3.29236	0.787536	-4.18058	2.91e-05	0.000222088	50	35	6	3	Cacna2d2	56808
ENSMUSG00000010067	895.628	0.980227	0.150229	6.52489	6.81e-11	1.45e-09	660	530	1413	1034	Rassf1	56289
ENSMUSG00000010080	910.507	0.681132	0.153386	4.44065	8.97e-06	7.61e-05	717	656	1045	1242	Epn3	71889
ENSMUSG00000010086	0.463511	-2.38064	4.90213	-0.485635	0.627226	NA	2	0	0	0	Rnf112	22671
ENSMUSG00000010095	1846.75	0.872752	0.110956	7.86571	3.67e-15	1.37e-13	1447	1132	2636	2267	Slc3a2	17254
ENSMUSG00000010097	3252.98	0.281015	0.099229	2.83199	0.00462593	0.0187561	3198	2599	3966	3360	Nxf1	53319
ENSMUSG00000010110	1019.24	0.223476	0.131199	1.70333	0.0885057	0.20032	969	878	1118	1128	Stx5a	56389
ENSMUSG00000010122	1467.88	-0.0357567	0.14448	-0.247486	0.804532	0.893469	1423	1477	1381	1577	Slc47a1	67473
ENSMUSG00000010136	0.463511	-2.38064	4.90213	-0.485635	0.627226	NA	2	0	0	0	Pifo	100503311
ENSMUSG00000010142	92.2036	-0.963499	0.348286	-2.7664	0.00566784	0.0222534	117	121	67	61	Tnfrsf13b	57916
ENSMUSG00000010154	4.52308	-0.429996	1.49663	-0.287309	0.773876	NA	4	6	6	2	Spire2	234857
ENSMUSG00000010175	1853.02	-1.01141	0.13628	-7.42153	1.16e-13	3.56e-12	3032	1914	1361	1162	Prox1	19130
ENSMUSG00000010205	1457.02	0.355223	0.116671	3.04467	0.00232939	0.010479	1367	1152	1665	1681	Raver1	71766
ENSMUSG00000010277	8819.47	-0.0911176	0.0854057	-1.06688	0.286026	0.46828	9924	8035	9288	8230	2610507B11Rik	72503
ENSMUSG00000010290	808.634	-0.189011	0.146952	-1.28621	0.19837	0.362498	916	781	881	673	AI597479	98404
ENSMUSG00000010307	408.359	-1.31742	0.204239	-6.45038	1.12e-10	2.29e-09	545	590	220	257	Tmem86a	67893
ENSMUSG00000010311	5.06928	0.712367	1.4541	0.489902	0.624203	NA	7	1	7	6	Optc	269120
ENSMUSG00000010342	8.3732	-0.495768	1.17036	-0.423602	0.671856	0.806793	15	5	3	11	Tex14	83560
ENSMUSG00000010358	547.842	0.0512595	0.164367	0.31186	0.755147	0.862799	537	517	564	576	Ifi35	70110
ENSMUSG00000010362	359.223	-0.638645	0.189332	-3.37316	0.000743119	0.00386224	498	369	313	264	Rdm1	66599
ENSMUSG00000010376	1037.71	0.168787	0.125245	1.34766	0.177769	0.335491	1068	861	1183	1069	Nedd8	18002
ENSMUSG00000010392	963.737	0.0885404	0.129469	0.683875	0.494054	0.671505	1008	834	1021	1012	Gosr1	53334
ENSMUSG00000010406	553.97	0.600325	0.158923	3.77746	0.000158438	0.00100388	454	411	687	679	Mrpl52	68836
ENSMUSG00000010453	1954.79	-0.175613	0.106312	-1.65186	0.0985636	0.217432	2230	1858	2005	1761	Kansl3	226976
ENSMUSG00000010461	11.0644	-0.276548	1.04822	-0.263827	0.791914	0.885998	14	10	3	17	Eya4	14051
ENSMUSG00000010476	570.556	-0.177681	0.163523	-1.08658	0.277222	0.457672	696	505	530	565	Ebf3	13593
ENSMUSG00000010517	1260.74	0.0384402	0.120479	0.319062	0.74968	0.859014	1300	1146	1323	1292	Faf1	14084
ENSMUSG00000010529	13.7918	-0.78486	0.886989	-0.884859	0.376233	0.564192	16	18	15	6	Gm266	212539
ENSMUSG00000010538	50.5611	-0.18448	0.454834	-0.405599	0.685037	0.816684	64	43	49	48	Tsacc	76927
ENSMUSG00000010554	791.776	0.347011	0.139952	2.4795	0.0131567	0.0447536	769	608	901	913	Mettl16	67493
ENSMUSG00000010592	4.53222	-0.37534	1.46797	-0.255687	0.798192	NA	5	5	3	5	Dazl	13164
ENSMUSG00000010601	1.15878	-3.70068	3.52647	-1.0494	0.293993	NA	5	0	0	0	Apol7a	75761
ENSMUSG00000010607	357.126	-0.058288	0.189101	-0.308237	0.757902	0.864415	365	349	377	340	Pigyl	66268
ENSMUSG00000010608	4204.04	0.16023	0.0919272	1.74301	0.0813315	0.188451	4270	3558	4816	4284	Rbm25	67039
ENSMUSG00000010609	361.652	-0.133856	0.188648	-0.709551	0.477983	0.658404	389	354	345	360	Psen2	19165
ENSMUSG00000010651	7.13725	0.476415	1.18247	0.402898	0.687023	0.817979	8	4	8	9	Acaa1b	235674
ENSMUSG00000010660	761.115	0.363741	0.139615	2.60532	0.00917895	0.0332874	695	614	912	843	Plcd1	18799
ENSMUSG00000010663	770.705	-0.29796	0.143389	-2.07798	0.0377108	0.104068	942	738	691	723	Fads1	76267
ENSMUSG00000010721	423.26	-0.830342	0.176707	-4.69899	2.61e-06	2.51e-05	613	460	314	310	Lmbr1	56873
ENSMUSG00000010751	181.17	0.968124	0.257993	3.75253	0.000175061	0.00109488	127	114	280	213	Tnfrsf22	79202
ENSMUSG00000010755	635.749	0.807235	0.151585	5.3253	1.01e-07	1.29e-06	480	429	893	767	Cars	27267
ENSMUSG00000010760	0.511654	-2.50851	4.49279	-0.558341	0.576612	NA	1	1	0	0	Phlda2	22113
ENSMUSG00000010797	8.55143	1.93996	1.14195	1.69881	0.0893547	0.201865	4	3	17	11	Wnt2	22413
ENSMUSG00000010803	69.4669	0.409863	0.415693	0.985975	0.324145	0.51117	66	52	106	58	Gabra1	14394
ENSMUSG00000010825	1.81486	-4.33321	2.71674	-1.595	0.110711	NA	3	4	0	0	Grid2ip	170935
ENSMUSG00000010830	400.446	0.433048	0.202656	2.13687	0.0326088	0.0929898	419	261	439	501	Kdelr3	105785
ENSMUSG00000010841	5.60611	0.18667	1.48035	0.126099	0.899654	NA	10	1	2	10	Cfap97d1	75437
ENSMUSG00000010911	486.999	-0.175561	0.172932	-1.0152	0.31001	0.495817	536	479	442	492	Apip	56369
ENSMUSG00000010914	2227.12	0.0191379	0.10297	0.185859	0.852555	0.923429	2335	2019	2374	2219	Pdhx	27402
ENSMUSG00000010936	559.611	0.143664	0.159779	0.899147	0.368575	0.557116	552	493	589	612	Vac14	234729
ENSMUSG00000011008	31.3305	-0.0962352	0.569078	-0.169107	0.865712	0.930774	36	28	31	31	Mcoln2	68279
ENSMUSG00000011034	7.89119	-1.54272	1.3239	-1.16528	0.243905	0.417471	12	11	0	8	Slc5a1	20537
ENSMUSG00000011096	1466.74	0.404804	0.113383	3.57022	0.000356675	0.0020393	1342	1144	1786	1639	Akt1s1	67605
ENSMUSG00000011114	974.281	0.528711	0.133734	3.95344	7.7e-05	0.000529755	817	749	1173	1181	Tbrg1	21376
ENSMUSG00000011148	2131.29	-0.14203	0.10811	-1.31375	0.18893	0.35052	2289	2100	2171	1982	Adssl1	11565
ENSMUSG00000011154	0.559798	-2.62741	4.74592	-0.553615	0.579843	NA	0	2	0	0	Cfap161	75556
ENSMUSG00000011158	663.511	0.0667353	0.149962	0.445013	0.65631	0.796932	655	616	714	676	Brf1	72308
ENSMUSG00000011171	31.0825	-1.81366	0.609894	-2.97374	0.00294199	0.0127381	50	45	11	17	Vipr2	22355
ENSMUSG00000011179	3188.59	1.14552	0.101432	11.2935	1.41e-29	1.83e-27	2148	1768	4912	4106	Odc1	18263
ENSMUSG00000011254	175.206	0.144824	0.25221	0.574222	0.565818	0.730777	172	155	197	180	Thg1l	66628
ENSMUSG00000011256	2045.11	-0.395584	0.117742	-3.35975	0.00078014	0.00402532	2698	1916	1797	1818	Adam19	11492
ENSMUSG00000011257	8289.15	-0.181132	0.091986	-1.96912	0.048939	0.127501	8984	8298	8192	7723	Pabpc4	230721
ENSMUSG00000011263	75.3532	0.937093	0.383019	2.4466	0.0144212	0.0480981	63	40	104	99	Exoc3l2	74463
ENSMUSG00000011267	23.9439	0.175465	0.650535	0.269724	0.787373	0.883208	22	22	27	25	Zfp296	63872
ENSMUSG00000011305	2702.38	-0.108239	0.106092	-1.02023	0.30762	0.493585	2846	2653	2833	2501	Plin5	66968
ENSMUSG00000011306	618.523	0.0631789	0.152778	0.413534	0.679216	0.812318	627	562	702	595	Sugp1	70616
ENSMUSG00000011382	512.629	-1.14014	0.163432	-6.97625	3.03e-12	8.04e-11	739	648	331	324	Dhdh	71755
ENSMUSG00000011427	376.491	0.280572	0.192621	1.4566	0.145226	0.291556	408	269	454	394	Zfp790	233056
ENSMUSG00000011486	0.984328	1.4003	3.51155	0.398769	0.690063	NA	0	1	3	0	Slc25a41	103775
ENSMUSG00000011589	2.98891	-0.611247	1.96309	-0.31137	0.755519	NA	3	4	5	0	Fsd1	240121
ENSMUSG00000011658	462.513	-0.202802	0.171865	-1.18001	0.237996	0.410791	497	473	445	435	Fuz	70300
ENSMUSG00000011751	15.4982	-1.80782	0.856762	-2.11006	0.034853	0.0978158	29	19	5	9	Sptbn4	80297
ENSMUSG00000011752	1766.91	0.970102	0.119024	8.1505	3.62e-16	1.52e-14	1227	1118	2333	2449	Pgam1	18648
ENSMUSG00000011831	904.519	0.247187	0.131485	1.87996	0.0601129	0.149664	916	719	1054	959	Evi5	14020
ENSMUSG00000011832	728.703	0.104787	0.141267	0.741768	0.458228	0.641652	747	636	784	762	Evi5l	213027
ENSMUSG00000011837	474.723	0.333424	0.182072	1.83127	0.0670602	0.162589	471	360	493	587	Snapc2	102209
ENSMUSG00000011877	2364.88	0.271904	0.103604	2.62445	0.00867894	0.0317754	2238	1975	2698	2599	Git1	216963
ENSMUSG00000011884	531.119	-0.256253	0.176529	-1.45162	0.146607	0.293925	613	525	445	542	Gltp	56356
ENSMUSG00000011958	2985.2	0.101063	0.0978961	1.03235	0.30191	0.487206	3146	2541	3371	2967	Bnip2	12175
ENSMUSG00000011960	1311.89	0.00483978	0.121153	0.0399478	0.968135	0.985078	1482	1112	1432	1264	Ccnt1	12455
ENSMUSG00000012017	410.411	0.341046	0.17808	1.91513	0.055476	0.140772	378	334	463	475	Scarf2	224024
ENSMUSG00000012042	1.07145	-3.56819	3.34052	-1.06815	0.285451	NA	1	3	0	0	4930579F01Rik	67741
ENSMUSG00000012076	482.321	0.0519021	0.166027	0.312613	0.754575	0.862635	536	402	529	478	Brms1l	52592
ENSMUSG00000012114	1121.1	0.562669	0.123129	4.56975	4.88e-06	4.4e-05	958	824	1401	1337	Med15	94112
ENSMUSG00000012117	992.663	0.338959	0.134272	2.52441	0.0115893	0.0403087	887	832	1133	1135	Dhdds	67422
ENSMUSG00000012123	0.463511	-2.38064	4.90213	-0.485635	0.627226	NA	2	0	0	0	Crybg2	230806
ENSMUSG00000012126	543.819	0.123568	0.16865	0.73269	0.463748	0.64591	503	514	584	576	Ubxn11	67586
ENSMUSG00000012187	0.514709	-0.170163	4.58988	-0.0370736	0.970426	NA	0	1	1	0	Mogat1	68393
ENSMUSG00000012211	1.07145	-3.56819	3.34052	-1.06815	0.285451	NA	1	3	0	0	Tex22	75671
ENSMUSG00000012296	1066.36	0.52994	0.132618	3.99599	6.44e-05	0.000452589	922	796	1439	1150	Tjap1	74094
ENSMUSG00000012350	0.74341	-3.05247	3.84093	-0.794723	0.426775	NA	2	1	0	0	Ehf	13661
ENSMUSG00000012405	5579.6	0.57028	0.0880387	6.4776	9.32e-11	1.94e-09	4894	3970	7118	6549	Rpl15	66480
ENSMUSG00000012422	789.238	0.484789	0.141976	3.41459	0.000638783	0.00339353	752	552	1004	885	Tmem167	66074
ENSMUSG00000012428	1855.1	-0.859145	0.115287	-7.45226	9.18e-14	2.86e-12	2406	2281	1414	1288	Steap4	117167
ENSMUSG00000012429	209.287	0.0348159	0.244735	0.14226	0.886875	0.94258	243	168	249	187	Mplkip	66308
ENSMUSG00000012443	104.045	-1.9034	0.37339	-5.09761	3.44e-07	3.99e-06	168	154	31	58	Kif11	16551
ENSMUSG00000012483	161.471	-0.239417	0.273194	-0.876362	0.380833	0.568955	191	154	135	167	Rpa3	68240
ENSMUSG00000012519	209.057	0.751151	0.234343	3.20534	0.00134901	0.00647125	166	141	287	251	Mlkl	74568
ENSMUSG00000012535	1676.68	0.181643	0.110835	1.63886	0.101242	0.221619	1748	1359	1889	1763	Tnpo3	320938
ENSMUSG00000012609	198.21	-0.706622	0.246258	-2.86944	0.00411196	0.0169457	242	239	169	140	Ttll5	320244
ENSMUSG00000012640	1251.83	-0.157545	0.132054	-1.19303	0.232856	0.404997	1450	1157	1139	1278	Zfp715	69930
ENSMUSG00000012705	3.79266	-0.661519	1.59873	-0.413779	0.679036	NA	4	5	3	3	Retn	57264
ENSMUSG00000012777	80.4535	0.189959	0.381433	0.498015	0.618474	0.770966	92	58	107	70	Acp4	100503991
ENSMUSG00000012819	230.401	-1.43273	0.232912	-6.15138	7.68e-10	1.41e-08	387	280	126	129	Cdh23	22295
ENSMUSG00000012848	5602.4	0.475635	0.0881038	5.39857	6.72e-08	8.9e-07	5010	4225	7001	6360	Rps5	20103
ENSMUSG00000012889	3.65207	-1.49018	1.70355	-0.874751	0.381709	NA	8	3	3	1	Podnl1	244550
ENSMUSG00000013033	1354.17	-0.14774	0.116249	-1.27089	0.203769	0.370037	1560	1251	1391	1244	Adgrl1	330814
ENSMUSG00000013076	5493.44	0.937604	0.10867	8.62797	6.25e-18	3.29e-16	3923	3485	8413	6433	Amotl1	75723
ENSMUSG00000013083	0.717415	-0.910819	3.97652	-0.22905	0.81883	NA	2	0	0	1	2200002J24Rik	69147
ENSMUSG00000013089	741.634	-0.145282	0.141022	-1.03021	0.30291	0.488169	816	716	734	708	Etv5	104156
ENSMUSG00000013091	7.44719	0.281687	1.22513	0.229924	0.818151	0.903222	12	2	11	6	Tmem190	78052
ENSMUSG00000013150	189.394	0.744584	0.246133	3.02513	0.00248528	0.0110436	158	122	263	224	Gfod2	70575
ENSMUSG00000013155	68.9034	0.157012	0.435881	0.360218	0.718684	0.840054	68	60	51	96	Enkd1	102124
ENSMUSG00000013158	1.67269	0.460136	2.50701	0.18354	0.854374	NA	3	0	2	2	4933405L10Rik	71046
ENSMUSG00000013160	1169.13	0.152593	0.124411	1.22653	0.220001	0.389739	1229	960	1256	1263	Atp6v0d1	11972
ENSMUSG00000013236	1850.11	-0.628984	0.124572	-5.04917	4.44e-07	5e-06	2379	2044	1384	1582	Ptprs	19280
ENSMUSG00000013275	1931.03	0.0249134	0.113842	0.218842	0.826774	0.908	2173	1620	2167	1832	Slc41a1	98396
ENSMUSG00000013338	0.469619	2.33066	4.89618	0.476017	0.634062	NA	0	0	2	0	Fer1l4	74562
ENSMUSG00000013353	1.46309	2.30125	2.79753	0.8226	0.410735	NA	1	0	2	3	4931406B18Rik	74054
ENSMUSG00000013367	15.1712	-1.27884	0.85944	-1.48799	0.136754	0.279175	15	26	8	10	Iglon5	210094
ENSMUSG00000013415	0.701374	0.926978	4.00479	0.231468	0.816952	NA	1	0	2	0	Igf2bp1	140486
ENSMUSG00000013418	18.4719	-0.386893	0.74815	-0.517133	0.605063	0.761026	27	15	19	14	B4galnt2	14422
ENSMUSG00000013419	3635.09	0.228638	0.0973124	2.34953	0.0187973	0.0598771	3459	3117	4223	3818	Zfp651	270210
ENSMUSG00000013465	1185.34	0.268131	0.124098	2.16065	0.0307226	0.0884264	1119	995	1327	1323	Nelfb	58202
ENSMUSG00000013483	164.228	-1.46619	0.277948	-5.27506	1.33e-07	1.66e-06	264	212	78	100	Card14	170720
ENSMUSG00000013495	608.5	-0.0172417	0.151114	-0.114097	0.909161	0.95454	648	557	624	614	Tmem175	72392
ENSMUSG00000013523	5.08512	-0.339498	1.42845	-0.237669	0.812138	NA	5	6	2	7	Bcas1	76960
ENSMUSG00000013539	2161.14	-0.731757	0.11909	-6.14457	8.02e-10	1.47e-08	2856	2454	1562	1755	Tango2	27883
ENSMUSG00000013584	1156.02	0.340629	0.14404	2.36482	0.0180388	0.0578831	1232	801	1297	1346	Aldh1a2	19378
ENSMUSG00000013593	17681.7	-0.131848	0.0846256	-1.55801	0.11923	0.251489	19231	17106	18236	16364	Ndufs2	226646
ENSMUSG00000013622	917.867	0.10973	0.135363	0.810634	0.417576	0.604228	975	770	1074	883	Atraid	381629
ENSMUSG00000013629	796.979	0.48236	0.136321	3.53842	0.000402533	0.0022676	722	590	991	913	Cad	69719
ENSMUSG00000013646	975.079	0.928516	0.137162	6.7695	1.29e-11	3.09e-10	707	615	1462	1165	Sh3bp5l	79566
ENSMUSG00000013662	2573.45	0.0276997	0.105165	0.263393	0.792248	0.885998	2894	2156	2816	2513	Atad1	67979
ENSMUSG00000013663	3043.66	0.00927165	0.100849	0.0919359	0.926749	0.963578	3178	2789	3376	2890	Pten	19211
ENSMUSG00000013698	3525.21	0.274071	0.100108	2.73776	0.00618591	0.0238241	3360	2919	3906	3987	Pea15a	18611
ENSMUSG00000013701	2440.12	0.312208	0.102867	3.03507	0.00240483	0.0107618	2325	1964	2777	2755	Timm23	53600
ENSMUSG00000013707	87.2982	-1.16402	0.37895	-3.07171	0.00212839	0.00966753	111	124	69	42	Tnfaip8l2	69769
ENSMUSG00000013736	1044.05	0.133616	0.128991	1.03585	0.30027	0.485421	1133	840	1159	1080	Trnt1	70047
ENSMUSG00000013766	3.72316	-2.76803	1.88068	-1.47182	0.141069	NA	8	5	2	0	Ly6g6e	70274
ENSMUSG00000013787	1998.45	-0.0644218	0.104833	-0.614518	0.538873	0.708505	2194	1833	2053	1949	Ehmt2	110147
ENSMUSG00000013822	524.285	0.248468	0.176176	1.41034	0.158439	0.309827	506	437	528	633	Elof1	66126
ENSMUSG00000013833	871	-0.248796	0.134026	-1.85633	0.063406	0.155861	982	877	847	784	Med16	216154
ENSMUSG00000013846	1915.28	0.129938	0.120779	1.07584	0.282	0.463831	2130	1503	2244	1867	St3gal1	20442
ENSMUSG00000013858	3078.76	0.118613	0.108327	1.09495	0.27354	0.452868	2930	2849	3383	3182	Tmem259	216157
ENSMUSG00000013878	549.565	-0.105153	0.167183	-0.628967	0.529371	0.700255	575	542	610	478	Rnf170	77733
ENSMUSG00000013921	239.774	0.0948374	0.219913	0.431251	0.666286	0.803424	261	198	268	240	Clip3	76686
ENSMUSG00000013936	101370	-0.0283891	0.127179	-0.223222	0.823363	0.906017	95402	103875	118740	87847	Myl2	17906
ENSMUSG00000013973	1064.98	0.168134	0.124841	1.34678	0.178052	0.335753	1064	911	1224	1087	Dedd	21945
ENSMUSG00000013974	52.3062	0.427479	0.478896	0.892635	0.372053	0.560085	61	29	75	49	Mcemp1	69189
ENSMUSG00000013997	1637.3	0.106127	0.110005	0.964748	0.334671	0.522834	1690	1418	1785	1692	Nit1	27045
ENSMUSG00000014030	17.5887	-0.916261	0.802704	-1.14147	0.253675	0.42899	35	12	12	13	Pax5	18507
ENSMUSG00000014039	241.592	0.250656	0.227843	1.10013	0.271277	0.450167	230	204	310	230	Prdm15	114604
ENSMUSG00000014074	684.596	0.111628	0.167779	0.66533	0.50584	0.68091	816	499	753	705	Rnf168	70238
ENSMUSG00000014075	83.0109	-0.262605	0.366982	-0.71558	0.474251	0.654877	113	68	82	73	Tctex1d2	66061
ENSMUSG00000014077	2410.87	0.103921	0.108404	0.958642	0.337739	0.526213	2480	2098	2490	2616	Chp1	56398
ENSMUSG00000014158	274.928	0.933123	0.238811	3.90737	9.33e-05	0.00062499	160	206	390	349	Trpv4	63873
ENSMUSG00000014164	57.5862	-1.04814	0.43279	-2.42182	0.0154431	0.0508877	77	75	42	35	Klhl3	100503085
ENSMUSG00000014177	483.613	0.0383104	0.171398	0.223518	0.823133	0.905969	559	389	510	494	Tvp23b	67510
ENSMUSG00000014195	2142.05	0.120491	0.103124	1.16841	0.242642	0.416118	2216	1832	2404	2171	Dnajc7	56354
ENSMUSG00000014198	44.6891	-0.31719	0.490919	-0.646114	0.518205	0.690539	49	48	35	46	Zfp385c	278304
ENSMUSG00000014226	1611.98	0.226584	0.117897	1.92188	0.0546212	0.138943	1698	1247	1792	1767	Cacybp	12301
ENSMUSG00000014232	209.471	-0.177197	0.233054	-0.760326	0.44706	0.632657	250	190	208	195	Cluap1	76779
ENSMUSG00000014243	153.558	-0.37316	0.270753	-1.37823	0.168132	0.323083	188	154	154	121	Zswim7	69747
ENSMUSG00000014245	158.605	0.120273	0.264454	0.454797	0.649255	0.791856	172	129	180	159	Pigl	327942
ENSMUSG00000014294	2184.06	0.0452891	0.115243	0.392988	0.694328	0.823103	2125	2082	2392	2155	Ndufa2	17991
ENSMUSG00000014301	523.954	0.163448	0.165421	0.988072	0.323118	0.510435	498	471	561	571	Pam16	66449
ENSMUSG00000014303	495.097	0.126947	0.180797	0.702156	0.482582	0.661881	447	476	516	540	Glis2	83396
ENSMUSG00000014313	7005.24	-0.00122646	0.0877648	-0.0139744	0.98885	0.995218	7502	6308	7663	6702	Cox6c	12864
ENSMUSG00000014329	1216.88	-0.475619	0.142965	-3.32681	0.00087846	0.00444966	1485	1299	941	1135	Bicc1	83675
ENSMUSG00000014349	2079.52	0.52265	0.110308	4.73808	2.16e-06	2.12e-05	1761	1592	2715	2317	Ube2z	268470
ENSMUSG00000014353	1027.31	-0.0226027	0.12633	-0.178918	0.858002	0.926665	1094	944	1106	984	Tmem87b	72477
ENSMUSG00000014355	1625.08	0.0665338	0.116797	0.569654	0.568912	0.73308	1818	1330	1798	1612	Anapc1	17222
ENSMUSG00000014361	487.827	-0.12453	0.189244	-0.658037	0.510514	0.684575	460	529	515	442	Mertk	17289
ENSMUSG00000014402	1085.36	-0.0632425	0.129344	-0.488948	0.624878	0.775488	1246	949	1074	1098	Tsg101	22088
ENSMUSG00000014418	433.776	-0.176782	0.171095	-1.03324	0.301494	0.486753	505	404	424	410	Hps5	246694
ENSMUSG00000014426	1178.01	-0.180901	0.121939	-1.48354	0.137932	0.280863	1312	1150	1153	1108	Map3k4	26407
ENSMUSG00000014444	2052.45	0.35298	0.11294	3.12538	0.00177575	0.00824354	1807	1725	2439	2277	Piezo1	234839
ENSMUSG00000014453	257.624	1.62888	0.25641	6.35264	2.12e-10	4.2e-09	128	119	324	467	Blk	12143
ENSMUSG00000014470	774.61	-0.723397	0.138063	-5.2396	1.61e-07	1.97e-06	1037	865	629	569	Rnf166	68718
ENSMUSG00000014496	1009.23	0.231086	0.135674	1.70325	0.088522	0.200322	1043	795	1244	996	Ankrd28	105522
ENSMUSG00000014498	2661.97	0.207151	0.104614	1.98015	0.0476865	0.124797	2749	2138	3177	2680	Ankrd52	237615
ENSMUSG00000014503	571.634	-0.322277	0.170018	-1.89554	0.0580204	0.145703	704	552	608	438	Pkd2l2	53871
ENSMUSG00000014504	904.174	0.368998	0.134599	2.74147	0.00611647	0.0236255	818	733	1125	966	Srp19	66384
ENSMUSG00000014542	2.28674	0.821991	2.2148	0.371136	0.710536	NA	0	3	4	2	Clec4f	51811
ENSMUSG00000014543	3.03095	-1.70152	1.96513	-0.865854	0.38657	NA	4	5	3	0	Klra17	170733
ENSMUSG00000014547	92.2776	-0.38554	0.388183	-0.99319	0.320618	0.507368	117	90	114	52	Wdfy2	268752
ENSMUSG00000014550	769.803	0.27245	0.146411	1.86086	0.0627644	0.154624	814	571	912	816	Rbsn	78287
ENSMUSG00000014551	1521.36	-0.19844	0.112787	-1.75942	0.0785059	0.183454	1741	1463	1543	1363	Mrps25	64658
ENSMUSG00000014554	361.034	-0.462203	0.187077	-2.47065	0.0134868	0.0456127	446	378	304	317	Dguok	27369
ENSMUSG00000014592	3619.75	0.203906	0.0948554	2.14965	0.0315831	0.0905444	3543	3077	4183	3762	Camta1	100072
ENSMUSG00000014599	2468.13	0.444546	0.106598	4.17031	3.04e-05	0.000230999	2181	1930	3173	2668	Csf1	12977
ENSMUSG00000014601	983.449	0.287999	0.132567	2.17247	0.0298199	0.0864249	958	789	1222	999	Strip1	229707
ENSMUSG00000014602	44.1912	-0.447725	0.498331	-0.898447	0.368947	0.557506	52	48	31	45	Kif1a	16560
ENSMUSG00000014606	9733.3	-0.257949	0.0867329	-2.97406	0.00293883	0.012732	11214	9653	9727	8462	Slc25a11	67863
ENSMUSG00000014633	404.061	-0.347256	0.196503	-1.76718	0.0771987	0.181391	501	393	321	404	Cmc2	66531
ENSMUSG00000014668	643.542	0.0335609	0.155216	0.21622	0.828816	0.908956	717	542	643	688	Chfr	231600
ENSMUSG00000014686	5.4763	-0.398521	1.48399	-0.268547	0.788278	NA	11	2	9	1	Ceacam16	330483
ENSMUSG00000014704	10.7916	0.369484	0.971245	0.380423	0.703631	0.829835	13	6	13	12	Hoxa2	15399
ENSMUSG00000014747	4.59276	0.839682	1.64604	0.510124	0.609965	NA	7	0	4	8	Ankrd53	75305
ENSMUSG00000014748	2107.1	-0.0930479	0.10919	-0.852161	0.394125	0.581289	2276	2001	2068	2103	Tex261	21766
ENSMUSG00000014763	575.168	-0.422587	0.153091	-2.76036	0.00577376	0.0225899	704	594	520	487	Fam120b	67544
ENSMUSG00000014767	523.52	0.313568	0.160815	1.94987	0.0511917	0.132185	481	436	609	579	Tbp	21374
ENSMUSG00000014769	1706.28	0.39645	0.110264	3.59546	0.000323819	0.00187668	1545	1353	2042	1930	Psmb1	19170
ENSMUSG00000014771	231.655	0.481377	0.235083	2.04769	0.0405903	0.110153	181	196	278	274	Pdcd2	18567
ENSMUSG00000014773	197.762	-0.297873	0.246299	-1.20939	0.226512	0.397531	210	216	185	178	Dll1	13388
ENSMUSG00000014776	1626.98	0.223033	0.112808	1.9771	0.0480306	0.125585	1604	1354	1793	1793	Nol3	78688
ENSMUSG00000014778	1049.01	-0.00115468	0.135493	-0.00852206	0.9932	0.997317	1073	987	1196	958	Fhod1	234686
ENSMUSG00000014782	13.3962	0.375357	0.918279	0.408761	0.682715	0.814985	6	16	18	13	Plekhg4	102075
ENSMUSG00000014786	152.202	0.077477	0.268809	0.288223	0.773176	0.874085	153	138	164	156	Slc9a5	277973
ENSMUSG00000014791	143.876	0.548063	0.286795	1.91099	0.0560058	0.141696	143	90	174	176	Elmo3	234683
ENSMUSG00000014813	265.31	1.5216	0.245661	6.19388	5.87e-10	1.1e-08	138	131	498	314	Stc1	20855
ENSMUSG00000014837	695.718	0.277453	0.147987	1.87485	0.0608127	0.150993	652	584	769	790	4931428F04Rik	74356
ENSMUSG00000014846	486.937	-0.25827	0.181084	-1.42624	0.153798	0.304019	519	518	425	480	Tppp3	67971
ENSMUSG00000014850	210.929	-0.54289	0.231812	-2.34194	0.0191837	0.060881	268	225	185	167	Msh3	17686
ENSMUSG00000014856	488.502	0.206815	0.16844	1.22782	0.219513	0.389148	469	422	523	547	Tmem208	66320
ENSMUSG00000014859	1056.23	1.0386	0.131192	7.91666	2.44e-15	9.46e-14	772	596	1592	1326	E2f4	104394
ENSMUSG00000014867	5099.07	0.36307	0.0975267	3.72278	0.000197043	0.00121817	4747	4038	5740	5990	Surf4	20932
ENSMUSG00000014873	741.709	0.361281	0.139566	2.5886	0.0096368	0.0346453	698	582	884	825	Surf2	20931
ENSMUSG00000014905	1679.13	0.69567	0.113884	6.10858	1.01e-09	1.82e-08	1452	1087	2239	2019	Dnajb9	27362
ENSMUSG00000014907	290.391	0.206783	0.230913	0.895503	0.370518	0.558576	323	214	386	256	Naf1	234344
ENSMUSG00000014932	908.105	0.246352	0.135938	1.81224	0.0699498	0.16797	925	718	1107	917	Yes1	22612
ENSMUSG00000014956	10998.2	0.136314	0.0860509	1.58411	0.113168	0.241683	11659	9065	12482	11138	Ppp1cb	19046
ENSMUSG00000014959	2560.94	0.54559	0.103893	5.25145	1.51e-07	1.86e-06	2141	1948	3197	3028	Gorasp2	70231
ENSMUSG00000014980	321.979	0.319466	0.193283	1.65284	0.098364	0.217085	303	261	388	345	Tsen15	66637
ENSMUSG00000015002	1640.37	-0.325899	0.120012	-2.71556	0.00661638	0.0252569	2109	1513	1600	1388	Efr3a	76740
ENSMUSG00000015013	418.42	-0.296358	0.179916	-1.6472	0.0995167	0.218932	493	416	434	338	Trappc2l	59005
ENSMUSG00000015016	452.05	-0.333478	0.20008	-1.66672	0.09557	0.212532	528	463	345	469	Acsf3	257633
ENSMUSG00000015023	652.741	0.215682	0.147262	1.46461	0.143028	0.288657	644	546	770	669	Ddx19a	13680
ENSMUSG00000015027	224.229	0.0824912	0.237342	0.347563	0.728169	0.846918	206	219	257	216	Galns	50917
ENSMUSG00000015053	577.457	-0.0637952	0.197402	-0.323174	0.746563	0.857132	515	629	667	494	Gata2	14461
ENSMUSG00000015083	84.9473	-0.51026	0.360601	-1.41502	0.157061	0.308333	121	78	78	66	C8g	69379
ENSMUSG00000015085	387.269	-0.893065	0.195758	-4.56209	5.06e-06	4.54e-05	479	503	272	282	Entpd2	12496
ENSMUSG00000015087	2044.86	-0.147414	0.108555	-1.35797	0.174474	0.331218	2250	1977	2147	1835	Rabl6	227624
ENSMUSG00000015090	8583.02	0.615315	0.398077	1.54572	0.122173	0.25573	6247	6939	8514	12579	Ptgds	19215
ENSMUSG00000015092	2213.71	0.142606	0.104046	1.3706	0.1705	0.326202	2212	1928	2430	2327	Edf1	59022
ENSMUSG00000015093	63.2142	0.125984	0.423247	0.297661	0.765962	0.869548	51	66	71	64	Clic3	69454
ENSMUSG00000015094	773.543	0.392354	0.143441	2.7353	0.00623229	0.0239773	709	608	875	920	Npdc1	18146
ENSMUSG00000015095	2150.67	-0.138228	0.108136	-1.27828	0.201151	0.366308	2322	2104	2240	1960	Fbxw5	30839
ENSMUSG00000015112	2417.47	-0.766138	0.106084	-7.22197	5.12e-13	1.48e-11	3435	2594	1858	1808	Slc25a13	50799
ENSMUSG00000015120	1677.51	0.312128	0.111493	2.79954	0.00511749	0.0204348	1613	1338	1907	1896	Ube2i	22196
ENSMUSG00000015126	271.971	0.544179	0.211636	2.57129	0.010132	0.0359981	256	183	349	313	Tsr3	68327
ENSMUSG00000015127	277.278	-0.067091	0.213152	-0.314758	0.752946	0.861611	321	241	314	243	Unkl	74154
ENSMUSG00000015133	581.06	-0.104758	0.156471	-0.669502	0.503175	0.678767	610	571	595	552	Lrrk1	233328
ENSMUSG00000015134	96.1683	0.652145	0.361609	1.80345	0.0713173	0.170468	90	59	152	91	Aldh1a3	56847
ENSMUSG00000015143	2871.56	1.555	0.108115	14.3828	6.63e-47	2.17e-44	1683	1210	4673	4118	Actn1	109711
ENSMUSG00000015149	1881.86	-0.105256	0.107499	-0.979132	0.327515	0.514919	2086	1757	1878	1834	Sirt2	64383
ENSMUSG00000015165	4555.82	-0.127099	0.095518	-1.33063	0.18331	0.34313	5316	4094	4486	4429	Hnrnpl	15388
ENSMUSG00000015176	1199.27	0.815651	0.122668	6.64927	2.95e-11	6.63e-10	952	764	1687	1452	Nolc1	70769
ENSMUSG00000015189	819.853	-0.601359	0.141746	-4.2425	2.21e-05	0.00017395	1133	827	716	621	Casd1	213819
ENSMUSG00000015202	536.569	0.0666855	0.160848	0.414588	0.678444	0.81182	599	440	592	534	Cnksr3	215748
ENSMUSG00000015214	994.88	0.276924	0.142936	1.9374	0.0526964	0.135063	1036	749	1263	979	Mtmr1	53332
ENSMUSG00000015217	962.154	-0.525026	0.12815	-4.09696	4.19e-05	0.000308857	1214	1023	843	774	Hmgb3	15354
ENSMUSG00000015222	135.029	-0.399059	0.296428	-1.34623	0.178229	0.336	142	157	118	120	Map2	17756
ENSMUSG00000015224	49.9652	-0.979492	0.459296	-2.13259	0.032958	0.0936	73	58	37	32	Cyp2j9	74519
ENSMUSG00000015243	1351.73	-0.474479	0.146976	-3.22829	0.00124535	0.00601966	1915	1222	1307	1020	Abca1	11303
ENSMUSG00000015247	303.758	0.449692	0.197859	2.27279	0.0230386	0.0704684	281	226	376	343	Nipsnap3b	66536
ENSMUSG00000015289	335.422	-0.214813	0.189764	-1.132	0.257633	0.433642	379	330	328	308	Lage3	66192
ENSMUSG00000015290	2533.21	0.26737	0.108866	2.45596	0.0140508	0.0471006	2448	2080	2744	2912	Ubl4a	27643
ENSMUSG00000015290	2533.21	0.26737	0.108866	2.45596	0.0140508	0.0471006	2448	2080	2744	2912	Gm44504	100169864
ENSMUSG00000015291	3308.9	0.425616	0.0958558	4.44017	8.99e-06	7.62e-05	3118	2463	4017	3756	Gdi1	14567
ENSMUSG00000015305	1690.18	-0.681149	0.115264	-5.90947	3.43e-09	5.69e-08	2125	1960	1350	1308	Sash1	70097
ENSMUSG00000015312	218.147	0.418599	0.235641	1.77643	0.0756623	0.178531	193	174	290	223	Gadd45b	17873
ENSMUSG00000015314	14.9579	-1.05472	0.912606	-1.15573	0.247794	0.421841	35	7	10	10	Slamf6	30925
ENSMUSG00000015316	5.54659	-0.16247	1.39768	-0.116243	0.90746	NA	9	3	9	2	Slamf1	27218
ENSMUSG00000015335	141.707	0.378501	0.283944	1.33301	0.182528	0.342019	127	115	154	173	Zdhhc12	66220
ENSMUSG00000015337	931.043	-0.0504672	0.148652	-0.339498	0.734234	0.850976	907	942	923	947	Endog	13804
ENSMUSG00000015340	682.359	-0.670813	0.155881	-4.30336	1.68e-05	0.000135765	915	740	618	465	Cybb	13058
ENSMUSG00000015341	1072.8	0.0220328	0.123947	0.17776	0.858911	0.927026	1128	968	1150	1065	Golga7	57437
ENSMUSG00000015342	397.158	0.406977	0.190868	2.13224	0.0329871	0.0936279	390	287	534	398	Xk	22439
ENSMUSG00000015354	380.331	0.15767	0.181267	0.869822	0.384398	0.572758	400	311	439	384	Pcolce2	76477
ENSMUSG00000015355	148.607	-0.77701	0.279656	-2.77845	0.00546192	0.0215731	189	179	127	98	Cd48	12506
ENSMUSG00000015357	2060.59	-0.424315	0.109364	-3.87984	0.000104526	0.000691844	2614	2054	1963	1650	Clpx	270166
ENSMUSG00000015363	1558.81	0.501672	0.116097	4.32115	1.55e-05	0.000125967	1319	1214	1966	1779	Trabd	67976
ENSMUSG00000015365	711.631	-0.469875	0.387173	-1.21361	0.224898	0.39575	800	814	476	735	Mov10l1	83456
ENSMUSG00000015377	616.813	-0.292014	0.149517	-1.95305	0.050814	0.131514	720	617	599	538	Dennd6b	69440
ENSMUSG00000015396	112.148	-1.06915	0.32	-3.34108	0.00083452	0.00426503	166	134	87	62	Cd83	12522
ENSMUSG00000015405	67.3723	-0.660667	0.421469	-1.56753	0.11699	0.247843	79	82	42	64	Ace2	70008
ENSMUSG00000015437	7.5611	-1.10162	1.19137	-0.924662	0.355142	0.543253	15	6	7	3	Gzmb	14939
ENSMUSG00000015452	25.971	0.198396	0.669815	0.296194	0.767082	0.870241	22	25	18	38	Ager	11596
ENSMUSG00000015461	700.781	0.445284	0.14632	3.04323	0.00234056	0.010513	663	511	897	762	Atf6b	12915
ENSMUSG00000015467	76.1826	-0.147828	0.394949	-0.374298	0.708183	0.83314	106	55	71	77	Egfl8	81701
ENSMUSG00000015468	2007.21	0.757451	0.120247	6.2991	2.99e-10	5.79e-09	1454	1463	2720	2450	Notch4	18132
ENSMUSG00000015474	808.903	-0.178511	0.147174	-1.21292	0.225159	0.395968	943	753	731	819	Ppt2	54397
ENSMUSG00000015476	107.227	0.0392316	0.326501	0.120158	0.904358	0.952291	98	108	109	113	Prrt1	260297
ENSMUSG00000015478	715.102	-0.00304009	0.155303	-0.0195752	0.984382	0.993031	752	656	680	778	Rnf5	54197
ENSMUSG00000015484	3.77662	-0.302626	1.6202	-0.186783	0.851831	NA	3	5	5	2	Fam163a	329274
ENSMUSG00000015488	1231.21	-0.253898	0.118588	-2.14102	0.0322725	0.0921753	1439	1201	1201	1101	Cacfd1	381356
ENSMUSG00000015501	1046.02	-0.201706	0.13422	-1.50281	0.132888	0.273085	1244	969	1116	884	Hivep2	15273
ENSMUSG00000015519	0.704429	2.91506	4.30104	0.677757	0.497926	NA	0	0	3	0	2310057J18Rik	67719
ENSMUSG00000015522	1544.88	0.0786371	0.111291	0.706589	0.479822	0.659808	1619	1344	1687	1565	Arnt	11863
ENSMUSG00000015533	14.3326	0.453585	0.83648	0.542254	0.587644	0.747606	14	10	18	16	Itga2	16398
ENSMUSG00000015536	523.403	-0.114181	0.162731	-0.701656	0.482894	0.662032	550	517	539	491	Mocs2	17434
ENSMUSG00000015542	341.648	-0.641745	0.20017	-3.206	0.00134593	0.00645861	413	402	260	285	Nat9	66176
ENSMUSG00000015568	159612	-0.421195	0.0781385	-5.39037	7.03e-08	9.27e-07	195618	164481	142899	136604	Lpl	16956
ENSMUSG00000015575	756.559	0.146273	0.142461	1.02676	0.304535	0.489811	805	616	813	814	Atp6v0e	11974
ENSMUSG00000015579	1352.21	0.642987	0.12441	5.16829	2.36e-07	2.81e-06	1191	899	1655	1717	Nkx2-5	18091
ENSMUSG00000015597	626.314	-0.19048	0.154204	-1.23525	0.216739	0.385572	716	600	668	534	Zfp318	57908
ENSMUSG00000015599	6.67996	-1.86878	1.31567	-1.42041	0.15549	0.306197	13	8	5	1	Ttbk1	106763
ENSMUSG00000015605	3277.11	0.460982	0.108208	4.26017	2.04e-05	0.000161719	2737	2662	4134	3651	Srf	20807
ENSMUSG00000015619	9.03924	-0.694289	1.06388	-0.6526	0.514014	0.687449	12	10	5	9	Gata3	14462
ENSMUSG00000015627	1.54107	-1.16228	2.65549	-0.437691	0.66161	NA	1	3	2	0	Gata5	14464
ENSMUSG00000015647	8786.67	-0.463588	0.0968287	-4.78771	1.69e-06	1.69e-05	10176	9772	7839	7296	Lama5	16776
ENSMUSG00000015652	52.8522	0.50042	0.443821	1.12753	0.25952	0.436249	45	41	68	59	Steap1	70358
ENSMUSG00000015653	212.499	0.650227	0.249042	2.61092	0.00903002	0.0328457	204	126	255	276	Steap2	74051
ENSMUSG00000015656	44330.4	0.684905	0.0980104	6.98809	2.79e-12	7.42e-11	37091	30027	63500	48914	Hspa8	15481
ENSMUSG00000015659	270.941	-0.283752	0.211246	-1.34323	0.179197	0.337169	335	254	275	227	Serac1	321007
ENSMUSG00000015668	456.129	0.185962	0.173573	1.07137	0.284001	0.465857	458	383	476	516	Pdzd11	72621
ENSMUSG00000015671	1339.55	0.395333	0.11865	3.33192	0.000862477	0.00438172	1213	1063	1572	1543	Psma2	19166
ENSMUSG00000015672	586.51	0.154753	0.152057	1.01773	0.308806	0.494445	608	488	651	615	Mrpl32	75398
ENSMUSG00000015697	883.162	0.0155857	0.137929	0.112998	0.910032	0.954834	933	797	1009	815	Setdb1	84505
ENSMUSG00000015702	69.7558	0.675465	0.403192	1.67529	0.0938766	0.209645	58	48	108	69	Anxa9	71790
ENSMUSG00000015709	27.9418	0.25516	0.661169	0.385923	0.699554	0.827266	39	13	25	37	Arnt2	11864
ENSMUSG00000015711	984.813	0.320472	0.130162	2.4621	0.0138125	0.0464734	900	820	1167	1074	Prune1	229589
ENSMUSG00000015714	2125.56	0.594053	0.103858	5.71983	1.07e-08	1.63e-07	1849	1495	2756	2487	Cers2	76893
ENSMUSG00000015733	4182.56	0.0377396	0.0962652	0.392038	0.69503	0.823532	4548	3608	4703	3995	Capza2	12343
ENSMUSG00000015745	2550.73	0.877478	0.108501	8.08731	6.1e-16	2.5e-14	1854	1678	3697	3085	Plekho1	67220
ENSMUSG00000015747	197.815	0.529922	0.271897	1.94898	0.0512976	0.132388	206	118	213	264	Vps45	22365
ENSMUSG00000015748	468.64	0.327968	0.182295	1.79911	0.0720013	0.171817	508	321	556	514	Prpf3	70767
ENSMUSG00000015749	2321.89	0.131654	0.101689	1.29467	0.195433	0.358626	2373	1994	2625	2353	Anp32e	66471
ENSMUSG00000015750	2213.63	0.0745831	0.122541	0.608637	0.542765	0.711819	2092	2121	2304	2340	Aph1a	226548
ENSMUSG00000015755	2406.17	0.0710204	0.106441	0.667228	0.504627	0.679948	2664	1986	2676	2381	Tab2	68652
ENSMUSG00000015757	787.746	0.202638	0.139616	1.45139	0.146671	0.29401	818	631	927	803	Ppil4	67418
ENSMUSG00000015759	1398.62	-0.0438006	0.12172	-0.359847	0.718961	0.840175	1553	1250	1370	1446	Cnih1	12793
ENSMUSG00000015766	704.008	0.216428	0.150498	1.43808	0.150411	0.299564	656	621	846	707	Eps8	13860
ENSMUSG00000015776	598.16	0.284978	0.173154	1.6458	0.0998047	0.219365	498	552	721	626	Med22	20933
ENSMUSG00000015790	789.365	-0.169922	0.145566	-1.16732	0.24308	0.416499	915	735	725	793	Surf1	20930
ENSMUSG00000015804	638.288	0.1994	0.148383	1.34382	0.179005	0.336957	648	525	749	651	Med28	66999
ENSMUSG00000015806	1132.27	-0.165678	0.128072	-1.29364	0.195791	0.359185	1264	1092	1065	1117	Qdpr	110391
ENSMUSG00000015812	39.6622	0.838008	0.513416	1.63222	0.102633	0.224057	30	26	51	53	Gnrh1	14714
ENSMUSG00000015829	18.4431	-0.16097	0.791746	-0.203311	0.838892	0.914589	31	9	21	15	Tnr	21960
ENSMUSG00000015837	12043.5	0.324466	0.0931264	3.48415	0.000493709	0.0027059	11280	9766	15155	12356	Sqstm1	18412
ENSMUSG00000015839	2684.93	0.556236	0.120712	4.60794	4.07e-06	3.76e-05	2615	1716	3364	3185	Nfe2l2	18024
ENSMUSG00000015843	892.441	-0.851444	0.158463	-5.37315	7.74e-08	1.01e-06	1221	1040	573	724	Rxrg	20183
ENSMUSG00000015846	1736.6	-0.586624	0.113099	-5.18682	2.14e-07	2.57e-06	2147	1947	1442	1400	Rxra	20181
ENSMUSG00000015850	1516.66	-0.109861	0.125691	-0.874055	0.382088	0.570424	1561	1521	1625	1369	Adamtsl4	229595
ENSMUSG00000015852	205.013	-1.79702	0.246404	-7.29296	3.03e-13	8.96e-12	362	269	100	88	Fcrls	80891
ENSMUSG00000015854	1.21303	-0.654896	2.90638	-0.22533	0.821722	NA	2	1	2	0	Cd5l	11801
ENSMUSG00000015869	544.805	-0.172441	0.156853	-1.09938	0.271604	0.450504	608	528	536	513	Prpsap1	67763
ENSMUSG00000015879	2.23249	-0.364282	2.0416	-0.178429	0.858386	NA	3	2	2	2	Fam184b	58227
ENSMUSG00000015880	66.4465	-0.599613	0.424544	-1.41237	0.157842	0.309094	106	55	49	59	Ncapg	54392
ENSMUSG00000015882	234.094	0.105557	0.228178	0.462608	0.643645	0.788353	257	190	280	219	Gm3414	100041576
ENSMUSG00000015882	234.094	0.105557	0.228178	0.462608	0.643645	0.788353	257	190	280	219	Lcorl	209707
ENSMUSG00000015889	577.982	0.121844	0.161757	0.753252	0.451299	0.635253	644	455	612	621	Lta4h	16993
ENSMUSG00000015890	1.22907	-1.9812	3.00622	-0.659034	0.509874	NA	3	1	0	1	Amdhd1	71761
ENSMUSG00000015932	4086.42	0.216668	0.0956183	2.26597	0.0234535	0.0714868	4214	3263	4802	4210	Dstn	56431
ENSMUSG00000015937	1122.84	0.0151912	0.121961	0.124558	0.900873	0.950439	1214	990	1212	1102	H2afy	26914
ENSMUSG00000015942	244.506	-0.00156161	0.224139	-0.00696716	0.994441	0.997874	248	232	281	221	Gtf2ird2	114674
ENSMUSG00000015943	258.807	-0.0783536	0.215982	-0.362778	0.716771	0.838559	267	254	258	257	Bola1	69168
ENSMUSG00000015944	927.362	-0.739998	0.133002	-5.56383	2.64e-08	3.78e-07	1243	1043	704	717	Castor2	80909
ENSMUSG00000015947	326.693	-0.156594	0.203932	-0.767875	0.442561	0.62837	327	345	334	299	Fcgr1	14129
ENSMUSG00000015950	540.699	-0.475571	0.166773	-2.85161	0.0043498	0.0177497	615	615	489	438	Ncf1	17969
ENSMUSG00000015957	86.7866	-0.523123	0.356581	-1.46705	0.142361	0.287672	124	80	74	72	Wnt11	22411
ENSMUSG00000015961	628.291	0.406494	0.159872	2.54263	0.0110023	0.0385716	629	444	812	660	Adss	11566
ENSMUSG00000015966	12.1896	-0.502822	0.948887	-0.529907	0.596176	0.753901	14	14	16	5	Il17rb	50905
ENSMUSG00000015968	110.315	-0.35684	0.330155	-1.08083	0.279775	0.460901	157	91	95	103	Cacna1d	12289
ENSMUSG00000015970	25.3501	0.378324	0.660844	0.572486	0.566993	0.731606	21	22	21	37	Chdh	218865
ENSMUSG00000015971	642.489	-0.0967058	0.149301	-0.647725	0.517163	0.689756	683	621	659	613	Actr8	56249
ENSMUSG00000015980	147.588	-0.253763	0.296167	-0.856824	0.391542	0.579146	152	161	119	155	Lrrc27	76612
ENSMUSG00000015981	34.6479	0.0205279	0.554749	0.0370039	0.970482	0.985931	32	35	31	40	Stk32c	57740
ENSMUSG00000015994	1330.2	-0.149133	0.125124	-1.19188	0.233307	0.405393	1435	1311	1264	1315	Fnta	14272
ENSMUSG00000016018	957.276	0.338091	0.128916	2.62256	0.00872714	0.0319117	897	768	1119	1070	Mtrex	72198
ENSMUSG00000016024	165.135	-0.426572	0.259909	-1.64123	0.100749	0.220906	214	161	152	137	Lbp	16803
ENSMUSG00000016028	233.021	-1.16954	0.230368	-5.07684	3.84e-07	4.39e-06	348	288	138	155	Celsr1	12614
ENSMUSG00000016087	999.85	-0.133566	0.127751	-1.04552	0.295783	0.480077	1112	948	986	966	Fli1	14247
ENSMUSG00000016128	949.036	0.0718257	0.129849	0.553146	0.580163	0.741725	980	842	1063	932	Stard13	243362
ENSMUSG00000016150	1.46388	-1.00781	2.53929	-0.396886	0.691452	NA	3	1	1	1	Tenm1	23963
ENSMUSG00000016179	11.3193	0.104879	0.950267	0.110368	0.912117	0.956194	15	7	11	13	Camk1g	215303
ENSMUSG00000016181	307.983	0.46607	0.200483	2.32474	0.020086	0.0631791	298	215	386	347	Utp25	215193
ENSMUSG00000016194	470.13	-0.672807	0.199644	-3.37004	0.000751583	0.00390187	728	429	423	323	Hsd11b1	15483
ENSMUSG00000016200	0.511654	-2.50851	4.49279	-0.558341	0.576612	NA	1	1	0	0	Syt14	329324
ENSMUSG00000016206	178.356	-0.535626	0.252687	-2.11972	0.0340296	0.0959311	214	200	151	147	H2-M3	14991
ENSMUSG00000016239	29.3063	0.549782	0.606705	0.906178	0.364842	0.55344	26	21	46	26	Lonrf3	74365
ENSMUSG00000016252	2474.76	0.0511373	0.12035	0.424903	0.670907	0.80612	2345	2402	2600	2554	Atp5e	67126
ENSMUSG00000016253	757.682	-0.0732505	0.150288	-0.487401	0.625974	0.775829	803	723	716	792	Nelfcd	57314
ENSMUSG00000016255	6.85568	-1.5635	1.25898	-1.24188	0.214281	0.382486	10	10	2	5	Tubb1	545486
ENSMUSG00000016256	1635.86	0.0627078	0.110258	0.568739	0.569533	0.733555	1698	1453	1766	1658	Ctsz	64138
ENSMUSG00000016257	1745.52	0.338071	0.108015	3.12984	0.001749	0.00813235	1666	1375	2084	1911	Prelid3b	66390
ENSMUSG00000016262	127.497	-0.10797	0.310063	-0.34822	0.727675	0.846646	151	111	107	143	Sertad4	214791
ENSMUSG00000016283	0.466565	-0.0388454	4.76554	-0.0081513	0.993496	NA	1	0	1	0	H2-M2	14990
ENSMUSG00000016308	880.452	-0.157478	0.134903	-1.16735	0.24307	0.416499	1010	822	843	860	Ube2a	22209
ENSMUSG00000016319	7815.1	0.681918	0.0864548	7.88757	3.08e-15	1.18e-13	6482	5354	9999	9714	Slc25a5	11740
ENSMUSG00000016327	1.49293	-1.10582	2.65538	-0.416446	0.677084	NA	2	2	2	0	Atp1b4	67821
ENSMUSG00000016344	609.556	-0.159273	0.165884	-0.960149	0.33698	0.525368	613	642	592	586	Ppdpf	66496
ENSMUSG00000016349	24966.9	-0.103354	0.0972698	-1.06255	0.287986	0.470905	25616	24988	24849	24424	Eef1a2	13628
ENSMUSG00000016356	94.2732	-0.59611	0.337888	-1.76422	0.0776942	0.182183	130	95	81	73	Col20a1	73368
ENSMUSG00000016382	2530.63	0.876189	0.10282	8.5216	1.57e-17	7.75e-16	1995	1536	3542	3177	Pls3	102866
ENSMUSG00000016386	355.092	-0.891625	0.188914	-4.71974	2.36e-06	2.3e-05	511	401	252	257	Mpped2	77015
ENSMUSG00000016409	456.886	-0.317595	0.170697	-1.86058	0.0628037	0.154694	574	430	419	414	Nkap	67050
ENSMUSG00000016427	1127.9	0.00271457	0.122035	0.0222443	0.982253	0.992289	1215	1007	1222	1093	Ndufa1	54405
ENSMUSG00000016458	171.06	0.743897	0.2603	2.85785	0.00426523	0.0174438	150	104	224	215	Wt1	22431
ENSMUSG00000016477	446.926	0.246806	0.171821	1.43641	0.150885	0.30018	466	344	510	484	E2f3	13557
ENSMUSG00000016481	1232.73	0.153162	0.120429	1.2718	0.203444	0.369587	1290	1017	1416	1247	Cr1l	12946
ENSMUSG00000016487	2551.72	0.322572	0.111911	2.8824	0.00394658	0.0163611	2338	2116	3228	2598	Ppfibp1	67533
ENSMUSG00000016493	348.817	-0.265981	0.219435	-1.21212	0.225468	0.396178	433	322	404	250	Cd46	17221
ENSMUSG00000016494	4147.57	0.00635012	0.108398	0.0585813	0.953286	0.976738	4238	3884	4079	4413	Cd34	12490
ENSMUSG00000016495	534.996	-0.467352	0.167675	-2.78724	0.00531586	0.0210994	651	570	432	485	Plgrkt	67759
ENSMUSG00000016496	250.878	-1.0709	0.234784	-4.5612	5.09e-06	4.55e-05	412	266	189	144	Cd274	60533
ENSMUSG00000016498	2.89262	-0.545514	1.99924	-0.272861	0.78496	NA	5	2	5	0	Pdcd1lg2	58205
ENSMUSG00000016503	600.242	0.0776455	0.159841	0.485768	0.627132	0.776481	608	540	601	658	Gtf3a	66596
ENSMUSG00000016510	708.284	0.076409	0.151327	0.504926	0.613611	0.766865	735	623	706	779	Mtif3	76366
ENSMUSG00000016520	672.582	0.393916	0.145507	2.7072	0.00678533	0.0257708	612	532	826	740	Lnx2	140887
ENSMUSG00000016524	0.533803	-0.115406	4.52686	-0.0254935	0.979661	NA	0	1	0	1	Il19	329244
ENSMUSG00000016526	18.0467	1.46887	0.792465	1.85355	0.0638042	0.156602	11	8	37	18	Dyrk3	226419
ENSMUSG00000016528	8819.05	0.434359	0.0880832	4.93124	8.17e-07	8.72e-06	7862	6891	10490	10260	Mapkapk2	17164
ENSMUSG00000016529	4.92162	0.498145	1.43531	0.347065	0.728542	NA	4	4	9	3	Il10	16153
ENSMUSG00000016534	5510.17	-0.117976	0.0935405	-1.26123	0.207227	0.374492	6486	4874	5604	5226	Lamp2	16784
ENSMUSG00000016541	2597.45	1.19285	0.106761	11.173	5.53e-29	6.64e-27	1664	1447	4055	3366	Atxn10	54138
ENSMUSG00000016552	35.7464	-0.378607	0.625336	-0.605446	0.544883	0.712885	51	30	51	14	Foxred2	239554
ENSMUSG00000016554	1917.74	0.729005	0.112371	6.48751	8.73e-11	1.83e-09	1543	1301	2694	2219	Eif3d	55944
ENSMUSG00000016559	6131.73	0.322769	0.0968891	3.33133	0.000864328	0.00438959	6052	4722	7682	6316	H3f3b	15081
ENSMUSG00000016619	821.8	0.486482	0.135572	3.58837	0.000332754	0.00192004	727	621	1004	960	Nup50	18141
ENSMUSG00000016624	93.1642	-0.619778	0.341328	-1.81579	0.0694033	0.166905	124	99	85	66	Phf21b	271305
ENSMUSG00000016637	131.064	-0.420107	0.293104	-1.43331	0.151771	0.301035	151	143	110	119	Ift27	67042
ENSMUSG00000016664	4539.03	-0.0941998	0.0910952	-1.03408	0.301098	0.486328	5105	4146	4763	4242	Pacsin2	23970
ENSMUSG00000016756	147.748	-1.27132	0.31175	-4.07801	4.54e-05	0.000332945	279	142	97	81	Cmah	12763
ENSMUSG00000016757	460.365	0.617704	0.174479	3.54028	0.000399697	0.00225703	397	320	545	594	Ttll12	223723
ENSMUSG00000016758	113.05	0.00586398	0.335643	0.0174709	0.986061	0.993237	150	77	127	106	Bik	12124
ENSMUSG00000016763	50.9604	-1.61161	0.489587	-3.29178	0.000995552	0.00494882	75	75	19	32	Scube1	64706
ENSMUSG00000016831	1639	0.113658	0.111829	1.01636	0.30946	0.495102	1755	1359	1833	1660	Tox4	268741
ENSMUSG00000016833	288.707	0.200298	0.207424	0.965647	0.334221	0.522467	298	233	303	328	Mrps18c	68735
ENSMUSG00000016918	948.532	0.138517	0.154233	0.898101	0.369132	0.557626	948	828	908	1118	Sulf1	240725
ENSMUSG00000016921	4708.61	-0.0581971	0.09595	-0.606535	0.544159	0.712491	5076	4378	4675	4762	Srsf6	67996
ENSMUSG00000016933	2793.49	-0.366406	0.108928	-3.36375	0.000768915	0.0039787	3174	2993	2492	2501	Plcg1	18803
ENSMUSG00000016940	581.62	-0.366471	0.160337	-2.28563	0.0222758	0.0685392	682	606	583	461	Kctd2	70382
ENSMUSG00000016942	9.18418	-2.17087	1.1989	-1.81072	0.0701837	0.168309	24	7	6	1	Tmprss6	71753
ENSMUSG00000016946	418.603	0.290598	0.182561	1.59178	0.111433	0.238786	378	360	455	486	Kctd5	69259
ENSMUSG00000016984	145.952	-0.153975	0.272929	-0.56416	0.572645	0.736166	165	138	145	138	Etaa1	68145
ENSMUSG00000016995	1.64749	-1.26566	2.61803	-0.483437	0.628785	NA	5	0	1	1	Matn4	17183
ENSMUSG00000017002	36.5739	0.433772	0.568568	0.762919	0.445512	0.631449	44	19	54	33	Slpi	20568
ENSMUSG00000017009	1497.27	0.663901	0.13582	4.8881	1.02e-06	1.07e-05	1341	959	2157	1621	Sdc4	20971
ENSMUSG00000017057	1922.73	0.315005	0.105923	2.97392	0.00294024	0.0127343	1841	1537	2302	2069	Il13ra1	16164
ENSMUSG00000017119	3070.55	-0.108647	0.0985844	-1.10207	0.270431	0.449224	3443	2841	3260	2804	Nbr1	17966
ENSMUSG00000017132	1658.91	-0.229811	0.125366	-1.83311	0.0667856	0.162058	1770	1734	1536	1586	Cyth1	19157
ENSMUSG00000017144	861.121	0.462732	0.154992	2.98553	0.0028309	0.0123158	886	559	1096	953	Rnd3	74194
ENSMUSG00000017146	49.6014	-1.45492	0.501793	-2.89944	0.00373824	0.0156496	95	51	21	33	Brca1	12189
ENSMUSG00000017167	212.249	-0.486966	0.233517	-2.08535	0.0370374	0.10258	276	214	198	165	Cntnap1	53321
ENSMUSG00000017176	731.307	0.280699	0.140494	1.99794	0.0457233	0.1209	717	586	867	778	Nt5c3b	68106
ENSMUSG00000017188	1324.36	0.097847	0.131151	0.746061	0.45563	0.639125	1266	1238	1374	1425	Coa3	52469
ENSMUSG00000017195	1.1196	-3.62804	3.58587	-1.01176	0.311652	NA	0	4	0	0	Zpbp2	69376
ENSMUSG00000017204	0.996522	3.4078	3.42773	0.994186	0.320132	NA	0	0	1	3	Gsdma	57911
ENSMUSG00000017210	1297.28	0.156625	0.132256	1.18426	0.236311	0.40866	1250	1157	1331	1462	Med24	23989
ENSMUSG00000017221	3162.11	0.580473	0.1013	5.73022	1e-08	1.55e-07	2597	2378	3962	3798	Psmd3	22123
ENSMUSG00000017264	1052.74	0.134654	0.1282	1.05035	0.293559	0.47744	1138	850	1164	1094	Exosc10	50912
ENSMUSG00000017286	865.297	-0.0497267	0.136104	-0.365357	0.714845	0.837097	944	791	953	793	Glod4	67201
ENSMUSG00000017288	553.041	0.16211	0.159384	1.0171	0.309104	0.494707	593	441	602	594	Vps53	68299
ENSMUSG00000017291	3073.74	0.0759973	0.101162	0.751245	0.452505	0.636151	3387	2541	3401	3068	Taok1	216965
ENSMUSG00000017299	373.32	0.215097	0.184778	1.16409	0.244389	0.417955	390	294	409	412	Dnttip1	76233
ENSMUSG00000017300	0.69832	-0.960054	4.01714	-0.238989	0.811114	NA	2	0	1	0	Tnnc2	21925
ENSMUSG00000017307	226.773	-0.0223162	0.231448	-0.0964203	0.923187	0.961831	224	223	228	232	Acot8	170789
ENSMUSG00000017309	2759.31	-0.392899	0.100954	-3.89187	9.95e-05	0.000661105	3258	2899	2501	2385	Cd300lg	52685
ENSMUSG00000017314	181.249	-0.0225385	0.270171	-0.0834233	0.933515	0.967238	197	163	155	211	Mpp2	50997
ENSMUSG00000017344	880.341	-0.444114	0.153357	-2.89594	0.00378027	0.0157937	1067	929	689	832	Vtn	22370
ENSMUSG00000017376	645.933	0.000854393	0.153242	0.00557545	0.995551	0.998574	737	543	722	605	Nlk	18099
ENSMUSG00000017386	187.269	0.138269	0.246553	0.560811	0.574926	0.7382	201	152	219	184	Traf4	22032
ENSMUSG00000017390	7.42484	-0.44173	1.15548	-0.382292	0.702245	0.829241	10	7	8	5	Aldoc	11676
ENSMUSG00000017400	12.8453	0.0386748	0.928439	0.0416557	0.966773	0.984248	20	6	17	10	Stac2	217154
ENSMUSG00000017404	8350.74	0.489587	0.0879639	5.56577	2.61e-08	3.74e-07	7717	6020	10622	9386	Rpl19	19921
ENSMUSG00000017405	163.496	0.211472	0.26078	0.810921	0.417411	0.604049	171	129	191	169	Nek8	140859
ENSMUSG00000017412	80.3927	-0.611347	0.367659	-1.66281	0.09635	0.213711	95	95	64	66	Cacnb4	12298
ENSMUSG00000017417	173.148	-1.02885	0.263248	-3.9083	9.29e-05	0.000623451	225	229	118	115	Plxdc1	72324
ENSMUSG00000017418	894.152	-0.105082	0.135555	-0.775198	0.438223	0.624529	1005	823	864	898	Arl5b	75869
ENSMUSG00000017421	2480.4	0.232023	0.106029	2.1883	0.0286474	0.0838144	2571	1946	2951	2548	Zfp207	22680
ENSMUSG00000017428	2820.64	0.728024	0.115884	6.28236	3.33e-10	6.39e-09	2266	1918	4117	3119	Psmd11	69077
ENSMUSG00000017446	324.523	-0.663261	0.201222	-3.29617	0.000980115	0.0048888	409	372	243	270	C1qtnf1	56745
ENSMUSG00000017453	13.9647	-0.479628	0.848903	-0.564997	0.572076	0.735656	17	15	14	10	Pipox	19193
ENSMUSG00000017466	2479.79	-0.79993	0.124188	-6.44128	1.18e-10	2.43e-09	3415	2799	1689	2002	Timp2	21858
ENSMUSG00000017478	1098.47	0.198794	0.131145	1.51584	0.129561	0.267723	1034	972	1303	1106	Zc3h18	76014
ENSMUSG00000017485	1955.55	0.0472441	0.110767	0.426518	0.669731	0.805239	2177	1633	2172	1906	Top2b	21974
ENSMUSG00000017491	462.641	-0.00334977	0.166997	-0.0200589	0.983996	0.993031	497	416	507	441	Rarb	218772
ENSMUSG00000017493	2431.6	-0.797165	0.116547	-6.83988	7.93e-12	1.96e-10	3411	2689	1714	1914	Igfbp4	16010
ENSMUSG00000017499	60.5346	-0.0654716	0.503855	-0.129941	0.896613	0.94787	61	60	32	87	Cdc6	23834
ENSMUSG00000017548	1034.26	-0.161494	0.139744	-1.15564	0.24783	0.421853	1296	877	1068	936	Suz12	52615
ENSMUSG00000017550	97.3876	-0.264586	0.351504	-0.752726	0.451615	0.635297	118	92	74	106	Atad5	237877
ENSMUSG00000017561	479.451	0.0352802	0.173745	0.203057	0.83909	0.914736	504	429	567	431	Crlf3	54394
ENSMUSG00000017607	20.8653	-1.10125	0.720728	-1.52797	0.12652	0.262709	24	31	12	15	Tns4	217169
ENSMUSG00000017615	3019.22	0.551384	0.100034	5.51195	3.55e-08	4.96e-07	2737	2108	3735	3615	Tnfaip1	21927
ENSMUSG00000017631	1280.6	-0.309997	0.120739	-2.5675	0.0102434	0.0363143	1485	1303	1173	1167	Abr	109934
ENSMUSG00000017639	17.9929	-0.953472	0.759529	-1.25535	0.209353	0.377209	27	20	11	14	Rab11fip4	268451
ENSMUSG00000017652	104.319	0.0224726	0.334454	0.0671919	0.946429	0.974269	92	109	110	105	Cd40	21939
ENSMUSG00000017664	571.717	0.279985	0.155527	1.80023	0.0718236	0.17145	543	473	643	640	Slc35c2	228875
ENSMUSG00000017667	242.63	-0.180197	0.227799	-0.791035	0.428923	0.615439	269	238	270	198	Zfp334	228876
ENSMUSG00000017670	814.7	-0.170176	0.13683	-1.24371	0.213607	0.381579	955	750	795	775	Elmo2	140579
ENSMUSG00000017677	1424.99	0.576872	0.114877	5.02164	5.12e-07	5.71e-06	1249	1009	1849	1650	Wsb1	78889
ENSMUSG00000017679	791.311	0.182155	0.14609	1.24687	0.212447	0.380185	761	695	960	768	Ttpal	76080
ENSMUSG00000017686	1857.79	0.027621	0.112195	0.246189	0.805536	0.894118	2087	1558	1949	1892	Rhot1	59040
ENSMUSG00000017692	385.373	-0.418057	0.201136	-2.07848	0.0376651	0.103981	472	397	408	272	Rhbdl3	246104
ENSMUSG00000017697	52.7822	0.92759	0.462371	2.00616	0.0448391	0.119213	48	25	73	69	Ada	11486
ENSMUSG00000017707	10779.6	0.178372	0.095215	1.87336	0.0610183	0.151426	10309	9533	12757	10739	Serinc3	26943
ENSMUSG00000017713	185.151	-0.49448	0.251247	-1.9681	0.0490563	0.127738	234	193	148	166	Tha1	71776
ENSMUSG00000017715	886.587	0.896957	0.175854	5.10057	3.39e-07	3.94e-06	656	564	1472	910	Pgs1	74451
ENSMUSG00000017716	89.9802	-1.78638	0.40785	-4.37999	1.19e-05	9.86e-05	169	109	27	55	Birc5	11799
ENSMUSG00000017718	227.194	-0.376644	0.235004	-1.60271	0.108998	0.234639	281	226	237	170	Afmid	71562
ENSMUSG00000017720	6.26932	0.891441	1.30984	0.68057	0.496143	0.673072	7	2	12	5	Trp53tg5	73603
ENSMUSG00000017721	981.407	0.139348	0.145842	0.955471	0.339339	0.527482	886	936	1094	1013	Pigt	78928
ENSMUSG00000017724	44.7129	1.28696	0.519058	2.47942	0.0131598	0.0447537	19	31	72	58	Etv4	18612
ENSMUSG00000017734	546.15	0.586785	0.169637	3.45907	0.000542051	0.00293107	426	428	740	606	Dbndd2	52840
ENSMUSG00000017737	220.401	-0.140804	0.291375	-0.48324	0.628925	0.777795	330	139	218	212	Mmp9	17395
ENSMUSG00000017740	51.5599	-0.0156943	0.450126	-0.0348666	0.972186	0.986851	61	42	52	53	Slc12a5	57138
ENSMUSG00000017747	399.067	0.158437	0.184639	0.858094	0.390841	0.578444	371	367	432	429	Ghdc	80860
ENSMUSG00000017754	1015.72	-0.669647	0.144632	-4.63001	3.66e-06	3.41e-05	1363	1099	734	866	Pltp	18830
ENSMUSG00000017756	5323.05	0.203507	0.0966607	2.10538	0.0352585	0.0986682	5093	4623	5827	5831	Slc12a7	20499
ENSMUSG00000017760	4565.18	-0.26847	0.0967211	-2.77571	0.00550805	0.0217435	5341	4489	4172	4298	Ctsa	19025
ENSMUSG00000017764	192.702	0.423359	0.243482	1.73877	0.0820746	0.189605	167	156	232	220	Zswim1	71971
ENSMUSG00000017765	2215.45	0.778262	0.103646	7.50888	5.96e-14	1.92e-12	1797	1427	3016	2723	Slc12a4	20498
ENSMUSG00000017767	1.47913	1.09157	2.9214	0.373646	0.708667	NA	2	0	0	4	Spata25	75642
ENSMUSG00000017774	7450.83	1.0411	0.0885582	11.7562	6.57e-32	9.36e-30	5308	4310	10321	10204	Myo1c	17913
ENSMUSG00000017776	3885.86	0.504035	0.0971193	5.18985	2.1e-07	2.53e-06	3535	2814	5057	4299	Crk	12928
ENSMUSG00000017778	4736.21	0.031056	0.0902923	0.34395	0.730884	0.848447	5084	4160	5184	4633	Cox7c	12867
ENSMUSG00000017781	2743.56	0.144124	0.0993476	1.4507	0.146863	0.294152	2849	2297	2994	2904	Pitpna	18738
ENSMUSG00000017801	659.008	0.532766	0.152692	3.48915	0.00048456	0.00266236	555	503	779	814	Mlx	21428
ENSMUSG00000017802	1428.8	0.0723671	0.118111	0.612705	0.540071	0.709695	1490	1255	1638	1369	Retreg3	67998
ENSMUSG00000017817	11336	0.0310726	0.0963632	0.322453	0.74711	0.857316	11251	10718	12591	10918	Jph2	59091
ENSMUSG00000017830	159.701	-0.3632	0.27275	-1.33162	0.182984	0.342609	180	172	132	153	Dhx58	80861
ENSMUSG00000017831	1473.73	0.406664	0.116608	3.48745	0.000487652	0.00267574	1371	1129	1871	1578	Rab5a	271457
ENSMUSG00000017832	3.40654	0.778675	1.7197	0.452797	0.650695	NA	3	2	7	2	Hspb9	75482
ENSMUSG00000017837	1309.37	-0.17339	0.12207	-1.42042	0.155487	0.306197	1432	1294	1258	1260	Nkiras2	71966
ENSMUSG00000017843	2845.41	-0.255157	0.10095	-2.52757	0.0114856	0.0399959	3415	2703	2662	2648	Ppp2r5c	26931
ENSMUSG00000017858	434.703	-0.260842	0.176088	-1.48132	0.138521	0.281674	534	404	395	414	Ift52	245866
ENSMUSG00000017861	48.0339	-0.810957	0.599163	-1.35348	0.175902	0.333038	81	42	14	56	Mybl2	17865
ENSMUSG00000017868	0.488714	2.38265	4.5756	0.520729	0.602556	NA	0	0	1	1	Sgk2	27219
ENSMUSG00000017897	40.7385	-1.00206	0.542014	-1.84877	0.0644913	0.157782	46	59	21	34	Eya2	14049
ENSMUSG00000017929	1247.31	0.590687	0.120482	4.9027	9.45e-07	9.99e-06	1112	857	1585	1487	B4galt5	56336
ENSMUSG00000017943	1.86301	-4.36728	2.71375	-1.60931	0.107548	NA	2	5	0	0	Gdap1l1	228858
ENSMUSG00000017950	0.723523	2.95065	3.88151	0.760181	0.447146	NA	0	0	2	1	Hnf4a	15378
ENSMUSG00000017969	594.127	0.470187	0.153068	3.07176	0.00212803	0.00966753	516	463	737	677	Ptgis	19223
ENSMUSG00000017978	31.4016	-0.315147	0.580071	-0.543291	0.58693	0.746959	40	29	24	33	Cadps2	320405
ENSMUSG00000017999	585.342	0.570235	0.155472	3.66777	0.000244674	0.00147138	488	438	770	665	Ddx27	228889
ENSMUSG00000018001	1894.15	0.469741	0.118815	3.95357	7.7e-05	0.000529755	1612	1504	2490	2028	Cyth3	19159
ENSMUSG00000018008	879.516	-0.41236	0.13275	-3.10629	0.00189452	0.00872798	1075	904	782	763	Cyth4	72318
ENSMUSG00000018012	40.0667	-0.0438933	0.517526	-0.0848137	0.932409	0.966453	36	43	46	35	Rac3	170758
ENSMUSG00000018040	1376.86	0.477922	0.119636	3.99481	6.47e-05	0.00045442	1190	1071	1650	1630	Rrp7a	74778
ENSMUSG00000018042	2694.41	0.432165	0.112357	3.84636	0.000119887	0.000782116	2415	2098	3021	3301	Cyb5r3	109754
ENSMUSG00000018068	352.753	0.3527	0.198652	1.77547	0.07582	0.178845	372	245	443	370	Ints2	70422
ENSMUSG00000018076	1175.32	0.0348883	0.132396	0.263516	0.792153	0.885998	1339	965	1343	1101	Med13l	76199
ENSMUSG00000018102	1034.06	0.0630139	0.137202	0.459278	0.646035	0.789815	1053	935	1027	1131	Hist1h2bc	68024
ENSMUSG00000018126	0.971319	0.0968229	3.45428	0.0280298	0.977638	NA	2	0	0	2	Baiap2l2	207495
ENSMUSG00000018143	2187.77	1.38465	0.117206	11.8138	3.31e-32	4.91e-30	1278	1107	3648	2856	Mafk	17135
ENSMUSG00000018160	1619.48	0.168987	0.125111	1.3507	0.176792	0.334289	1770	1257	1715	1791	Med1	19014
ENSMUSG00000018166	441.104	0.0669267	0.182992	0.365735	0.714563	0.836957	478	374	536	393	Erbb3	13867
ENSMUSG00000018167	500.721	0.0376629	0.176047	0.213937	0.830596	0.910256	538	437	475	560	Stard3	59045
ENSMUSG00000018168	13.5467	0.0869287	0.915338	0.0949689	0.924339	0.962412	21	6	19	10	Ikzf3	22780
ENSMUSG00000018169	313.628	0.730532	0.196882	3.71051	0.000206842	0.00127122	260	206	428	375	Mfng	17305
ENSMUSG00000018171	1955.15	0.933484	0.12213	7.64335	2.12e-14	7.15e-13	1492	1165	2989	2290	Vmp1	75909
ENSMUSG00000018189	329.057	0.242724	0.191514	1.26739	0.205015	0.371383	316	277	383	348	Uchl5	56207
ENSMUSG00000018196	595.139	-0.11428	0.156591	-0.729801	0.465512	0.647299	631	583	581	588	Glrx2	69367
ENSMUSG00000018199	1448.86	0.651623	0.13183	4.94292	7.7e-07	8.27e-06	1316	923	2026	1614	Ro60	20822
ENSMUSG00000018209	790.295	0.26215	0.140373	1.86752	0.0618292	0.153045	818	606	919	848	Stk4	58231
ENSMUSG00000018217	1834.26	0.447039	0.136777	3.26839	0.0010816	0.00531297	1659	1399	1932	2381	Pmp22	18858
ENSMUSG00000018238	5.48671	0.750891	1.34435	0.558554	0.576466	NA	4	4	6	8	Gdf9	14566
ENSMUSG00000018239	166.752	0.669076	0.264025	2.53413	0.0112726	0.0393831	139	115	238	183	Zcchc10	67966
ENSMUSG00000018263	592.794	-0.539391	0.166733	-3.23507	0.00121614	0.0058922	817	578	561	433	Tbx5	21388
ENSMUSG00000018286	2578.71	0.309237	0.0993187	3.11358	0.00184832	0.00854767	2515	2032	3024	2824	Psmb6	19175
ENSMUSG00000018287	2103.96	0.0786791	0.11285	0.697202	0.485677	0.664343	2326	1729	2190	2232	Spag7	216873
ENSMUSG00000018293	6056.55	0.695871	0.0891805	7.80295	6.05e-15	2.19e-13	4891	4210	7801	7534	Pfn1	18643
ENSMUSG00000018322	649.414	-0.344359	0.147203	-2.33935	0.0193175	0.0612387	785	648	627	547	Tomm34	67145
ENSMUSG00000018326	3848.23	0.361955	0.0943788	3.83513	0.000125497	0.000812877	3739	2920	4648	4226	Ywhab	54401
ENSMUSG00000018334	375.473	-0.304986	0.210607	-1.44813	0.147581	0.295182	531	301	355	334	Ksr1	16706
ENSMUSG00000018339	3021.68	-0.657719	0.115408	-5.69907	1.2e-08	1.82e-07	4002	3293	2236	2550	Gpx3	14778
ENSMUSG00000018340	3670.12	0.0380692	0.10248	0.371481	0.710279	0.834182	3750	3365	3745	3859	Anxa6	11749
ENSMUSG00000018341	153.428	-0.59505	0.273613	-2.17479	0.0296461	0.0860617	217	150	135	116	Il12rb2	16162
ENSMUSG00000018347	201.832	-0.255617	0.26674	-0.958301	0.337911	0.526367	204	224	229	150	Zkscan6	52712
ENSMUSG00000018362	1305.07	0.390124	0.12398	3.14667	0.00165141	0.00772556	1296	944	1537	1495	Kpna2	16647
ENSMUSG00000018363	1507.99	0.338706	0.117771	2.87597	0.00402792	0.0166323	1509	1129	1845	1611	Smurf2	66313
ENSMUSG00000018372	292.042	-0.090741	0.204195	-0.444383	0.656765	0.797101	337	259	318	263	Cep95	320162
ENSMUSG00000018377	2173.73	0.0366451	0.114518	0.319994	0.748973	0.858813	2361	1879	2529	1996	Vezf1	22344
ENSMUSG00000018378	1985.36	0.259909	0.107687	2.41356	0.0157973	0.0518785	1922	1637	2388	2052	Cuedc1	103841
ENSMUSG00000018378	1985.36	0.259909	0.107687	2.41356	0.0157973	0.0518785	1922	1637	2388	2052	2210416O15Rik	70393
ENSMUSG00000018379	5305.33	0.317036	0.0972764	3.25912	0.00111757	0.0054675	5275	4072	6592	5495	Srsf1	110809
ENSMUSG00000018381	2837.7	0.132727	0.11881	1.11713	0.263939	0.441925	2595	2689	3187	2896	Abi3	66610
ENSMUSG00000018387	27.3791	0.849673	0.640007	1.3276	0.18431	0.344294	24	15	48	25	Shroom1	71774
ENSMUSG00000018395	328.195	-0.263952	0.19323	-1.366	0.171939	0.327971	404	305	311	300	Kif3a	16568
ENSMUSG00000018398	3010.9	0.266565	0.0970196	2.74754	0.00600446	0.0232857	3008	2392	3485	3253	2020-09-08	20362
ENSMUSG00000018401	895.437	0.384969	0.142702	2.6977	0.00698193	0.0263933	883	656	1163	922	Mtmr4	170749
ENSMUSG00000018405	488.444	0.106821	0.169091	0.631735	0.52756	0.698305	499	427	498	537	Mrm1	217038
ENSMUSG00000018411	2810.48	-0.469454	0.102118	-4.59717	4.28e-06	3.93e-05	3355	3053	2511	2319	Mapt	17762
ENSMUSG00000018412	1037.51	-0.0139151	0.124758	-0.111537	0.911191	0.955429	1120	935	1101	1015	Kansl1	76719
ENSMUSG00000018415	1698.68	-0.439722	0.109192	-4.02704	5.65e-05	0.00040402	2109	1747	1511	1442	Gid4	66771
ENSMUSG00000018417	1128.2	0.0291436	0.121989	0.238904	0.81118	0.898324	1222	983	1205	1130	Myo1b	17912
ENSMUSG00000018425	520.795	-0.0218597	0.172635	-0.126624	0.899238	0.949472	630	415	537	522	Dhx40	67487
ENSMUSG00000018427	682.51	-1.20922	0.153731	-7.86583	3.67e-15	1.37e-13	1018	859	400	442	Ypel2	77864
ENSMUSG00000018428	3230.23	-0.674308	0.102922	-6.55163	5.69e-11	1.22e-09	4395	3455	2501	2589	Akap1	11640
ENSMUSG00000018433	708.498	0.598864	0.147648	4.05601	4.99e-05	0.000361869	599	511	966	787	Nol11	68979
ENSMUSG00000018442	947.903	0.190839	0.129579	1.47276	0.140815	0.285263	956	790	1106	967	Derl2	116891
ENSMUSG00000018446	2678.32	0.482369	0.0993193	4.85675	1.19e-06	1.23e-05	2358	2040	3319	3078	C1qbp	12261
ENSMUSG00000018449	204.454	0.435391	0.238745	1.82367	0.0682026	0.164754	195	149	266	217	Rpain	69723
ENSMUSG00000018459	26.852	-1.07334	0.671065	-1.59945	0.10972	0.235914	40	32	27	9	Slc13a3	114644
ENSMUSG00000018470	17.072	-0.662808	0.771032	-0.859637	0.389989	0.577732	21	20	13	14	Kcnab3	16499
ENSMUSG00000018474	1093.5	-0.631625	0.131605	-4.79939	1.59e-06	1.61e-05	1511	1123	963	799	Chd3	216848
ENSMUSG00000018476	1670.17	-0.332218	0.131371	-2.52886	0.0114434	0.0398682	2077	1606	1759	1285	Kdm6b	216850
ENSMUSG00000018481	1381.89	0.153753	0.115414	1.33218	0.182799	0.342351	1437	1147	1536	1446	Appbp2	66884
ENSMUSG00000018486	34.4772	1.54465	0.573889	2.69156	0.00711196	0.0267735	21	14	64	42	Wnt9b	22412
ENSMUSG00000018500	73.4388	0.690863	0.379497	1.82047	0.0686877	0.165623	62	49	98	88	Adora2b	11541
ENSMUSG00000018501	3676.39	-0.14767	0.0949489	-1.55526	0.119884	0.252466	4172	3449	3826	3331	Ncor1	20185
ENSMUSG00000018507	187.621	0.0166169	0.255288	0.0650906	0.948102	0.974794	184	181	180	205	Trpv2	22368
ENSMUSG00000018509	184.752	-0.22258	0.246674	-0.902326	0.366884	0.555282	212	180	190	160	Cenpv	73139
ENSMUSG00000018537	224.527	0.20385	0.227606	0.895624	0.370453	0.558576	235	178	245	247	Pcgf2	22658
ENSMUSG00000018541	364.738	0.0227082	0.184593	0.123018	0.902093	0.951104	406	310	383	370	Cwc25	67480
ENSMUSG00000018543	2.96436	2.37163	2.08648	1.13667	0.255678	NA	2	0	2	8	1700001P01Rik	72215
ENSMUSG00000018547	1189.87	0.0972398	0.120485	0.80707	0.419626	0.605927	1263	1008	1326	1196	Pip4k2b	108083
ENSMUSG00000018548	342.089	-0.0789015	0.187537	-0.420725	0.673956	0.80838	379	314	356	326	Trim37	68729
ENSMUSG00000018554	764.962	-1.22572	0.150832	-8.12634	4.42e-16	1.83e-14	1103	1001	445	491	Ybx2	53422
ENSMUSG00000018559	2242.78	0.112662	0.102399	1.10023	0.271233	0.450145	2289	1955	2464	2310	Ctdnep1	67181
ENSMUSG00000018565	1208.94	0.443337	0.125453	3.53387	0.000409518	0.00230176	1141	885	1405	1445	Elp5	54351
ENSMUSG00000018566	7335.06	-0.804094	0.115821	-6.94255	3.85e-12	9.96e-11	9414	8868	5048	5852	Slc2a4	20528
ENSMUSG00000018567	4799.36	-0.0568854	0.0977755	-0.581797	0.560704	0.726166	5392	4277	4724	4897	Gabarap	56486
ENSMUSG00000018569	4.91854	-0.570696	1.46348	-0.389958	0.696568	NA	9	3	2	6	Cldn7	53624
ENSMUSG00000018570	16.952	0.00862121	0.775776	0.011113	0.991133	0.996284	16	17	21	14	2810408A11Rik	70419
ENSMUSG00000018572	924.167	0.558146	0.130776	4.26796	1.97e-05	0.000156768	786	685	1180	1076	Phf23	78246
ENSMUSG00000018574	23571.8	-0.0577826	0.083498	-0.692023	0.488923	0.6672	25204	22083	25195	22188	Acadvl	11370
ENSMUSG00000018581	11.2262	-1.51813	1.00081	-1.51689	0.129293	0.267323	25	9	7	5	Dnah11	13411
ENSMUSG00000018583	2695.4	0.277232	0.103191	2.6866	0.00721832	0.0271247	2664	2148	3294	2770	G3bp1	27041
ENSMUSG00000018585	223.597	0.159731	0.23405	0.682463	0.494946	0.672214	205	208	263	221	Atox1	11927
ENSMUSG00000018593	21147.4	0.188472	0.10959	1.71979	0.0854702	0.19527	21727	17322	21090	24858	Sparc	20692
ENSMUSG00000018595	3.04925	-0.099058	1.77716	-0.0557396	0.955549	NA	2	4	3	3	Glra4	14657
ENSMUSG00000018599	895.493	0.341799	0.14426	2.36933	0.0178202	0.0573174	767	777	1087	965	Mief2	237781
ENSMUSG00000018604	572.137	0.290383	0.172298	1.68535	0.0919204	0.206374	516	493	746	549	Tbx3	21386
ENSMUSG00000018623	0.463511	-2.38064	4.90213	-0.485635	0.627226	NA	2	0	0	0	Mmp7	17393
ENSMUSG00000018648	12.0666	1.70259	1.11232	1.53066	0.125853	0.261662	12	0	19	19	Dusp14	56405
ENSMUSG00000018651	231.71	-0.147997	0.226574	-0.653193	0.513632	0.687228	280	203	223	227	Tada2a	217031
ENSMUSG00000018654	256.163	-0.447479	0.217141	-2.06078	0.0393242	0.10748	295	284	232	212	Ikzf1	22778
ENSMUSG00000018656	0.977427	3.38266	3.42466	0.987736	0.323282	NA	0	0	2	2	Tcaf3	403088
ENSMUSG00000018659	497.134	0.0856738	0.163937	0.522602	0.601251	0.758149	544	411	554	496	Pnpo	103711
ENSMUSG00000018661	1087.35	0.10484	0.125393	0.836088	0.403106	0.589747	1111	952	1157	1149	Cog1	16834
ENSMUSG00000018666	582.837	-0.0763916	0.160529	-0.475875	0.634164	0.781282	591	580	616	547	Cbx1	12412
ENSMUSG00000018669	540.395	0.00878305	0.175151	0.0501455	0.960006	0.980209	531	523	517	589	Cdk5rap3	80280
ENSMUSG00000018672	442.292	-0.194103	0.184654	-1.05117	0.293179	0.476982	469	455	395	447	Copz2	56358
ENSMUSG00000018677	2299.34	0.053962	0.105747	0.510295	0.609845	0.764744	2361	2076	2402	2391	Slc25a39	68066
ENSMUSG00000018678	449.538	0.000383162	0.176947	0.00216541	0.998272	0.999245	439	440	482	439	Sp2	78912
ENSMUSG00000018697	319.751	0.731531	0.203106	3.60172	0.000316124	0.00183574	265	210	466	355	Aatf	56321
ENSMUSG00000018707	8649.25	0.167323	0.0843059	1.98471	0.0471765	0.123819	8710	7344	9668	9078	Dync1h1	13424
ENSMUSG00000018727	39.8836	0.545306	0.520331	1.048	0.29464	0.478662	42	23	48	49	Cpsf4l	52670
ENSMUSG00000018733	299.149	0.00101729	0.205532	0.00494955	0.996051	0.998731	293	292	321	292	Pex12	103737
ENSMUSG00000018736	1592.51	0.421197	0.119255	3.5319	0.000412589	0.00231365	1369	1300	1989	1750	Ndel1	83431
ENSMUSG00000018740	1245.37	0.0174003	0.120558	0.144331	0.885239	0.941716	1343	1099	1283	1281	Slc25a35	71998
ENSMUSG00000018750	1910.93	-0.13659	0.10699	-1.27666	0.201722	0.367009	2217	1739	1934	1797	Zbtb4	75580
ENSMUSG00000018752	427.545	-0.296398	0.177535	-1.66952	0.0950143	0.211685	469	454	408	378	Tnfsfm13	619441
ENSMUSG00000018761	377.898	0.152892	0.180315	0.847919	0.396483	0.583642	388	318	417	398	Mpdu1	24070
ENSMUSG00000018765	3172.33	0.0638335	0.0982694	0.649576	0.515966	0.688883	3272	2833	3556	3096	Fxr2	23879
ENSMUSG00000018770	19641	0.108409	0.0988309	1.09692	0.272678	0.451821	18656	18323	22359	19451	Atp5g3	228033
ENSMUSG00000018774	913.046	-0.726997	0.144153	-5.04324	4.58e-07	5.14e-06	1123	1104	692	714	Cd68	12514
ENSMUSG00000018776	2.32878	-0.45043	2.05503	-0.219184	0.826507	NA	1	4	2	2	Slc35g3	56293
ENSMUSG00000018796	14859	-0.492647	0.0889303	-5.5397	3.03e-08	4.31e-07	19590	14811	13541	11791	Acsl1	14081
ENSMUSG00000018800	265.675	-0.00531915	0.21419	-0.0248337	0.980188	0.991016	300	227	302	243	Abca5	217265
ENSMUSG00000018809	194.633	0.0354325	0.245121	0.144551	0.885065	0.941716	219	162	225	180	Smyd4	319822
ENSMUSG00000018819	1384.46	-0.205748	0.1396	-1.47383	0.140527	0.284916	1468	1434	1224	1400	Lsp1	16985
ENSMUSG00000018820	690.247	-0.0488015	0.147011	-0.331959	0.73992	0.853957	770	616	683	705	Zfyve27	319740
ENSMUSG00000018821	199.516	0.495591	0.238899	2.07448	0.0380348	0.104724	175	151	258	221	Avpi1	69534
ENSMUSG00000018822	30.1622	-2.85045	0.748837	-3.8065	0.000140948	0.000902106	25	74	8	7	Sfrp5	54612
ENSMUSG00000018830	845.883	-0.360614	0.160144	-2.25181	0.0243345	0.0737339	1140	754	708	805	Myh11	17880
ENSMUSG00000018841	231.818	-0.125428	0.224584	-0.558491	0.576509	0.739329	274	205	227	227	Rad51d	19364
ENSMUSG00000018844	11.2358	0.220134	0.971676	0.226551	0.820773	0.90457	8	12	17	8	Fndc8	78919
ENSMUSG00000018845	4500.43	-0.292539	0.0964139	-3.0342	0.00241176	0.0107795	5103	4627	4197	4085	Unc45b	217012
ENSMUSG00000018846	1097.96	0.0791277	0.124173	0.637237	0.523971	0.6952	1185	926	1185	1126	Pank3	211347
ENSMUSG00000018848	1130.87	0.841447	0.124345	6.76705	1.31e-11	3.13e-10	878	720	1492	1479	Rars	104458
ENSMUSG00000018849	5.34615	1.02174	1.41608	0.721532	0.470583	NA	4	3	12	3	Wwc1	211652
ENSMUSG00000018858	888.925	-0.109521	0.133333	-0.821408	0.411414	0.598648	994	825	874	876	Mrpl58	68572
ENSMUSG00000018861	242.073	-0.192734	0.220177	-0.875356	0.38138	0.569601	278	231	226	236	Fdxr	14149
ENSMUSG00000018865	1.46614	3.96763	2.92747	1.35531	0.175318	NA	0	0	3	3	Sult4a1	29859
ENSMUSG00000018882	1444.35	0.190811	0.113348	1.68341	0.0922966	0.207026	1455	1205	1634	1521	Mrpl45	67036
ENSMUSG00000018893	215283	-0.171083	0.0864033	-1.98005	0.0476977	0.124804	232249	215049	218831	196463	Mb	17189
ENSMUSG00000018899	739.441	-0.414852	0.142717	-2.90682	0.00365121	0.0153338	947	725	656	642	Irf1	16362
ENSMUSG00000018900	610.958	-0.571556	0.168095	-3.4002	0.000673362	0.00356032	863	590	570	441	Slc22a5	20520
ENSMUSG00000018906	1072.55	0.348974	0.126525	2.75814	0.00581315	0.022683	991	865	1235	1224	P4ha2	18452
ENSMUSG00000018909	1381.66	-0.0116256	0.118535	-0.0980773	0.921871	0.961547	1492	1243	1535	1290	Arrb1	109689
ENSMUSG00000018916	1.98164	-0.0859473	2.17786	-0.0394641	0.96852	NA	2	2	3	1	Csf2	12981
ENSMUSG00000018919	1.82403	-0.638414	2.66964	-0.239138	0.810999	NA	0	4	3	0	Tm4sf5	75604
ENSMUSG00000018920	567.541	-0.675353	0.154684	-4.36601	1.27e-05	0.000104503	751	625	455	440	Cxcl16	66102
ENSMUSG00000018921	708.925	0.203533	0.145822	1.39576	0.162786	0.3159	690	606	768	784	Pelp1	75273
ENSMUSG00000018923	218.893	0.307038	0.230958	1.32941	0.183712	0.343486	225	163	252	244	Med11	66172
ENSMUSG00000018924	4.1398	-0.832037	1.57822	-0.527199	0.598056	NA	3	7	2	4	Alox15	11687
ENSMUSG00000018925	2.60277	-0.219656	2.09133	-0.105031	0.916351	NA	6	0	3	2	Heatr9	629303
ENSMUSG00000018927	1954.98	1.02853	0.119277	8.62306	6.52e-18	3.4e-16	1328	1199	3008	2384	Ccl6	20305
ENSMUSG00000018930	24.6002	0.417763	0.658535	0.634383	0.525831	0.696401	19	22	36	22	Ccl4	20303
ENSMUSG00000018931	359.14	-0.208034	0.184151	-1.1297	0.258605	0.434948	408	350	356	327	Natd1	24083
ENSMUSG00000018932	2377.16	0.768954	0.126131	6.09647	1.08e-09	1.95e-08	1821	1634	3564	2603	Map2k3	26397
ENSMUSG00000018965	3246.14	0.568645	0.0968585	5.87088	4.33e-09	7.07e-08	2854	2307	4020	3919	Ywhah	22629
ENSMUSG00000018974	666.526	0.0738837	0.153452	0.481479	0.630176	0.778746	646	626	753	649	Sart3	53890
ENSMUSG00000018983	61.2306	-0.965603	0.416992	-2.31564	0.0205779	0.0643639	83	76	45	40	E2f2	242705
ENSMUSG00000018986	126.432	-0.21373	0.302106	-0.707466	0.479277	0.659312	155	114	109	130	Slfn3	20557
ENSMUSG00000018995	280.962	-0.102808	0.224573	-0.457792	0.647102	0.790506	365	217	290	266	Nars2	244141
ENSMUSG00000018999	609.132	0.615571	0.152319	4.04132	5.32e-05	0.000382264	540	412	798	714	Slc35b4	58246
ENSMUSG00000019027	6.6071	-0.529845	1.23201	-0.430066	0.667148	0.8037	6	9	5	6	Dnah1	110084
ENSMUSG00000019039	987.285	-0.0010286	0.135481	-0.00759218	0.993942	0.997718	1002	935	996	1022	Dalrd3	67789
ENSMUSG00000019054	1380.55	0.00294201	0.146803	0.0200406	0.984011	0.993031	1300	1388	1335	1486	Fis1	66437
ENSMUSG00000019055	2818.95	0.0339266	0.103611	0.327442	0.743334	0.855798	2945	2538	2879	2954	Plod1	18822
ENSMUSG00000019066	479.784	-0.535155	0.176225	-3.03676	0.00239134	0.0107113	629	493	372	428	Rab3d	19340
ENSMUSG00000019080	138.448	-0.350998	0.293723	-1.195	0.232087	0.404144	168	138	109	139	Mfsd3	69572
ENSMUSG00000019082	1456.19	-0.00105336	0.121495	-0.00866995	0.993082	0.99728	1684	1207	1549	1435	Slc25a22	68267
ENSMUSG00000019087	3806.61	0.119794	0.0924052	1.2964	0.194839	0.35789	3913	3278	4228	3897	Atp6ap1	54411
ENSMUSG00000019088	416.602	-0.426907	0.178834	-2.38716	0.016979	0.0551731	501	439	405	325	Dnase1l1	69537
ENSMUSG00000019102	2.4352	-0.552037	2.03507	-0.271262	0.786189	NA	5	1	1	3	Aldh3a1	11670
ENSMUSG00000019122	1471.87	0.764985	0.118585	6.45096	1.11e-10	2.28e-09	1141	1004	2065	1739	Ccl9	20308
ENSMUSG00000019124	325.878	-1.20497	0.211006	-5.71057	1.13e-08	1.72e-07	472	421	179	223	Scrn1	69938
ENSMUSG00000019132	8201.99	0.144939	0.0936527	1.54762	0.121714	0.255136	8408	6955	9735	7959	BC005537	79555
ENSMUSG00000019139	559.807	-0.383428	0.159642	-2.40181	0.0163144	0.0533234	711	543	489	505	Isyna1	71780
ENSMUSG00000019143	843.165	0.00272971	0.144601	0.0188776	0.984939	0.993031	953	715	828	897	Hars2	70791
ENSMUSG00000019158	562.004	0.232941	0.184513	1.26247	0.206781	0.37378	459	544	641	602	Tmem160	69094
ENSMUSG00000019173	1863.37	0.308752	0.106484	2.8995	0.00373755	0.0156496	1785	1496	2215	2012	Rab5c	19345
ENSMUSG00000019178	2.57354	-0.22505	2.33188	-0.0965101	0.923115	NA	0	5	5	0	Styxl1	76571
ENSMUSG00000019179	20133.8	-0.0305227	0.0845391	-0.361049	0.718063	0.839531	21100	18877	21450	19391	Mdh2	17448
ENSMUSG00000019188	1101.95	0.299252	0.127881	2.34007	0.0192801	0.0611471	1062	886	1370	1127	H13	14950
ENSMUSG00000019189	549.38	0.145066	0.15734	0.921995	0.356531	0.54488	545	481	598	583	Rnf145	74315
ENSMUSG00000019194	445.691	-0.514249	0.17671	-2.91013	0.00361278	0.0151768	574	461	356	394	Scn1b	20266
ENSMUSG00000019210	1491.67	-0.0658442	0.114015	-0.577505	0.563599	0.728687	1619	1385	1511	1473	Atp6v1e1	11973
ENSMUSG00000019214	62.4276	-0.132236	0.441627	-0.299429	0.764613	0.868864	79	51	46	75	Chtf18	214901
ENSMUSG00000019230	2.06413	1.46346	2.38806	0.612823	0.539993	NA	0	2	1	5	Lhx9	16876
ENSMUSG00000019232	0.469619	2.33066	4.89618	0.476017	0.634062	NA	0	0	2	0	Etnppl	71760
ENSMUSG00000019235	149.703	0.458776	0.308789	1.48573	0.137351	0.280118	100	143	177	177	Rps6kl1	238323
ENSMUSG00000019254	2372.63	0.230756	0.11093	2.08019	0.0375083	0.103595	2210	2071	2615	2626	Ppp1r12c	232807
ENSMUSG00000019256	400.059	-0.329681	0.189262	-1.74193	0.0815201	0.188677	525	361	406	323	Ahr	11622
ENSMUSG00000019261	649.05	0.50523	0.146654	3.44506	0.000570942	0.0030713	585	474	814	747	Map1s	270058
ENSMUSG00000019278	1213.75	-0.219869	0.121529	-1.80919	0.0704215	0.168795	1383	1188	1152	1143	Dpep1	13479
ENSMUSG00000019295	655.018	0.192707	0.146078	1.31921	0.1871	0.348029	663	543	731	700	Tmem129	68366
ENSMUSG00000019297	566.176	0.643969	0.156247	4.12147	3.76e-05	0.00028075	487	386	760	657	Nop9	67842
ENSMUSG00000019301	20.1258	-0.19683	0.727826	-0.270435	0.786826	0.882924	21	21	14	24	Hsd17b1	15485
ENSMUSG00000019302	2648.67	0.0225756	0.0990732	0.227868	0.819748	0.904025	2811	2367	2797	2670	Atp6v0a1	11975
ENSMUSG00000019303	217.45	0.373129	0.231251	1.61352	0.106632	0.230741	194	178	251	251	Psmc3ip	19183
ENSMUSG00000019312	2.18661	2.96596	2.43979	1.21566	0.224114	NA	1	0	4	4	Grb7	14786
ENSMUSG00000019320	31.4724	-0.542241	0.589764	-0.91942	0.357876	0.545933	37	36	20	32	Noxo1	71893
ENSMUSG00000019326	633.863	-0.125146	0.165166	-0.757699	0.448631	0.633799	678	620	570	667	Aoc3	11754
ENSMUSG00000019338	460.119	-0.346185	0.166688	-2.07684	0.0378159	0.104259	558	458	426	404	Zfp687	78266
ENSMUSG00000019359	2.37101	0.0409847	2.16529	0.018928	0.984899	NA	5	0	3	2	Gdpd2	71584
ENSMUSG00000019362	1360.89	0.0750476	0.116799	0.642538	0.520524	0.692019	1388	1219	1501	1361	D8Ertd738e	101966
ENSMUSG00000019368	1.21914	1.82111	3.24746	0.560779	0.574948	NA	0	1	4	0	Sec14l4	103655
ENSMUSG00000019370	4407.23	0.201805	0.0942233	2.14177	0.0322118	0.0920564	4244	3810	5013	4648	Calm3	12315
ENSMUSG00000019373	1449.08	0.335627	0.113347	2.96105	0.00306592	0.0132196	1385	1142	1714	1599	Cops3	26572
ENSMUSG00000019428	2869.54	-0.00204097	0.102624	-0.0198879	0.984133	0.993031	2964	2676	2962	2907	Fkbp8	14232
ENSMUSG00000019432	2949.01	0.399882	0.102834	3.88861	0.000100819	0.000669745	2745	2270	3767	3123	Ddx39b	53817
ENSMUSG00000019433	732.702	0.403484	0.155916	2.58783	0.00965819	0.034705	713	536	797	907	Gipc1	67903
ENSMUSG00000019437	7401.27	0.380292	0.0859184	4.42619	9.59e-06	8.08e-05	7056	5646	8931	8226	Tlcd1	68385
ENSMUSG00000019461	964.786	0.388145	0.128302	3.02523	0.00248441	0.0110431	907	742	1184	1059	Plscr3	70310
ENSMUSG00000019464	1958.97	0.17451	0.108833	1.60347	0.10883	0.234382	1897	1718	2194	2061	Ptger1	19216
ENSMUSG00000019467	880.168	-0.0373359	0.140802	-0.265166	0.790881	0.885514	1041	730	936	846	Arhgef25	52666
ENSMUSG00000019470	765.843	-0.0717213	0.147063	-0.487689	0.62577	0.775824	788	750	755	772	Xab2	67439
ENSMUSG00000019471	3159.53	0.106423	0.098744	1.07776	0.281139	0.462676	3153	2826	3464	3247	Cdc37	12539
ENSMUSG00000019478	221.519	0.11216	0.227073	0.493938	0.62135	0.772708	231	189	236	235	Rab4a	19341
ENSMUSG00000019487	2043.29	-0.0273055	0.109592	-0.249157	0.80324	0.892386	2173	1886	2261	1894	Trip10	106628
ENSMUSG00000019494	2548.43	0.121819	0.10332	1.17905	0.238378	0.411109	2624	2188	2954	2498	Cops6	26893
ENSMUSG00000019505	12052.7	0.427204	0.0931244	4.58745	4.49e-06	4.08e-05	11262	9041	15673	12729	Ubb	22187
ENSMUSG00000019518	883.38	-0.0455368	0.132335	-0.344103	0.730769	0.848439	966	803	901	879	Ap4m1	11781
ENSMUSG00000019528	4421.18	0.35867	0.120729	2.97086	0.00296966	0.0128322	4183	3457	4591	5538	Gyg	27357
ENSMUSG00000019539	867.67	-0.316961	0.425514	-0.74489	0.456338	0.639437	1155	763	599	968	Rcn3	52377
ENSMUSG00000019558	5389.79	0.19379	0.089077	2.17554	0.0295899	0.085949	5369	4537	6017	5761	Slc6a8	102857
ENSMUSG00000019564	195.153	0.0456299	0.256945	0.177586	0.859048	0.927026	189	187	240	168	Arid3a	13496
ENSMUSG00000019577	13604.9	-0.233581	0.401596	-0.581631	0.560815	0.726187	19376	10223	16416	9446	Pdk4	27273
ENSMUSG00000019578	1310.07	-0.1064	0.116399	-0.914092	0.360668	0.549221	1468	1211	1346	1240	Ubxn6	66530
ENSMUSG00000019579	650.8	0.613198	0.148416	4.13162	3.6e-05	0.000269747	577	441	833	780	Mydgf	28106
ENSMUSG00000019590	1072.16	0.595732	0.133658	4.45714	8.31e-06	7.09e-05	902	779	1481	1171	Cyb561	13056
ENSMUSG00000019647	942.104	-0.495151	0.146414	-3.38186	0.000719967	0.00376835	1325	871	826	777	Sema6a	20358
ENSMUSG00000019659	651.46	0.362254	0.149361	2.42535	0.0152935	0.0505436	602	520	744	755	Ccdc12	72654
ENSMUSG00000019689	469.913	-0.0102211	0.185446	-0.0551161	0.956046	0.978118	435	483	502	457	Fmc1	66117
ENSMUSG00000019699	778.036	0.082779	0.149204	0.554804	0.579028	0.741122	751	729	902	741	Akt3	23797
ENSMUSG00000019710	1584.52	0.157429	0.113485	1.38722	0.165375	0.319517	1610	1343	1708	1711	Mrpl24	67707
ENSMUSG00000019715	819.481	0.0307159	0.137841	0.222835	0.823664	0.906142	913	692	900	799	Gle1	74412
ENSMUSG00000019718	123.092	-1.14943	0.311256	-3.69287	0.000221741	0.00134967	168	164	71	85	L3hypdh	67217
ENSMUSG00000019726	230.952	0.285145	0.224581	1.26967	0.204201	0.370452	227	184	285	236	Lyst	17101
ENSMUSG00000019731	2229	-0.111975	0.111446	-1.00475	0.315018	0.501236	2459	2100	2122	2257	Slc35e1	270066
ENSMUSG00000019732	284.064	0.0528985	0.204124	0.259149	0.795521	0.887568	302	248	296	296	Calr3	73316
ENSMUSG00000019734	99.2903	0.200427	0.350119	0.572455	0.567014	0.731606	117	68	129	90	Tmc4	353499
ENSMUSG00000019737	9.10384	0.461496	1.14228	0.404013	0.686204	0.817471	14	2	15	7	Syne4	233066
ENSMUSG00000019738	394.885	0.162826	0.185944	0.875671	0.381209	0.569404	441	300	452	404	Polr2i	69920
ENSMUSG00000019761	37.4555	-0.999647	0.537834	-1.85865	0.0630763	0.155287	45	52	25	26	Krt10	16661
ENSMUSG00000019762	4.2347	2.78202	1.79219	1.5523	0.12059	NA	0	2	7	8	Iyd	70337
ENSMUSG00000019763	1122.59	-0.652532	0.128996	-5.05853	4.22e-07	4.78e-06	1513	1198	869	916	Rmnd1	66084
ENSMUSG00000019767	15.9428	-1.21626	0.85657	-1.41992	0.155632	0.306384	30	15	15	5	Ccdc170	100504234
ENSMUSG00000019768	23.2561	-2.64966	0.745581	-3.55382	0.000379677	0.00216098	37	41	5	8	Esr1	13982
ENSMUSG00000019772	2.9621	0.0588709	2.03633	0.0289102	0.976936	NA	5	1	0	6	Vip	22353
ENSMUSG00000019773	47.8152	-0.941117	0.469057	-2.0064	0.0448131	0.119165	68	56	33	34	Fbxo5	67141
ENSMUSG00000019774	229.751	0.328085	0.223939	1.46506	0.142903	0.28852	228	175	268	256	Mtrf1l	108853
ENSMUSG00000019775	73.8914	-0.684091	0.400641	-1.70749	0.0877304	0.199026	76	100	61	55	Rgs17	56533
ENSMUSG00000019777	1281.97	0.0419068	0.118801	0.352749	0.724277	0.844351	1399	1098	1361	1303	Hdac2	15182
ENSMUSG00000019779	95.5633	0.0316437	0.333084	0.0950022	0.924313	0.962412	106	81	102	96	Frk	14302
ENSMUSG00000019782	971.969	0.229629	0.127805	1.79671	0.0723819	0.172386	956	807	1132	1019	Rwdd1	66521
ENSMUSG00000019787	5068.17	-0.195805	0.0918896	-2.13088	0.0330994	0.0938144	6026	4677	5109	4580	Trdn	76757
ENSMUSG00000019789	133.545	0.181313	0.316698	0.57251	0.566977	0.731606	168	84	146	145	Hey2	15214
ENSMUSG00000019790	606.956	-0.0382247	0.15841	-0.241302	0.809321	0.897017	721	501	637	591	Stxbp5	78808
ENSMUSG00000019791	306.083	0.0338458	0.196887	0.171905	0.863512	0.929646	323	273	336	299	Hint3	66847
ENSMUSG00000019792	184.807	0.371343	0.266854	1.39156	0.164056	0.317475	189	131	187	238	Trmt11	73681
ENSMUSG00000019794	376.739	0.416219	0.191993	2.16789	0.0301673	0.0872775	383	259	483	402	Katna1	23924
ENSMUSG00000019795	1800.19	-0.00526531	0.107678	-0.0488987	0.961	0.980908	1913	1638	1925	1758	Pcmt1	18537
ENSMUSG00000019796	93.7237	-0.641245	0.364435	-1.75956	0.0784827	0.183445	135	92	60	89	Lrp11	237253
ENSMUSG00000019797	972.235	0.130672	0.137778	0.948423	0.342914	0.531483	1007	824	989	1087	1700021F05Rik	67851
ENSMUSG00000019802	1567.08	0.0838101	0.117234	0.714896	0.474673	0.655274	1736	1280	1751	1557	Sec63	140740
ENSMUSG00000019804	2813.41	0.337317	0.103435	3.26115	0.00110963	0.00543413	2622	2270	3179	3245	Snx3	54198
ENSMUSG00000019806	514.581	-0.589844	0.161007	-3.66348	0.000248816	0.00149277	672	548	423	418	Aig1	66253
ENSMUSG00000019808	107.079	0.180261	0.316844	0.568927	0.569406	0.73347	102	95	121	112	Adat2	66757
ENSMUSG00000019809	429.449	0.104271	0.171778	0.60701	0.543844	0.712433	439	376	463	448	Pex3	56535
ENSMUSG00000019810	7856.78	0.205671	0.0869532	2.3653	0.0180153	0.0578437	7747	6622	8740	8490	Fuca2	66848
ENSMUSG00000019813	76.8035	-0.0060122	0.380373	-0.0158061	0.987389	0.994298	84	68	95	63	Cep57l1	103268
ENSMUSG00000019814	673.949	0.909857	0.160691	5.66215	1.49e-08	2.23e-07	561	371	980	827	Ltv1	353258
ENSMUSG00000019817	215.28	0.0171103	0.302314	0.0565977	0.954866	0.977737	310	125	251	195	Plagl1	22634
ENSMUSG00000019818	4402.32	-0.0522138	0.0925885	-0.563935	0.572799	0.73626	4941	3915	4698	4168	Cd164	53599
ENSMUSG00000019820	2248.57	0.243528	0.104143	2.3384	0.0193665	0.061354	2297	1776	2586	2410	Utrn	22288
ENSMUSG00000019822	741.698	-0.360927	0.140098	-2.57624	0.00998808	0.0356087	909	737	678	652	Smpd2	20598
ENSMUSG00000019823	783.303	0.691209	0.138185	5.00206	5.67e-07	6.26e-06	650	532	1007	974	Mical1	171580
ENSMUSG00000019826	236.429	-0.0729749	0.22044	-0.331042	0.740613	0.854108	268	211	240	232	Zbtb24	268294
ENSMUSG00000019828	672.768	-0.979612	0.187429	-5.22658	1.73e-07	2.11e-06	1005	762	381	540	Grm1	14816
ENSMUSG00000019831	21.3559	-0.118437	0.685771	-0.172706	0.862882	0.929312	25	19	22	20	Wasf1	83767
ENSMUSG00000019832	206.121	-0.17303	0.259349	-0.66717	0.504663	0.679948	248	185	246	154	Rab32	67844
ENSMUSG00000019837	416.492	0.432726	0.184069	2.35088	0.0187288	0.0596981	421	284	492	488	Gtf3c6	67371
ENSMUSG00000019838	604.46	-0.758806	0.151446	-5.01041	5.43e-07	6.01e-06	836	665	472	448	Slc16a10	72472
ENSMUSG00000019841	454.904	0.129475	0.170609	0.758903	0.447911	0.633305	495	366	514	461	Rev3l	19714
[truncated: 14,380 more rows]
