# Supplementary material for: The Regulatory Role of Histone Modification on Gene Expression in the Early Stage of Myocardial Infarction
Source: Front Cardiovasc Med. 2020 Nov 30;7:594325. doi: 10.3389/fcvm.2020.594325 (PMC7734124; doi:10.3389/fcvm.2020.594325)
Supplement: Supplementary file 3 [file Table_3.XLSX]

## Sheet: H3K4me3
Supplemental Table 5. Lists of H3K4me3 peaks of MI vs Sham group
chr	start	end	summit	M_value	A_value	P_value	Peak_Group	normalized_read_density_in_MI24-k4me3_peaks	normalized_read_density_in_Sham-k4me3_peaks
chr1	7206213	7206863	409	0.12751	5.3361	0.0418302	MI24-k4me3_peaks_unique	42.22	38.6486
chr1	9236438	9236852	213	-0.07566	6.46956	0.0279131	MI24-k4me3_peaks_unique	86.3264	90.9745
chr1	9629524	9631112	549	0.73702	6.32066	0.000186069	MI24-k4me3_peaks_unique	103.191	61.9121
chr1	11329368	11329774	313	0.11429	4.90448	0.0496346	MI24-k4me3_peaks_unique	31.16	28.7868
chr1	13052154	13052535	183	-0.24818	4.9286	0.0415737	MI24-k4me3_peaks_unique	27.9448	33.1903
chr1	13494760	13495188	205	0.32089	5.10731	0.030246	MI24-k4me3_peaks_unique	38.5258	30.8429
chr1	17601979	17602310	107	0.53025	5.44409	0.00998735	MI24-k4me3_peaks_unique	52.3173	36.2263
chr1	17602627	17603020	174	0.38768	5.61298	0.0171391	MI24-k4me3_peaks_unique	55.9792	42.7882
chr1	18058386	18058747	232	0.0424	5.36396	0.0433988	MI24-k4me3_peaks_unique	41.7921	40.5818
chr1	21070333	21070707	134	0.69226	5.44722	0.00355753	MI24-k4me3_peaks_unique	55.459	34.3227
chr1	21070989	21071264	63	0.58491	5.49877	0.00718717	MI24-k4me3_peaks_unique	55.3774	36.9196
chr1	21829750	21830205	145	0.35756	5.03136	0.0303102	MI24-k4me3_peaks_unique	37.0176	28.8916
chr1	23380385	23380779	221	0.76829	5.40085	0.00203858	MI24-k4me3_peaks_unique	55.1388	32.3727
chr1	24586468	24587186	239	-0.28877	5.63588	0.0242371	MI24-k4me3_peaks_unique	44.9888	54.9583
chr1	32172678	32172943	57	-0.12903	5.0736	0.045447	MI24-k4me3_peaks_unique	32.2022	35.2149
chr1	33362799	33363126	96	-0.05656	5.21523	0.0450034	MI24-k4me3_peaks_unique	36.4273	37.8838
chr1	33903487	33904006	316	0.50171	5.23202	0.0152613	MI24-k4me3_peaks_unique	44.7208	31.5849
chr1	33944994	33945278	90	-0.07538	5.32586	0.0433795	MI24-k4me3_peaks_unique	39.0749	41.1708
chr1	34851125	34851629	162	0.41418	6.15228	0.00831847	MI24-k4me3_peaks_unique	82.1034	61.6142
chr1	36473380	36473784	166	0.5198	5.7478	0.00732819	MI24-k4me3_peaks_unique	64.3425	44.8769
chr1	37478085	37478502	250	0.33528	5.51671	0.0242048	MI24-k4me3_peaks_unique	51.4233	40.7597
chr1	37495707	37496174	306	0.77688	5.18316	0.0032966	MI24-k4me3_peaks_unique	47.5575	27.7558
chr1	37639082	37639357	74	-0.12377	5.27729	0.0427754	MI24-k4me3_peaks_unique	37.1529	40.4811
chr1	37687283	37687673	298	0.60014	5.05638	0.0115339	MI24-k4me3_peaks_unique	40.9687	27.0266
chr1	39614724	39615339	154	0.87369	5.56946	0.000561506	MI24-k4me3_peaks_unique	64.2803	35.0809
chr1	39923345	39923717	302	0.02202	5.39964	0.0428942	MI24-k4me3_peaks_unique	42.5371	41.8928
chr1	40086948	40087425	127	1.58328	5.79611	2.17144e-09	MI24-k4me3_peaks_unique	96.1857	32.0993
chr1	40465559	40465839	170	0.18346	4.94056	0.0444408	MI24-k4me3_peaks_unique	32.7243	28.8166
chr1	40516761	40517105	289	0.82513	5.02679	0.00329653	MI24-k4me3_peaks_unique	43.3919	24.4918
chr1	42694041	42694661	579	-0.10189	5.66167	0.0378889	MI24-k4me3_peaks_unique	48.8648	52.4407
chr1	42695759	42696030	172	-0.06266	6.01058	0.0338641	MI24-k4me3_peaks_unique	63.0861	65.8865
chr1	42713189	42714074	530	-0.10422	6.08879	0.031075	MI24-k4me3_peaks_unique	65.648	70.5659
chr1	43162539	43162902	248	0.42959	6.88729	0.00199042	MI24-k4me3_peaks_unique	137.385	102.005
chr1	43189300	43189557	47	-0.25751	5.13529	0.0368624	MI24-k4me3_peaks_unique	32.1453	38.4269
chr1	43311088	43311409	280	-0.03131	5.2031	0.0462197	MI24-k4me3_peaks_unique	36.4398	37.2393
chr1	45312197	45312900	198	0.34392	5.98325	0.0146413	MI24-k4me3_peaks_unique	71.2694	56.1529
chr1	45313364	45313971	505	-0.11972	5.51809	0.0380599	MI24-k4me3_peaks_unique	43.9634	47.7672
chr1	50962546	50962862	157	0.68166	4.99007	0.00883201	MI24-k4me3_peaks_unique	40.2495	25.0935
chr1	51697328	51697729	274	-0.26726	5.10534	0.0337027	MI24-k4me3_peaks_unique	31.3786	37.7648
chr1	52008506	52009259	308	0.94024	5.78445	0.000132745	MI24-k4me3_peaks_unique	76.3507	39.7899
chr1	53823780	53824158	340	0.62036	4.92	0.0105143	MI24-k4me3_peaks_unique	37.5354	24.4171
chr1	54690436	54690813	206	-0.22222	5.46463	0.0321112	MI24-k4me3_peaks_unique	40.8856	47.6941
chr1	55171977	55172364	215	-0.04772	5.34029	0.0439217	MI24-k4me3_peaks_unique	39.8479	41.1879
chr1	55201697	55202450	426	0.09415	5.98537	0.0333044	MI24-k4me3_peaks_unique	65.4556	61.3204
chr1	55210238	55210541	80	0.34791	4.95943	0.0341149	MI24-k4me3_peaks_unique	35.0997	27.5786
chr1	56795044	56795301	206	-0.05227	5.00211	0.0481681	MI24-k4me3_peaks_unique	31.4715	32.6327
chr1	56977641	56977898	126	0.02778	5.55434	0.0410385	MI24-k4me3_peaks_unique	47.4465	46.5416
chr1	57849841	57850125	103	-0.3598	5.26739	0.0238714	MI24-k4me3_peaks_unique	34.0006	43.6313
chr1	58421154	58421411	45	0.29182	5.75266	0.0219759	MI24-k4me3_peaks_unique	59.6549	48.7304
chr1	58725648	58729379	1115	1.66005	6.25396	3.29447e-13	MI24-k4me3_peaks_unique	135.673	42.9306
chr1	58766680	58767197	146	0.43911	5.19937	0.0206545	MI24-k4me3_peaks_unique	42.7818	31.5554
chr1	60860936	60861253	151	0.44361	5.17132	0.0204833	MI24-k4me3_peaks_unique	42.0235	30.8996
chr1	60863262	60863617	144	-0.09152	5.49212	0.0410239	MI24-k4me3_peaks_unique	43.6031	46.4588
chr1	61181297	61181787	251	0.60104	5.39964	0.00657474	MI24-k4me3_peaks_unique	51.9899	34.2758
chr1	61402401	61402707	188	0.02405	4.98289	0.0496734	MI24-k4me3_peaks_unique	31.8874	31.3603
chr1	61514503	61514989	254	0.07416	5.15246	0.0468528	MI24-k4me3_peaks_unique	36.4928	34.6643
chr1	62724939	62725302	243	0.64948	4.93518	0.0105143	MI24-k4me3_peaks_unique	38.3172	24.4276
chr1	62795698	62796114	146	0.5082	5.2652	0.012939	MI24-k4me3_peaks_unique	45.8643	32.2472
chr1	64087775	64088493	524	0.3627	5.64422	0.0172553	MI24-k4me3_peaks_unique	56.7115	44.105
chr1	64097877	64098150	134	0.11132	5.49114	0.0384054	MI24-k4me3_peaks_unique	46.7469	43.2755
chr1	64117023	64117294	155	0.85977	5.64212	0.000505778	MI24-k4me3_peaks_unique	67.2753	37.0714
chr1	64305096	64305493	200	0.74774	5.36034	0.00323688	MI24-k4me3_peaks_unique	53.2316	31.7013
chr1	64927008	64927266	126	0.72655	5.64853	0.00150914	MI24-k4me3_peaks_unique	64.5258	38.996
chr1	64927587	64928140	251	0.36558	5.83022	0.0140364	MI24-k4me3_peaks_unique	64.5798	50.124
chr1	71651194	71652064	419	0.95376	5.74216	0.0001099	MI24-k4me3_peaks_unique	74.4934	38.4598
chr1	72593596	72593976	245	-0.37246	5.42587	0.021407	MI24-k4me3_peaks_unique	37.7823	48.9114
chr1	73959620	73960138	247	0.16861	5.56464	0.0358371	MI24-k4me3_peaks_unique	50.1767	44.6422
chr1	74008876	74009153	88	-0.13608	5.91208	0.0313173	MI24-k4me3_peaks_unique	57.4422	63.1241
chr1	74015549	74016682	176	0.52726	5.9898	0.0045342	MI24-k4me3_peaks_unique	76.2904	52.9357
chr1	74027844	74028324	208	0.13401	6.2539	0.0274625	MI24-k4me3_peaks_unique	79.9433	72.8519
chr1	74152970	74155529	1573	1.47225	5.7078	4.06681e-08	MI24-k4me3_peaks_unique	87.0592	31.3779
chr1	74155736	74156968	148	1.42693	5.5222	6.45491e-07	MI24-k4me3_peaks_unique	75.3568	28.0268
chr1	74241219	74241476	177	0.52341	5.77103	0.00748137	MI24-k4me3_peaks_unique	65.4688	45.5483
chr1	74249109	74249491	161	0.13447	5.21103	0.0415416	MI24-k4me3_peaks_unique	38.8075	35.3538
chr1	74299336	74300051	177	0.6478	5.81456	0.00245722	MI24-k4me3_peaks_unique	70.4467	44.9628
chr1	74950097	74950389	45	-0.16242	5.70177	0.0328746	MI24-k4me3_peaks_unique	49.1991	55.0618
chr1	75251447	75251996	167	0.00604	5.6427	0.0397946	MI24-k4me3_peaks_unique	50.0646	49.8555
chr1	75477497	75477833	143	0.50291	5.95864	0.00522562	MI24-k4me3_peaks_unique	74.0329	52.2437
chr1	76776773	76777047	81	0.26445	5.01516	0.040781	MI24-k4me3_peaks_unique	35.4419	29.506
chr1	78310231	78310627	201	-0.13011	5.57169	0.0358371	MI24-k4me3_peaks_unique	45.4634	49.7542
chr1	79581095	79581370	222	-0.13622	5.22302	0.0432725	MI24-k4me3_peaks_unique	35.6273	39.1551
chr1	79711364	79711676	151	0.06825	5.37744	0.0423895	MI24-k4me3_peaks_unique	42.5641	40.5974
chr1	80664810	80665308	336	0.46651	5.12054	0.0202962	MI24-k4me3_peaks_unique	40.8934	29.5951
chr1	85703345	85704034	227	0.64216	5.62899	0.00369228	MI24-k4me3_peaks_unique	61.8229	39.6132
chr1	87607815	87608202	255	0.69623	5.17492	0.00521904	MI24-k4me3_peaks_unique	45.9832	28.3801
chr1	87640090	87640608	86	0.21551	5.35712	0.0353523	MI24-k4me3_peaks_unique	44.1663	38.0379
chr1	87900799	87901915	875	1.31165	5.85163	3.04492e-07	MI24-k4me3_peaks_unique	90.9786	36.6516
chr1	88094040	88094546	355	0.19787	6.00745	0.0256666	MI24-k4me3_peaks_unique	68.8978	60.0676
chr1	88094715	88096064	569	0.39141	6.30528	0.00697177	MI24-k4me3_peaks_unique	90.5715	69.0503
chr1	88509867	88510155	130	-0.32206	4.8614	0.0343494	MI24-k4me3_peaks_unique	25.9987	32.5014
chr1	88698491	88698866	168	0.79358	5.86894	0.000394461	MI24-k4me3_peaks_unique	76.9436	44.3896
chr1	89133433	89133919	257	0.57571	5.3583	0.00954102	MI24-k4me3_peaks_unique	50.0797	33.6013
chr1	89139940	89140287	210	0.28902	5.15089	0.0335542	MI24-k4me3_peaks_unique	39.2712	32.1418
chr1	89183357	89183694	145	0.34364	5.32012	0.0239471	MI24-k4me3_peaks_unique	45.0027	35.4644
chr1	89302778	89303226	237	0.48508	4.9247	0.0227432	MI24-k4me3_peaks_unique	35.9331	25.6726
chr1	89308761	89309182	290	-0.08547	5.27357	0.0439011	MI24-k4me3_peaks_unique	37.5525	39.8444
chr1	89940279	89940536	65	0.34912	5.12203	0.030246	MI24-k4me3_peaks_unique	39.3036	30.8558
chr1	89941865	89942432	323	0.49466	5.59984	0.00936275	MI24-k4me3_peaks_unique	57.567	40.857
chr1	90202296	90202661	188	0.30978	5.76203	0.0219759	MI24-k4me3_peaks_unique	60.4186	48.7436
chr1	90203054	90203357	83	0.25037	6.76421	0.0118422	MI24-k4me3_peaks_unique	118.554	99.6657
chr1	90210526	90211168	408	1.44122	5.22766	4.47541e-06	MI24-k4me3_peaks_unique	61.7458	22.7383
chr1	91456120	91456647	136	0.5799	5.66763	0.00574211	MI24-k4me3_peaks_unique	62.1456	41.576
chr1	92113269	92113572	169	-0.34304	5.5359	0.0216447	MI24-k4me3_peaks_unique	41.1945	52.2522
chr1	92648018	92648443	223	0.32131	5.28136	0.0300097	MI24-k4me3_peaks_unique	43.472	34.7925
chr1	92972859	92974537	538	1.37895	5.77723	1.69583e-07	MI24-k4me3_peaks_unique	88.4448	34.0069
chr1	92974759	92975044	125	1.54635	5.51447	1.08097e-07	MI24-k4me3_peaks_unique	78.1214	26.7468
chr1	92976272	92976647	137	1.28294	5.30367	1.39521e-05	MI24-k4me3_peaks_unique	61.612	25.3199
chr1	92978894	92979687	614	0.7219	5.83156	0.00100537	MI24-k4me3_peaks_unique	73.136	44.3422
chr1	94147056	94147396	199	0.24882	5.00701	0.037644	MI24-k4me3_peaks_unique	35.0519	29.4991
chr1	97821534	97822089	198	0.03393	5.2873	0.0444639	MI24-k4me3_peaks_unique	39.5133	38.5948
chr1	97910622	97911045	226	0.28306	5.26141	0.0330876	MI24-k4me3_peaks_unique	42.3104	34.7726
chr1	106687828	106688214	203	0.26765	5.30712	0.0329273	MI24-k4me3_peaks_unique	43.4398	36.0842
chr1	118483811	118484155	167	-0.2004	6.02475	0.0255915	MI24-k4me3_peaks_unique	60.739	69.7901
chr1	119189511	119189984	340	0.24373	5.2409	0.0360956	MI24-k4me3_peaks_unique	41.1484	34.7523
chr1	119501684	119502160	233	1.15209	5.5098	3.61014e-05	MI24-k4me3_peaks_unique	67.9238	30.5639
chr1	119834945	119835285	159	0.47724	5.72561	0.0100398	MI24-k4me3_peaks_unique	62.4327	44.8486
chr1	120258583	120258840	92	-0.54748	5.55255	0.00757064	MI24-k4me3_peaks_unique	38.8222	56.7398
chr1	120964009	120964385	172	0.40015	5.17905	0.0236838	MI24-k4me3_peaks_unique	41.6177	31.537
chr1	125430402	125431605	566	1.27044	5.63295	2.91164e-06	MI24-k4me3_peaks_unique	77.0739	31.9497
chr1	129273284	129273547	152	-0.57653	5.33886	0.00930564	MI24-k4me3_peaks_unique	33.1421	49.4235
chr1	130878182	130878519	167	0.73725	5.05622	0.00594897	MI24-k4me3_peaks_unique	42.9577	25.7695
chr1	131089945	131090249	75	0.4565	5.57994	0.0127616	MI24-k4me3_peaks_unique	56.0324	40.8338
chr1	131276003	131276838	487	0.99561	5.3965	0.000362502	MI24-k4me3_peaks_unique	59.4789	29.8301
chr1	131638220	131638825	352	1.18115	5.21248	0.000108702	MI24-k4me3_peaks_unique	55.8333	24.6225
chr1	132010103	132010369	203	0.1135	6.18847	0.0291606	MI24-k4me3_peaks_unique	75.8575	70.1183
chr1	132010565	132011265	245	0.18516	5.88306	0.0280013	MI24-k4me3_peaks_unique	62.9284	55.3488
chr1	132212267	132212658	195	-0.0461	5.49505	0.0410239	MI24-k4me3_peaks_unique	44.385	45.8262
chr1	132318636	132319043	221	0.91138	5.95204	7.04935e-05	MI24-k4me3_peaks_unique	84.9022	45.1405
chr1	132319204	132319618	158	0.4565	5.57994	0.0127616	MI24-k4me3_peaks_unique	56.0324	40.8338
chr1	132341949	132342982	310	0.8923	5.94209	9.21838e-05	MI24-k4me3_peaks_unique	83.7629	45.1277
chr1	132346507	132347036	178	0.82005	5.30494	0.00179887	MI24-k4me3_peaks_unique	52.5262	29.752
chr1	132370786	132371157	160	0.30868	5.27477	0.0300097	MI24-k4me3_peaks_unique	43.0849	34.7859
chr1	133071862	133072150	198	0.00364	5.62203	0.0401966	MI24-k4me3_peaks_unique	49.3114	49.1872
chr1	133129813	133130084	122	0.26581	6.54692	0.0123152	MI24-k4me3_peaks_unique	102.525	85.2729
chr1	133434261	133435154	468	0.26576	5.71914	0.0242103	MI24-k4me3_peaks_unique	57.7608	48.0432
chr1	133854654	133855113	365	0.27315	5.43653	0.026896	MI24-k4me3_peaks_unique	47.6071	39.3954
chr1	134302569	134303017	257	0.20741	5.72831	0.0286571	MI24-k4me3_peaks_unique	56.9654	49.3372
chr1	134303150	134303633	50	0.30414	5.81735	0.0199118	MI24-k4me3_peaks_unique	62.6577	50.748
chr1	134332599	134332980	226	-0.10582	5.23888	0.0432725	MI24-k4me3_peaks_unique	36.4026	39.1731
chr1	134417695	134418433	9	0.42277	6.27843	0.00592459	MI24-k4me3_peaks_unique	89.873	67.0444
chr1	134952775	134953032	123	0.7282	5.37994	0.00257752	MI24-k4me3_peaks_unique	53.5955	32.3533
chr1	134953176	134953486	139	0.65442	5.68316	0.00314022	MI24-k4me3_peaks_unique	64.4617	40.9545
chr1	135131260	135131643	179	1.06181	4.98739	0.000679285	MI24-k4me3_peaks_unique	45.8324	21.9551
chr1	135132652	135133714	317	0.77708	6.1201	0.00021531	MI24-k4me3_peaks_unique	91.0533	53.1339
chr1	135324850	135325175	171	0.14221	5.39232	0.0394993	MI24-k4me3_peaks_unique	44.122	39.9802
chr1	135669330	135669930	154	0.0694	5.67575	0.0386467	MI24-k4me3_peaks_unique	52.3621	49.9028
chr1	135670162	135670419	227	-0.15811	5.80551	0.0320716	MI24-k4me3_peaks_unique	52.9462	59.0787
chr1	135732119	135732544	175	0.79112	5.93171	0.00035403	MI24-k4me3_peaks_unique	80.2968	46.4031
chr1	135735383	135735792	221	0.43488	5.13573	0.0202962	MI24-k4me3_peaks_unique	40.8757	30.238
chr1	136233244	136233686	327	0.07677	6.83422	0.0243964	MI24-k4me3_peaks_unique	117.182	111.109
chr1	136343611	136344010	142	0.38741	6.05695	0.010324	MI24-k4me3_peaks_unique	76.1438	58.212
chr1	136918960	136919234	127	0.0205	5.17823	0.0468528	MI24-k4me3_peaks_unique	36.466	35.9515
chr1	138172721	138173121	158	0.41945	5.77909	0.0103466	MI24-k4me3_peaks_unique	63.5057	47.4838
chr1	138912164	138912467	115	0.16576	5.35605	0.0398846	MI24-k4me3_peaks_unique	43.3792	38.6707
chr1	138982442	138983080	169	0.54789	5.7838	0.00535302	MI24-k4me3_peaks_unique	66.6136	45.565
chr1	139423607	139424533	433	0.53447	6.27708	0.00218715	MI24-k4me3_peaks_unique	93.333	64.4382
chr1	144001533	144001811	39	0.24586	5.72869	0.0264337	MI24-k4me3_peaks_unique	57.7448	48.697
chr1	144006434	144006798	204	0.37355	5.16518	0.0268843	MI24-k4me3_peaks_unique	40.8413	31.5246
chr1	144774938	144775416	140	0.73833	5.38523	0.00257752	MI24-k4me3_peaks_unique	53.9816	32.3583
chr1	146724905	146725281	176	0.38699	5.04671	0.0267208	MI24-k4me3_peaks_unique	37.7971	28.9044
chr1	150101149	150101456	117	0.85627	5.69131	0.000325764	MI24-k4me3_peaks_unique	69.5243	38.4037
chr1	151040622	151041077	229	0.37956	5.33886	0.0210839	MI24-k4me3_peaks_unique	46.1622	35.4836
chr1	151287370	151287696	171	-0.03019	5.12515	0.0475127	MI24-k4me3_peaks_unique	34.5366	35.267
chr1	151677016	151677277	195	-0.20921	4.94892	0.0444408	MI24-k4me3_peaks_unique	28.7266	33.2095
chr1	152130011	152130297	82	0.20301	5.16392	0.039655	MI24-k4me3_peaks_unique	38.4637	33.4148
chr1	152497399	152497818	190	-0.0129	5.49132	0.0419356	MI24-k4me3_peaks_unique	44.7827	45.1849
chr1	152810442	152810699	88	0.71289	5.48559	0.00299916	MI24-k4me3_peaks_unique	57.3625	34.9967
chr1	153308302	153309013	357	0.00292	5.78801	0.0379513	MI24-k4me3_peaks_unique	55.3101	55.1982
chr1	153353775	153354148	233	0.53814	4.98864	0.0163053	MI24-k4me3_peaks_unique	38.2585	26.3471
chr1	153412857	153413508	481	0.50339	5.69562	0.00844473	MI24-k4me3_peaks_unique	61.705	43.5296
chr1	153413707	153414540	715	0.75125	5.61125	0.0017927	MI24-k4me3_peaks_unique	63.4204	37.6773
chr1	153532358	153532688	149	0.17419	5.14889	0.039655	MI24-k4me3_peaks_unique	37.6867	33.4004
chr1	154117644	154118256	438	0.38297	5.49381	0.018966	MI24-k4me3_peaks_unique	51.457	39.4602
chr1	155050435	155050909	196	0.99823	5.66153	8.95979e-05	MI24-k4me3_peaks_unique	71.5383	35.8131
chr1	155059197	155059942	183	0.41458	5.35712	0.0212023	MI24-k4me3_peaks_unique	47.321	35.502
chr1	155810236	155810560	154	0.99561	5.3965	0.000362502	MI24-k4me3_peaks_unique	59.4789	29.8301
chr1	157444131	157444393	75	0.07157	5.85841	0.0363347	MI24-k4me3_peaks_unique	59.4743	56.5959
chr1	157554936	157555193	16	0.18817	5.12751	0.0424476	MI24-k4me3_peaks_unique	37.3127	32.7501
chr1	160047335	160047592	223	0.4557	6.02416	0.00766046	MI24-k4me3_peaks_unique	76.2154	55.5729
chr1	160079228	160079526	92	0.43914	5.00701	0.0266362	MI24-k4me3_peaks_unique	37.4419	27.6161
chr1	161075991	161076428	240	0.88297	5.13222	0.00174893	MI24-k4me3_peaks_unique	47.6269	25.8257
chr1	161735049	161735500	250	0.84436	5.21836	0.00202034	MI24-k4me3_peaks_unique	49.8852	27.784
chr1	161767054	161767394	140	0.08402	5.26325	0.0427754	MI24-k4me3_peaks_unique	39.5405	37.3035
chr1	161999544	161999882	115	-0.06644	5.23495	0.044442	MI24-k4me3_peaks_unique	36.8025	38.5369
chr1	162005224	162005800	243	1.01687	5.5007	0.000187444	MI24-k4me3_peaks_unique	64.4065	31.8289
chr1	162207381	162207830	214	0.14852	5.21836	0.0415416	MI24-k4me3_peaks_unique	39.1956	35.3613
chr1	164048477	164049491	395	0.86779	5.6463	0.000390491	MI24-k4me3_peaks_unique	67.6583	37.0758
chr1	164062119	164062958	246	1.46923	5.2835	1.40543e-06	MI24-k4me3_peaks_unique	64.8087	23.4073
chr1	164063770	164064679	378	1.38088	5.39191	2.74441e-06	MI24-k4me3_peaks_unique	67.7594	26.0186
chr1	164454668	164455474	604	0.52536	6.37514	0.00178617	MI24-k4me3_peaks_unique	99.5825	69.1885
chr1	164798167	164798452	91	0.18593	5.84805	0.0300495	MI24-k4me3_peaks_unique	61.4361	54.0074
chr1	165681944	165682621	216	0.13813	5.63237	0.035293	MI24-k4me3_peaks_unique	52.0359	47.2848
chr1	165736023	165736412	69	-0.0099	5.16237	0.0468528	MI24-k4me3_peaks_unique	35.6893	35.9351
chr1	166429630	166429979	165	0.22483	5.48244	0.0321112	MI24-k4me3_peaks_unique	48.3303	41.356
chr1	167003409	167003803	155	0.21231	6.45999	0.0186192	MI24-k4me3_peaks_unique	94.756	81.789
chr1	167660957	167661464	342	-0.03391	5.50141	0.0414797	MI24-k4me3_peaks_unique	44.7698	45.8346
chr1	167929916	167930173	83	0.48894	4.68861	0.0256753	MI24-k4me3_peaks_unique	30.5496	21.768
chr1	168428351	168428648	94	-0.15133	5.9194	0.0296046	MI24-k4me3_peaks_unique	57.4301	63.7814
chr1	169658551	169659386	645	-0.14121	5.96961	0.0307814	MI24-k4me3_peaks_unique	59.6729	65.8091
chr1	170172976	170173471	119	0.26885	6.01175	0.0201408	MI24-k4me3_peaks_unique	70.8244	58.7829
chr1	170845839	170846225	211	0.14515	5.48649	0.0384054	MI24-k4me3_peaks_unique	47.1461	42.6335
chr1	170901138	170901422	156	0.18911	5.1848	0.0392961	MI24-k4me3_peaks_unique	38.8369	34.0656
chr1	170973236	170976125	2650	1.12756	6.2468	2.79873e-07	MI24-k4me3_peaks_unique	112.251	51.3759
chr1	170998032	170998610	126	0.39947	5.37588	0.018552	MI24-k4me3_peaks_unique	47.69	36.1555
chr1	171019391	171019732	142	0.75745	5.335	0.00307549	MI24-k4me3_peaks_unique	52.4811	31.0447
chr1	171239741	171240291	199	0.78544	5.60335	0.00106442	MI24-k4me3_peaks_unique	63.8259	37.0302
chr1	171262735	171263160	102	0.13645	5.56922	0.0358371	MI24-k4me3_peaks_unique	49.7783	45.2861
chr1	171285034	171285662	294	0.71922	5.40448	0.00339764	MI24-k4me3_peaks_unique	54.3456	33.0109
chr1	171370068	171370568	332	0.51422	5.51292	0.00879482	MI24-k4me3_peaks_unique	54.5698	38.2082
chr1	171447406	171448019	560	-0.13392	5.69904	0.0361621	MI24-k4me3_peaks_unique	49.5935	54.4175
chr1	171559201	171559994	616	0.35369	5.78493	0.017737	MI24-k4me3_peaks_unique	62.3265	48.7755
chr1	171839909	171842214	1789	1.45075	5.84281	2.22552e-08	MI24-k4me3_peaks_unique	94.8901	34.7137
chr1	172053772	172054344	105	0.25359	5.58731	0.0291886	MI24-k4me3_peaks_unique	52.4949	44.0331
chr1	172203422	172203679	97	0.18477	5.90025	0.0278919	MI24-k4me3_peaks_unique	63.6741	56.0198
chr1	172220338	172220846	278	0.73155	5.19334	0.00416412	MI24-k4me3_peaks_unique	47.1477	28.395
chr1	172475423	172475831	170	0.24616	5.51654	0.0293915	MI24-k4me3_peaks_unique	49.8534	42.0333
chr1	172504263	172504637	138	0.81659	6.06545	0.000137409	MI24-k4me3_peaks_unique	88.8774	50.463
chr1	172513130	172513808	243	0.36859	5.86989	0.014149	MI24-k4me3_peaks_unique	66.4494	51.4677
chr1	172524945	172525343	204	0.23935	5.66469	0.0288727	MI24-k4me3_peaks_unique	55.1147	46.6891
chr1	172634900	172635260	134	0.28161	5.28777	0.0300097	MI24-k4me3_peaks_unique	43.0689	35.4316
chr1	173420490	173421020	228	0.80788	5.3917	0.00160174	MI24-k4me3_peaks_unique	55.5471	31.7297
chr1	173490384	173491025	227	-0.0648	5.64386	0.0390143	MI24-k4me3_peaks_unique	48.8897	51.1357
chr1	173631057	173631969	462	0.50339	6.16679	0.00326702	MI24-k4me3_peaks_unique	85.5375	60.3422
chr1	173939576	173939852	163	-0.08959	6.53623	0.0265313	MI24-k4me3_peaks_unique	89.9739	95.7383
chr1	176248529	176248786	185	-0.09325	5.36215	0.0428759	MI24-k4me3_peaks_unique	39.8229	42.4819
chr1	177555675	177556492	390	0.43521	5.63777	0.0130902	MI24-k4me3_peaks_unique	57.8953	42.8186
chr1	179866008	179866427	215	-0.10404	5.48559	0.0401123	MI24-k4me3_peaks_unique	43.2183	46.4501
chr1	179877943	179878295	148	0.37678	5.13646	0.0268434	MI24-k4me3_peaks_unique	40.0811	30.8686
chr1	180249796	180250521	339	0.2858	5.58214	0.024232	MI24-k4me3_peaks_unique	52.8943	43.3885
chr1	180279706	180280005	84	0.32799	5.20044	0.030143	MI24-k4me3_peaks_unique	41.1961	32.8187
chr1	180302445	180302720	69	0.38019	5.22766	0.0237839	MI24-k4me3_peaks_unique	42.7471	32.8442
chr1	180337692	180337971	159	-0.02386	6.07444	0.0341462	MI24-k4me3_peaks_unique	66.834	67.9485
chr1	180340493	180340750	159	-0.01005	5.59522	0.0401966	MI24-k4me3_peaks_unique	48.1744	48.5112
chr1	180343180	180343838	163	-0.22681	5.81797	0.02624	MI24-k4me3_peaks_unique	52.1489	61.027
chr1	180405991	180406601	345	0.66662	6.04402	0.000970501	MI24-k4me3_peaks_unique	83.1319	52.3715
chr1	180407278	180407574	91	0.22811	5.88786	0.0260325	MI24-k4me3_peaks_unique	64.085	54.7127
chr1	181170105	181170564	224	0.88043	4.93518	0.00307736	MI24-k4me3_peaks_unique	41.5102	22.5486
chr1	181232094	181232390	100	0.66054	5.28445	0.00591795	MI24-k4me3_peaks_unique	49.0003	30.9996
chr1	181233835	181234603	615	0.25672	5.8487	0.024095	MI24-k4me3_peaks_unique	62.9904	52.7223
chr1	182255194	182255468	220	0.37678	5.13646	0.0268434	MI24-k4me3_peaks_unique	40.0811	30.8686
chr1	182519897	182520311	176	0.58232	4.93826	0.013248	MI24-k4me3_peaks_unique	37.5156	25.0563
chr1	182527604	182527958	314	0.42606	5.36311	0.018552	MI24-k4me3_peaks_unique	47.7074	35.5082
chr1	182792564	182792879	124	0.02444	5.09892	0.0475127	MI24-k4me3_peaks_unique	34.5626	33.982
chr1	182928021	182928587	415	0.28453	5.44247	0.026896	MI24-k4me3_peaks_unique	47.9924	39.4022
chr1	184440999	184441428	322	0.4305	5.16448	0.0204833	MI24-k4me3_peaks_unique	41.6352	30.8935
chr1	184718495	184718813	103	0.454	4.90849	0.0264115	MI24-k4me3_peaks_unique	35.1509	25.6607
chr1	184727664	184728132	274	0.71251	5.73679	0.00175571	MI24-k4me3_peaks_unique	68.2636	41.6584
chr1	184824863	184825202	103	-0.05464	5.51136	0.0414797	MI24-k4me3_peaks_unique	44.757	46.4846
chr1	184853470	184853931	171	-0.11614	5.6905	0.0361621	MI24-k4me3_peaks_unique	49.6056	53.764
chr1	186587418	186587947	335	0.59792	5.53128	0.00615114	MI24-k4me3_peaks_unique	56.8954	37.5911
chr1	187653313	187653580	144	-0.13412	6.16686	0.0293122	MI24-k4me3_peaks_unique	68.584	75.2657
chr1	189075731	189076074	147	-0.05227	5.00211	0.0481681	MI24-k4me3_peaks_unique	31.4715	32.6327
chr1	190173087	190173351	130	0.73106	4.93864	0.00679386	MI24-k4me3_peaks_unique	39.5107	23.8036
chr1	191299878	191300135	193	-0.56697	5.57583	0.00633062	MI24-k4me3_peaks_unique	39.1881	58.0537
chr1	191461784	191462336	206	0.15313	5.34946	0.0398846	MI24-k4me3_peaks_unique	42.9928	38.6634
chr1	191592455	191592888	360	0.43488	5.13573	0.0202962	MI24-k4me3_peaks_unique	40.8757	30.238
chr1	191724545	191724830	107	0.82562	4.63222	0.00847771	MI24-k4me3_peaks_unique	33.0145	18.6281
chr1	191894328	191894851	247	0.5367	5.36608	0.00954102	MI24-k4me3_peaks_unique	49.6744	34.2428
chr1	191910719	191911081	178	0.57949	5.5963	0.00650632	MI24-k4me3_peaks_unique	59.1393	39.576
chr1	192753013	192753556	251	0.22889	5.31308	0.0355971	MI24-k4me3_peaks_unique	43.0376	36.7236
chr1	193160311	193160568	40	0.4178	4.92587	0.0264115	MI24-k4me3_peaks_unique	35.1334	26.2996
chr1	193200732	193201536	405	0.72083	5.7641	0.00112976	MI24-k4me3_peaks_unique	69.769	42.3322
chr1	194624691	194625261	148	0.57832	5.97928	0.00312094	MI24-k4me3_peaks_unique	77.0883	51.6294
chr1	194942627	194942955	152	0.70382	5.70893	0.00167283	MI24-k4me3_peaks_unique	66.7567	40.9849
chr1	3670654	3672491	860	-0.3821	7.57395	0.000692471	merged_common	166.907	217.519
chr1	4490710	4495045	2201	-0.18284	9.42477	0.000688394	merged_common	645.087	732.249
chr1	4495566	4498060	1677	-0.0082	7.88149	0.0183531	merged_common	235.142	236.483
chr1	4571384	4572306	300	0.32821	6.38181	0.0105027	merged_common	93.4365	74.4245
chr1	4784825	4786498	694	0.00728	9.22535	0.0114853	merged_common	600.071	597.051
chr1	4807248	4809003	791	-0.05685	9.69289	0.00719635	merged_common	811.51	844.126
chr1	4856891	4859067	1225	0.05443	9.80621	0.00695558	merged_common	912.338	878.559
chr1	5018492	5020837	1099	-0.31331	7.60983	0.00191584	merged_common	175.238	217.743
chr1	5082708	5084439	617	0.06903	9.46719	0.00704911	merged_common	724.934	691.064
chr1	6212554	6216005	2409	-0.01421	10.4976	0.0071707	merged_common	1438.67	1452.91
chr1	6382691	6383276	291	-0.16017	6.34772	0.0243696	merged_common	77.0453	86.0919
chr1	6441113	6441537	222	-0.73654	5.33067	0.00307549	merged_common	31.1768	51.946
chr1	7088109	7090823	458	-0.02217	9.06978	0.0117154	merged_common	533.26	541.518
chr1	7396999	7398814	790	0.00534	9.17904	0.0116907	merged_common	580.724	578.579
chr1	9237033	9237809	362	-0.11324	6.67107	0.0238646	merged_common	97.9823	105.983
chr1	9544787	9549046	885	0.07661	10.043	0.00413139	merged_common	1083.4	1027.37
chr1	9699591	9701446	628	-0.04167	9.59341	0.00855206	merged_common	761.434	783.747
chr1	9744454	9748925	3715	-0.02062	9.62216	0.00959919	merged_common	782.447	793.711
chr1	9797274	9799643	1088	0.03579	9.9343	0.00768676	merged_common	990.625	966.352
chr1	9847946	9849003	492	-0.21929	7.39381	0.00860751	merged_common	155.866	181.453
chr1	9942515	9944741	1416	0.19244	9.12581	0.00103439	merged_common	597.183	522.61
chr1	9967071	9968565	924	0.0554	8.36804	0.0136523	merged_common	336.798	324.11
chr1	10008871	10009374	221	0.33618	5.39477	0.0240674	merged_common	47.2702	37.4445
chr1	10036909	10040541	3076	0.0159	9.42544	0.0105669	merged_common	691.406	683.828
chr1	10231429	10234082	1383	-0.10352	10.5568	0.00104967	merged_common	1453.22	1561.33
chr1	10993061	10995749	679	-0.24138	9.403	9.84191e-05	merged_common	622.664	736.065
chr1	11413884	11414628	441	-0.26839	6.0574	0.0201661	merged_common	60.6823	73.0896
chr1	12692042	12693587	1107	0.10184	6.36582	0.0287609	merged_common	85.4341	79.6112
chr1	12718203	12719515	467	0.26527	5.95943	0.0220189	merged_common	68.2173	56.7597
chr1	12836077	12836750	352	-0.21086	5.58637	0.0314588	merged_common	44.6609	51.6895
chr1	12990476	12993065	1938	-0.02307	8.61268	0.013814	merged_common	388.332	394.591
chr1	13293222	13294023	296	-0.05408	6.29678	0.0308958	merged_common	77.1578	80.105
chr1	13371885	13375073	1357	-0.17854	11.0165	2.16408e-06	merged_common	1947.26	2203.79
chr1	13425908	13427292	769	0.06789	7.26252	0.0210106	merged_common	157.201	149.975
chr1	13588228	13590467	1348	0.11338	9.87952	0.00215163	merged_common	979.709	905.663
chr1	13659313	13660977	1052	0.06184	8.93707	0.0101728	merged_common	500.765	479.754
chr1	14309488	14310508	486	0.15076	7.00971	0.0169931	merged_common	135.776	122.304
chr1	14506470	14506972	287	-0.1816	5.6201	0.0335105	merged_common	46.1833	52.3784
chr1	14754673	14756449	874	-0.236	7.33408	0.00781906	merged_common	148.681	175.105
chr1	15286463	15287211	375	-0.02263	6.01663	0.0349223	merged_common	64.2362	65.2518
chr1	15805112	15806938	760	-0.05043	9.80007	0.00721598	merged_common	876.041	907.205
chr1	15892371	15893085	275	0.04175	5.92602	0.0354632	merged_common	61.687	59.9275
chr1	16092866	16093456	288	0.10611	5.84183	0.0333277	merged_common	59.5028	55.2834
chr1	16102957	16106941	2562	0.01541	10.3348	0.00759633	merged_common	1298.36	1284.57
chr1	16518418	16520237	731	-0.36203	9.54138	7.81176e-08	merged_common	657.28	844.758
chr1	16617914	16619873	1092	-0.12057	10.1892	0.00110256	merged_common	1119.74	1217.34
chr1	16655735	16657754	1010	0.03938	9.41557	0.00958598	merged_common	692.303	673.661
chr1	16664819	16666246	598	0.10335	9.31423	0.00487285	merged_common	659.809	614.196
chr1	16687809	16689547	757	-0.00415	8.47193	0.0149457	merged_common	354.552	355.574
chr1	17096229	17098224	1346	-0.2542	8.67673	0.000594022	merged_common	374.71	446.907
chr1	17727014	17728045	714	-0.02362	6.21146	0.032301	merged_common	73.4989	74.7121
chr1	20819317	20820791	771	0.11954	8.69235	0.00690046	merged_common	431.172	396.886
chr1	20890042	20891742	760	0.05542	8.95777	0.0105482	merged_common	506.873	487.771
chr1	20951101	20952240	637	-0.23162	7.92914	0.0038131	merged_common	224.93	264.102
chr1	21076689	21080021	2362	0.05817	9.27317	0.00881057	merged_common	631.332	606.383
chr1	21166261	21167144	320	0.1478	6.48537	0.023775	merged_common	94.3055	85.1226
chr1	21218330	21219290	373	-0.12838	8.08084	0.0100761	merged_common	258.972	283.073
chr1	21271537	21272448	587	0.11647	5.89883	0.0328831	merged_common	62.1234	57.3052
chr1	21960399	21962437	969	0.07125	8.15552	0.0140682	merged_common	292.267	278.184
chr1	22533280	22533993	493	-0.23973	5.96185	0.0220189	merged_common	57.3605	67.7296
chr1	22805473	22806485	431	-0.24841	7.20137	0.0080646	merged_common	135.033	160.405
chr1	23255701	23258495	915	-0.11265	9.85011	0.00228316	merged_common	887.612	959.697
chr1	23301503	23302125	460	-0.50275	5.23584	0.0152613	merged_common	31.6573	44.8556
chr1	23321082	23321975	615	0.1496	5.71757	0.0345183	merged_common	55.4213	49.9624
chr1	23382186	23383871	756	-0.04658	9.63153	0.00809449	merged_common	780.492	806.103
chr1	23761716	23763458	650	-0.17201	7.3206	0.0126979	merged_common	150.602	169.672
chr1	23921200	23922836	887	-0.09435	9.65012	0.0042925	merged_common	777.633	830.188
chr1	24004863	24006046	601	0.11776	8.72283	0.00692868	merged_common	440.107	405.61
chr1	24099256	24101124	867	-0.15349	10.1114	0.000366122	merged_common	1048.93	1166.68
chr1	24677805	24679801	993	-0.06709	9.67986	0.0061962	merged_common	801.365	839.511
chr1	25830078	25830570	292	-0.38674	5.35862	0.0212023	merged_common	35.8835	46.9154
chr1	30871971	30874548	1509	-0.06302	10.4865	0.00381214	merged_common	1403.72	1466.4
chr1	30947004	30950745	2337	0.01435	10.296	0.00769152	merged_common	1263.51	1251.01
chr1	33669165	33670785	860	0.04827	9.4218	0.00888348	merged_common	697.445	674.495
chr1	33719583	33720989	559	0.11692	9.19052	0.00453752	merged_common	608.444	561.079
chr1	33756190	33758364	1406	-0.01885	8.94696	0.0123843	merged_common	490.305	496.753
chr1	33813266	33814962	990	-0.04088	9.53925	0.00891493	merged_common	733.58	754.664
chr1	33883189	33883783	363	0.03977	5.45382	0.0424067	merged_common	44.4375	43.2292
chr1	33906957	33908952	939	0.10948	9.17138	0.00507744	merged_common	598.879	555.114
chr1	34005183	34007885	1082	-0.25589	8.11646	0.00195987	merged_common	253.97	303.259
chr1	34010837	34014337	911	-0.164	9.56358	0.000893797	merged_common	714.891	800.956
chr1	34120866	34124736	822	-0.13136	8.03866	0.0100645	merged_common	251.25	275.201
chr1	34236090	34238020	608	-0.16157	7.10887	0.0159751	merged_common	130.516	145.983
chr1	34388748	34389251	200	-0.07493	5.45897	0.0414644	merged_common	42.8584	45.1431
chr1	34432646	34435585	2470	-0.03606	8.1471	0.0160396	merged_common	279.959	287.044
chr1	34438445	34440747	987	0.09877	9.75991	0.00351313	merged_common	897.206	837.837
chr1	34459127	34460487	721	0.15798	8.42475	0.00532883	merged_common	362.978	325.33
chr1	34472186	34473947	794	0.08591	8.40308	0.0114076	merged_common	348.747	328.586
chr1	34485273	34486093	523	0.3717	6.44359	0.00762472	merged_common	99.0057	76.5187
chr1	34677924	34678382	257	-0.15374	5.7409	0.0342706	merged_common	50.7041	56.4057
chr1	34750376	34751347	333	-0.16812	6.27357	0.0246736	merged_common	72.9841	82.0044
chr1	34801425	34802485	475	-0.00957	8.05657	0.0172235	merged_common	265.356	267.122
chr1	34841358	34843812	1241	0.23131	9.53778	8.93102e-05	merged_common	805.329	686.029
chr1	34849467	34850949	618	-0.03541	8.45269	0.0142181	merged_common	346.086	354.685
chr1	35849829	35850451	324	-0.1288	5.77091	0.0340278	merged_common	52.2193	57.0957
chr1	36064644	36065723	291	0.12748	6.18176	0.0279623	merged_common	75.8722	69.4556
chr1	36067851	36070639	732	-0.11284	9.95693	0.0019396	merged_common	955.764	1033.52
chr1	36243206	36244722	915	0.17119	9.21503	0.00139315	merged_common	630.619	560.059
chr1	36254547	36255464	484	0.04846	6.0236	0.0343932	merged_common	66.1574	63.9721
chr1	36270481	36274088	2700	0.41884	7.61682	0.000333038	merged_common	226.951	169.766
chr1	36303135	36303597	265	-0.27273	5.98703	0.020124	merged_common	57.7066	69.7149
chr1	36307209	36310535	766	0.32632	9.29594	3.42628e-06	merged_common	703.838	561.359
chr1	36367733	36369571	1195	0.06622	9.67827	0.00649044	merged_common	838.333	800.723
chr1	36444418	36445609	670	0.03992	9.32233	0.00982417	merged_common	649.097	631.382
chr1	36470793	36472913	1060	-0.02383	9.30089	0.010792	merged_common	625.547	635.966
chr1	36511380	36513731	724	-0.08744	10.4403	0.00212723	merged_common	1347.97	1432.19
chr1	36533345	36535787	1116	0.77486	6.91315	3.87573e-06	merged_common	157.65	92.1377
chr1	36546231	36547421	824	0.07907	8.59531	0.0104898	merged_common	397.509	376.309
chr1	36553770	36559442	4248	-0.19693	10.3267	1.91139e-05	merged_common	1199.47	1374.9
chr1	36580165	36581047	402	0.19356	6.11441	0.0252873	merged_common	74.0891	64.7869
chr1	36690922	36692740	798	0.096	9.47815	0.00487138	merged_common	737.321	689.855
chr1	36708480	36710378	1347	0.21258	9.49152	0.000214311	merged_common	774.87	668.707
chr1	36784875	36785488	308	0.03097	5.99921	0.0346516	merged_common	64.6552	63.2821
chr1	36937895	36940627	1456	-0.04799	10.522	0.00489104	merged_common	1446.16	1495.08
chr1	37028816	37029945	544	0.15269	7.19522	0.0150604	merged_common	154.511	138.994
chr1	37299409	37301010	693	0.03856	9.40397	0.00948525	merged_common	686.564	668.457
chr1	37429034	37431366	1325	0.05184	9.85818	0.00690504	merged_common	944.954	911.602
chr1	37539335	37541736	1476	-0.04456	9.79834	0.00770337	merged_common	876.773	904.276
chr1	37719357	37720328	540	0.15072	7.65223	0.011504	merged_common	211.951	190.926
chr1	37864238	37865963	461	0.00968	9.00382	0.0123913	merged_common	515.083	511.638
chr1	37871629	37873044	754	0.03595	7.97235	0.0171712	merged_common	254.289	248.031
chr1	37889309	37891687	905	0.15056	9.2288	0.00220648	merged_common	632.131	569.487
chr1	37996213	37999482	2099	-0.07054	9.85616	0.00523686	merged_common	904.446	949.767
chr1	38128380	38130528	1072	-0.07906	10.1633	0.00350793	merged_common	1115.75	1178.6
chr1	38626540	38628177	827	-0.26991	8.45716	0.00068629	merged_common	320.061	385.909
chr1	38835597	38836884	605	-0.24148	7.5458	0.00572769	merged_common	171.856	203.169
chr1	38897337	38898438	696	0.05057	6.87336	0.0251798	merged_common	119.316	115.206
chr1	38987023	38989031	957	0.10985	9.30889	0.0045206	merged_common	658.854	610.55
chr1	39192378	39195166	1577	-0.34367	9.14745	3.54628e-06	merged_common	503.419	638.829
chr1	39367044	39369805	1100	0.27811	9.83525	2.00307e-06	merged_common	1005.92	829.556
chr1	39477113	39479322	1391	0.01298	9.4457	0.0105462	merged_common	700.475	694.201
chr1	39535112	39536871	874	-0.09885	9.8607	0.00307657	merged_common	898.438	962.155
chr1	39574984	39577894	2175	0.04231	9.96226	0.00723415	merged_common	1012.3	983.039
chr1	39650134	39651155	485	0.345	6.62255	0.00663705	merged_common	111.049	87.4296
chr1	39720566	39721507	531	0.04312	6.94537	0.0246	merged_common	125.099	121.416
chr1	39761301	39762458	586	0.23654	6.22451	0.0201764	merged_common	81.1647	68.8908
chr1	39804555	39805332	560	-0.30853	5.86751	0.0179583	merged_common	52.4636	64.9733
chr1	39900024	39903595	1169	0.06839	10.2742	0.0039704	merged_common	1268.07	1209.36
chr1	39935610	39936822	846	0.27536	6.78718	0.00901951	merged_common	121.504	100.392
chr1	40084739	40086655	1041	0.79422	7.26121	1.78646e-07	merged_common	202.015	116.493
chr1	40224761	40226557	441	-0.00091	6.63316	0.0283158	merged_common	99.23	99.2926
chr1	40266067	40269008	688	-0.15416	8.81336	0.00350854	merged_common	426.464	474.558
chr1	40324321	40326380	810	0.10584	7.51812	0.0165401	merged_common	190.156	176.705
chr1	40680344	40682311	1156	-0.02583	8.57633	0.0139823	merged_common	378.307	385.142
chr1	40789998	40791267	594	0.2089	8.57127	0.0019906	merged_common	408.933	353.807
chr1	40805521	40807826	439	-0.27728	7.27164	0.00531499	merged_common	140.361	170.105
chr1	42696490	42698824	849	-0.42265	6.93795	0.0018581	merged_common	105.905	141.954
chr1	42850741	42852284	749	0.14249	9.09365	0.00318274	merged_common	573.995	520.013
chr1	42952777	42953742	457	-0.02752	7.0041	0.0244313	merged_common	127.146	129.594
chr1	43091405	43093351	877	-0.06213	9.83287	0.00615643	merged_common	892.56	931.838
chr1	43097849	43099702	872	0.03114	9.87218	0.00828212	merged_common	947.348	927.119
chr1	43163154	43164308	638	0.12689	7.56878	0.0146145	merged_common	198.394	181.69
chr1	43191070	43191477	254	-0.66136	5.9303	0.00122792	merged_common	48.4902	76.6907
chr1	43191653	43196751	3895	-0.21975	7.31931	0.00907791	merged_common	147.998	172.349
chr1	43444893	43448088	1117	-0.16108	10.2142	0.000198569	merged_common	1123.4	1256.1
chr1	43826649	43828567	923	0.07799	9.6126	0.00574076	merged_common	804.303	761.978
chr1	43932998	43935580	1251	-0.03667	10.1583	0.00694274	merged_common	1128.29	1157.34
chr1	44042113	44042614	250	-0.067	5.75154	0.0376031	merged_common	52.6383	55.1405
chr1	44101257	44102936	1003	0.07071	9.0085	0.00917601	merged_common	527.803	502.558
chr1	44117897	44120516	718	0.05825	9.24657	0.00884943	merged_common	619.815	595.288
chr1	44147225	44149078	844	-0.15506	9.28525	0.00187219	merged_common	591.289	658.382
chr1	44198633	44199125	239	0.00234	5.69757	0.0390256	merged_common	51.9388	51.8546
chr1	44551239	44553327	750	-0.2806	9.05545	8.51095e-05	merged_common	482.756	586.404
chr1	45311292	45312063	545	0.27787	5.99982	0.020124	merged_common	70.4611	58.1169
chr1	45500963	45503337	1858	0.01408	7.54314	0.020615	merged_common	187.426	185.606
chr1	45734579	45734938	186	-0.05839	5.48864	0.0410239	merged_common	44.0004	45.8178
chr1	45794653	45796530	1048	0.01838	9.65736	0.00956087	merged_common	812.684	802.396
chr1	45924740	45926409	1084	-0.12918	8.56263	0.00706562	merged_common	361.547	395.414
chr1	46066499	46067363	432	-0.24499	6.86735	0.0111117	merged_common	107.252	127.102
chr1	46852142	46854799	1012	-0.09377	10.2264	0.00229164	merged_common	1159.71	1237.59
chr1	50926301	50928134	1353	-0.2888	7.94527	0.0015868	merged_common	222.995	272.416
chr1	51288448	51294959	1105	-0.16675	9.30647	0.00137223	merged_common	597.624	670.849
chr1	51333036	51334227	827	0.09171	7.14155	0.0205442	merged_common	145.755	136.778
chr1	51475980	51479317	2187	0.15314	9.31741	0.00182866	merged_common	672.775	605.02
chr1	51913614	51916304	2143	-0.10833	9.44151	0.00404951	merged_common	669.688	721.91
chr1	52113329	52113850	262	-0.10725	6.40914	0.0274994	merged_common	81.8843	88.2036
chr1	52118704	52121724	958	-0.02233	9.78822	0.00897528	merged_common	877.378	891.064
chr1	52166760	52167390	219	0.30336	5.90929	0.0180823	merged_common	66.7627	54.102
chr1	52231003	52233969	1946	-0.02667	10.5983	0.00625535	merged_common	1535.99	1564.65
chr1	52499006	52501166	1223	-0.10912	10.378	0.00113889	merged_common	1281.38	1382.06
chr1	52630295	52631570	558	0.12685	8.79841	0.00569458	merged_common	465.241	426.081
chr1	52726171	52727798	882	-0.12607	10.0028	0.00122567	merged_common	982.126	1071.81
chr1	52798998	52800116	454	0.21334	6.15452	0.0218698	merged_common	76.7019	66.1583
chr1	52816134	52818250	1242	-0.1166	9.35476	0.0037756	merged_common	628.801	681.732
chr1	52844324	52846020	875	0.19269	8.31249	0.00370574	merged_common	339.869	297.376
chr1	52952265	52953381	474	-0.04336	6.94882	0.0249024	merged_common	121.696	125.409
chr1	53296395	53297970	870	0.08569	9.37637	0.00599556	merged_common	684.646	645.165
chr1	53313071	53314587	729	-0.0659	8.46878	0.012512	merged_common	346.288	362.473
chr1	53351657	53353040	843	0.03237	9.02597	0.0115316	merged_common	527.181	515.484
chr1	53706383	53706849	303	0.03917	5.56028	0.040611	merged_common	47.8307	46.5495
chr1	53782060	53785716	2881	-0.01515	9.67049	0.00968788	merged_common	810.639	819.196
chr1	53975425	53978694	2866	-0.03151	7.77076	0.0185364	merged_common	216.018	220.788
chr1	54193785	54195468	853	-0.28202	9.37158	2.09706e-05	merged_common	600.729	730.424
chr1	54250271	54251317	670	0.45557	6.94892	0.00121542	merged_common	144.678	105.503
chr1	54438182	54439330	599	0.12727	8.74837	0.00587807	merged_common	449.446	411.496
chr1	54556719	54558411	661	-0.07111	9.32904	0.00765603	merged_common	627.506	659.21
chr1	54837747	54838739	338	0.10666	6.19877	0.0301874	merged_common	76.2201	70.7883
chr1	54924908	54926950	1160	-0.08326	9.95221	0.003836	merged_common	962.458	1019.64
chr1	55025359	55028152	1714	0.02964	10.0375	0.0077547	merged_common	1061.85	1040.25
chr1	55028684	55029667	435	0.49448	6.14587	0.0045124	merged_common	84.0462	59.6574
chr1	55052036	55054557	975	-0.10322	9.68145	0.00341303	merged_common	792.265	851.026
chr1	55085809	55090121	1871	-0.03647	10.2492	0.00663666	merged_common	1201.79	1232.56
chr1	55130544	55132689	969	-0.06433	9.99585	0.00537745	merged_common	998.546	1044.08
chr1	55225244	55227229	1294	-0.39963	7.79812	0.000261447	merged_common	193.784	255.634
chr1	55236687	55239043	740	0.09938	9.72097	0.00358575	merged_common	873.498	815.352
chr1	55363171	55363948	466	0.32112	6.61009	0.00831035	merged_common	109.186	87.3981
chr1	55405186	55407834	874	0.02372	9.57152	0.00975214	merged_common	767.158	754.648
chr1	56969480	56970098	194	-0.30466	5.67919	0.0218942	merged_common	46.1053	56.9459
chr1	56970787	56974009	2114	-0.09999	9.99901	0.00257454	merged_common	988.444	1059.38
chr1	57377193	57378507	626	-0.05415	9.41839	0.00858144	merged_common	671.533	697.218
chr1	57405592	57407884	1339	0.02059	9.91621	0.00862645	merged_common	973.141	959.351
chr1	57436263	57437439	451	-0.44342	6.65835	0.00267701	merged_common	86.6207	117.789
chr1	57774030	57776158	1111	-0.19669	9.99317	7.79012e-05	merged_common	952.005	1091.06
chr1	57852539	57853228	388	-0.38359	5.87242	0.0124595	merged_common	51.2907	66.913
chr1	57969182	57970447	707	0.19904	8.84836	0.00143099	merged_common	493.833	430.193
chr1	57995497	57996732	627	0.17711	8.87085	0.002169	merged_common	497.794	440.285
chr1	58029535	58031098	610	-0.35292	7.53201	0.00136831	merged_common	163.773	209.161
chr1	58391792	58394502	1549	-0.0502	10.6933	0.00417187	merged_common	1627.27	1684.89
chr1	58421697	58424401	2080	0.02265	10.2567	0.00749077	merged_common	1233.07	1213.86
chr1	58444658	58446384	631	0.12603	8.87034	0.00531678	merged_common	488.886	447.991
chr1	58503898	58505851	865	0.01296	9.56591	0.0101236	merged_common	761.336	754.528
chr1	58585268	58587627	800	-0.01412	9.75434	0.0093761	merged_common	859.456	867.909
chr1	58652073	58653648	807	-0.03671	8.90538	0.011794	merged_common	473.436	485.637
chr1	58710638	58716799	1139	-0.015	9.35992	0.0107964	merged_common	653.671	660.502
chr1	58795074	58797951	695	0.17871	8.93503	0.00191258	merged_common	520.728	460.059
chr1	58802079	58804119	865	0.53323	7.08122	0.000256729	merged_common	162.899	112.564
chr1	58972013	58974677	1499	-0.0497	10.1759	0.0058694	merged_common	1136.99	1176.85
chr1	59119351	59120747	687	-0.01412	9.22664	0.011352	merged_common	596.17	602.034
chr1	59236419	59238374	633	0.07304	9.59438	0.00620458	merged_common	792.848	753.707
chr1	59481007	59484114	1603	-0.06805	9.67549	0.00634438	merged_common	798.675	837.25
chr1	59669511	59671706	1002	-0.02627	10.3776	0.00687643	merged_common	1318.28	1342.51
chr1	59684330	59686914	843	0.37322	9.14718	9.09367e-07	merged_common	645.284	498.196
chr1	59762268	59767184	1535	-0.13356	10.5204	0.000316643	merged_common	1402.36	1538.38
chr1	59912157	59916232	1409	-0.20528	10.8118	7.44048e-07	merged_common	1674.04	1930.02
chr1	60042517	60043583	568	-0.2092	8.34431	0.00286822	merged_common	302.273	349.442
chr1	60096579	60099301	1985	0.11519	9.70785	0.00265527	merged_common	870.346	803.556
chr1	60179603	60182831	1214	-0.12655	9.83606	0.00162322	merged_common	874.785	954.985
chr1	60342676	60344453	784	0.104	9.01104	0.00640021	merged_common	534.868	497.668
chr1	60408921	60410851	1055	-0.09345	9.91671	0.00335873	merged_common	935.754	998.373
chr1	60564335	60567729	2123	-0.16904	10.2548	0.000123484	merged_common	1152.25	1295.49
chr1	60667937	60668550	254	-0.07228	5.83383	0.0366397	merged_common	55.6261	58.484
chr1	60960255	60961152	417	0.00489	5.80643	0.0376125	merged_common	56.059	55.8693
chr1	61638222	61640060	882	-0.11724	9.67287	0.00260335	merged_common	783.75	850.101
chr1	62702561	62708577	1030	-0.04631	9.61958	0.0082461	merged_common	774.126	799.379
chr1	62966635	62967101	231	0.01115	5.50386	0.0414797	merged_common	45.5518	45.2011
chr1	62984484	62985070	333	0.0364	5.85707	0.0363347	merged_common	58.6992	57.2368
chr1	63112664	63116045	1209	-0.06856	10.4111	0.00360445	merged_common	1329.64	1394.35
chr1	63129718	63130388	192	0.36347	5.90438	0.0143594	merged_common	67.9365	52.8066
chr1	63175551	63178412	1788	0.12711	9.85518	0.00151156	merged_common	967.914	886.284
chr1	63273020	63273988	489	-0.38667	6.76976	0.0034847	merged_common	95.4336	124.767
chr1	63445730	63446740	386	-0.19403	7.55548	0.00897739	merged_common	175.882	201.201
chr1	63730081	63731444	708	0.18727	8.65174	0.00262732	merged_common	429.161	376.918
chr1	64077696	64079642	1204	0.71181	6.93345	1.90686e-05	merged_common	156.428	95.5077
chr1	64117476	64122777	4585	-0.04973	9.31566	0.00924284	merged_common	626.337	648.303
chr1	64302468	64303069	403	0.48146	5.70615	0.00844473	merged_common	61.6864	44.183
chr1	64531663	64534539	1665	0.02703	10.3027	0.00708196	merged_common	1274.91	1251.25
chr1	64615534	64618395	2009	-0.14911	9.73541	0.00094893	merged_common	809.482	897.622
chr1	64658661	64659076	140	0.40776	5.12159	0.0234407	merged_common	40.0983	30.2258
chr1	64689939	64693215	1257	0.01374	9.95068	0.00878515	merged_common	994.309	984.884
chr1	64734640	64735199	181	0.18862	5.69884	0.0328746	merged_common	55.4513	48.6555
chr1	64735871	64739201	1663	-0.14358	9.62315	0.00139175	merged_common	750.319	828.834
chr1	64919174	64919510	140	-0.4961	5.45607	0.0120118	merged_common	36.9633	52.1328
chr1	64956057	64957279	581	0.02891	8.68424	0.01338	merged_common	415.497	407.254
chr1	65112246	65113211	164	0.12326	5.81536	0.0335564	merged_common	58.7693	53.9567
chr1	65177106	65180075	1796	0.13511	9.27587	0.00292328	merged_common	649.608	591.533
chr1	65185762	65187970	1105	0.00778	9.83282	0.00929896	merged_common	914.418	909.5
chr1	66174852	66175948	596	-0.30617	7.31468	0.00366884	merged_common	143.171	177.02
chr1	66467978	66468498	318	-0.30594	5.51809	0.0242048	merged_common	41.2156	50.9518
chr1	66700381	66701873	710	0.10553	9.26044	0.00499158	merged_common	636.142	591.271
chr1	66814811	66818403	2579	-0.00082	10.2372	0.00811889	merged_common	1206.67	1207.35
chr1	66860966	66864318	2140	0.03961	9.8518	0.00772873	merged_common	936.805	911.434
chr1	67038058	67039474	647	0.05682	9.15347	0.00937092	merged_common	580.793	558.363
chr1	69104903	69108692	2966	-0.23799	8.26551	0.0019527	merged_common	283.364	334.185
chr1	69684761	69686062	1063	0.02905	7.05659	0.0242554	merged_common	134.468	131.787
chr1	69686234	69688578	1485	0.02167	9.42688	0.0103694	merged_common	693.482	683.144
chr1	69688799	69689279	258	0.46803	6.35937	0.00348779	merged_common	96.5621	69.8097
chr1	71102025	71103810	733	0.07253	9.33934	0.00746561	merged_common	664.26	631.691
chr1	71556580	71558288	765	0.31094	8.60963	0.000159394	merged_common	435.069	350.716
chr1	71652444	71654311	643	0.03253	8.71674	0.0131067	merged_common	425.497	416.01
chr1	71845029	71845506	185	-0.43132	5.39517	0.016091	merged_common	36.24	48.8684
chr1	72211044	72212664	1027	-0.07786	8.74504	0.0100046	merged_common	417.638	440.797
chr1	72225573	72226601	519	0.01963	7.50161	0.0208383	merged_common	182.459	179.993
chr1	72236083	72237309	558	-0.18682	8.06125	0.00549413	merged_common	250.356	284.969
chr1	72243526	72244748	567	0.00555	7.49989	0.0209535	merged_common	181.354	180.658
chr1	72254262	72255818	597	-0.37083	7.46326	0.00108201	merged_common	155.185	200.669
chr1	72283616	72284556	549	0.31905	7.16153	0.00397972	merged_common	159.903	128.178
chr1	72306846	72308012	752	0.01508	7.77642	0.0189647	merged_common	220.397	218.105
chr1	72582666	72584063	760	0.16601	8.31938	0.00573301	merged_common	338.353	301.575
chr1	72640839	72641518	367	-0.37041	5.23989	0.0237839	merged_common	33.2362	42.9652
chr1	72710677	72713215	790	0.14061	9.61815	0.00152824	merged_common	825.117	748.493
chr1	72824514	72825058	213	-0.16281	5.94352	0.0294593	merged_common	58.1664	65.1153
chr1	72870224	72875160	3816	-0.39145	7.78629	0.000332564	merged_common	192.747	252.828
chr1	73960911	73963200	1844	0.27259	7.22853	0.0056968	merged_common	164.829	136.451
chr1	73998776	74000328	1127	-0.32518	6.43383	0.00960714	merged_common	77.2381	96.7654
chr1	74000500	74001299	235	-0.56968	6.33652	0.00136974	merged_common	66.3342	98.4528
chr1	74007911	74008857	556	-0.11752	6.01118	0.0318423	merged_common	61.9237	67.1791
chr1	74026608	74027678	713	0.36625	6.26349	0.01003	merged_common	87.2217	67.6663
chr1	74028827	74029635	525	-0.21991	6.16054	0.0218698	merged_common	66.2838	77.1982
chr1	74030205	74037724	6696	-0.12626	9.59798	0.0022837	merged_common	741.781	809.625
chr1	74067459	74069269	1071	-0.24673	7.88585	0.00312267	merged_common	217.141	257.64
chr1	74098126	74098988	432	0.17429	6.62142	0.0197153	merged_common	104.587	92.6857
chr1	74124036	74125407	498	0.1463	7.9664	0.00955675	merged_common	263.115	237.742
chr1	74235835	74240975	1007	0.08926	10.1641	0.00277739	merged_common	1183.42	1112.42
chr1	74283740	74285997	777	0.02895	9.2841	0.0105556	merged_common	629.724	617.213
chr1	74294905	74296805	1311	-0.32423	6.69508	0.00780223	merged_common	92.6016	115.937
chr1	74302179	74304942	1825	0.02142	9.51659	0.00999987	merged_common	737.909	727.034
chr1	74332119	74334337	679	-0.25471	8.66232	0.000578691	merged_common	370.92	442.543
chr1	74367986	74368761	340	-0.12512	6.29599	0.027221	merged_common	75.2401	82.0567
chr1	74375133	74377313	586	1.27394	6.72236	3.69494e-11	merged_common	164.202	67.9024
chr1	74386356	74387797	461	-0.16865	8.05253	0.00700945	merged_common	250.42	281.473
chr1	74389842	74393510	2224	-0.11007	10.0453	0.00183967	merged_common	1017.13	1097.77
chr1	74396671	74398301	1080	0.02753	7.56648	0.0202377	merged_common	191.373	187.756
chr1	74504916	74507438	1560	0.0616	10.0864	0.00514841	merged_common	1110.64	1064.22
chr1	74586761	74588993	1082	0.10289	9.59703	0.00368574	merged_common	802.565	747.321
chr1	74600563	74601915	561	0.10666	8.79527	0.00725397	merged_common	460.993	428.14
chr1	74661637	74662873	322	-0.02732	8.95103	0.0120523	merged_common	490.249	499.621
chr1	74712788	74714666	918	-0.16379	8.50709	0.00466768	merged_common	343.745	385.072
chr1	74748556	74749354	451	0.2189	5.90065	0.0260325	merged_common	64.4496	55.3764
chr1	74771108	74772539	1016	-0.18245	7.13865	0.0133853	merged_common	132.278	150.11
chr1	74772974	74773486	131	0.02465	6.52188	0.0290547	merged_common	92.6812	91.1111
chr1	74783857	74784730	492	-0.08499	6.74087	0.0250514	merged_common	103.851	110.153
chr1	74794392	74795017	334	-0.54096	5.43267	0.00998735	merged_common	35.8075	52.0978
chr1	74802880	74803760	522	-0.08159	6.37726	0.0286143	merged_common	80.8102	85.512
chr1	74816550	74817737	640	-0.15322	8.45174	0.00567848	merged_common	332.021	369.223
chr1	74854815	74855674	283	-0.12032	6.82687	0.0221439	merged_common	108.889	118.359
chr1	74882017	74882946	404	0.23977	6.18299	0.0201856	merged_common	78.9504	66.8615
chr1	74884370	74885536	482	-0.13132	6.40769	0.0253365	merged_common	81.1225	88.8531
chr1	74947999	74948862	264	0.07178	6.02049	0.0328532	merged_common	66.5506	63.3205
chr1	74951098	74951882	358	-0.4102	6.09876	0.00800086	merged_common	59.4523	79.0043
chr1	75124219	75125697	901	0.08148	8.51952	0.0112131	merged_common	377.481	356.753
chr1	75140542	75143660	2413	0.07686	9.71848	0.00532974	merged_common	865.212	820.324
chr1	75167952	75169495	878	0.11896	8.95803	0.0054362	merged_common	518.252	477.233
chr1	75179414	75180650	808	-0.09139	8.11102	0.0130634	merged_common	267.858	285.375
chr1	75190759	75193251	1063	0.0141	9.82293	0.00916609	merged_common	910.162	901.31
chr1	75208933	75209777	323	-0.00118	6.7107	0.0274969	merged_common	104.699	104.785
chr1	75210155	75211750	836	0.17754	9.38392	0.000884055	merged_common	710.5	628.23
chr1	75217401	75220098	1792	0.08541	9.21527	0.00691292	merged_common	612.249	577.055
chr1	75235907	75237734	829	0.08563	8.99292	0.00803643	merged_common	524.84	494.595
chr1	75247222	75248297	749	0.38936	6.17069	0.00957285	merged_common	82.4456	62.9446
chr1	75316185	75317680	1070	-0.03319	9.30772	0.0102542	merged_common	626.48	641.06
chr1	75359950	75363184	796	-0.0606	8.18388	0.0146091	merged_common	284.756	296.971
chr1	75374802	75376801	788	-0.16957	7.5783	0.010226	merged_common	180.207	202.684
chr1	75381285	75382970	986	-0.01542	8.06888	0.0170643	merged_common	267.088	269.958
chr1	75400074	75400857	233	0.10965	5.96143	0.0322471	merged_common	64.7252	59.9881
chr1	75435627	75436961	485	0.28865	8.02324	0.0011896	merged_common	287.529	235.391
chr1	75458239	75459084	365	-0.01588	6.07859	0.0341462	merged_common	67.2121	67.9561
chr1	75478178	75480096	956	-0.04097	8.78089	0.0123894	merged_common	433.655	446.147
chr1	75487468	75488071	301	-0.1369	5.86486	0.0331033	merged_common	55.5768	61.1089
chr1	75505068	75506798	965	-0.41248	9.21605	5.76174e-08	merged_common	515.493	686.107
chr1	75521023	75522378	761	0.06034	8.97759	0.0100934	merged_common	514.761	493.676
chr1	75545969	75547367	689	-0.0974	8.3665	0.0107633	merged_common	319.086	341.372
chr1	75549647	75550631	372	-0.44013	5.98109	0.00742031	merged_common	54.2302	73.5756
chr1	77512929	77516533	1531	-0.35753	9.3026	6.86132e-07	merged_common	557.889	714.785
chr1	78196401	78197401	434	-0.24537	6.47546	0.0159269	merged_common	81.7289	96.8812
chr1	78203268	78204236	648	0.06852	6.50081	0.0276465	merged_common	92.7368	88.4353
chr1	78216560	78217745	640	-0.20738	6.81472	0.015076	merged_common	104.766	120.962
chr1	78487856	78489813	864	0.10517	9.51526	0.00399716	merged_common	758.942	705.584
chr1	78537032	78538015	582	-0.32233	6.3836	0.011763	merged_common	74.6689	93.3621
chr1	78657344	78659444	772	-0.14075	9.73615	0.00128395	merged_common	812.247	895.485
chr1	78817039	78818670	845	0.38839	6.38657	0.00643494	merged_common	95.7211	73.1292
chr1	79671194	79672436	727	0.31621	7.71705	0.00159851	merged_common	234.778	188.569
chr1	79759745	79762430	1808	0.03776	9.63071	0.00871858	merged_common	803.186	782.437
chr1	79775602	79777064	735	0.03579	8.85589	0.0122727	merged_common	469.111	457.616
chr1	79857976	79859182	540	-0.13102	8.15063	0.00966022	merged_common	271.559	297.375
chr1	80210980	80211493	316	0.09843	5.87242	0.0342648	merged_common	60.6163	56.6186
chr1	80212120	80214094	1269	-0.05732	7.70548	0.0180673	merged_common	204.622	212.916
chr1	80338310	80341548	2004	-0.11717	10.5239	0.000664986	merged_common	1413.78	1533.4
chr1	80709210	80709654	191	-0.02395	5.64623	0.0397946	merged_common	49.6683	50.4998
chr1	80757251	80759055	1124	0.51314	7.79794	1.54559e-05	merged_common	265.858	186.285
chr1	82282629	82293104	8663	-0.36385	9.16005	1.26814e-06	merged_common	504.295	648.955
chr1	82316014	82317571	787	0.03412	9.33111	0.0101818	merged_common	651.748	636.515
chr1	82358850	82359586	333	-0.02738	5.54605	0.0410385	merged_common	46.2814	47.1681
chr1	82586449	82587548	376	-0.04874	6.9853	0.0242349	merged_common	124.58	128.861
chr1	82724332	82726067	734	0.05039	9.3463	0.00918032	merged_common	662.371	639.635
chr1	82839053	82840853	655	0.01442	10.1716	0.00809012	merged_common	1159.12	1147.6
chr1	83037810	83038774	546	-0.50149	6.58543	0.00175019	merged_common	80.7105	114.26
chr1	83159541	83160136	270	0.32317	6.13617	0.0136287	merged_common	78.6707	62.8824
chr1	84282279	84285018	2131	0.08936	7.9367	0.0143162	merged_common	252.717	237.539
chr1	84695368	84696056	420	-0.824	5.62818	0.000651676	merged_common	37.1729	65.8075
chr1	84837671	84840889	1394	-0.11798	10.3157	0.000910208	merged_common	1223.46	1327.72
chr1	84933744	84935226	872	0.15614	7.09989	0.015986	merged_common	144.804	129.951
chr1	85199539	85200334	553	-0.29962	6.83886	0.007536	merged_common	103.182	126.999
chr1	85598018	85598922	487	-0.08217	8.96829	0.00852338	merged_common	486.807	515.338
chr1	85600661	85601335	354	-0.04803	8.23843	0.0149389	merged_common	297.02	307.075
chr1	85649601	85652934	909	-0.1508	8.92426	0.00336202	merged_common	461.076	511.879
chr1	85735308	85736805	1171	0.24288	8.01677	0.00272166	merged_common	281.738	238.085
chr1	85793113	85795470	615	0.00735	10.4212	0.00754884	merged_common	1374.63	1367.64
chr1	85894046	85896410	785	0.02523	9.47813	0.010043	merged_common	719.447	706.975
chr1	86018246	86018871	283	-0.07244	5.65856	0.0378889	merged_common	49.2598	51.7964
chr1	86045721	86046811	402	-0.17666	7.50268	0.0107633	merged_common	170.585	192.807
chr1	86059061	86059701	366	-0.01131	5.74517	0.0382995	merged_common	53.4277	53.8481
chr1	86064182	86065990	688	0.07919	9.87719	0.00448413	merged_common	966.607	914.979
chr1	86153963	86155431	988	-0.05745	8.65458	0.0119872	merged_common	395.04	411.088
chr1	86302967	86304082	561	-0.05559	6.8006	0.0252368	merged_common	109.35	113.645
chr1	86357887	86360625	1235	0.08654	10.3035	0.00253198	merged_common	1302.26	1226.44
chr1	86434007	86435302	307	0.14583	7.97047	0.00908615	merged_common	263.815	238.452
chr1	86440608	86443536	1791	-0.02045	8.76302	0.0131536	merged_common	431.374	437.532
chr1	86470768	86471563	257	0.28686	5.80833	0.0220078	merged_common	61.8954	50.7347
chr1	86471939	86473161	207	0.78875	6.12618	0.000169674	merged_common	91.8084	53.1429
chr1	86486803	86488616	1107	0.03083	9.1361	0.0111506	merged_common	568.696	556.673
chr1	86503427	86505173	937	0.11743	8.29748	0.00929755	merged_common	327.692	302.075
chr1	86524678	86529937	2439	-0.05203	10.8255	0.00363419	merged_common	1782.28	1847.73
chr1	86581681	86583323	706	0.17056	9.44695	0.000963403	merged_common	740.435	657.875
chr1	86586630	86587891	698	0.17574	8.7813	0.00257337	merged_common	467.613	413.984
chr1	86669631	86670920	551	-0.05645	6.69131	0.0267094	merged_common	101.342	105.386
chr1	86703090	86704693	744	-0.09041	9.76723	0.00414143	merged_common	844.542	899.161
chr1	87078186	87079008	408	-0.06261	6.28005	0.0310825	merged_common	76.0431	79.4159
chr1	87154073	87154652	267	-0.35427	5.78285	0.017737	merged_common	48.6955	62.2493
chr1	87186420	87187305	604	-0.02198	7.10412	0.0238192	merged_common	136.535	138.631
chr1	87213223	87215391	920	-0.0328	9.97639	0.00779359	merged_common	995.992	1018.9
chr1	87264015	87265658	460	0.00077	7.23421	0.0229376	merged_common	150.602	150.521
chr1	87326533	87328468	754	-0.07867	9.97369	0.00419404	merged_common	978.45	1033.29
chr1	87509566	87510703	730	-0.06203	6.97059	0.0239385	merged_common	122.75	128.142
chr1	87619918	87623137	694	0.55704	8.55737	1.26552e-08	merged_common	456.949	310.586
chr1	87755394	87757334	837	0.13129	9.61617	0.00202386	merged_common	821.328	749.885
chr1	87852702	87855236	828	0.02069	10.0054	0.00833081	merged_common	1035.21	1020.47
chr1	88007687	88009032	675	0.04661	8.76149	0.0120933	merged_common	441.049	427.027
chr1	88205208	88205902	349	-0.30137	6.43605	0.0119473	merged_common	77.998	96.118
chr1	88276384	88278292	985	-0.04941	11.4156	0.00240451	merged_common	2685.31	2778.87
chr1	88575592	88576336	348	-0.0764	6.07543	0.0331564	merged_common	65.6731	69.2446
chr1	88699023	88702819	2906	0.04361	10.2245	0.00612652	merged_common	1214.65	1178.48
chr1	89015595	89016316	239	0.12233	5.77861	0.0353118	merged_common	57.2727	52.6166
chr1	89069514	89072903	1104	-0.12731	9.98476	0.00125789	merged_common	969.505	1058.95
chr1	89453968	89457213	1029	-0.10987	10.0504	0.00184696	merged_common	1020.78	1101.55
chr1	89579850	89582045	736	-0.15258	9.77987	0.000815791	merged_common	833.813	926.829
chr1	89643886	89644498	265	0.58651	6.19387	0.00161902	merged_common	89.7055	59.7396
chr1	89927005	89927554	301	-0.12067	5.90468	0.0328831	merged_common	57.4544	62.4667
chr1	89929997	89931581	470	-0.25255	7.04066	0.00904679	merged_common	120.625	143.702
chr1	89968113	89968844	396	-0.21097	6.50354	0.0172775	merged_common	84.3347	97.6146
chr1	90014036	90014615	405	-0.60068	5.38306	0.00795085	merged_common	33.8884	51.3894
chr1	90203531	90209498	796	-0.06875	8.9124	0.00976815	merged_common	470.492	493.455
chr1	90602785	90604285	860	0.10521	9.2256	0.00513913	merged_common	620.895	577.227
chr1	90842509	90844036	870	0.39119	6.49185	0.00609301	merged_common	103.067	78.589
chr1	90914788	90915476	423	-0.11769	5.87488	0.0331033	merged_common	56.3379	61.1265
chr1	90998009	91000340	968	0.0809	9.5102	0.00587163	merged_common	749.95	709.053
chr1	91017078	91017872	491	-0.11337	6.16465	0.0293122	merged_common	68.9732	74.612
chr1	91051688	91058218	1887	0.35609	9.22936	1.32414e-06	merged_common	679.065	530.539
chr1	91179481	91180568	621	0.30838	6.99043	0.00599384	merged_common	141.496	114.265
chr1	91249529	91252138	996	0.17355	10.0373	0.000200435	merged_common	1116	989.506
chr1	91297714	91299523	772	-0.03815	9.34623	0.00976167	merged_common	642.323	659.535
chr1	91345052	91345498	233	-0.13121	5.66462	0.0350294	merged_common	48.4698	53.0847
chr1	91350962	91351884	243	-0.12481	6.41109	0.0253365	merged_common	81.4976	88.862
chr1	91366246	91366966	386	-0.07858	6.44622	0.0280493	merged_common	84.8551	89.6052
chr1	91397396	91399345	1133	0.10631	9.78182	0.00286527	merged_common	913.319	848.438
chr1	91412275	91414659	788	0.19426	9.2422	0.000717911	merged_common	647.766	566.162
chr1	91457735	91460098	1413	-0.06712	9.54257	0.00701141	merged_common	728.614	763.312
chr1	91494270	91495650	535	0.28062	9.05778	8.58238e-05	merged_common	587.355	483.533
chr1	91539727	91541616	1208	-0.05713	9.46822	0.00803804	merged_common	694.415	722.466
chr1	91800734	91802893	1155	-0.12354	7.38696	0.0155813	merged_common	160.362	174.699
chr1	92178923	92181498	1078	-0.15822	10.2313	0.000218098	merged_common	1137.93	1269.83
chr1	92472706	92474622	875	0.02447	9.65919	0.0094147	merged_common	815.434	801.72
chr1	92640671	92642447	1124	0.08174	9.29773	0.00691303	merged_common	647.439	611.776
chr1	92774614	92775207	310	-0.05307	5.84385	0.0357082	merged_common	56.3879	58.5008
chr1	92830994	92833644	954	-0.01179	9.01318	0.012308	merged_common	514.592	518.814
chr1	92906501	92907978	722	-0.10239	9.26327	0.0051795	merged_common	593.077	636.698
chr1	92909981	92912807	1069	-0.09086	10.2002	0.00257012	merged_common	1139.98	1214.08
chr1	92933709	92935502	1171	-0.00318	9.49784	0.0104749	merged_common	722.198	723.791
chr1	92956821	92957174	214	0.16669	5.40508	0.0373049	merged_common	44.8932	39.9947
chr1	93100238	93102088	401	-0.38957	6.62641	0.00453964	merged_common	86.3201	113.08
chr1	93235340	93236847	763	-0.12653	8.78728	0.00568091	merged_common	422.854	461.615
chr1	93305191	93306509	556	-0.17838	8.91811	0.00200365	merged_common	454.747	514.597
chr1	93342317	93344666	1522	0.01374	10.047	0.00846922	merged_common	1062.94	1052.86
chr1	93401233	93401930	362	0.28209	5.86194	0.0220243	merged_common	64.1326	52.7425
chr1	93443858	93446261	1504	-0.00998	10.0127	0.0086411	merged_common	1029.47	1036.62
chr1	93477288	93480372	1917	-0.07368	10.3087	0.00344495	merged_common	1236.37	1301.15
chr1	93511065	93513043	1215	-0.10674	9.10207	0.00581409	merged_common	529.578	570.246
chr1	93633973	93636652	1462	0.09641	10.2305	0.00214999	merged_common	1242.22	1161.92
chr1	93668777	93669444	313	-0.00824	6.52622	0.0293705	merged_common	91.9068	92.4333
chr1	93685102	93686999	751	0.00084	8.98883	0.0125129	merged_common	508.199	507.903
chr1	93753622	93755752	810	-0.11078	10.6755	0.000617202	merged_common	1573.91	1699.53
chr1	93801205	93802619	558	0.11503	8.49546	0.0082963	merged_common	375.58	346.796
chr1	93803293	93804958	813	-0.14916	9.52494	0.00146803	merged_common	699.587	775.789
chr1	93824725	93826186	679	0.00864	8.5305	0.0146209	merged_common	370.883	368.668
chr1	94034942	94035640	330	0.38315	6.31511	0.00801753	merged_common	90.93	69.7217
chr1	95313174	95314960	694	-0.15696	9.74689	0.00077942	merged_common	813.732	907.259
chr1	95664594	95668998	2830	0.09473	9.30276	0.00558587	merged_common	652.632	611.155
chr1	96871729	96872519	448	0.44779	5.94836	0.00845427	merged_common	72.1164	52.8732
chr1	97659304	97662810	2320	0.08646	10.4736	0.0021013	merged_common	1465.2	1379.97
chr1	97760346	97761614	738	-0.53222	6.25294	0.00212607	merged_common	63.4184	91.7127
chr1	97768088	97771431	1747	-0.00323	9.87288	0.00919969	merged_common	936.584	938.684
chr1	97975024	97977614	1914	-0.28645	8.46198	0.000470498	merged_common	319.297	389.426
chr1	98094479	98096297	884	-0.09514	9.66779	0.00403868	merged_common	787	840.649
chr1	100231086	100232130	634	-0.12365	7.14912	0.0183705	merged_common	135.984	148.153
chr1	101901781	101903243	878	0.67482	6.90366	4.20649e-05	merged_common	151.279	94.7629
chr1	104768447	104769622	615	0.00438	6.90863	0.0257248	merged_common	120.327	119.963
chr1	104993906	104994569	310	-0.11579	6.15025	0.0294659	merged_common	68.231	73.9329
chr1	105355057	105357179	1410	-0.21318	9.59463	0.000152944	merged_common	718.1	832.45
chr1	105662740	105665487	1442	0.06562	10.3403	0.00400445	merged_common	1326.19	1267.22
chr1	105780193	105782291	686	0.03364	8.41954	0.0145524	merged_common	346.416	338.431
chr1	105971404	105972467	471	0.30509	7.09836	0.00522347	merged_common	152.314	123.282
chr1	105988750	105994343	2189	-0.12988	10.6998	0.000235716	merged_common	1590.08	1739.87
chr1	106171150	106175062	913	-0.17213	10.5295	3.68998e-05	merged_common	1392.47	1568.93
chr1	106711990	106715021	2153	-0.00111	9.65658	0.00992867	merged_common	806.776	807.397
chr1	106758564	106760579	880	0.09398	9.30237	0.00577147	merged_common	652.286	611.149
chr1	106795458	106797319	993	0.1319	9.81923	0.00139753	merged_common	945.661	863.038
chr1	107589976	107591007	302	0.34976	6.28356	0.0101142	merged_common	87.9395	69.0074
chr1	107917418	107918889	264	-0.72833	6.0168	0.000569103	merged_common	50.3052	83.3416
chr1	111864005	111865458	694	0.21218	8.8747	0.00103639	merged_common	505.228	436.129
chr1	118310094	118311909	888	-0.10287	9.24107	0.00534446	merged_common	583.923	627.08
chr1	118321381	118323231	608	0.28448	9.05759	7.06441e-05	merged_common	588.064	482.823
chr1	118387873	118390808	1813	-0.03805	9.86738	0.00791115	merged_common	921.829	946.465
chr1	118458770	118460082	861	-0.26376	7.51405	0.00472964	merged_common	166.822	200.288
chr1	118481333	118482921	1140	-0.1438	7.13182	0.0168042	merged_common	133.428	147.413
chr1	118483130	118483730	220	-0.00123	6.79354	0.0267451	merged_common	110.885	110.98
chr1	118627654	118628548	420	0.0017	6.5099	0.029531	merged_common	91.1866	91.0792
chr1	119047791	119048329	216	-0.08006	5.89451	0.0351509	merged_common	57.8594	61.161
chr1	119051874	119054474	1610	-0.23602	7.46645	0.00648549	merged_common	162.967	191.933
chr1	119417976	119423241	3657	0.17742	9.49708	0.000723136	merged_common	768.441	679.519
chr1	119492043	119492824	409	-0.20744	5.85943	0.0281108	merged_common	54.0308	62.386
chr1	119502491	119505325	2039	0.20811	9.41175	0.000320779	merged_common	732.053	633.717
chr1	119525186	119527061	1121	0.02109	9.27306	0.0109756	merged_common	623.223	614.179
chr1	119647936	119649372	800	-0.16273	9.43086	0.00118799	merged_common	652.347	730.239
chr1	119835717	119838037	1490	-0.13287	9.59984	0.00190958	merged_common	741.039	812.529
chr1	119912462	119913810	745	-0.0189	7.91444	0.0179752	merged_common	239.684	242.845
chr1	119997011	119997560	302	0.654	5.56052	0.00418465	merged_common	59.1998	37.6224
chr1	120072922	120074487	754	0.22835	7.51747	0.00663003	merged_common	198.314	169.283
chr1	120119765	120121924	1353	0.04681	9.33099	0.00936401	merged_common	654.566	633.669
chr1	120263948	120265781	1144	-0.30138	8.22311	0.000598428	merged_common	269.179	331.715
chr1	120602771	120603745	316	-0.18877	6.38876	0.0214978	merged_common	78.4866	89.4584
chr1	121096479	121097687	665	-0.22865	7.14107	0.00932646	merged_common	130.395	152.789
chr1	121326531	121328809	1107	-0.17305	9.90432	0.000291098	merged_common	902.507	1017.52
chr1	121430557	121432247	768	0.15219	9.22026	0.00219374	merged_common	628.755	565.807
chr1	121566828	121568400	911	0.15596	9.39634	0.00150743	merged_common	711.303	638.419
chr1	125431788	125436522	3527	0.0234	9.84928	0.00873747	merged_common	929.931	914.97
chr1	125559819	125562480	1462	-0.13796	9.77458	0.00127484	merged_common	834.981	918.77
chr1	125911274	125912618	634	-0.10818	6.59701	0.0242751	merged_common	93.2428	100.503
chr1	126492350	126493078	427	-0.22473	6.56545	0.0172955	merged_common	87.6137	102.382
chr1	126737672	126738559	438	0.03709	6.42763	0.0300257	merged_common	87.1951	84.982
chr1	126829863	126830961	342	-0.20012	6.94465	0.014154	merged_common	114.928	132.029
chr1	127204416	127207339	949	0.06977	9.91556	0.00524956	merged_common	989.424	942.713
chr1	127242427	127243090	416	0.39851	5.8474	0.012335	merged_common	66.1035	50.1489
chr1	127273592	127274311	416	-0.05577	5.57137	0.040611	merged_common	46.6397	48.4779
chr1	127676900	127678100	705	0.20293	6.91783	0.0141338	merged_common	129.723	112.702
chr1	127773037	127776583	1399	0.04072	9.96586	0.00733261	merged_common	1014.27	986.038
chr1	127868335	127869775	625	-0.10616	8.75863	0.00750755	merged_common	417.476	449.354
chr1	128101959	128104527	1639	0.06454	9.81395	0.00602955	merged_common	920.466	880.195
chr1	128243615	128245883	777	0.02181	9.57622	0.00981124	merged_common	769.152	757.612
chr1	128358639	128360229	884	0.05129	8.79803	0.0115798	merged_common	453.097	437.271
chr1	128416219	128417778	919	0.07529	9.5103	0.00620242	merged_common	748.545	710.482
chr1	128456985	128457694	329	0.23935	5.66469	0.0288727	merged_common	55.1147	46.6891
chr1	128472285	128473028	241	-0.10857	5.97181	0.0322471	merged_common	60.4439	65.1681
chr1	128589617	128593745	1829	0.2769	9.29094	3.66063e-05	merged_common	689.492	569.081
chr1	128832216	128832826	320	0.26829	6.4771	0.0133266	merged_common	97.7649	81.1745
chr1	130461759	130463256	923	-0.06356	8.62827	0.0115527	merged_common	387.081	404.515
chr1	130715083	130718644	2631	-0.06825	10.0186	0.00491115	merged_common	1013.07	1062.15
chr1	131094980	131098251	2572	0.0353	10.2777	0.00659731	merged_common	1256.64	1226.27
chr1	131137638	131139210	590	0.00655	9.04303	0.0122273	merged_common	528.7	526.305
chr1	131152815	131154018	515	-0.04328	8.35147	0.0144478	merged_common	321.758	331.556
chr1	131173126	131173806	222	-0.38313	5.51499	0.0190846	merged_common	40.0415	52.2209
chr1	131198181	131200290	1736	1.02916	6.84946	1.19224e-08	merged_common	164.739	80.7214
chr1	131244554	131246290	815	0.08448	8.86274	0.00883985	merged_common	479.365	452.101
chr1	131278194	131279912	1200	0.48693	6.65062	0.00164209	merged_common	118.94	84.8684
chr1	131523550	131529096	3462	-0.15541	10.3306	0.000185435	merged_common	1220.2	1358.99
chr1	131643116	131644278	700	0.256	6.63167	0.013702	merged_common	108.359	90.7402
chr1	131688626	131690736	261	0.43416	6.50167	0.00403327	merged_common	105.328	77.9561
chr1	131797373	131797970	215	-0.52515	5.66237	0.00684636	merged_common	42.2182	60.7556
chr1	131827151	131829674	1005	-0.02876	9.70882	0.0090319	merged_common	828.547	845.23
chr1	131866933	131868433	603	0.01462	9.03916	0.0120886	merged_common	528.76	523.429
chr1	131909847	131911979	865	-0.12535	10.4832	0.000487619	merged_common	1370.49	1494.89
chr1	131962494	131964198	714	-0.28478	8.72288	0.000236378	merged_common	382.811	466.35
chr1	132006977	132009761	839	0.17161	10.1611	0.000147739	merged_common	1215.14	1078.86
chr1	132067278	132068396	570	-0.11623	7.27657	0.0179602	merged_common	148.926	161.421
chr1	132137895	132139921	1633	0.10931	8.25145	0.0100764	merged_common	316.51	293.414
chr1	132189809	132191183	801	-0.38764	7.10983	0.0020555	merged_common	120.761	157.986
chr1	132298374	132299815	427	-0.12068	8.11373	0.0105174	merged_common	265.651	288.829
chr1	132315718	132318460	604	0.39525	8.84143	2.43805e-06	merged_common	526.05	399.986
chr1	132387807	132392262	3782	-0.11904	9.54064	0.00296749	merged_common	714.663	776.133
chr1	132416825	132418711	965	-0.00056	9.30291	0.0112189	merged_common	631.496	631.741
chr1	132476382	132478500	1215	0.08829	9.37938	0.00581753	merged_common	686.695	645.93
chr1	132880122	132881744	509	-0.13155	7.74611	0.0120871	merged_common	205.122	224.704
chr1	133023923	133026456	1252	-0.11032	9.49446	0.00368295	merged_common	694.244	749.414
chr1	133033180	133034431	530	-0.02762	7.88431	0.0178565	merged_common	234.022	238.545
chr1	133045443	133048164	931	-0.13616	9.68319	0.00154949	merged_common	784.217	861.836
chr1	133067862	133070222	960	0.02746	7.74008	0.0189163	merged_common	215.839	211.769
chr1	133130389	133136494	1222	0.16098	10.2461	0.000190999	merged_common	1284.18	1148.59
chr1	133163646	133164641	567	-0.01597	7.32886	0.0220778	merged_common	159.883	161.663
chr1	133181100	133182956	432	-0.00446	7.177	0.0234065	merged_common	144.484	144.932
chr1	133241057	133241720	225	-0.40125	6.10343	0.00926766	merged_common	59.8303	79.015
chr1	133255694	133257668	1238	-1.0667	6.49268	1.38946e-07	merged_common	62.221	130.33
chr1	133363185	133364279	557	-0.05305	7.75489	0.0178164	merged_common	212.065	220.008
chr1	133417618	133419024	632	0.2609	7.52241	0.00475485	merged_common	201.252	167.958
chr1	133420899	133424812	3092	-0.20312	10.2001	2.37657e-05	merged_common	1096.39	1262.14
chr1	133492196	133493717	943	-0.17741	6.78018	0.0172383	merged_common	103.356	116.88
chr1	133609140	133610501	948	0.09748	9.4072	0.00496834	merged_common	702.298	656.413
chr1	133659799	133661894	1300	0.12151	9.34271	0.00360588	merged_common	677.213	622.511
chr1	133798214	133801572	2564	0.06155	8.9303	0.0104031	merged_common	498.371	477.556
chr1	133908199	133909033	654	0.03398	6.36698	0.0305493	merged_common	83.5154	81.5713
chr1	133917224	133918276	697	-0.49773	6.33364	0.00285792	merged_common	67.8734	95.8366
chr1	133920066	133920674	189	-0.45877	6.29125	0.0044445	merged_common	66.8041	91.8135
chr1	133920816	133921566	412	-0.2506	6.23055	0.0185771	merged_common	68.8436	81.9033
chr1	133961594	133962016	147	0.13303	5.18316	0.0437871	merged_common	38.0461	34.6947
chr1	134060515	134061646	675	0.1468	7.07169	0.016893	merged_common	141.542	127.848
chr1	134062937	134063937	745	0.46898	6.4286	0.00318426	merged_common	101.342	73.2172
chr1	134075565	134079849	3222	0.10427	9.73672	0.00313381	merged_common	884.584	822.907
chr1	134086585	134087373	369	0.35123	5.80332	0.0157662	merged_common	63.0723	49.4434
chr1	134092664	134094282	662	0.24811	6.82167	0.0119731	merged_common	123.274	103.797
chr1	134098528	134099974	1064	0.35107	6.97728	0.00426471	merged_common	142.302	111.565
chr1	134232806	134236041	2577	-0.04771	7.2156	0.0221793	merged_common	146.194	151.11
chr1	134298501	134299765	636	-0.15231	8.55849	0.00530542	merged_common	357.633	397.454
chr1	134304273	134304811	299	-0.1353	5.78433	0.0337898	merged_common	52.5887	57.7593
chr1	134360946	134362616	801	0.03071	9.66916	0.00904444	merged_common	822.867	805.536
chr1	134381683	134382379	269	0.1766	5.87859	0.0280013	merged_common	62.5479	55.3415
chr1	134405173	134406985	930	0.15227	9.21086	0.00217663	merged_common	624.689	562.116
chr1	134414710	134417414	902	-0.0567	9.93697	0.00611316	merged_common	961.151	999.678
chr1	134454841	134456340	844	-0.14852	9.56627	0.00138066	merged_common	720.078	798.158
chr1	134493997	134495988	932	0.07972	9.59787	0.00558212	merged_common	796.61	753.785
chr1	134513148	134514189	399	-0.22925	6.8598	0.0120614	merged_common	107.275	125.751
chr1	134555967	134557516	813	-0.07052	8.99273	0.00919702	merged_common	497.127	522.03
chr1	134559850	134561929	784	-0.22252	10.6611	4.61045e-07	merged_common	1499.03	1749.02
chr1	134646283	134647307	333	-0.20906	6.9625	0.0132119	merged_common	115.999	134.087
chr1	134708968	134709539	214	-0.067	5.75154	0.0376031	merged_common	52.6383	55.1405
chr1	134801596	134802190	348	-0.13276	5.92909	0.0311359	merged_common	58.1904	63.7994
chr1	134802852	134804095	494	-0.29112	6.43112	0.0131833	merged_common	78.0085	95.4504
chr1	134954104	134956574	1595	-0.01246	9.23809	0.0113625	merged_common	601.266	606.482
chr1	134962021	134963283	715	0.09107	8.44023	0.0110192	merged_common	358.484	336.554
chr1	134987388	134988244	487	-0.2837	6.39319	0.0130786	merged_common	76.18	92.7349
chr1	135104766	135105691	402	-0.19712	6.96126	0.0141631	merged_common	116.38	133.419
chr1	135145975	135148705	1181	-0.0066	10.4323	0.00753832	merged_common	1378.62	1384.94
chr1	135258621	135259219	245	0.08629	5.45579	0.0414644	merged_common	45.2214	42.596
chr1	135281673	135284544	2151	-0.07799	9.85228	0.00472005	merged_common	899.691	949.665
chr1	135312579	135314390	1003	0.1414	9.36166	0.00221137	merged_common	690.913	626.409
chr1	135368324	135369227	274	0.26244	6.4247	0.0144787	merged_common	94.0868	78.438
chr1	135374191	135375460	707	0.16269	7.74656	0.00985309	merged_common	227.214	202.983
chr1	135429249	135431101	1050	-0.05185	9.33908	0.00903757	merged_common	636.12	659.398
chr1	135509757	135510961	800	-0.11561	6.7249	0.0235488	merged_common	101.624	110.103
chr1	135583109	135586046	2189	-0.15218	7.95494	0.00859975	merged_common	235.38	261.566
chr1	135685162	135689342	2784	-0.00815	9.55489	0.0102307	merged_common	750.035	754.285
chr1	135699033	135699837	374	-0.05209	6.03077	0.0336232	merged_common	64.21	66.5707
chr1	135728537	135731920	799	0.17983	8.73958	0.00264803	merged_common	454.928	401.614
chr1	135765497	135767995	861	0.07076	9.50793	0.00670013	merged_common	746.144	710.431
chr1	135793651	135794601	437	0.34515	6.08426	0.0133862	merged_common	76.4707	60.1997
chr1	135818452	135819246	354	-0.18454	6.66167	0.0184763	merged_common	94.97	107.929
chr1	135836422	135839694	1146	-0.34946	7.80008	0.00064741	merged_common	197.451	251.569
chr1	136007422	136008433	476	0.01843	6.94885	0.0253073	merged_common	124.333	122.755
chr1	136017543	136019205	645	-0.13873	9.02845	0.00373546	merged_common	497.684	547.918
chr1	136130926	136132633	637	0.15377	8.41292	0.00591056	merged_common	359.489	323.144
chr1	136140011	136140807	282	0.13602	6.5022	0.0237023	merged_common	95.0233	86.4737
chr1	136233825	136234695	513	0.10271	6.87438	0.0218961	merged_common	121.578	113.223
chr1	136259750	136260879	684	-0.28489	6.91548	0.00781623	merged_common	109.367	133.244
chr1	136344294	136346865	1399	-0.06486	10.2972	0.00417075	merged_common	1230.27	1286.84
chr1	136414619	136416057	819	-0.22678	8.95323	0.000592901	merged_common	458.202	536.197
chr1	136465873	136466786	565	0.35203	7.32785	0.0018774	merged_common	181.505	142.206
chr1	136624176	136626213	1044	-0.15671	10.1856	0.000260363	merged_common	1103.02	1229.58
chr1	136685285	136686030	282	0.24586	5.72869	0.0264337	merged_common	57.7448	48.697
chr1	136781767	136782356	342	0.06651	5.63515	0.0390143	merged_common	50.8581	48.5667
chr1	136945842	136949785	3100	0.06187	8.45565	0.0128195	merged_common	358.688	343.631
chr1	136952361	136953677	699	0.02186	6.5736	0.0287537	merged_common	95.9712	94.528
chr1	137898191	137901199	580	0.11003	8.40294	0.00930882	merged_common	351.64	325.819
chr1	138173485	138175354	1205	1.25794	6.68451	1.2279e-10	merged_common	159.066	66.5119
chr1	138244141	138244749	421	-0.02443	5.32911	0.0439217	merged_common	39.8607	40.5414
chr1	138550405	138550739	215	0.2442	5.56044	0.029291	merged_common	51.3588	43.3614
chr1	138617338	138620619	2197	-0.05316	10.0255	0.00606685	merged_common	1023.23	1061.63
chr1	138841479	138842042	225	0.17934	5.59159	0.0337291	merged_common	51.3133	45.3151
chr1	138843310	138844077	452	0.71814	5.64414	0.00188643	merged_common	64.1426	38.991
chr1	138848279	138849053	528	0.14231	5.94575	0.0309573	merged_common	64.7543	58.6718
chr1	138855834	138857178	787	0.06603	8.78876	0.0104525	merged_common	452.5	432.257
chr1	138962867	138964735	987	-0.1232	10.1141	0.00110851	merged_common	1061.93	1156.6
chr1	138983333	138983973	295	0.08658	5.99718	0.0330765	merged_common	65.8207	61.9868
chr1	139421425	139423473	1028	-0.01409	9.67236	0.00968218	merged_common	811.988	819.957
chr1	139454324	139455611	630	0.00982	8.41937	0.0151376	merged_common	343.527	341.197
chr1	140180593	140181620	643	-0.29447	6.09615	0.0167292	merged_common	61.7734	75.7611
chr1	140181767	140183457	967	0.037	6.30712	0.0312919	merged_common	80.205	78.1742
chr1	140245492	140246777	599	-0.24805	6.75182	0.0128407	merged_common	98.8929	117.445
chr1	142588507	142589633	261	-0.2501	6.33464	0.0171417	merged_common	74.007	88.0158
chr1	143640693	143641741	314	-0.16404	6.22715	0.0263065	merged_common	70.7731	79.2957
chr1	143701358	143703507	1242	0.06088	9.81204	0.00629716	merged_common	918.083	880.147
chr1	143738895	143740558	826	0.06846	9.22661	0.00830979	merged_common	613.466	585.035
chr1	143776130	143778372	1367	0.07111	10.0145	0.00467842	merged_common	1060.13	1009.14
chr1	144002084	144005304	2152	0.30724	8.83198	7.75902e-05	merged_common	506.915	409.682
chr1	146805547	146806130	368	0.28741	5.56069	0.0267562	merged_common	52.1428	42.7243
chr1	149959973	149961614	1198	0.89406	6.81556	5.53366e-07	merged_common	153.553	82.6264
chr1	150099387	150100544	622	0.65307	6.46988	0.000360021	merged_common	111.154	70.6856
chr1	150392066	150394686	1489	-0.02912	10.0027	0.0079884	merged_common	1015.61	1036.32
chr1	150991416	150993908	1883	-0.25455	8.28758	0.00142821	merged_common	286.086	341.29
chr1	151024903	151025652	436	0.34993	5.87885	0.0160536	merged_common	66.4324	52.1243
chr1	151250519	151251175	403	0.04851	5.54439	0.0410385	merged_common	47.4602	45.8909
chr1	151343007	151347493	1794	-0.00495	10.187	0.00823209	merged_common	1163.76	1167.76
chr1	151427168	151430108	1757	-0.09783	9.92852	0.00295747	merged_common	942.014	1008.11
chr1	151499568	151501602	1010	-0.01613	10.3845	0.00739773	merged_common	1329.29	1344.24
chr1	151570950	151572940	683	0.13897	8.72611	0.00533585	merged_common	444.363	403.556
chr1	151754264	151756539	1335	0.06541	9.98204	0.00525807	merged_common	1034.52	988.663
chr1	151947583	151948381	309	-0.00298	6.05638	0.0343991	merged_common	66.4819	66.6194
chr1	152084527	152085410	328	0.4923	5.93441	0.00613803	merged_common	72.5327	51.5628
chr1	152087970	152091438	1910	-0.16852	10.0771	0.000218769	merged_common	1018.96	1145.21
chr1	152385809	152387045	668	0.15217	9.10684	0.0026179	merged_common	581.214	523.032
chr1	152399495	152401611	732	-0.21431	9.18125	0.000487559	merged_common	538.983	625.3
chr1	152436622	152438005	800	0.14633	6.94903	0.0180335	merged_common	129.984	117.447
chr1	152622417	152625680	2509	-0.16205	9.30094	0.00152635	merged_common	596.308	667.195
chr1	152765679	152768120	1252	0.09346	10.2936	0.00215619	merged_common	1296.47	1215.14
chr1	152807777	152810272	320	0.95754	6.81211	1.18058e-07	merged_common	156.593	80.6353
chr1	152901321	152904893	1085	-0.19401	10.0591	6.74812e-05	merged_common	997.432	1141
chr1	152954760	152955616	395	0.1179	5.96574	0.0322471	merged_common	65.1047	59.9958
chr1	153185708	153186389	341	-0.08098	6.04464	0.0326343	merged_common	64.1844	67.8901
chr1	153329517	153334007	3067	-0.12648	10.3974	0.000582653	merged_common	1290.91	1409.19
chr1	153424656	153425597	516	0.30079	6.8587	0.00763257	merged_common	128.809	104.569
chr1	153485964	153488082	1355	0.0495	10.0021	0.00653485	merged_common	1043.25	1008.06
chr1	153549237	153550045	377	-0.05647	6.98901	0.0237688	merged_common	124.567	129.539
chr1	153641722	153642286	208	-0.15149	5.61733	0.035293	merged_common	46.5783	51.7352
chr1	153739817	153743238	714	0.63415	7.55785	2.07255e-06	merged_common	234.741	151.248
chr1	153748951	153749968	291	-0.21737	7.02376	0.0123798	merged_common	120.683	140.307
chr1	153751674	153754041	543	0.21125	7.47827	0.00821142	merged_common	191.858	165.725
chr1	153899140	153902468	1157	-0.10087	10.3517	0.00160181	merged_common	1261.84	1353.22
chr1	154884151	154884838	290	-0.04398	5.78094	0.0372736	merged_common	54.1523	55.8285
chr1	155028800	155029448	345	-0.11472	6.02705	0.0316454	merged_common	62.6694	67.8563
chr1	155082691	155084279	620	-0.08686	7.94919	0.0142846	merged_common	239.812	254.694
chr1	155096067	155099779	2956	-0.1388	10.6531	0.000169366	merged_common	1534.6	1689.58
chr1	155145712	155146992	927	-0.13638	7.5652	0.0133661	merged_common	180.645	198.554
chr1	155158239	155159814	694	-0.04019	9.60787	0.00864864	merged_common	769.499	791.236
chr1	155243130	155245773	1321	-0.0315	9.03122	0.0116349	merged_common	517.52	528.944
chr1	155416238	155417638	920	-0.00699	9.82511	0.00932432	merged_common	904.9	909.295
chr1	155525997	155527275	681	-0.23655	6.78297	0.0118764	merged_common	101.455	119.531
chr1	155557585	155559302	837	-0.13321	9.83486	0.00135471	merged_common	872.043	956.396
chr1	155741461	155743250	1002	-0.46802	7.23596	0.000443841	merged_common	128.173	177.29
chr1	155811087	155813702	1511	-0.08188	9.96886	0.00396324	merged_common	974.096	1030.98
chr1	155971720	155974460	1153	0.12203	10.1302	0.00112682	merged_common	1169.09	1074.27
chr1	156034511	156037747	1257	0.01398	9.87024	0.00902442	merged_common	940.465	931.395
chr1	156040547	156042781	523	-0.07243	8.20189	0.0135784	merged_common	287.153	301.937
chr1	156204380	156205176	443	-0.23413	6.4505	0.0172517	merged_common	80.6406	94.8493
chr1	156303000	156303796	464	0.01969	6.05353	0.0343991	merged_common	66.8741	65.9676
chr1	156420433	156421479	395	0.15111	7.96023	0.00907346	merged_common	262.429	236.333
chr1	156472651	156474740	1479	0.11203	8.4969	0.00863006	merged_common	375.564	347.504
chr1	156558253	156560032	730	-0.0078	9.96247	0.00887492	merged_common	995.012	1000.41
chr1	156615520	156617951	510	1.68817	6.57682	1.95666e-16	merged_common	171.362	53.1772
chr1	156672785	156675075	1301	0.06244	9.7293	0.00661035	merged_common	867.38	830.64
chr1	156717939	156719668	766	-0.0214	9.87492	0.00873682	merged_common	932.022	945.95
chr1	156938507	156940333	847	-0.05662	9.7618	0.00686355	merged_common	851.28	885.354
chr1	157086157	157086862	377	-0.39698	5.83621	0.012335	merged_common	49.7878	65.558
chr1	157101171	157101740	236	-0.28512	5.77164	0.0219759	merged_common	49.4905	60.3048
chr1	157410501	157413491	1671	-0.20251	10.7085	1.82733e-06	merged_common	1559.92	1795
chr1	157443412	157443896	269	-0.04398	5.78094	0.0372736	merged_common	54.1523	55.8285
chr1	157449379	157450612	546	0.16729	6.25776	0.0247501	merged_common	81.0874	72.2094
chr1	157458469	157459099	317	0.2802	6.26141	0.0155371	merged_common	84.5369	69.6142
chr1	158355649	158356537	554	0.11336	6.1744	0.0293122	merged_common	75.1176	69.4412
chr1	159231265	159233862	1301	-0.08037	10.2192	0.00318807	merged_common	1159.26	1225.67
chr1	160043923	160047191	719	0.07189	9.06903	0.00866902	merged_common	550.644	523.877
chr1	160194441	160196051	995	0.16544	8.82593	0.00299496	merged_common	480.586	428.517
chr1	160211204	160213891	1396	0.03048	10.003	0.00782662	merged_common	1037.01	1015.33
chr1	160791580	160793463	1051	-0.08651	9.97697	0.00363901	merged_common	978.016	1038.46
chr1	160905781	160908402	903	-0.08842	10.1463	0.00284464	merged_common	1099.11	1168.58
chr1	161033854	161038288	881	-0.12571	10.0172	0.00124316	merged_common	992.075	1082.4
chr1	161069848	161072052	1255	0.18179	9.23758	0.00105448	merged_common	642.911	566.796
chr1	161130372	161131924	853	0.11159	8.81739	0.00673936	merged_common	468.916	434.013
chr1	161142563	161143103	271	0.36397	5.70893	0.0174668	merged_common	59.3393	46.108
chr1	161170508	161171085	256	-0.08374	6.53928	0.0265313	merged_common	90.3473	95.7466
chr1	161195367	161196526	541	0.26034	6.92996	0.00948894	merged_common	133.448	111.414
chr1	161248542	161251649	2369	0.1847	9.39615	0.000701607	merged_common	718.329	632.008
chr1	161727279	161727701	246	-0.10494	5.84952	0.0345179	merged_common	55.6014	59.7965
chr1	161875152	161877851	1284	0.06899	9.79393	0.00576167	merged_common	909.182	866.728
chr1	161968697	161970149	664	0.21171	8.79752	0.00116254	merged_common	478.832	413.478
chr1	162217199	162219662	647	0.08775	7.1541	0.0204926	merged_common	146.827	138.163
chr1	162476403	162478278	1324	-0.27672	9.00595	0.000107726	merged_common	467.101	565.863
chr1	162547378	162549409	957	0.15966	8.78052	0.00344248	merged_common	464.763	416.072
chr1	162569909	162572137	953	-0.14732	10.1062	0.000470582	merged_common	1047.37	1159.97
chr1	162738726	162741037	1483	0.01122	10.1106	0.00832942	merged_common	1109.87	1101.28
chr1	162858675	162859687	195	0.06469	5.74855	0.0376031	merged_common	54.9823	52.5714
chr1	162863659	162866547	2512	-0.39933	7.43317	0.000779315	merged_common	150.488	198.478
chr1	162897547	162898815	700	-0.59886	6.58567	0.000476748	merged_common	78.0453	118.201
chr1	163311050	163314468	1336	-0.22327	8.57573	0.00148306	merged_common	353.14	412.247
chr1	163402819	163404374	686	0.24352	8.89346	0.000450908	merged_common	517.43	437.064
chr1	163779206	163780403	632	0.1271	8.60076	0.00650932	merged_common	405.711	371.498
chr1	163929187	163930963	983	0.02153	9.99615	0.00835255	merged_common	1028.92	1013.68
chr1	163994081	163995855	761	0.08204	9.24458	0.00711347	merged_common	624.086	589.587
chr1	164224052	164225747	568	-0.00902	8.92199	0.0127403	merged_common	483.536	486.569
chr1	164229113	164229522	188	-0.13495	5.3404	0.0418302	merged_common	38.6642	42.4554
chr1	164247845	164250770	1390	0.01476	9.67153	0.00963472	merged_common	819.676	811.333
chr1	164275213	164276123	532	0.01876	7.66646	0.01969	merged_common	204.483	201.842
chr1	164306315	164308233	743	0.1175	9.16015	0.00449498	merged_common	595.889	549.281
chr1	164455627	164459125	2140	0.0798	8.87423	0.00908543	merged_common	482.415	456.455
chr1	164796628	164798041	266	0.1867	6.39769	0.0214615	merged_common	89.9493	79.0306
chr1	164898863	164899539	259	-0.115	6.0693	0.0312618	merged_common	64.5256	69.8796
chr1	165191537	165192227	384	0.43372	5.97728	0.00857974	merged_common	73.2187	54.2075
chr1	165192462	165195022	1697	0.09423	9.49731	0.0048896	merged_common	746.721	699.507
chr1	165235810	165237797	885	0.087	9.50273	0.00537622	merged_common	747.656	703.902
chr1	165281316	165282876	778	-0.11186	8.84207	0.00650227	merged_common	441.46	477.051
chr1	165458865	165462771	1133	0.03092	10.3248	0.00683331	merged_common	1296.34	1268.85
chr1	165589005	165589705	416	-0.56673	5.65644	0.00558344	merged_common	41.4435	61.3846
chr1	165618071	165618590	280	-0.13992	5.62337	0.035293	merged_common	46.9616	51.7444
chr1	165633348	165635115	1022	-0.19057	9.481	0.000481895	merged_common	668.932	763.395
chr1	165641259	165643365	1341	0.02028	9.76227	0.00911659	merged_common	874.558	862.35
chr1	165700389	165703260	2444	0.25248	6.34232	0.0156972	merged_common	88.5586	74.3407
chr1	165704885	165709057	3012	0.01877	9.39204	0.0106242	merged_common	676.256	667.514
chr1	165717936	165719095	713	0.7604	6.07424	0.000322797	merged_common	87.696	51.7698
chr1	165763082	165765365	872	0.10859	8.96586	0.00636555	merged_common	519.203	481.558
chr1	165780052	165782194	600	-0.04298	7.23791	0.0223399	merged_common	148.716	153.214
chr1	165814515	165815176	413	-0.02282	5.42118	0.0428942	merged_common	42.5112	43.1889
chr1	165840687	165841641	367	-0.28563	6.63622	0.0103993	merged_common	90.0969	109.823
chr1	165844351	165846161	719	0.13297	8.35294	0.00784297	merged_common	342.373	312.228
chr1	166000522	166003760	1495	-0.13563	10.3238	0.000476072	merged_common	1222.83	1343.36
chr1	166047659	166049009	559	0.13877	7.19518	0.016674	merged_common	153.763	139.662
chr1	166126890	166127997	642	-0.00736	6.92724	0.0255135	merged_common	121.395	122.015
chr1	166253843	166254661	414	-0.08959	6.53623	0.0265313	merged_common	89.9739	95.7383
chr1	166308600	166309710	591	-0.09933	7.10657	0.0200287	merged_common	133.15	142.64
chr1	166378531	166381053	1143	-0.15682	9.97554	0.000467115	merged_common	953.527	1063.02
chr1	166408908	166410308	692	-0.10054	9.29574	0.00521197	merged_common	606.965	650.773
chr1	166939844	166940482	298	0.23932	6.09244	0.0219362	merged_common	74.1359	62.8038
chr1	167000184	167003175	1153	-0.10834	10.2582	0.0014344	merged_common	1179.55	1271.54
chr1	167270388	167270833	194	-0.41445	5.72011	0.013532	merged_common	45.6608	60.8563
chr1	167282604	167285650	2316	0.17183	9.87236	0.000326207	merged_common	994.808	883.107
chr1	167307682	167309486	750	-0.05626	9.75709	0.00700098	merged_common	848.611	882.358
chr1	167339988	167340871	418	0.01652	7.41893	0.0214312	merged_common	172.11	170.151
chr1	167349535	167351167	840	-0.12978	9.33528	0.00302406	merged_common	617.541	675.668
chr1	167391999	167394730	2259	-0.02201	9.15369	0.0114057	merged_common	565.226	573.916
chr1	167598157	167598994	481	-0.16556	6.15046	0.0267157	merged_common	67.0739	75.2302
chr1	167618063	167618862	449	-0.44227	6.56351	0.00319914	merged_common	81.1419	110.251
chr1	167688391	167689413	452	-0.37901	6.44589	0.00667163	merged_common	76.4468	99.4152
chr1	167802768	167803375	322	-0.35863	5.87089	0.0160536	merged_common	51.6815	66.2664
chr1	168429065	168433004	2606	-0.12963	9.44519	0.00257608	merged_common	666.46	729.116
chr1	169530922	169532338	604	0.13827	7.72879	0.0115233	merged_common	222.541	202.202
chr1	169655474	169658094	230	-0.0022	6.29917	0.031688	merged_common	78.6879	78.808
chr1	169745246	169747910	1786	0.01134	6.8701	0.0260518	merged_common	117.439	116.52
chr1	169968540	169970046	542	0.18501	8.42275	0.00372724	merged_common	365.887	321.85
chr1	170108511	170111139	1545	-0.00309	7.21876	0.0230907	merged_common	148.798	149.117
chr1	170173608	170175780	1073	-0.02425	9.64718	0.00936962	merged_common	795.134	808.613
chr1	170214302	170215867	924	0.18266	9.66153	0.000376867	merged_common	862.787	760.181
chr1	170255030	170256086	550	0.06029	8.43958	0.0128694	merged_common	354.52	340.01
chr1	170588560	170590385	1048	-0.12109	9.602	0.00260126	merged_common	745.185	810.431
chr1	170643764	170645239	619	0.22698	7.56397	0.00626984	merged_common	204.713	174.911
chr1	170866518	170869222	1072	0.13818	9.44466	0.00213803	merged_common	731.011	664.244
chr1	170884199	170885706	1041	-0.04681	9.2635	0.00966733	merged_common	604.708	624.65
chr1	170907358	170908653	701	0.34621	6.70037	0.00620177	merged_common	117.253	92.2364
chr1	171032974	171034745	756	-0.18297	8.18483	0.00511113	merged_common	273.111	310.041
chr1	171036550	171038758	1765	-0.00215	9.10547	0.0120149	merged_common	550.422	551.243
chr1	171044000	171045430	660	0.17529	8.35152	0.00459398	merged_common	347.09	307.379
chr1	171056430	171059895	2662	1.36415	6.583	1.59384e-11	merged_common	153.817	59.7524
chr1	171063744	171066314	773	-0.19189	10.3083	2.8627e-05	merged_common	1186.42	1355.2
chr1	171070546	171070960	235	-0.02612	7.1657	0.0231635	merged_common	142.285	144.885
chr1	171071699	171073965	950	0.0516	9.33686	0.0090417	merged_common	658.327	635.197
chr1	171077730	171081848	2489	0.01985	9.33871	0.0107429	merged_common	651.958	643.049
chr1	171085238	171086065	400	-0.40848	5.87383	0.0109021	merged_common	50.8999	67.5587
chr1	171101750	171103509	860	-0.02417	8.90974	0.0124388	merged_common	476.937	484.995
chr1	171110695	171112453	583	-0.14562	8.58288	0.00562563	merged_common	364.575	403.295
chr1	171113411	171114607	826	-0.39972	7.38107	0.000932616	merged_common	145.131	191.464
chr1	171149311	171151279	1123	0.081	9.39207	0.00636016	merged_common	691.013	653.286
chr1	171192858	171193939	659	-0.31153	6.48109	0.0098132	merged_common	80.1886	99.5159
chr1	171194682	171196538	1314	-0.13287	8.33884	0.00782923	merged_common	309.202	339.031
chr1	171221321	171223258	956	0.1849	8.62243	0.00291874	merged_common	420.185	369.641
chr1	171231605	171234788	2560	0.80143	7.10064	6.53842e-07	merged_common	181.189	103.963
chr1	171245732	171248914	1183	-0.04248	8.75393	0.0123113	merged_common	425.404	438.116
chr1	171250327	171254389	916	1.10687	8.44999	6.46726e-25	merged_common	513.217	238.287
chr1	171269891	171272935	655	0.12961	9.29272	0.0032315	merged_common	655.988	599.624
chr1	171280271	171281997	737	-0.0445	9.06008	0.0108273	merged_common	525.603	542.068
chr1	171287186	171288327	548	0.07988	9.0732	0.00800485	merged_common	553.769	523.941
chr1	171293767	171295415	856	0.12116	9.26136	0.00378722	merged_common	640.005	588.452
chr1	171328129	171330947	1613	-0.07711	10.1296	0.00377557	merged_common	1090.69	1150.57
chr1	171344823	171346571	1103	0.12472	9.61991	0.00231824	merged_common	821.587	753.545
chr1	171360422	171361232	531	-0.50462	6.01205	0.0046427	merged_common	54.1819	76.8706
chr1	171388487	171390950	886	1.35971	7.21818	9.04586e-17	merged_common	238.531	92.9463
chr1	171410822	171412978	786	-0.05541	10.0985	0.00558892	merged_common	1075.49	1117.6
chr1	171437127	171441534	794	-0.04168	9.31491	0.00984141	merged_common	627.76	646.161
chr1	171441676	171443395	730	0.53522	6.46315	0.00142131	merged_common	106.209	73.2898
chr1	171478063	171478537	190	0.16893	5.62796	0.035293	merged_common	52.4338	46.64
chr1	171502634	171504745	1300	0.1871	8.81243	0.0019267	merged_common	479.697	421.351
chr1	171681789	171682995	470	0.53203	6.16546	0.00326702	merged_common	86.3111	59.6911
chr1	172026374	172027933	714	-0.11556	8.99139	0.00547965	merged_common	488.973	529.751
chr1	172047953	172048979	432	0.37317	6.22306	0.00985448	merged_common	85.015	65.6387
chr1	172081758	172084439	1289	0.04846	9.81538	0.00732107	merged_common	916.258	885.992
chr1	172126252	172127888	688	0.10415	9.03015	0.00618714	merged_common	542.029	504.278
chr1	172147498	172149885	861	-2e-05	9.66382	0.00990416	merged_common	811.142	811.153
chr1	172203871	172207192	2644	0.43496	8.93167	1.88806e-07	merged_common	567.765	419.984
chr1	172216919	172217265	216	-0.25839	5.34194	0.0327655	merged_common	37.0845	44.3584
chr1	172295805	172298315	1933	-0.80419	7.73926	1.45365e-09	merged_common	161.699	282.353
chr1	172309710	172310355	361	0.25317	6.45703	0.0145561	merged_common	95.9104	80.4737
chr1	172311089	172313303	1448	-0.12892	9.28422	0.00321601	merged_common	596.244	651.978
chr1	172325947	172326735	550	-0.19443	6.2113	0.0233992	merged_common	69.2665	79.2597
chr1	172340618	172341513	294	-0.13672	6.22901	0.0275853	merged_common	71.5386	78.6497
chr1	172375782	172377774	944	0.11156	9.78456	0.0025643	merged_common	916.722	848.505
chr1	172481587	172482570	609	-0.24066	6.72147	0.01278	merged_common	97.0825	114.706
chr1	172490067	172490634	359	0.23311	6.0736	0.021955	merged_common	73.0167	62.1225
chr1	172499653	172503942	910	0.13621	9.82273	0.00127778	merged_common	949.375	863.843
chr1	172520565	172521550	327	-0.07733	6.68042	0.0261908	merged_common	99.8545	105.353
chr1	172525825	172527247	915	0.06379	6.94791	0.0241119	merged_common	126.221	120.761
chr1	172549425	172551129	1088	0.44778	7.22081	0.00068901	merged_common	174.212	127.727
chr1	172562165	172563743	1001	-0.03069	8.60605	0.0137066	merged_common	385.532	393.821
chr1	172632199	172633652	583	-0.01975	8.8656	0.0127192	merged_common	463.275	469.661
chr1	173366707	173367860	742	-0.21932	6.30543	0.0201395	merged_common	73.3015	85.3364
chr1	173598453	173599177	537	-0.00094	5.99784	0.035193	merged_common	63.8834	63.9251
chr1	173673536	173674743	614	-0.29748	6.29874	0.0141477	merged_common	71.0125	87.274
chr1	173738960	173741966	2548	-0.02257	7.24197	0.0225632	merged_common	150.194	152.562
chr1	173764851	173767090	1809	0.18515	6.97776	0.0151325	merged_common	134.395	118.208
chr1	173800507	173803203	1736	-0.21701	7.75951	0.00547681	merged_common	200.993	233.619
chr1	173877139	173880691	2496	-0.19596	8.42945	0.00307117	merged_common	322.123	368.988
chr1	173910762	173913178	1930	0.04475	7.23695	0.0223399	merged_common	153.206	148.526
chr1	173940165	173942820	1864	-0.40112	8.17421	5.89453e-05	merged_common	251.367	331.938
chr1	174030772	174031687	644	0.23851	5.85744	0.024095	merged_common	62.9745	53.3784
chr1	174172746	174173206	274	-0.17571	5.22651	0.0389452	merged_common	35.2281	39.7909
chr1	174501700	174502675	292	-0.02941	6.22147	0.0325193	merged_common	73.8622	75.3834
chr1	174503284	174503633	146	-0.10154	5.76812	0.0365959	merged_common	52.6131	56.4495
chr1	175491787	175492999	552	-0.13959	7.45751	0.0141122	merged_common	167.465	184.478
chr1	175624534	175626245	831	0.08938	9.448	0.00550794	merged_common	720.418	677.14
chr1	175691600	175693549	858	0.04018	9.56865	0.00885231	merged_common	770.014	748.864
chr1	175880293	175881350	456	0.03844	8.67368	0.0129582	merged_common	413.832	402.951
chr1	176275083	176275746	304	0.26523	5.85314	0.024095	merged_common	63.3712	52.729
chr1	176812212	176815490	1607	-0.11152	10.5014	0.000853076	merged_common	1394.61	1506.69
chr1	176834125	176836814	1550	0.75781	7.4518	1.26877e-07	merged_common	227.655	134.634
chr1	177256971	177259356	1057	-0.17015	10.6268	3.00969e-05	merged_common	1490.66	1677.25
chr1	177322564	177323310	348	-0.41837	6.41543	0.0049955	merged_common	73.8356	98.6752
chr1	177338436	177339351	483	-0.44765	7.17684	0.000733769	merged_common	123.899	168.975
chr1	177440958	177444003	1564	-0.04574	10.4175	0.00544047	merged_common	1346.12	1389.48
chr1	177702532	177703124	341	0.67942	6.0507	0.000785644	merged_common	83.889	52.3817
chr1	177794814	177797138	1426	-0.01533	9.78211	0.00928937	merged_common	875.792	885.148
chr1	177982846	177984393	710	-0.07778	9.35765	0.00690608	merged_common	638.596	673.97
chr1	178186882	178188942	934	0.11094	9.59256	0.00329097	merged_common	802.318	742.934
chr1	178275832	178276783	437	-0.15554	7.42148	0.0127336	merged_common	162.434	180.925
chr1	178317324	178320656	1989	-0.03553	9.6225	0.00895875	merged_common	778.598	798.011
chr1	178334041	178338652	3219	-0.12836	10.894	0.000145605	merged_common	1820.17	1989.54
chr1	178368590	178369793	643	0.09572	7.63947	0.0161581	merged_common	206.118	192.887
chr1	178405259	178407021	864	-0.10011	9.60227	0.00396345	merged_common	750.764	804.71
chr1	178527237	178530949	1630	-0.23398	8.49202	0.00144562	merged_common	331.998	390.454
chr1	179516833	179518434	1030	-0.02281	8.6752	0.0136413	merged_common	405.567	412.03
chr1	179545050	179548302	1627	-0.07129	10.1996	0.00402408	merged_common	1147.21	1205.32
chr1	179667594	179669485	862	-0.07215	9.43642	0.00706236	merged_common	675.75	710.404
chr1	179802085	179804456	1302	0.05748	9.94786	0.00598702	merged_common	1007.53	968.172
chr1	179847627	179848510	508	0.0938	6.2463	0.0298526	merged_common	78.4227	73.4861
chr1	179959073	179962491	1149	-0.12408	10.2352	0.000901534	merged_common	1154.61	1258.31
chr1	180190955	180196561	4872	-0.13784	8.76072	0.00514697	merged_common	413.516	454.974
chr1	180225667	180226653	393	0.35191	6.7971	0.00464199	merged_common	125.632	98.4381
chr1	180254934	180257063	1136	0.00243	9.4632	0.0106149	merged_common	706.436	705.247
chr1	180329492	180337491	1449	0.01985	9.75197	0.00921406	merged_common	868.207	856.343
chr1	180364975	180365804	500	0.42889	6.31057	0.00522882	merged_common	92.0927	68.4095
chr1	180386631	180388148	580	0.15492	6.58982	0.0209923	merged_common	101.637	91.2884
chr1	180402861	180405711	1951	0.13284	6.88127	0.021006	merged_common	123.442	112.583
chr1	180483087	180483733	265	-0.18811	6.17712	0.0250571	merged_common	67.793	77.2346
chr1	180568358	180570204	788	-0.08295	9.27843	0.0067193	merged_common	603.393	639.103
chr1	180640444	180642278	1089	-0.08619	10.1409	0.00310831	merged_common	1095.84	1163.31
chr1	180696647	180697372	338	-0.45608	6.03736	0.00661585	merged_common	56.0763	76.926
chr1	180725333	180728010	925	-0.02912	10.3218	0.00690921	merged_common	1267.03	1292.86
chr1	180763314	180764154	582	0.0625	5.85368	0.0363347	merged_common	59.0936	56.5882
chr1	180767839	180769035	659	0.17148	7.79088	0.00884949	merged_common	235.017	208.679
chr1	180777261	180778858	763	0.00452	9.03186	0.0123204	merged_common	524.253	522.613
chr1	180793939	180794542	294	-0.16488	5.97194	0.0293156	merged_common	59.2811	66.4584
chr1	180810649	180814776	2659	-0.07295	10.4316	0.00320704	merged_common	1346.6	1416.44
chr1	180847652	180849074	609	-0.08945	6.9795	0.0221228	merged_common	122.342	130.167
chr1	180850033	180852314	1278	0.08254	8.88717	0.00882296	merged_common	487.224	460.131
chr1	180888391	180889109	288	-0.10501	5.74911	0.0355887	merged_common	51.862	55.7776
chr1	180903707	180905481	745	0.18197	9.18795	0.00119461	merged_common	621.209	547.595
chr1	180936403	180937331	631	-0.02882	6.66763	0.0276265	merged_common	100.651	102.682
chr1	180941554	180943930	1051	0.08712	9.6797	0.00473937	merged_common	845.265	795.733
chr1	181016195	181017724	1092	-0.22214	8.27377	0.00270563	merged_common	286.561	334.263
chr1	181143289	181145498	743	0.21634	9.35566	0.000284538	merged_common	706.15	607.816
chr1	181150691	181151911	473	0.03402	9.10495	0.0111331	merged_common	557.165	544.18
chr1	181209455	181213137	2005	-0.15205	10.8884	3.33114e-05	merged_common	1798.26	1998.13
chr1	181255897	181257683	801	0.02015	8.0836	0.0168776	merged_common	273.174	269.385
chr1	181352136	181353776	649	0.45396	7.40914	0.000308593	merged_common	198.93	145.226
chr1	181839784	181843367	2366	-0.16623	9.99602	0.000293439	merged_common	964.01	1081.74
chr1	181852274	181853713	501	0.60314	7.05402	7.43078e-05	merged_common	163.777	107.818
chr1	181921581	181922653	274	-0.25288	6.83156	0.0110075	merged_common	104.338	124.327
chr1	182018194	182020871	1447	-0.23308	10.1547	4.67185e-06	merged_common	1051.42	1235.77
chr1	182124486	182125895	511	0.15238	9.57748	0.00125993	merged_common	805.46	724.725
chr1	182257394	182259021	527	-0.06599	8.02328	0.0152292	merged_common	254.282	266.183
chr1	182281001	182283398	1492	0.15805	9.36349	0.00154159	merged_common	695.793	623.595
chr1	182340286	182342178	1092	0.06803	9.99	0.0050212	merged_common	1041.19	993.231
chr1	182408148	182410174	1205	-0.0959	9.9045	0.00313224	merged_common	927.08	990.8
chr1	182515462	182518078	1776	-0.12954	9.74199	0.00171077	merged_common	818.716	895.631
chr1	182539143	182539570	228	0.08238	5.56206	0.0389534	merged_common	48.6123	45.9143
chr1	182763596	182765052	550	-0.26291	7.84115	0.00273676	merged_common	209.339	251.185
chr1	182954450	182955650	500	0.59222	6.92244	0.0001615	merged_common	148.936	98.7925
chr1	182959251	182960452	780	0.08746	7.27272	0.0198991	merged_common	159.394	150.018
chr1	183146102	183148033	1492	0.37963	6.29914	0.00793038	merged_common	89.8194	69.0383
chr1	183220751	183221772	573	0.15477	8.65688	0.00447593	merged_common	425.869	382.547
chr1	183296362	183298681	1219	-0.03099	10.3931	0.00657937	merged_common	1330.33	1359.21
chr1	183344742	183346261	525	0.09039	9.46428	0.00535131	merged_common	728.848	684.585
chr1	183368342	183370170	984	0.00159	9.66066	0.00991027	merged_common	809.819	808.927
chr1	183388429	183390023	723	0.4347	8.60076	2.27722e-06	merged_common	451.352	333.932
chr1	183438810	183439375	334	0.21333	6.01551	0.0238333	merged_common	69.656	60.0813
chr1	184033115	184036044	734	-0.0952	9.83413	0.00348455	merged_common	883.159	943.403
chr1	184048657	184049289	372	0.33405	5.79436	0.017737	merged_common	62.3097	49.4307
chr1	184235410	184236173	353	0.03303	5.92147	0.0360446	merged_common	61.3072	59.9196
chr1	184728433	184735665	3697	-0.16428	9.92799	0.000384022	merged_common	920.23	1031.22
chr1	184844173	184846738	1493	0.04265	9.73323	0.00804618	merged_common	863.801	838.638
chr1	184851785	184852811	337	-0.14167	6.27537	0.0273411	merged_common	73.7481	81.3576
chr1	184881023	184883280	1816	-0.19899	8.83373	0.00150815	merged_common	425.86	488.842
chr1	184998841	185000435	730	-0.42539	8.76026	1.14365e-06	merged_common	374.174	502.491
chr1	185203028	185205752	1279	-0.05356	9.62119	0.00769694	merged_common	773.046	802.284
chr1	185328349	185329831	840	0.07078	9.68469	0.00604864	merged_common	843.404	803.024
chr1	185331701	185333026	599	0.39492	8.00699	0.000135349	merged_common	294.975	224.338
chr1	185362300	185364485	997	0.02516	10.1159	0.00780677	merged_common	1119.34	1099.99
chr1	185454681	185455566	465	-0.01018	5.83278	0.0372825	merged_common	56.7949	57.1971
chr1	186116654	186117658	477	-0.00244	7.95647	0.0178681	merged_common	248.181	248.601
chr1	186702659	186706218	2789	-0.3506	8.88074	1.20731e-05	merged_common	417.444	532.279
chr1	186748019	186750194	1103	0.17955	9.37471	0.000873403	merged_common	706.47	623.798
chr1	187214983	187216314	715	0.03817	9.19248	0.0104532	merged_common	592.867	577.387
chr1	187225676	187226942	546	-0.1763	6.23304	0.0248268	merged_common	70.7614	79.9591
chr1	187608858	187610273	638	-0.04969	7.34828	0.0208959	merged_common	160.167	165.78
chr1	187651110	187652900	917	-0.35652	8.14677	0.000201258	merged_common	250.473	320.689
chr1	187997369	187998428	604	0.04835	6.56637	0.0283021	merged_common	96.3722	93.1959
chr1	189006759	189008167	786	-0.05882	9.96709	0.00585942	merged_common	980.708	1021.52
chr1	189342669	189344101	907	-0.23617	7.49772	0.00658296	merged_common	166.53	196.149
chr1	189687627	189688978	729	-0.08686	7.94919	0.0142846	merged_common	239.812	254.694
chr1	189727099	189729943	1487	-0.27017	9.56491	1.35051e-05	merged_common	689.7	831.744
chr1	189866932	189867776	317	0.08404	6.40508	0.0284699	merged_common	87.251	82.3137
chr1	189920798	189922966	1290	0.10831	9.18982	0.00509788	merged_common	606.337	562.483
chr1	190168164	190171433	2268	-0.14257	8.73025	0.00485038	merged_common	404.211	446.196
chr1	190174432	190175685	944	0.23541	6.6318	0.013702	merged_common	107.598	91.3983
chr1	190910788	190912460	849	0.05165	9.31143	0.0090874	merged_common	646.835	624.088
chr1	190927684	190929831	1329	0.01037	9.75207	0.00950707	merged_common	865.419	859.221
chr1	190978004	190979746	1049	0.09578	8.0565	0.0131766	merged_common	275.21	257.532
chr1	191024719	191026993	1212	-0.05203	9.45594	0.00852045	merged_common	689.748	715.077
chr1	191062206	191063627	983	0.16858	8.74934	0.00318883	merged_common	456.234	405.92
chr1	191075142	191075718	404	0.06337	5.7294	0.0379415	merged_common	54.2325	51.9019
chr1	191097462	191099030	993	0.01412	8.45184	0.0149022	merged_common	351.87	348.443
chr1	191125752	191126199	213	0.32545	5.86608	0.0179583	merged_common	65.2907	52.1052
chr1	191179978	191186199	2995	0.15824	9.27525	0.00176021	merged_common	654.555	586.558
chr1	191223889	191225388	756	-0.12036	8.86175	0.00577879	merged_common	446.207	485.03
chr1	191312408	191313455	355	0.04092	7.68305	0.0190787	merged_common	208.443	202.614
chr1	191317256	191318385	710	-0.05489	8.8292	0.0110672	merged_common	446.264	463.571
chr1	191325602	191326916	548	0.09942	8.921	0.00706058	merged_common	501.71	468.3
chr1	191392812	191393459	397	0.19356	6.11441	0.0252873	merged_common	74.0891	64.7869
chr1	191393795	191398274	2658	-0.05474	10.6857	0.00380581	merged_common	1616.11	1678.61
chr1	191574509	191576973	818	0.23842	9.11274	0.000287782	merged_common	601.304	509.709
chr1	191717220	191719763	1351	-0.24043	10.4127	5.66551e-07	merged_common	1254.18	1481.62
chr1	191820995	191822204	678	-0.00942	8.59841	0.014243	merged_common	386.333	388.863
chr1	191905843	191909616	1387	-0.0583	10.7756	0.00328359	merged_common	1717.97	1788.82
chr1	191933569	191935664	957	0.04389	7.97649	0.0166709	merged_common	255.722	248.06
chr1	191956204	191957187	553	0.42826	6.62002	0.00342464	merged_common	114.1	84.794
chr1	191989494	191990523	492	-0.01607	7.53832	0.0205598	merged_common	184.859	186.93
chr1	192090710	192093148	1675	0.18666	8.89961	0.00173423	merged_common	509.501	447.666
chr1	192135983	192139139	1801	-0.17355	10.6578	1.9689e-05	merged_common	1521.19	1715.64
chr1	192190660	192191413	275	0.0988	6.15267	0.0305335	merged_common	73.6222	68.7492
chr1	192770028	192771542	870	-0.10327	9.20994	0.0053131	merged_common	571.379	613.779
chr1	192834465	192835517	473	-0.24154	6.92304	0.0112681	merged_common	111.606	131.947
chr1	192854205	192856252	1143	-0.12505	9.42833	0.0029151	merged_common	659.763	719.502
chr1	193129262	193130740	737	0.27993	9.13855	5.6388e-05	merged_common	621.028	511.498
chr1	193152948	193153494	328	-0.29299	5.68528	0.0218942	merged_common	46.4879	56.956
chr1	193172566	193174664	878	0.02753	9.08586	0.0114431	merged_common	548.605	538.236
chr1	193271538	193273754	1188	-0.01276	8.15203	0.0165857	merged_common	283.195	285.71
chr1	193382544	193383100	309	-0.07502	5.39395	0.0423895	merged_common	40.9684	43.1551
chr1	194618857	194624496	1563	-0.11931	10.2333	0.00102081	merged_common	1155.01	1254.59
chr1	194879304	194880294	435	0.89123	6.06529	5.87217e-05	merged_common	91.1964	49.1689
chr1	194938387	194942449	790	0.03506	8.71553	0.012799	merged_common	425.513	415.297
chr1	194975940	194978075	618	0.01124	9.63197	0.00985945	merged_common	796.533	790.351
chr1	195017015	195020043	926	-0.3933	7.87179	0.000238517	merged_common	204.384	268.437
chr1	195091834	195092776	315	0.11162	6.99745	0.0205046	merged_common	132.814	122.925
chr1	195129893	195132405	1417	-0.0249	9.14289	0.0113521	merged_common	560.449	570.206
chr1	195241517	195242067	212	-0.22248	11.2418	3.1656e-09	merged_common	2241.94	2615.75
chr1	12865027	12865603	220	-0.45895	5.68097	0.0114782	Sham-k4me3_peaks_unique	43.7586	60.148
chr1	42491789	42492099	149	-0.18479	5.29178	0.0382669	Sham-k4me3_peaks_unique	36.7427	41.7636
chr1	42714079	42714407	226	-0.1474	6.13376	0.0282209	Sham-k4me3_peaks_unique	66.7206	73.8978
chr1	51295149	51295518	243	-0.06822	5.91645	0.0348819	Sham-k4me3_peaks_unique	58.9876	61.8439
chr1	59484759	59485157	284	-0.48388	5.66797	0.00971228	Sham-k4me3_peaks_unique	42.993	60.1257
chr1	60715751	60716120	174	-0.66569	5.50771	0.00387391	Sham-k4me3_peaks_unique	36.1235	57.3036
chr1	64018872	64019336	138	-0.57224	5.60579	0.00650632	Sham-k4me3_peaks_unique	39.9374	59.3802
chr1	74090364	74091187	546	-0.53681	5.71836	0.00717132	Sham-k4me3_peaks_unique	43.7119	63.4156
chr1	74791721	74792250	424	-0.44205	5.72147	0.011635	Sham-k4me3_peaks_unique	45.2688	61.4992
chr1	75422800	75423258	332	-0.36455	5.64796	0.0172553	Sham-k4me3_peaks_unique	44.1911	56.8952
chr1	81593824	81594124	201	-0.33244	5.04605	0.0303102	Sham-k4me3_peaks_unique	29.4425	37.0723
chr1	92112520	92113055	102	-0.47973	5.76325	0.00876197	Sham-k4me3_peaks_unique	45.9944	64.1383
chr1	92379612	92380009	216	-0.86884	5.59011	0.000605899	Sham-k4me3_peaks_unique	35.6465	65.0975
chr1	93176490	93176925	207	-0.77274	5.34805	0.00243718	Sham-k4me3_peaks_unique	31.1612	53.2393
chr1	93906713	93907223	278	-0.84518	5.29225	0.00130039	Sham-k4me3_peaks_unique	29.2357	52.5216
chr1	93976133	93976395	60	-0.53323	4.94132	0.0193625	Sham-k4me3_peaks_unique	25.5403	36.9611
chr1	120261663	120262069	163	-0.6535	5.39222	0.00421776	Sham-k4me3_peaks_unique	33.4856	52.6722
chr1	124045655	124045989	162	-0.62939	5.16979	0.00827847	Sham-k4me3_peaks_unique	28.942	44.7708
chr1	130550327	130550806	220	-0.59771	5.67132	0.00382807	Sham-k4me3_peaks_unique	41.426	62.6905
chr1	131246555	131246817	199	0.05186	6.35203	0.0303552	Sham-k4me3_peaks_unique	83.1682	80.2317
chr1	133084115	133084729	168	-0.67679	5.61463	0.0028959	Sham-k4me3_peaks_unique	38.753	61.9497
chr1	133158971	133159290	257	-0.25568	5.1848	0.0334017	Sham-k4me3_peaks_unique	33.2887	39.7433
chr1	133245754	133246064	116	-0.12509	5.78966	0.0337898	Sham-k4me3_peaks_unique	52.9704	57.7683
chr1	133257869	133258200	120	-0.67803	5.87015	0.00138243	Sham-k4me3_peaks_unique	46.2421	73.9852
chr1	133919417	133919755	236	-0.7263	5.99434	0.000710309	Sham-k4me3_peaks_unique	49.5629	81.9965
chr1	134419813	134420139	143	-0.12793	5.82125	0.0335564	Sham-k4me3_peaks_unique	54.0898	59.1053
chr1	150449147	150449741	87	-1.00727	5.31274	0.000395207	Sham-k4me3_peaks_unique	28.034	56.3512
chr1	158362647	158362948	228	-0.09465	5.29248	0.0439011	Sham-k4me3_peaks_unique	37.927	40.4987
chr1	167423428	167423690	232	-1.28013	5.18725	2.82527e-05	Sham-k4me3_peaks_unique	23.3797	56.7802
chr1	171194107	171194482	250	-0.18668	6.48559	0.0199429	Sham-k4me3_peaks_unique	83.9961	95.5994
chr1	171319879	171320162	186	-0.14983	5.16658	0.0419876	Sham-k4me3_peaks_unique	34.0992	37.831
chr1	178448679	178448962	253	-0.29232	5.38739	0.0297676	Sham-k4me3_peaks_unique	37.824	46.3196
chr1	179721558	179721906	221	-1.11284	5.05915	0.000412294	Sham-k4me3_peaks_unique	22.6703	49.0292
chr1	187662478	187662766	131	-0.66987	5.38368	0.00421776	Sham-k4me3_peaks_unique	33.0997	52.6593
chr1	187911242	187911646	311	-0.81055	5.11711	0.00292158	Sham-k4me3_peaks_unique	26.2062	45.9625
chr1	188866141	188866459	112	-0.34213	5.20972	0.0269134	Sham-k4me3_peaks_unique	32.869	41.6656
chr10	3696710	3697210	136	-0.18418	5.52407	0.0341762	MI24-k4me3_peaks_unique	43.1707	49.0493
chr10	3832491	3832748	97	0.23123	5.17864	0.0366046	MI24-k4me3_peaks_unique	39.24	33.4289
chr10	3837007	3837264	175	1.3255	5.66167	1.00965e-06	MI24-k4me3_peaks_unique	80.1383	31.9761
chr10	4111267	4111782	250	0.71364	5.28112	0.00366913	MI24-k4me3_peaks_unique	49.7954	30.3642
chr10	4340936	4341282	220	1.39756	5.02764	2.27536e-05	MI24-k4me3_peaks_unique	52.9449	20.0963
chr10	4482450	4482732	159	-0.03569	5.41446	0.0428942	MI24-k4me3_peaks_unique	42.1253	43.1804
chr10	4632180	4632654	183	1.12748	4.78966	0.000886792	MI24-k4me3_peaks_unique	40.8822	18.7124
chr10	4710081	4710424	160	0.37379	5.28112	0.0238714	MI24-k4me3_peaks_unique	44.2626	34.1597
chr10	5185557	5185854	147	0.73425	5.26019	0.00458641	MI24-k4me3_peaks_unique	49.43	29.7139
chr10	5591469	5591953	255	0.13905	5.67298	0.0347712	MI24-k4me3_peaks_unique	53.5385	48.6192
chr10	5602620	5602933	83	0.08939	5.50167	0.0397146	MI24-k4me3_peaks_unique	46.7328	43.9251
chr10	7063683	7064131	153	0.12383	5.51963	0.0380599	MI24-k4me3_peaks_unique	47.8864	43.9477
chr10	7117963	7118243	163	-0.10701	5.35497	0.0418302	MI24-k4me3_peaks_unique	39.4367	42.473
chr10	7158558	7159108	232	0.67853	5.38326	0.00421776	MI24-k4me3_peaks_unique	52.8022	32.9909
chr10	7833922	7834477	366	0.4468	5.57487	0.0127616	MI24-k4me3_peaks_unique	55.6485	40.8275
chr10	7888381	7888652	168	0.46479	4.83886	0.0222603	MI24-k4me3_peaks_unique	33.6202	24.3604
chr10	8944976	8945631	171	0.55355	5.65389	0.00684636	MI24-k4me3_peaks_unique	60.9969	41.5598
chr10	10472059	10472549	316	0.0477	5.29447	0.0444639	MI24-k4me3_peaks_unique	39.9001	38.6024
chr10	13453459	13453808	148	0.76633	4.78966	0.00739818	MI24-k4me3_peaks_unique	36.0724	21.2074
chr10	18469491	18470003	214	-0.21485	5.32103	0.0355971	MI24-k4me3_peaks_unique	37.1066	43.0653
chr10	18549337	18549667	78	0.05196	5.46018	0.0414644	MI24-k4me3_peaks_unique	44.8228	43.2372
chr10	19009347	19009772	205	0.54938	5.50596	0.00879482	MI24-k4me3_peaks_unique	54.9729	37.5638
chr10	19936781	19937041	124	0.05078	5.81297	0.0369526	MI24-k4me3_peaks_unique	57.2165	55.2377
chr10	19940717	19941017	104	0.53739	5.30965	0.0111214	MI24-k4me3_peaks_unique	47.7803	32.9214
chr10	20290565	20290956	160	0.74619	5.29809	0.00291372	MI24-k4me3_peaks_unique	50.9562	30.3788
chr10	20486785	20487111	157	1.06335	4.89964	0.00111423	MI24-k4me3_peaks_unique	43.1508	20.6485
chr10	21144806	21145389	426	0.9034	5.31604	0.000999374	MI24-k4me3_peaks_unique	54.4832	29.1281
chr10	22301356	22302519	983	0.96983	6.00386	2.56893e-05	MI24-k4me3_peaks_unique	89.8082	45.853
chr10	22306679	22307042	189	0.42214	5.3877	0.018552	MI24-k4me3_peaks_unique	48.4616	36.1677
chr10	22816390	22816702	121	-0.42003	5.47728	0.0165953	MI24-k4me3_peaks_unique	38.5128	51.5284
chr10	24131610	24131936	164	0.28306	5.26141	0.0330876	MI24-k4me3_peaks_unique	42.3104	34.7726
chr10	24312234	24312521	152	-0.0099	5.16237	0.0468528	MI24-k4me3_peaks_unique	35.6893	35.9351
chr10	24928035	24928341	269	0.43939	5.1064	0.0234407	MI24-k4me3_peaks_unique	40.1157	29.5832
chr10	25331172	25331819	494	0.67853	5.38326	0.00421776	MI24-k4me3_peaks_unique	52.8022	32.9909
chr10	25434621	25434912	171	0.51448	5.46204	0.0101987	MI24-k4me3_peaks_unique	52.6835	36.8809
chr10	26781034	26781292	170	0.62736	4.7608	0.0148672	MI24-k4me3_peaks_unique	33.6954	21.8131
chr10	26858712	26859344	71	-0.13283	5.60837	0.0370754	MI24-k4me3_peaks_unique	46.5902	51.0835
chr10	33257064	33257401	325	0.15877	5.64313	0.0332952	MI24-k4me3_peaks_unique	52.8018	47.2992
chr10	37134980	37135275	13	0.07048	6.34946	0.0296325	MI24-k4me3_peaks_unique	83.5576	79.5737
chr10	39165638	39165940	149	0.20315	5.19212	0.0392961	MI24-k4me3_peaks_unique	39.2248	34.0727
chr10	39908874	39909230	164	-0.01439	5.13339	0.0475127	MI24-k4me3_peaks_unique	34.9252	35.2753
chr10	40499383	40499724	159	0.75364	5.17104	0.00416412	MI24-k4me3_peaks_unique	46.7813	27.7462
chr10	40499885	40500225	84	0.83519	5.14357	0.00226889	MI24-k4me3_peaks_unique	47.2147	26.4643
chr10	41690039	41690581	316	0.22622	5.73812	0.0264337	MI24-k4me3_peaks_unique	57.7292	49.3511
chr10	42057396	42057950	233	0.32572	5.22792	0.0269134	MI24-k4me3_peaks_unique	41.9553	33.4761
chr10	42579558	42580005	225	0.22665	5.41228	0.0324391	MI24-k4me3_peaks_unique	46.0652	39.3681
chr10	42614083	42614524	103	0.44361	5.17132	0.0204833	MI24-k4me3_peaks_unique	42.0235	30.8996
chr10	42860437	42861019	367	0.84373	5.46942	0.00104296	MI24-k4me3_peaks_unique	59.3545	33.0724
chr10	42958045	42958388	233	-0.06148	5.33311	0.0433795	MI24-k4me3_peaks_unique	39.4614	41.1794
chr10	42962365	42962873	240	0.50171	5.23202	0.0152613	MI24-k4me3_peaks_unique	44.7208	31.5849
chr10	44005737	44006182	197	-0.03272	5.5834	0.040611	MI24-k4me3_peaks_unique	47.4074	48.4949
chr10	44599721	44600412	503	0.88816	5.60412	0.000468195	MI24-k4me3_peaks_unique	66.1743	35.7542
chr10	44630645	44630928	184	0.14736	5.19064	0.0437871	MI24-k4me3_peaks_unique	38.4342	34.7023
chr10	50894217	50895114	220	0.32968	5.83067	0.0178895	MI24-k4me3_peaks_unique	63.8011	50.7674
chr10	51480588	51483870	1284	1.65122	6.44173	1.34519e-14	MI24-k4me3_peaks_unique	154.059	49.0479
chr10	51484009	51484306	219	0.83041	5.31034	0.00179887	MI24-k4me3_peaks_unique	52.9128	29.7565
chr10	51525971	51529153	937	1.33131	6.372	7.22837e-10	MI24-k4me3_peaks_unique	131.385	52.2133
chr10	51553588	51553948	112	0.50037	4.93267	0.0227432	MI24-k4me3_peaks_unique	36.3241	25.6784
chr10	52027564	52027874	180	-0.29636	5.44589	0.026896	MI24-k4me3_peaks_unique	39.3341	48.304
chr10	52384693	52384960	203	0.43488	5.13573	0.0202962	MI24-k4me3_peaks_unique	40.8757	30.238
chr10	53342460	53343008	38	0.19937	6.14724	0.023552	MI24-k4me3_peaks_unique	75.9472	66.1448
chr10	53435062	53435319	68	0.75	5.06287	0.00594897	MI24-k4me3_peaks_unique	43.3473	25.7745
chr10	53503564	53503885	183	-0.03701	5.2503	0.0450268	MI24-k4me3_peaks_unique	37.5774	38.5539
chr10	53888757	53889060	198	0.67126	4.60106	0.013503	MI24-k4me3_peaks_unique	30.6261	19.2319
chr10	56383468	56383848	180	0.56515	5.48846	0.00718717	MI24-k4me3_peaks_unique	54.6078	36.9086
chr10	56431605	56432116	257	0.21516	5.38181	0.0351105	MI24-k4me3_peaks_unique	44.9232	38.6992
chr10	56599663	56600093	378	0.69735	5.36385	0.00403659	MI24-k4me3_peaks_unique	52.4374	32.3384
chr10	56921184	56921563	205	0.21705	5.19937	0.0363489	MI24-k4me3_peaks_unique	39.6128	34.0798
chr10	58351997	58352641	147	0.80907	5.33089	0.00179887	MI24-k4me3_peaks_unique	53.2764	30.4075
chr10	58371432	58371817	189	0.37695	5.25464	0.0238714	MI24-k4me3_peaks_unique	43.5052	33.5018
chr10	58932471	58932728	134	-0.04072	4.97891	0.0496734	MI24-k4me3_peaks_unique	31.0937	31.9838
chr10	59302718	59303165	442	0.10531	4.99487	0.0481681	MI24-k4me3_peaks_unique	33.0717	30.7436
chr10	59325607	59325915	125	1.07527	5.75452	2.25898e-05	MI24-k4me3_peaks_unique	78.3659	37.1911
chr10	59589493	59590205	259	0.91523	5.59112	0.00033049	MI24-k4me3_peaks_unique	66.1989	35.1026
chr10	59899554	59899970	75	0.42635	5.28041	0.0209537	MI24-k4me3_peaks_unique	45.054	33.5266
chr10	59908520	59908813	97	0.50403	5.60473	0.00936275	MI24-k4me3_peaks_unique	57.9503	40.8628
chr10	59908961	59909218	46	0.36003	5.66448	0.019556	MI24-k4me3_peaks_unique	57.4603	44.7701
chr10	59911467	59911832	162	0.27804	5.68487	0.0242234	MI24-k4me3_peaks_unique	56.6455	46.7162
chr10	59957644	59957931	139	-0.01849	5.61049	0.0401966	MI24-k4me3_peaks_unique	48.5448	49.171
chr10	60191850	60192162	207	0.0474	5.41288	0.0428942	MI24-k4me3_peaks_unique	43.3085	41.9088
chr10	60284470	60285858	161	0.17504	5.96282	0.0293156	MI24-k4me3_peaks_unique	66.2726	58.7005
chr10	60351970	60352376	228	0.08106	6.05573	0.0333874	MI24-k4me3_peaks_unique	68.4159	64.6779
chr10	60566428	60566937	291	0.37334	5.38842	0.0213097	MI24-k4me3_peaks_unique	47.6726	36.803
chr10	60957840	60958366	373	0.2019	5.49345	0.0344048	MI24-k4me3_peaks_unique	48.315	42.0053
chr10	61089217	61089612	227	0.73725	5.05622	0.00594897	MI24-k4me3_peaks_unique	42.9577	25.7695
chr10	61370323	61370744	129	-0.14925	5.58088	0.0358371	MI24-k4me3_peaks_unique	45.4515	50.4053
chr10	61374013	61374557	400	0.41809	5.24743	0.0208109	MI24-k4me3_peaks_unique	43.9099	32.8628
chr10	61378769	61379065	140	0.65774	5.37242	0.00519863	MI24-k4me3_peaks_unique	52.0307	32.9807
chr10	61447923	61448518	176	-0.10189	5.66167	0.0378889	MI24-k4me3_peaks_unique	48.8648	52.4407
chr10	62327561	62328164	231	0.27804	5.68487	0.0242234	MI24-k4me3_peaks_unique	56.6455	46.7162
chr10	62336612	62337383	407	1.53467	5.35777	3.69331e-07	MI24-k4me3_peaks_unique	69.7976	24.0912
chr10	62500776	62501132	153	0.52597	5.24467	0.0152613	MI24-k4me3_peaks_unique	45.4956	31.5963
chr10	63057055	63057846	560	-0.13711	5.48882	0.0384054	MI24-k4me3_peaks_unique	42.8216	47.0909
chr10	63176490	63177610	324	0.69661	5.7285	0.00217069	MI24-k4me3_peaks_unique	67.4995	41.6486
chr10	63480426	63480730	186	-0.11804	5.18316	0.0437871	MI24-k4me3_peaks_unique	34.8755	37.8489
chr10	64087782	64088256	321	-0.06179	5.40085	0.0423895	MI24-k4me3_peaks_unique	41.354	43.1636
chr10	66911001	66911598	230	0.06361	5.87126	0.0354263	MI24-k4me3_peaks_unique	59.8411	57.26
chr10	66940596	66941141	108	1.01988	5.23989	0.000476927	MI24-k4me3_peaks_unique	53.811	26.5373
chr10	67069206	67069600	188	0.05539	5.37073	0.0433988	MI24-k4me3_peaks_unique	42.1782	40.5895
chr10	67188365	67189409	626	0.88878	5.49292	0.000622782	MI24-k4me3_peaks_unique	61.2785	33.0947
chr10	67205234	67205602	243	0.3965	5.20695	0.0236838	MI24-k4me3_peaks_unique	42.3767	32.1936
chr10	67647196	67648381	889	0.76609	5.81034	0.000756176	MI24-k4me3_peaks_unique	73.1804	43.0307
chr10	68130119	68130680	381	0.10179	5.73074	0.035872	MI24-k4me3_peaks_unique	55.0105	51.263
chr10	68238761	68239515	208	0.06054	5.6903	0.0382893	MI24-k4me3_peaks_unique	52.7306	50.5637
chr10	68842172	68842612	211	0.26445	5.01516	0.040781	MI24-k4me3_peaks_unique	35.4419	29.506
chr10	69186064	69186438	190	0.41326	5.18589	0.0236838	MI24-k4me3_peaks_unique	42.0059	31.5433
chr10	69529012	69529435	313	0.33267	5.14386	0.0301988	MI24-k4me3_peaks_unique	39.676	31.5053
chr10	69872132	69872690	179	-0.13962	5.52764	0.0380599	MI24-k4me3_peaks_unique	43.9512	48.4173
chr10	69888315	69888604	144	-0.21632	5.08088	0.0403973	MI24-k4me3_peaks_unique	31.4006	36.4802
chr10	69926564	69926866	218	-0.06231	6.23004	0.0308411	MI24-k4me3_peaks_unique	73.4599	76.7021
chr10	70520388	70521214	222	-0.05971	5.73774	0.0379415	MI24-k4me3_peaks_unique	52.2691	54.4777
chr10	71239582	71240014	282	0.4566	5.17809	0.0204833	MI24-k4me3_peaks_unique	42.4117	30.9055
chr10	75173825	75174525	436	0.57267	5.5434	0.00615114	MI24-k4me3_peaks_unique	56.8755	38.2414
chr10	75326851	75327285	360	0.16709	5.42899	0.0369984	MI24-k4me3_peaks_unique	45.6497	40.6574
chr10	75591654	75592403	336	0.91096	5.84029	0.000121117	MI24-k4me3_peaks_unique	78.5626	41.782
chr10	76906049	76906819	585	-0.07174	5.60213	0.0385887	MI24-k4me3_peaks_unique	47.3818	49.7974
chr10	77433862	77434135	177	0.02778	5.55434	0.0410385	MI24-k4me3_peaks_unique	47.4465	46.5416
chr10	77434877	77435239	188	-0.18456	5.80799	0.0302008	MI24-k4me3_peaks_unique	52.5533	59.7253
chr10	77522192	77522854	145	0.92996	5.36226	0.000633545	MI24-k4me3_peaks_unique	56.7772	29.8008
chr10	78018883	78019206	156	0.12346	5.2581	0.0427754	MI24-k4me3_peaks_unique	39.9419	36.666
chr10	78087340	78087819	250	0.46934	5.51438	0.012403	MI24-k4me3_peaks_unique	53.7819	38.8464
chr10	78105719	78106032	106	0.12981	5.12574	0.0424476	MI24-k4me3_peaks_unique	36.5208	33.3782
chr10	78159482	78159837	190	0.13085	5.41009	0.0409444	MI24-k4me3_peaks_unique	44.4933	40.6354
chr10	79638694	79639000	105	-0.45147	6.93691	0.00137733	MI24-k4me3_peaks_unique	104.777	143.275
chr10	79754971	79755322	186	-0.00439	5.29178	0.0450268	MI24-k4me3_peaks_unique	39.1132	39.2324
chr10	79797294	79797551	210	0.29593	5.26812	0.0300097	MI24-k4me3_peaks_unique	42.6977	34.7792
chr10	79858562	79858850	222	0.31719	5.86178	0.0179583	MI24-k4me3_peaks_unique	64.9103	52.099
chr10	79861248	79861522	49	-0.12448	5.49541	0.0384054	MI24-k4me3_peaks_unique	43.2063	47.0998
chr10	79881882	79882435	146	0.47045	5.56351	0.0107882	MI24-k4me3_peaks_unique	55.6664	40.1766
chr10	79918216	79918761	405	0.06496	5.61441	0.0393927	MI24-k4me3_peaks_unique	50.1052	47.8992
chr10	79921664	79921965	89	-0.39665	5.45185	0.0188382	MI24-k4me3_peaks_unique	38.1477	50.2195
chr10	79928897	79929232	189	0.48817	6.25294	0.00358859	MI24-k4me3_peaks_unique	90.3232	64.394
chr10	79933955	79934390	287	0.07573	5.62002	0.0393927	MI24-k4me3_peaks_unique	50.4886	47.9067
chr10	80070848	80071145	109	1.58328	5.79611	2.17144e-09	MI24-k4me3_peaks_unique	96.1857	32.0993
chr10	80086328	80087768	330	0.43416	6.22477	0.00565033	MI24-k4me3_peaks_unique	86.9341	64.3421
chr10	80099785	80100126	246	1.05437	6.53296	1.32006e-07	MI24-k4me3_peaks_unique	133.449	64.2567
chr10	80105351	80105671	111	0.914	5.03405	0.00195294	MI24-k4me3_peaks_unique	44.975	23.8687
chr10	80227978	80228501	381	0.13344	5.89068	0.0328831	MI24-k4me3_peaks_unique	62.1378	56.6483
chr10	80302330	80302779	200	-0.1445	5.60229	0.0355622	MI24-k4me3_peaks_unique	46.207	51.0748
chr10	80340354	80340665	139	0.51834	5.08214	0.0142114	MI24-k4me3_peaks_unique	40.541	28.3047
chr10	80344774	80345525	329	0.51892	5.54024	0.00899013	MI24-k4me3_peaks_unique	55.7037	38.8753
chr10	80490182	80490565	245	-0.52979	5.81057	0.00649196	MI24-k4me3_peaks_unique	46.7105	67.4368
chr10	80503586	80503884	95	0.09432	5.04935	0.0474819	MI24-k4me3_peaks_unique	34.2139	32.0486
chr10	80539073	80539414	249	0.02412	5.20628	0.0462197	MI24-k4me3_peaks_unique	37.2286	36.6114
chr10	80569683	80570253	347	0.35232	5.72361	0.0175628	MI24-k4me3_peaks_unique	59.7046	46.768
chr10	80584344	80585285	331	0.20632	5.99558	0.0238759	MI24-k4me3_peaks_unique	68.5336	59.4012
chr10	80659364	80659758	209	1.0238	5.34576	0.000327696	MI24-k4me3_peaks_unique	57.9871	28.5192
chr10	80808630	80809044	163	-0.19105	5.53991	0.033951	MI24-k4me3_peaks_unique	43.5435	49.709
chr10	80940884	80941160	70	0.21501	6.12559	0.0236014	MI24-k4me3_peaks_unique	75.2226	64.8073
chr10	81142544	81143134	401	0.3102	5.65984	0.0218567	MI24-k4me3_peaks_unique	56.2952	45.4038
chr10	81144430	81144965	212	0.64132	5.72264	0.00266856	MI24-k4me3_peaks_unique	65.95	42.2822
chr10	81145445	81146359	696	0.51211	5.70017	0.00844473	MI24-k4me3_peaks_unique	62.0872	43.5353
chr10	81173156	81173551	208	-0.17571	5.46869	0.0366985	MI24-k4me3_peaks_unique	41.6671	47.0638
chr10	81201323	81202030	502	0.30057	5.65481	0.0218567	MI24-k4me3_peaks_unique	55.9124	45.397
chr10	81404556	81405236	382	0.25279	5.7714	0.0241734	MI24-k4me3_peaks_unique	59.6229	50.0398
chr10	81405806	81406303	89	0.59325	5.78611	0.00362116	MI24-k4me3_peaks_unique	67.7775	44.9262
chr10	81411619	81412284	480	0.16644	5.99105	0.0291734	MI24-k4me3_peaks_unique	67.381	60.0391
chr10	81432657	81433003	198	0.54972	6.26976	0.00218715	MI24-k4me3_peaks_unique	93.3527	63.7742
chr10	81464355	81464733	173	0.00916	5.39293	0.0433988	MI24-k4me3_peaks_unique	42.1514	41.8847
chr10	81596606	81597384	570	0.42088	5.53766	0.0145735	MI24-k4me3_peaks_unique	53.7465	40.147
chr10	81978809	81979086	118	-0.13865	5.09522	0.0448731	MI24-k4me3_peaks_unique	32.5796	35.866
chr10	82666538	82667000	324	0.29208	5.09228	0.0337027	MI24-k4me3_peaks_unique	37.7478	30.8295
chr10	82968965	82969780	569	1.36841	5.18969	1.37094e-05	MI24-k4me3_peaks_unique	58.6433	22.7136
chr10	84646588	84646866	75	0.51548	4.94056	0.0193625	MI24-k4me3_peaks_unique	36.7151	25.6844
chr10	84756620	84756887	176	-0.68698	5.71418	0.00167283	MI24-k4me3_peaks_unique	41.3751	66.6101
chr10	86304516	86304808	134	0.37028	5.73297	0.0175628	MI24-k4me3_peaks_unique	60.4684	46.7803
chr10	86339833	86340090	33	0.2299	5.2608	0.0330876	MI24-k4me3_peaks_unique	41.5204	35.4042
chr10	86972148	86972413	139	-0.10011	5.26593	0.0427754	MI24-k4me3_peaks_unique	37.1651	39.8356
chr10	88346126	88346411	145	0.76429	4.74367	0.00934507	MI24-k4me3_peaks_unique	34.916	20.5565
chr10	89257169	89257786	377	0.21397	5.45345	0.0346368	MI24-k4me3_peaks_unique	47.1908	40.6861
chr10	89708721	89709001	185	0.06178	5.03237	0.0489207	MI24-k4me3_peaks_unique	33.4344	32.0328
chr10	93123918	93124445	114	-0.06637	5.44209	0.0419193	MI24-k4me3_peaks_unique	42.4857	44.4859
chr10	93261574	93262064	378	-0.21019	5.5491	0.033951	MI24-k4me3_peaks_unique	43.532	50.3596
chr10	93275852	93276637	273	0.29876	5.67492	0.0218942	MI24-k4me3_peaks_unique	56.6616	46.0631
chr10	93276823	93277110	173	0.42836	5.49301	0.0165953	MI24-k4me3_peaks_unique	52.2439	38.8227
chr10	93294780	93295294	418	0.21066	5.60792	0.0314588	MI24-k4me3_peaks_unique	52.4638	45.3362
chr10	93319190	93319585	173	0.06596	5.76746	0.0365959	MI24-k4me3_peaks_unique	55.7322	53.2415
chr10	93418611	93419063	245	0.23763	5.44209	0.0322752	MI24-k4me3_peaks_unique	47.2062	40.0374
chr10	93432253	93433021	519	0.52948	5.49558	0.0104025	MI24-k4me3_peaks_unique	54.2037	37.5526
chr10	93672524	93673049	155	0.17827	5.36258	0.0376184	MI24-k4me3_peaks_unique	43.7653	38.6781
chr10	93688618	93689010	252	0.6697	4.86651	0.0101418	MI24-k4me3_peaks_unique	36.793	23.1295
chr10	93966045	93966667	251	0.74269	5.60678	0.0017927	MI24-k4me3_peaks_unique	63.0369	37.6724
chr10	93966946	93967249	150	0.42457	5.51551	0.0144034	MI24-k4me3_peaks_unique	52.9954	39.4848
chr10	94107222	94107594	168	0.50622	5.14125	0.0173967	MI24-k4me3_peaks_unique	42.0595	29.6126
chr10	94115978	94116291	234	-0.22222	5.46463	0.0321112	MI24-k4me3_peaks_unique	40.8856	47.6941
chr10	94356848	94357113	143	0.01057	5.68316	0.0390256	MI24-k4me3_peaks_unique	51.5695	51.193
chr10	94505301	94505958	324	0.34508	5.4247	0.0241136	MI24-k4me3_peaks_unique	48.4102	38.1116
chr10	94827888	94828511	306	0.5974	5.12337	0.00977724	MI24-k4me3_peaks_unique	42.8752	28.3381
chr10	95223339	95223716	224	0.56303	5.20257	0.0103481	MI24-k4me3_peaks_unique	44.7584	30.296
chr10	95254529	95254913	241	0.24373	5.2409	0.0360956	MI24-k4me3_peaks_unique	41.1484	34.7523
chr10	95262509	95262766	220	0.29938	5.21418	0.030143	MI24-k4me3_peaks_unique	41.1799	33.4629
chr10	95266066	95266574	215	0.46992	5.9599	0.00729615	MI24-k4me3_peaks_unique	73.2552	52.8906
chr10	95296805	95297334	243	0.32751	5.77127	0.0198143	MI24-k4me3_peaks_unique	61.1816	48.7562
chr10	95317859	95318697	469	0.3682	5.81217	0.0139186	MI24-k4me3_peaks_unique	63.8347	49.4559
chr10	95396032	95396342	152	0.2415	6.06222	0.0201661	MI24-k4me3_peaks_unique	72.654	61.4555
chr10	95559311	95559742	192	1.06233	5.18861	0.000282534	MI24-k4me3_peaks_unique	52.7016	25.2366
chr10	95680787	95681082	223	0.35628	5.43054	0.021407	MI24-k4me3_peaks_unique	48.7956	38.118
chr10	95765731	95766391	231	1.34009	5.17492	2.82527e-05	MI24-k4me3_peaks_unique	57.4791	22.704
chr10	95880276	95880554	111	-0.35889	5.20097	0.0236838	MI24-k4me3_peaks_unique	32.481	41.6549
chr10	95970875	95971395	167	0.0421	5.47701	0.0419356	MI24-k4me3_peaks_unique	45.194	43.8942
chr10	96160865	96161206	160	0.53025	5.44409	0.00998735	MI24-k4me3_peaks_unique	52.3173	36.2263
chr10	96161360	96161674	147	0.5672	5.43672	0.0083856	MI24-k4me3_peaks_unique	52.7215	35.5831
chr10	97566324	97566597	130	0.29255	5.62928	0.0242371	MI24-k4me3_peaks_unique	54.7792	44.7249
chr10	98684095	98684755	406	0.32025	5.43663	0.026896	MI24-k4me3_peaks_unique	48.394	38.7602
chr10	99251072	99251391	117	0.71086	4.84674	0.00777536	MI24-k4me3_peaks_unique	36.8137	22.4915
chr10	99267673	99268312	555	0.27937	5.98379	0.0182374	MI24-k4me3_peaks_unique	69.7188	57.4448
chr10	99444021	99444357	236	0.72438	5.04951	0.00594897	MI24-k4me3_peaks_unique	42.5681	25.7646
chr10	100159950	100160578	164	0.45319	5.48109	0.0142245	MI24-k4me3_peaks_unique	52.2618	38.1734
chr10	103028324	103028688	145	-0.24376	5.34957	0.0327655	MI24-k4me3_peaks_unique	37.4707	44.3681
chr10	103368051	103368469	373	-0.06957	6.22625	0.0308411	MI24-k4me3_peaks_unique	73.0831	76.6936
chr10	105509986	105510286	163	0.63358	4.80643	0.0121061	MI24-k4me3_peaks_unique	34.8532	22.4655
chr10	108165723	108166000	134	0.80907	5.33089	0.00179887	MI24-k4me3_peaks_unique	53.2764	30.4075
chr10	108191258	108191626	230	-0.10582	5.23888	0.0432725	MI24-k4me3_peaks_unique	36.4026	39.1731
chr10	109011083	109011828	428	0.53826	5.55033	0.00899013	MI24-k4me3_peaks_unique	56.4719	38.8866
chr10	109903532	109904153	304	0.96916	5.44542	0.000300919	MI24-k4me3_peaks_unique	60.9688	31.1431
chr10	111108699	111108997	102	0.21719	5.17132	0.0366046	MI24-k4me3_peaks_unique	38.852	33.422
chr10	111519808	111520181	152	0.39041	5.14357	0.0268434	MI24-k4me3_peaks_unique	40.4698	30.8749
chr10	111539889	111540149	82	0.53636	4.8371	0.0222603	MI24-k4me3_peaks_unique	34.4225	23.7346
chr10	111995455	111997286	1449	1.16502	6.06267	8.08145e-07	MI24-k4me3_peaks_unique	100.092	44.6367
chr10	112002401	112002676	211	1.07941	5.15941	0.000383957	MI24-k4me3_peaks_unique	51.9523	24.585
chr10	115470840	115471230	164	0.17718	5.28611	0.0406888	MI24-k4me3_peaks_unique	41.4902	36.6952
chr10	116017974	116018533	356	0.0424	5.36396	0.0433988	MI24-k4me3_peaks_unique	41.7921	40.5818
chr10	116177420	116177829	207	0.57435	4.97126	0.0163053	MI24-k4me3_peaks_unique	38.2778	25.7069
chr10	116253571	116253948	335	-0.36297	5.80902	0.0139186	MI24-k4me3_peaks_unique	49.4375	63.5802
chr10	116276450	116276732	239	0.44897	6.05524	0.00672969	MI24-k4me3_peaks_unique	77.6937	56.9157
chr10	116305855	116306340	149	0.05617	6.30453	0.0307124	MI24-k4me3_peaks_unique	80.5948	77.5172
chr10	116310325	116310644	138	-0.10577	5.64118	0.0367635	MI24-k4me3_peaks_unique	48.111	51.7707
chr10	116727813	116728130	238	-0.27512	5.47664	0.0268685	MI24-k4me3_peaks_unique	40.4784	48.9827
chr10	117048177	117048605	388	-0.17232	6.01127	0.0290327	MI24-k4me3_peaks_unique	60.7625	68.4714
chr10	117209496	117209783	168	0.51713	5.01309	0.0166072	MI24-k4me3_peaks_unique	38.6301	26.9932
chr10	117215416	117215833	199	0.56007	5.32148	0.00930564	MI24-k4me3_peaks_unique	48.5539	32.9326
chr10	117280084	117280646	469	0.35617	6.2437	0.00994342	MI24-k4me3_peaks_unique	85.7334	66.978
chr10	117285226	117285661	253	0.26644	5.33267	0.0327655	MI24-k4me3_peaks_unique	44.1974	36.7443
chr10	117435318	117435757	116	0.34834	5.49982	0.0215738	MI24-k4me3_peaks_unique	51.0553	40.1033
chr10	117876633	117877135	182	0.26079	5.13617	0.0368624	MI24-k4me3_peaks_unique	38.4941	32.1283
chr10	117940823	117941435	392	0.78817	5.15445	0.00310921	MI24-k4me3_peaks_unique	46.8032	27.1027
chr10	117952185	117952494	125	0.58868	4.97873	0.0135877	MI24-k4me3_peaks_unique	38.6681	25.7124
chr10	118103233	118103753	257	0.83087	5.54712	0.000933413	MI24-k4me3_peaks_unique	62.3603	35.0583
chr10	119065482	119065998	207	0.0421	5.47701	0.0419356	MI24-k4me3_peaks_unique	45.194	43.8942
chr10	119614669	119615041	163	0.71086	4.84674	0.00777536	MI24-k4me3_peaks_unique	36.8137	22.4915
chr10	119819436	119819791	239	0.29363	5.06206	0.0338464	MI24-k4me3_peaks_unique	36.9852	30.1742
chr10	120061556	120061839	86	0.39343	4.83974	0.030274	MI24-k4me3_peaks_unique	32.8189	24.9856
chr10	120895940	120896345	164	1.45941	4.74743	4.39758e-05	MI24-k4me3_peaks_unique	44.5433	16.1978
chr10	121315569	121315862	114	0.20161	5.51594	0.0341762	MI24-k4me3_peaks_unique	49.0692	42.6696
chr10	121316410	121316813	168	0.28421	5.60328	0.0242371	MI24-k4me3_peaks_unique	53.6455	44.0532
chr10	121488931	121489552	380	1.1916	5.29319	6.50999e-05	MI24-k4me3_peaks_unique	59.2601	25.9451
chr10	121498374	121498754	246	0.76018	4.99292	0.00538537	MI24-k4me3_peaks_unique	41.4417	24.4681
chr10	121533182	121533459	215	0.0205	5.17823	0.0468528	MI24-k4me3_peaks_unique	36.466	35.9515
chr10	122544301	122544578	161	-0.12903	5.0736	0.045447	MI24-k4me3_peaks_unique	32.2022	35.2149
chr10	122792157	122792716	251	0.28421	5.60328	0.0242371	MI24-k4me3_peaks_unique	53.6455	44.0532
chr10	122814974	122815654	493	0.80788	5.3917	0.00160174	MI24-k4me3_peaks_unique	55.5471	31.7297
chr10	125370161	125370663	228	0.69623	5.17492	0.00521904	MI24-k4me3_peaks_unique	45.9832	28.3801
chr10	126957425	126957977	453	-0.02443	5.32911	0.0439217	MI24-k4me3_peaks_unique	39.8607	40.5414
chr10	127075253	127076207	240	0.94279	5.57788	0.000229053	MI24-k4me3_peaks_unique	66.2237	34.4513
chr10	127292945	127293226	111	-0.06618	6.45269	0.0287016	MI24-k4me3_peaks_unique	85.6036	89.6219
chr10	127664386	127664659	114	0.51686	5.68035	0.00827932	MI24-k4me3_peaks_unique	61.341	42.8707
chr10	128344749	128345053	125	0.33508	5.11471	0.030246	MI24-k4me3_peaks_unique	38.9149	30.8494
chr10	128503577	128503975	193	-0.07244	5.65856	0.0378889	MI24-k4me3_peaks_unique	49.2598	51.7964
chr10	128536113	128536431	146	0.26524	5.35777	0.029853	MI24-k4me3_peaks_unique	44.9544	37.4048
chr10	128578220	128578497	178	0.46416	4.95006	0.0227432	MI24-k4me3_peaks_unique	36.3061	26.318
chr10	128779297	128779554	126	0.45497	5.26666	0.0180361	MI24-k4me3_peaks_unique	45.0716	32.8808
chr10	128790880	128791811	255	0.92893	5.75408	0.000159214	MI24-k4me3_peaks_unique	74.4678	39.114
chr10	128938255	128938615	142	0.36941	5.66937	0.0173644	MI24-k4me3_peaks_unique	57.8432	44.7764
chr10	128939015	128939272	128	0.34508	5.4247	0.0241136	MI24-k4me3_peaks_unique	48.4102	38.1116
chr10	130470390	130470737	109	0.15285	4.98864	0.0466629	MI24-k4me3_peaks_unique	33.4762	30.1109
chr10	3365924	3368356	811	-0.18029	8.52803	0.00351288	merged_common	346.782	392.943
chr10	3717818	3719023	610	-0.17901	6.94807	0.0161062	merged_common	116.047	131.378
chr10	3739860	3742456	1023	0.14531	9.14926	0.00283608	merged_common	597.136	539.921
chr10	3834533	3836837	521	0.60426	6.97839	0.000103373	merged_common	155.473	102.271
chr10	3972680	3974304	866	0.16056	8.90242	0.00297977	merged_common	505.897	452.615
chr10	4079659	4080602	704	-0.14551	6.06725	0.02862	merged_common	63.7563	70.5222
chr10	4265764	4267978	934	0.15652	8.35184	0.00579543	merged_common	344.916	309.454
chr10	4333649	4339398	1049	0.3495	8.10235	0.000292091	merged_common	310.21	243.47
chr10	4346659	4347047	170	-0.10743	5.5245	0.0380599	merged_common	44.3476	47.776
chr10	4385914	4389421	1793	-0.01999	10.6319	0.006561	merged_common	1575.88	1597.87
chr10	4389601	4390170	265	0.50126	6.41832	0.00227893	merged_common	101.755	71.8885
chr10	4431543	4433583	978	0.13244	8.93144	0.00452979	merged_common	511.17	466.334
chr10	4611645	4612951	669	0.61196	6.58171	0.000379452	merged_common	118.414	77.4788
chr10	4712126	4712944	442	-0.13927	6.17709	0.0279623	merged_common	68.9489	75.9367
chr10	5067741	5070131	671	-0.36937	6.70536	0.00489247	merged_common	91.8161	118.607
chr10	5194112	5195142	485	0.48803	6.84776	0.000997033	merged_common	136.407	97.258
chr10	5288179	5289910	1007	0.08714	7.02482	0.0218651	merged_common	134.214	126.347
chr10	5549305	5551189	1300	-0.26165	8.18331	0.0014859	merged_common	265.485	318.276
chr10	5593474	5598160	1090	-0.15094	8.21482	0.00729759	merged_common	281.961	313.059
chr10	5718250	5719355	196	0.47267	6.08461	0.00590063	merged_common	79.9455	57.6111
chr10	5804572	5806807	1216	-0.02806	9.29195	0.0106355	merged_common	620.772	632.964
chr10	5822757	5825119	904	0.03442	9.58705	0.00915472	merged_common	778.342	759.992
chr10	5921496	5922777	519	-0.32209	6.9476	0.00522508	merged_common	110.397	138.012
chr10	7209681	7213497	2265	-0.06186	10.1649	0.00493611	merged_common	1123.61	1172.84
chr10	7390445	7393125	836	-0.20396	8.46704	0.00257615	merged_common	329.711	379.78
chr10	7470147	7470658	165	-0.07931	6.15602	0.0316011	merged_common	69.376	73.2966
chr10	7472813	7474655	1423	0.10609	7.55793	0.0164191	merged_common	195.493	181.633
chr10	7491864	7492375	228	-0.83812	5.82541	0.000266068	merged_common	42.4105	75.8181
chr10	7589248	7590816	795	-0.23168	9.25176	0.000225256	merged_common	562.582	660.585
chr10	7662291	7664366	723	0.00322	10.1084	0.00848141	merged_common	1105.12	1102.66
chr10	7667093	7668346	602	0.32713	8.49363	0.000143756	merged_common	403.715	321.81
chr10	7679915	7682628	1501	-0.06829	10.6137	0.00297504	merged_common	1530.23	1604.41
chr10	7725596	7727357	559	0.14478	9.07014	0.00313853	merged_common	565.166	511.202
chr10	7779827	7781576	870	-0.04729	9.53305	0.00853235	merged_common	728.813	753.099
chr10	7791976	7793856	1076	0.0247	9.69128	0.009244	merged_common	833.842	819.687
chr10	7831940	7832872	328	0.40566	5.99806	0.0101005	merged_common	73.5621	55.5313
chr10	7954538	7957354	1348	-0.10403	10.7082	0.000802781	merged_common	1613.72	1734.38
chr10	8517451	8519497	1237	0.05538	8.69289	0.0118769	merged_common	421.848	405.962
chr10	8549687	8550931	552	0.03032	7.71726	0.0188646	merged_common	212.662	208.24
chr10	8757159	8758039	417	-0.05014	5.92587	0.0354632	merged_common	59.7472	61.8602
chr10	8761158	8763140	1229	-0.19781	7.08996	0.0124769	merged_common	127.209	145.903
chr10	8883321	8887062	2555	-0.25298	9.65817	1.97037e-05	merged_common	740.153	882.015
chr10	9117564	9118372	502	-0.06997	6.1204	0.0327085	merged_common	67.9035	71.278
chr10	9674078	9676193	1312	-0.32002	9.13122	1.16339e-05	merged_common	501.884	626.526
chr10	9676899	9677342	162	-0.13738	5.58707	0.0373953	merged_common	45.8351	50.4143
chr10	9898999	9902223	2006	-0.23089	10.343	1.92939e-06	merged_common	1198.92	1407
chr10	10320982	10321569	162	-0.0708	5.48217	0.0410239	merged_common	43.6155	45.8093
chr10	10556628	10558400	1393	0.05325	8.68919	0.0121171	merged_common	420.457	405.221
chr10	11045246	11045642	181	-0.26652	5.31604	0.0299339	merged_common	36.3222	43.6921
chr10	11148894	11150529	783	-0.12322	9.50484	0.00279057	merged_common	696.138	758.208
chr10	11280037	11282999	1596	-0.06469	10.2714	0.00435234	merged_common	1208.57	1263.99
chr10	11342925	11344431	591	-0.11736	9.3528	0.00377231	merged_common	627.782	680.985
chr10	12548083	12549144	676	-0.28623	6.29333	0.0141477	merged_common	71.023	86.609
chr10	12812520	12813953	909	-0.01152	7.49098	0.0208954	merged_common	179.174	180.611
chr10	12866636	12869946	2739	-0.15369	9.86004	0.00066442	merged_common	881.12	980.168
chr10	12911789	12912465	411	-0.02662	5.7726	0.0379513	merged_common	54.165	55.1737
chr10	12921616	12923752	1289	-0.11281	9.30404	0.00434361	merged_common	607.877	657.317
chr10	12962966	12964926	1254	0.20224	9.13093	0.000794613	merged_common	601.345	522.689
chr10	13007887	13009561	752	0.08516	9.42827	0.00584117	merged_common	709.594	668.92
chr10	13090187	13091806	852	-0.21328	8.04745	0.00413783	merged_common	245.71	284.856
chr10	13192293	13193560	673	0.06828	9.12671	0.00881859	merged_common	572.388	545.929
chr10	13300110	13300716	319	-0.34603	5.49718	0.0215738	merged_common	40.0621	50.9212
chr10	13322821	13324712	1303	-0.09162	9.18798	0.00649715	merged_common	565.025	602.071
chr10	13473452	13475134	760	0.01792	8.66297	0.0137905	merged_common	407.86	402.825
chr10	13500638	13503187	661	-0.01688	7.98972	0.0175189	merged_common	252.7	255.674
chr10	13552408	13554076	738	0.09629	9.15296	0.00627335	merged_common	588.584	550.583
chr10	13868047	13869589	750	-0.09426	8.78345	0.00834082	merged_common	426.476	455.27
chr10	13964001	13968555	3166	-0.25733	10.5486	5.11307e-08	merged_common	1369.96	1637.46
chr10	13982335	13983687	623	-0.1721	7.96019	0.00769478	merged_common	234.613	264.338
chr10	14017756	14018674	436	0.08094	6.88053	0.024044	merged_common	121.179	114.568
chr10	14085860	14086754	311	0.41022	6.24238	0.00765757	merged_common	87.2746	65.6749
chr10	14544672	14546084	658	0.13618	7.64465	0.0127056	merged_common	209.781	190.885
chr10	14704078	14705889	1217	0.1579	9.43053	0.00132807	merged_common	728.851	653.29
chr10	17331354	17331789	276	-0.23558	5.45766	0.0321112	merged_common	40.5006	47.6846
chr10	17721506	17725450	2146	-0.10878	10.4634	0.00102807	merged_common	1359.68	1466.16
chr10	17795910	17798426	652	-0.16667	7.09932	0.0151141	merged_common	129.426	145.276
chr10	17799004	17799655	351	-0.41081	5.99638	0.008702	merged_common	55.3678	73.6077
chr10	17946316	17948588	1387	-0.07343	10.2936	0.00361253	merged_common	1223.55	1287.44
chr10	18021778	18023613	1255	0.21388	9.00975	0.000759671	merged_common	555.133	478.644
chr10	18055065	18057139	748	-0.08072	10.1066	0.00355465	merged_common	1072.14	1133.84
chr10	18139118	18139986	386	-0.14913	6.63354	0.0208689	merged_common	94.2862	104.554
chr10	18197143	18197558	194	-0.21312	5.69273	0.0287653	merged_common	48.0402	55.6878
chr10	18234462	18235845	616	0.01279	9.15507	0.0116793	merged_common	572.632	567.578
chr10	18318083	18320088	884	-0.21567	9.56723	0.000153573	merged_common	703.982	817.494
chr10	18329321	18330129	395	0.75154	5.71011	0.00100862	merged_common	67.9254	40.3456
chr10	18407093	18408814	664	-0.12856	7.22578	0.0166165	merged_common	143.162	156.504
chr10	18430583	18432041	485	-0.15058	7.13507	0.0159527	merged_common	133.415	148.093
chr10	18545306	18546325	559	-0.03676	7.22795	0.0224101	merged_common	148.012	151.832
chr10	18743406	18744124	373	-0.10566	6.16867	0.0293122	merged_common	69.3508	74.6205
chr10	18844731	18846859	498	-0.2599	7.74151	0.00359303	merged_common	195.573	234.178
chr10	19012203	19016214	2963	-0.07625	9.82667	0.00496492	merged_common	884.394	932.393
chr10	19185726	19186460	283	0.13465	6.05328	0.028756	merged_common	69.5802	63.38
chr10	19494568	19495208	345	0.23744	5.70436	0.0264943	merged_common	56.6137	48.0226
chr10	19591229	19595057	986	0.06597	9.14485	0.0087967	merged_common	579.167	553.28
chr10	19712425	19712888	195	0.06335	5.59337	0.0397822	merged_common	49.3523	47.2321
chr10	19849438	19851704	1619	-0.04227	7.19157	0.0226981	merged_common	144.051	148.334
chr10	19907155	19907921	401	0.23968	8.43826	0.00134958	merged_common	376.916	319.223
chr10	19933283	19936325	1260	-0.09346	10.4255	0.00174595	merged_common	1331.48	1420.6
chr10	20148406	20150375	755	-0.17377	9.31392	0.00109262	merged_common	599.259	675.965
chr10	20170169	20170854	370	0.02748	5.65389	0.0394045	merged_common	50.8308	49.8717
chr10	20311270	20314469	1427	0.04419	10.1524	0.00638859	merged_common	1155.64	1120.78
chr10	20347248	20348457	677	-0.08733	8.02755	0.0136634	merged_common	253.156	268.954
chr10	20517534	20518150	249	0.10179	5.73074	0.035872	merged_common	55.0105	51.263
chr10	20546954	20547340	202	-0.52883	6.71146	0.000765939	merged_common	87.2477	125.877
chr10	20547521	20549086	635	-0.23278	7.26493	0.00826625	merged_common	141.881	166.724
chr10	20723213	20725419	1303	-0.0863	7.12737	0.0212559	merged_common	135.695	144.059
chr10	20951813	20953448	979	0.18213	8.77187	0.00225177	merged_common	465.596	410.377
chr10	21158263	21161790	2888	0.0898	7.9584	0.0138247	merged_common	256.586	241.102
chr10	21188733	21189274	205	0.18631	5.83022	0.0282204	merged_common	60.6895	53.337
chr10	21295517	21296995	776	0.01648	9.51105	0.0101569	merged_common	733.824	725.489
chr10	21668952	21670024	407	0.42418	6.17326	0.00631462	merged_common	83.5953	62.3004
chr10	21881947	21882767	366	0.72895	6.14907	0.00038368	merged_common	91.3634	55.1235
chr10	21991018	22000611	3284	0.0859	9.70463	0.00461915	merged_common	859.635	809.945
chr10	22058309	22059333	446	-0.12941	6.66264	0.0229287	merged_common	96.8671	105.958
chr10	22147975	22151813	1189	0.03517	9.72674	0.00850739	merged_common	857.697	837.041
chr10	22154104	22154566	272	0.0421	5.47701	0.0419356	merged_common	45.194	43.8942
chr10	22158288	22158913	330	-0.13669	6.19124	0.0278352	merged_common	69.6907	76.6166
chr10	22273152	22273779	341	0.15061	5.88244	0.0315015	merged_common	62.1527	55.9915
chr10	22361695	22362051	134	0.03393	5.2873	0.0444639	merged_common	39.5133	38.5948
chr10	22644825	22645712	442	0.24102	7.41209	0.00686581	merged_common	185.156	156.669
chr10	22729863	22732489	1299	-0.11749	10.2448	0.00107667	merged_common	1164.92	1263.76
chr10	22734848	22736025	511	0.06454	6.35865	0.0296325	merged_common	83.9187	80.2472
chr10	22813506	22813901	192	-0.39673	5.39354	0.0213097	merged_common	36.6356	48.2315
chr10	22817571	22820203	2011	-0.02657	7.55442	0.0201285	merged_common	186.255	189.717
chr10	23076775	23077598	313	0.20422	6.04278	0.0237893	merged_common	70.7614	61.4214
chr10	23349343	23350712	855	-0.28287	6.97527	0.00730699	merged_common	114.075	138.785
chr10	23785253	23788479	1733	0.25308	9.77168	1.20303e-05	merged_common	954.248	800.712
chr10	23796465	23797666	608	-0.04713	8.11591	0.0157374	merged_common	272.922	281.985
chr10	24148972	24150871	548	0.18881	9.06798	0.00124812	merged_common	572.997	502.707
chr10	24223130	24223931	500	0.10152	6.32818	0.0290608	merged_common	83.2247	77.5696
chr10	24594784	24598059	991	-0.07646	8.68742	0.0103611	merged_common	401.482	423.333
chr10	24711123	24712715	731	-0.15525	8.97268	0.00295394	merged_common	476.078	530.168
chr10	24810513	24811153	395	0.12552	5.56351	0.0377233	merged_common	49.3942	45.2784
chr10	24823611	24824366	417	0.40547	6.083	0.0091604	merged_common	78.018	58.9028
chr10	24834918	24836611	1085	-0.19882	6.85975	0.0150983	merged_common	108.409	124.427
chr10	24869406	24870801	784	0.12077	8.89791	0.0055861	merged_common	497.411	457.467
chr10	25199163	25200523	968	0.59834	6.20004	0.00161902	merged_common	90.4601	59.7501
chr10	25296299	25298465	665	-0.09199	9.03727	0.00733135	merged_common	508.913	542.419
chr10	25359230	25361730	909	0.1017	9.97429	0.00254277	merged_common	1042	971.076
chr10	25362326	25362928	306	0.24913	5.66979	0.0288727	merged_common	55.4977	46.6959
chr10	25432432	25433462	242	0.34075	5.9466	0.0162978	merged_common	69.4053	54.8046
chr10	26078206	26079162	360	0.12016	6.39984	0.0265288	merged_common	88.0298	80.995
chr10	26372928	26376530	1335	-0.26602	10.4974	3.39831e-08	merged_common	1318.2	1585.11
chr10	26752844	26753183	174	0.19073	5.44132	0.0369984	merged_common	46.4203	40.6718
chr10	26772139	26774768	548	-0.204	8.72621	0.00164706	merged_common	394.59	454.523
chr10	27615101	27617127	1430	-0.06976	7.51032	0.0186812	merged_common	177.964	186.78
chr10	28073927	28076952	1153	-0.24134	9.91082	1.01442e-05	merged_common	885.378	1046.6
chr10	28113350	28113999	262	-0.18029	5.82631	0.0302008	merged_common	53.3038	60.3991
chr10	29146794	29147584	305	-0.14614	6.02492	0.0304375	merged_common	61.8993	68.498
chr10	29312550	29314144	779	0.11023	9.0604	0.00556022	merged_common	554.681	513.879
chr10	29360551	29362740	1286	-0.08995	9.96781	0.00341605	merged_common	970.669	1033.11
chr10	29535387	29536237	250	-0.31485	6.46942	0.0097462	merged_common	79.4511	98.8278
chr10	30199909	30200840	525	0.01751	8.20357	0.0161965	merged_common	296.59	293.012
chr10	30599810	30601279	647	0.04005	9.04633	0.0110303	merged_common	536.099	521.421
chr10	30617414	30619080	856	0.1781	9.04542	0.0016684	merged_common	562.017	496.748
chr10	30654850	30656242	772	0.08379	6.99105	0.0226801	merged_common	130.957	123.567
chr10	30801991	30803959	1021	0.00281	10.0277	0.00872122	merged_common	1044.9	1042.86
chr10	30810424	30811151	464	0.22671	6.05451	0.021972	merged_common	71.8973	61.4421
chr10	30841532	30844619	1083	-0.29429	9.07519	4.54452e-05	merged_common	487.09	597.31
chr10	31313214	31314186	381	-0.08954	8.15829	0.0125666	merged_common	276.957	294.691
chr10	31445244	31446256	537	0.04137	7.23519	0.0223399	merged_common	152.84	148.519
chr10	31607148	31610218	1971	-0.26185	10.3562	1.63242e-07	merged_common	1197.09	1435.33
chr10	32889578	32890782	553	0.05923	7.49381	0.0196093	merged_common	183.983	176.582
chr10	33083293	33085856	572	-0.13805	6.97702	0.018886	merged_common	120.092	132.151
chr10	33253922	33256460	2038	-0.33606	6.91109	0.00508638	merged_common	107.118	135.216
chr10	33904917	33905399	170	-0.07502	5.39395	0.0423895	merged_common	40.9684	43.1551
chr10	33950196	33951883	885	-0.01072	9.1087	0.0119174	merged_common	550.02	554.122
chr10	34018222	34020852	1117	0.19464	9.54815	0.000344155	merged_common	800.895	699.815
chr10	34095733	34096790	527	0.22523	6.7807	0.0139722	merged_common	118.876	101.694
chr10	34127188	34128161	503	0.41488	7.24254	0.000962944	merged_common	174.851	131.152
chr10	34206186	34208166	841	0.04245	9.12101	0.010654	merged_common	565.05	548.666
chr10	34280738	34284159	1697	-0.00037	10.0835	0.00856308	merged_common	1084.9	1085.18
chr10	34296801	34298609	809	-0.06287	8.88737	0.0102706	merged_common	463.342	483.98
chr10	34417412	34419073	948	0.05174	8.7318	0.0119804	merged_common	432.834	417.586
chr10	34483265	34484796	764	-0.05142	7.96767	0.0164337	merged_common	245.905	254.828
chr10	36506730	36507698	502	-0.23787	6.57776	0.0148025	merged_common	87.963	103.73
chr10	36973807	36975779	1016	-0.0089	10.0237	0.00866692	merged_common	1037.77	1044.19
chr10	37135520	37141901	2148	-0.00496	9.98449	0.00882719	merged_common	1011.31	1014.79
chr10	37232073	37232408	178	-0.35118	5.35669	0.0240122	merged_common	36.2799	46.2788
chr10	37397143	37397985	299	0.03449	6.04642	0.0341405	merged_common	66.8875	65.3074
chr10	38964994	38970401	936	-0.09954	9.1225	0.00604177	merged_common	538.473	576.937
chr10	39133490	39134591	626	0.04305	8.368	0.014392	merged_common	335.35	325.491
chr10	39171174	39173349	343	0.3317	7.39337	0.00230111	merged_common	188.604	149.865
chr10	39368835	39371790	1210	-0.16227	10.2387	0.000177467	merged_common	1142.15	1278.12
chr10	39450244	39450991	516	-0.47193	6.33682	0.00397624	merged_common	68.6342	95.1931
chr10	39612780	39615345	579	0.08526	7.96453	0.0146638	merged_common	257.274	242.51
chr10	39730657	39733718	2104	0.00608	10.3936	0.00763992	merged_common	1348.06	1342.39
chr10	39898495	39899615	614	-0.12184	8.57963	0.00739031	merged_common	366.764	399.084
chr10	39926672	39927089	230	-0.21577	5.48792	0.0344048	merged_common	41.6439	48.3621
chr10	39959212	39960657	759	-0.03477	8.0083	0.0167562	merged_common	254.393	260.599
chr10	40023941	40025573	1099	-0.20814	7.65531	0.00702631	merged_common	187.564	216.674
chr10	40140677	40142577	1244	-0.0989	8.47158	0.00998109	merged_common	343.016	367.355
chr10	40246009	40247648	845	0.13305	8.88105	0.0046589	merged_common	493.729	450.232
chr10	40256650	40259463	869	0.22315	9.01237	0.000564465	merged_common	557.932	477.976
chr10	40299453	40303127	2100	-0.05804	10.4464	0.00430609	merged_common	1367.5	1423.64
chr10	40348055	40350827	1689	-0.03574	10.0631	0.00736357	merged_common	1056.59	1083.09
chr10	40629870	40631154	357	0.28932	6.17933	0.0169054	merged_common	80.1144	65.5566
chr10	40682989	40683979	438	-0.36636	7.49063	0.00112734	merged_common	158.402	204.196
chr10	40882122	40884895	799	0.03831	9.60739	0.00888451	merged_common	790.458	769.744
chr10	41302315	41304440	729	0.07821	9.72838	0.00519279	merged_common	871.577	825.586
chr10	41436985	41438523	658	-0.14446	8.32972	0.00710256	merged_common	306.022	338.251
chr10	41449655	41451148	885	0.18594	9.19391	0.000994942	merged_common	624.639	549.106
chr10	41475751	41478083	808	0.31493	8.89403	4.53122e-05	merged_common	530.605	426.548
chr10	41488915	41491135	1252	-0.13532	9.32764	0.00274524	merged_common	613.101	673.391
chr10	41518403	41521635	1309	-0.10317	10.0429	0.00229168	merged_common	1017.89	1093.35
chr10	41809133	41813392	1082	0.00223	9.83706	0.00932449	merged_common	915.347	913.933
chr10	41886818	41889870	820	-0.21358	8.99135	0.000794432	merged_common	472.628	548.041
chr10	41934583	41935538	722	-0.085	5.81057	0.0350412	merged_common	54.4957	57.8029
chr10	42017996	42018851	490	-0.07804	7.13863	0.0211976	merged_common	137.15	144.773
chr10	42031143	42031570	231	0.05539	5.37073	0.0433988	merged_common	42.1782	40.5895
chr10	42054956	42055642	413	0.41159	5.96574	0.00986332	merged_common	72.0804	54.1896
chr10	42273569	42278944	3442	-0.07886	10.3295	0.00303599	merged_common	1252.04	1322.39
chr10	42308184	42308872	355	-0.07906	5.84674	0.0357082	merged_common	55.9944	59.1485
chr10	42477459	42478859	753	0.13663	8.93136	0.00432631	merged_common	511.885	465.632
chr10	42501437	42503909	1059	0.10449	9.85558	0.00276289	merged_common	960.622	893.507
chr10	42582976	42584105	522	-0.04482	6.14713	0.0329554	merged_common	69.7789	71.9808
chr10	42591742	42592050	159	-0.3304	5.63156	0.0194763	merged_common	44.2118	55.5902
chr10	42632176	42633947	1139	-0.02371	7.29327	0.0223533	merged_common	155.569	158.147
chr10	42636800	42637390	328	0.35894	5.50535	0.0215738	merged_common	51.44	40.1097
chr10	42678491	42680108	601	-0.0556	9.41764	0.00842473	merged_common	670.847	697.205
chr10	42760925	42763453	907	-0.00354	10.3613	0.00776365	merged_common	1313.77	1317
chr10	42862148	42862846	379	0.35185	6.03841	0.0132077	merged_common	74.2508	58.1814
chr10	42863427	42864393	405	0.30288	6.55463	0.0111902	merged_common	104.407	84.6354
chr10	42934947	42935582	193	0.13365	5.90779	0.0313173	merged_common	62.8837	57.3199
chr10	43002512	43003064	363	-0.00233	5.6575	0.0394045	merged_common	50.4344	50.5159
chr10	43021072	43022239	538	-0.12341	7.61735	0.0139351	merged_common	188.138	204.94
chr10	43170881	43171529	430	0.13365	5.90779	0.0313173	merged_common	62.8837	57.3199
chr10	43171989	43175479	2369	-0.23124	9.49179	0.000107843	merged_common	664.521	780.043
chr10	43220408	43222330	752	0.07312	9.65466	0.00589983	merged_common	826.7	785.844
chr10	43477810	43480670	1569	-0.18884	10.5229	1.32497e-05	merged_common	1378.1	1570.83
chr10	43539625	43541360	1164	-0.03558	9.10719	0.0111245	merged_common	544.731	558.332
chr10	43578124	43581432	752	0.25013	8.05052	0.00236923	merged_common	289.132	243.108
chr10	43723197	43723921	197	-0.00256	5.98172	0.0354702	merged_common	63.1382	63.2503
chr10	43900870	43902620	720	-0.0239	9.48406	0.010024	merged_common	710.214	722.078
chr10	44002433	44004710	1342	0.01232	9.34307	0.0109609	merged_common	652.227	646.681
chr10	44267436	44269493	1173	0.10504	9.31859	0.00487787	merged_common	662.194	615.694
chr10	44380243	44381016	439	0.18224	5.9993	0.0274573	merged_common	68.1395	60.0536
chr10	44447843	44448735	468	-0.38045	5.97208	0.0113876	merged_common	55.0189	71.6207
chr10	44455211	44460068	3519	0.05986	8.65858	0.0117306	merged_common	412.574	395.806
chr10	44526910	44527931	454	0.19403	6.47434	0.0199651	merged_common	95.0988	83.1316
chr10	44529029	44530280	691	0.11198	8.2422	0.0100782	merged_common	314.778	291.269
chr10	45000263	45000988	519	0.36747	6.17471	0.010919	merged_common	82.0508	63.6009
chr10	45048439	45048791	163	-0.03201	5.43835	0.0424067	merged_common	42.8833	43.8454
chr10	45066328	45068198	1139	0.05254	9.70711	0.00745427	merged_common	851.215	820.773
chr10	45288727	45290335	833	-0.07438	7.39513	0.0192632	merged_common	164.044	172.723
chr10	45335290	45336782	590	-0.28641	7.71454	0.00240411	merged_common	190.195	231.962
chr10	45469195	45470256	199	0.32601	6.05801	0.0149611	merged_common	74.5954	59.5077
chr10	45485546	45486943	640	-0.32369	8.35717	0.000244489	merged_common	293.115	366.842
chr10	45577534	45578896	458	-0.06944	9.65791	0.00619925	merged_common	788.622	827.508
chr10	49782428	49783845	469	-0.34859	7.21056	0.00262991	merged_common	131.258	167.133
chr10	49788355	49788973	261	-0.19075	5.92894	0.0277828	merged_common	57.0267	65.0878
chr10	50425726	50427172	953	-0.13551	7.90759	0.0105003	merged_common	229.1	251.662
chr10	50591747	50593846	1075	-0.08384	9.92281	0.00403837	merged_common	942.854	999.269
chr10	51490830	51493753	585	1.37827	6.48772	4.30996e-11	merged_common	144.693	55.6606
chr10	52232622	52235883	1273	-0.08677	9.58357	0.00511271	merged_common	744.529	790.683
chr10	52379480	52383232	2391	-0.09546	9.99829	0.00294611	merged_common	989.503	1057.19
chr10	52416784	52420578	969	-0.10587	10.2289	0.00162418	merged_common	1156.87	1244.96
chr10	52690286	52691587	564	-0.25744	7.86023	0.00305529	merged_common	212.528	254.047
chr10	52704371	52705054	424	0.34844	5.59252	0.021764	merged_common	54.4455	42.7633
chr10	53336400	53342321	574	-0.54418	6.66353	0.000831862	merged_common	83.9489	122.414
chr10	53377898	53380371	1654	0.08951	9.94761	0.00339375	merged_common	1018.6	957.318
chr10	53397564	53399191	949	0.02707	7.16545	0.0231635	merged_common	144.907	142.214
chr10	53462623	53463258	225	-0.39411	5.86693	0.0124595	merged_common	50.9099	66.9023
chr10	53580557	53581213	286	-0.19755	6.25822	0.0217318	merged_common	71.4789	81.9684
chr10	53596002	53598319	1479	-0.10787	10.2146	0.0015481	merged_common	1144.65	1233.52
chr10	53628928	53630703	826	0.01935	9.64436	0.00959942	merged_common	805.664	794.931
chr10	53750451	53751680	559	-0.46972	8.14775	8.83024e-06	merged_common	241	333.747
chr10	54072405	54076839	2738	-0.04756	10.5508	0.00488156	merged_common	1475.55	1525.01
chr10	56106432	56107562	595	0.09651	7.20871	0.0195781	merged_common	152.955	143.058
chr10	56114806	56115889	442	0.2718	7.62748	0.00357472	merged_common	217.275	179.966
chr10	56228117	56229334	706	0.06645	8.62989	0.0115527	merged_common	405.375	387.127
chr10	56376415	56382419	2334	-0.05726	9.69012	0.00705875	merged_common	809.838	842.627
chr10	56468772	56469580	485	-0.08478	5.96924	0.0333044	merged_common	60.8359	64.518
chr10	57448133	57448415	128	-0.00481	5.63704	0.0397946	merged_common	49.6814	49.8473
chr10	57485820	57487775	979	0.05711	9.56304	0.00761673	merged_common	771.539	741.594
chr10	57530899	57532840	1417	-0.03951	9.48333	0.00916743	merged_common	706.025	725.627
chr10	57631969	57632789	300	0.1496	5.71757	0.0345183	merged_common	55.4213	49.9624
chr10	57743574	57744053	291	0.46983	5.99612	0.00638147	merged_common	75.1153	54.237
chr10	57794265	57796214	604	-0.38629	9.09495	6.555e-07	merged_common	478.311	625.166
chr10	58254753	58256500	933	0.08275	9.19156	0.00711752	merged_common	601.714	568.172
chr10	58322602	58325106	1155	0.19813	8.90086	0.0013274	merged_common	511.973	446.277
chr10	58393124	58393780	189	-0.0708	5.89934	0.0351509	merged_common	58.2401	61.1695
chr10	58394107	58397312	449	-0.17284	7.24704	0.0134372	merged_common	143.074	161.284
chr10	58445713	58448247	1465	-0.05599	10.1984	0.00524657	merged_common	1152.39	1197.99
chr10	58497289	58498822	736	-0.0256	9.03029	0.0117571	merged_common	518.245	527.523
chr10	58675327	58675754	236	0.05992	5.4194	0.0419193	merged_common	43.6939	41.9163
chr10	58714121	58714808	342	-0.24158	5.69508	0.0287653	merged_common	47.6462	56.3315
chr10	58812205	58814140	1023	-0.10081	7.78022	0.0142186	merged_common	212.279	227.642
chr10	59220531	59224118	824	-0.13024	10.3201	0.000595208	merged_common	1221.93	1337.38
chr10	59322521	59325283	1103	-0.03596	9.72791	0.00839845	merged_common	837.491	858.628
chr10	59381957	59383587	422	-0.11915	6.80204	0.0222704	merged_common	107.074	116.293
chr10	59503731	59504135	188	-0.30954	5.57161	0.024232	merged_common	42.72	52.9434
chr10	59539212	59539752	311	-0.18814	5.63493	0.0332952	merged_common	46.5549	53.0397
chr10	59577982	59578563	153	0.11974	5.42763	0.0391247	merged_common	44.8644	41.2911
chr10	59615272	59617213	1216	0.10709	9.79873	0.00278463	merged_common	924.337	858.209
chr10	59636514	59637605	601	0.26515	6.72124	0.0106867	merged_common	115.666	96.2467
chr10	59702070	59703750	725	0.0549	8.76088	0.0116829	merged_common	442.131	425.622
chr10	59878827	59880966	1207	-0.01893	9.92033	0.00873073	merged_common	962.648	975.363
chr10	59916341	59917142	296	-0.50306	6.05033	0.0048556	merged_common	55.6689	78.8949
chr10	59920596	59921619	532	0.05511	6.89293	0.024982	merged_common	121.136	116.596
chr10	59942769	59943753	508	0.29592	6.24121	0.0139728	merged_common	83.8169	68.2733
chr10	59948775	59953280	2770	-0.00299	10.1336	0.00839829	merged_common	1122.21	1124.54
chr10	59969734	59971055	390	0.36917	7.42635	0.001307	merged_common	195.488	151.352
chr10	60001749	60004039	1006	0.04951	9.37728	0.00896387	merged_common	676.542	653.718
chr10	60106064	60107902	805	-0.29888	8.70875	0.000152367	merged_common	377.232	464.067
chr10	60218193	60219649	876	0.01739	7.98325	0.0175527	merged_common	254.575	251.524
chr10	60277206	60283073	715	0.07507	9.48886	0.00653665	merged_common	737.447	700.055
chr10	60346431	60351794	715	0.10258	8.87451	0.00729193	merged_common	486.333	452.954
chr10	60685768	60687857	1579	-0.15164	8.87344	0.00362711	merged_common	444.987	494.306
chr10	60751575	60753133	1068	0.14448	8.30125	0.0070624	merged_common	331.644	300.04
chr10	60826604	60828084	478	0.26312	6.81021	0.01	merged_common	122.937	102.441
chr10	60828532	60832445	2719	0.02999	9.64583	0.00920093	merged_common	809.465	792.812
chr10	60932034	60933380	354	0.1182	5.98199	0.0320429	merged_common	65.849	60.6691
chr10	61145554	61148258	1883	0.15423	9.97682	0.000493528	merged_common	1063.01	955.23
chr10	61272487	61273900	885	0.02807	7.50036	0.0204967	merged_common	182.835	179.312
chr10	61379860	61384284	3293	-0.13589	9.73263	0.00147814	merged_common	811.634	891.799
chr10	61417988	61419540	495	-0.00258	7.12864	0.0238201	merged_common	139.813	140.063
chr10	61451248	61453085	1149	0.02002	9.84158	0.00889293	merged_common	923.898	911.166
chr10	61475234	61476827	732	0.04501	9.08906	0.0105857	merged_common	553.165	536.173
chr10	61536230	61536625	159	0.16874	5.58606	0.0337291	merged_common	50.9295	45.3079
chr10	61625309	61626244	454	0.28959	6.29418	0.0141477	merged_common	86.761	70.9822
chr10	61647853	61649753	977	0.25752	9.28458	7.50272e-05	merged_common	681.864	570.396
chr10	61679573	61681822	899	0.04126	9.84071	0.00774735	merged_common	930.163	903.938
chr10	61694939	61697234	798	0.00972	10.2031	0.00810403	merged_common	1182.79	1174.85
chr10	61714846	61716104	563	0.19913	8.03237	0.00473147	merged_common	280.515	244.35
chr10	61782641	61784399	709	-0.32504	9.57714	5.92829e-07	merged_common	682.469	854.929
chr10	61977848	61979474	1151	-0.37401	7.45147	0.00120558	merged_common	153.752	199.255
chr10	62110428	62111435	474	0.11615	7.39777	0.0162385	merged_common	175.563	161.983
chr10	62230206	62231922	812	-0.1224	8.86936	0.00554942	merged_common	448.25	487.94
chr10	62337915	62341393	1921	0.15025	10.0438	0.00049595	merged_common	1112	1002.01
chr10	62448579	62450645	957	0.05459	9.91799	0.00636727	merged_common	985.891	949.283
chr10	62485487	62487707	1033	0.09577	9.85224	0.00328268	merged_common	955.509	894.139
chr10	62502944	62503899	774	0.58622	5.92587	0.00351958	merged_common	74.4903	49.6169
chr10	62504288	62509405	3881	-0.01618	8.60294	0.0141521	merged_common	386.641	391.001
chr10	62577419	62578840	839	-0.00564	9.34195	0.011054	merged_common	647.677	650.214
chr10	62600793	62603175	1359	0.19611	9.58386	0.000302065	merged_common	821.385	716.988
chr10	62649745	62652157	1247	0.02957	9.96885	0.00806464	merged_common	1012.45	991.91
chr10	62663931	62666092	1343	-0.13578	7.5449	0.0133813	merged_common	178.158	195.739
chr10	62725544	62726570	540	-0.10718	8.27359	0.010461	merged_common	298.172	321.167
chr10	62791131	62793333	850	0.01325	9.83805	0.00916295	merged_common	919.48	911.074
chr10	62864850	62866093	759	-0.3431	7.69812	0.000980266	merged_common	184.384	233.887
chr10	62885774	62887560	1232	-0.11521	8.113	0.0109532	merged_common	266.021	288.136
chr10	62919787	62921600	1040	0.1187	9.83973	0.0019295	merged_common	954.817	879.403
chr10	62946433	62947949	764	0.3586	8.33117	9.9326e-05	merged_common	364.676	284.418
chr10	62979792	62981200	680	-0.08635	9.70289	0.00461778	merged_common	808.842	858.733
chr10	63022014	63025023	1369	-0.07955	10.4085	0.00271985	merged_common	1322.23	1397.18
chr10	63089711	63090380	340	0.17718	5.28611	0.0406888	merged_common	41.4902	36.6952
chr10	63099860	63100728	527	-0.00509	6.41716	0.0303749	merged_common	85.3084	85.6099
chr10	63202037	63203980	1389	-0.02066	6.70998	0.0274969	merged_common	103.943	105.442
chr10	63242923	63245389	1223	0.08205	9.84265	0.00433397	merged_common	944.675	892.448
chr10	63337093	63339813	1583	-0.11623	10.2315	0.00115191	merged_common	1154.73	1251.61
chr10	63381485	63382952	1046	-0.07739	8.14699	0.0137372	merged_common	275.956	291.163
chr10	63386278	63387336	471	0.06351	7.44344	0.0194977	merged_common	177.934	170.271
chr10	63428381	63430633	1465	-0.02612	9.67397	0.00929365	merged_common	809.513	824.302
chr10	63457176	63458834	443	-0.25936	6.93627	0.00952656	merged_common	111.941	133.987
chr10	63886410	63887011	322	0.48577	5.68643	0.00987874	merged_common	60.9399	43.5181
chr10	66920078	66921885	776	0.12597	6.83277	0.0212135	merged_common	119.077	109.121
chr10	67002436	67005157	713	-0.07737	7.65126	0.0175646	merged_common	195.71	206.492
chr10	67095698	67098838	966	-0.18756	10.5376	1.40498e-05	merged_common	1392.83	1586.2
chr10	67126253	67128451	1039	-0.01951	10.0786	0.00814242	merged_common	1074.03	1088.66
chr10	67185362	67188014	682	0.13782	8.12182	0.0092195	merged_common	292.183	265.563
chr10	67283936	67285823	1105	0.10671	9.4491	0.0042112	merged_common	725.311	673.598
chr10	67535204	67539638	2464	0.29887	9.0673	4.00527e-05	merged_common	594.996	483.665
chr10	67547545	67550108	1402	-0.07184	10.5118	0.00296513	merged_common	1424.13	1496.85
chr10	67911923	67912830	511	-0.00857	7.69698	0.019548	merged_common	206.886	208.119
chr10	67979053	67980216	673	0.13344	8.2319	0.00848209	merged_common	314.872	287.054
chr10	68131501	68137242	4883	-0.09079	8.86187	0.00832419	merged_common	450.841	480.125
chr10	68191830	68193020	648	-0.13669	6.19124	0.0278352	merged_common	69.6907	76.6166
chr10	68275370	68280686	1590	-0.11739	9.27211	0.00413231	merged_common	593.628	643.95
chr10	68282587	68283366	380	0.03666	7.05293	0.024073	merged_common	134.481	131.107
chr10	68541189	68542046	552	-0.06758	6.44094	0.0288507	merged_common	84.8681	88.9381
chr10	68723651	68724386	285	-0.08955	6.22853	0.0308411	merged_common	72.6935	77.3487
chr10	69211857	69214373	1519	-0.15882	9.97449	0.000417762	merged_common	952.173	1062.98
chr10	69219391	69220563	200	-0.76771	6.24317	0.000146341	merged_common	58.0537	98.8401
chr10	69350985	69353298	1789	-0.03246	7.84699	0.0180748	merged_common	227.664	232.844
chr10	69398258	69399872	774	-0.15062	7.65202	0.011504	merged_common	190.905	211.913
chr10	69533606	69535898	661	-0.00687	7.112	0.0239055	merged_common	138.004	138.663
chr10	69570958	69571441	240	-0.19575	5.68439	0.030978	merged_common	48.0517	55.0345
chr10	69785322	69786530	431	0.02616	6.23742	0.0323053	merged_common	76.1356	74.7675
chr10	69924209	69926449	889	-0.07336	7.28008	0.0208966	merged_common	151.524	159.428
chr10	70094668	70099361	2638	-0.11896	10.5593	0.000569305	merged_common	1448.01	1572.47
chr10	70244529	70246073	772	-0.35384	8.5253	5.52431e-05	merged_common	325.921	416.514
chr10	70440089	70441892	691	-0.26874	8.96258	0.000168595	merged_common	454.523	547.589
chr10	70598583	70600167	1004	-0.47723	7.38231	0.000208031	merged_common	141.406	196.846
chr10	71158059	71160186	1543	-0.01677	8.78404	0.0132478	merged_common	438.264	443.388
chr10	71237095	71238580	765	0.01489	9.58393	0.0100198	merged_common	771.421	763.5
chr10	71250531	71250933	173	-0.35966	5.49007	0.0215738	merged_common	39.6773	50.9108
chr10	71284130	71285807	888	-0.02421	9.83391	0.00877934	merged_common	905.019	920.335
chr10	71343888	71345481	796	-0.0092	9.01861	0.012332	merged_common	516.996	520.304
chr10	71347058	71349460	990	0.03018	10.0954	0.00755586	merged_common	1105.54	1082.65
chr10	71361945	71362427	279	-0.34982	5.68908	0.0196293	merged_common	45.7015	58.2421
chr10	72654317	72656013	718	-0.02885	8.96078	0.0120196	merged_common	493.311	503.276
chr10	73099141	73100057	347	0.13384	5.9247	0.0311359	merged_common	63.6293	57.9919
chr10	74966502	74967933	806	-0.23742	8.46326	0.00139408	merged_common	325.057	383.204
chr10	75036774	75037654	436	-0.0391	6.43349	0.0295139	merged_common	85.2684	87.611
chr10	75059590	75063750	1197	0.01628	10.1013	0.00818935	merged_common	1104.66	1092.27
chr10	75211583	75213027	659	0.05721	9.20056	0.00928774	merged_common	600.144	576.811
chr10	75316112	75320551	1196	-0.23289	9.51144	8.95295e-05	merged_common	673.248	791.193
chr10	75516041	75519137	1091	-0.00918	9.58542	0.0100919	merged_common	765.803	770.692
[truncated: 21,476 more rows]
