# Supplementary material for: The Regulatory Role of Histone Modification on Gene Expression in the Early Stage of Myocardial Infarction
Source: Front Cardiovasc Med. 2020 Nov 30;7:594325. doi: 10.3389/fcvm.2020.594325 (PMC7734124; doi:10.3389/fcvm.2020.594325)
Supplement: Supplementary file 4 [file Table_4.XLSX]

## Sheet: H3K9ac
Supplemental Table 6. Lists of H3K9ac peaks of MI vs Sham group
chr	start	end	summit	M_value	A_value	P_value	Peak_Group	normalized_read_density_in_MI24-k9ac_peaks	normalized_read_density_in_Sham-k9ac_peaks
chr1	4427004	4427486	276	-0.05481	5.44352	0.0424067	MI24-k9ac_peaks_unique	42.6985	44.3519
chr1	4543868	4544262	230	0.01267	5.74905	0.0382995	MI24-k9ac_peaks_unique	54.0186	53.5463
chr1	4544442	4544873	179	0.20027	5.72251	0.0286571	MI24-k9ac_peaks_unique	56.5967	49.261
chr1	4654283	4654561	183	0.45508	5.23393	0.0178379	MI24-k9ac_peaks_unique	44.0622	32.142
chr1	4739113	4739470	134	-0.24547	5.25365	0.0330876	MI24-k9ac_peaks_unique	35.0396	41.5387
chr1	4769005	4769344	133	0.19309	6.12181	0.0252873	MI24-k9ac_peaks_unique	74.458	65.1307
chr1	4769898	4770304	156	0.41652	5.4993	0.0165953	MI24-k9ac_peaks_unique	52.2573	39.1527
chr1	4774705	4775311	414	-0.06813	5.85637	0.0363347	MI24-k9ac_peaks_unique	56.5833	59.3195
chr1	4776307	4776583	154	0.06458	5.54984	0.0401835	MI24-k9ac_peaks_unique	47.9059	45.8087
chr1	4780577	4781139	478	-0.182	5.47564	0.0366985	MI24-k9ac_peaks_unique	41.7771	47.3942
chr1	4782512	4783026	465	-0.19672	5.63507	0.0312975	MI24-k9ac_peaks_unique	46.4211	53.2028
chr1	4856056	4856468	248	0.46777	6.45302	0.00279109	MI24-k9ac_peaks_unique	103.029	74.4983
chr1	6225464	6225815	100	-0.01883	5.78398	0.0379513	MI24-k9ac_peaks_unique	54.7416	55.4607
chr1	6406214	6406836	389	0.30602	5.36608	0.0269326	MI24-k9ac_peaks_unique	45.8576	37.0929
chr1	7092332	7092704	190	0.55388	5.59769	0.00650632	MI24-k9ac_peaks_unique	58.6732	39.9674
chr1	7100076	7100388	230	0.15939	5.51766	0.0364051	MI24-k9ac_peaks_unique	48.4141	43.3501
chr1	7107869	7108172	76	0.63677	4.90929	0.0128885	MI24-k9ac_peaks_unique	37.4703	24.0991
chr1	7112893	7113265	151	-0.09982	5.5782	0.0389534	MI24-k9ac_peaks_unique	46.151	49.4573
chr1	7141981	7142345	246	-0.11914	5.86034	0.0331033	MI24-k9ac_peaks_unique	55.745	60.5439
chr1	7143716	7144118	253	0.09397	5.5245	0.0393285	MI24-k9ac_peaks_unique	47.5537	44.555
chr1	9696923	9697679	118	0.52715	5.51118	0.00879482	MI24-k9ac_peaks_unique	54.7488	37.9915
chr1	9698676	9699182	313	0.11867	6.47272	0.0249704	MI24-k9ac_peaks_unique	92.5432	85.2357
chr1	9731543	9732062	229	0.41777	5.1848	0.0204833	MI24-k9ac_peaks_unique	42.0398	31.4702
chr1	9742202	9742620	188	0.34079	5.63777	0.0194763	MI24-k9ac_peaks_unique	56.0314	44.2429
chr1	9771031	9771414	246	0.35209	5.62255	0.0194763	MI24-k9ac_peaks_unique	55.661	43.6075
chr1	9772806	9773383	322	0.57734	5.58684	0.00525763	MI24-k9ac_peaks_unique	58.709	39.3467
chr1	9805835	9806213	229	-0.01053	5.60777	0.0401966	MI24-k9ac_peaks_unique	48.5872	48.9432
chr1	9823327	9823740	240	0.33098	5.35454	0.0240122	MI24-k9ac_peaks_unique	45.8875	36.4804
chr1	9854663	9855367	63	0.5778	5.15103	0.0121373	MI24-k9ac_peaks_unique	43.4092	29.0835
chr1	9941559	9941907	240	0.55353	5.89553	0.00408714	MI24-k9ac_peaks_unique	72.1184	49.1379
chr1	10056541	10057743	962	0.86994	5.57002	0.000561506	MI24-k9ac_peaks_unique	64.2218	35.1402
chr1	10835960	10836301	131	-0.16759	5.56012	0.0358371	MI24-k9ac_peaks_unique	44.5183	50.002
chr1	10880162	10880459	199	0.12347	4.872	0.0479801	MI24-k9ac_peaks_unique	30.5634	28.0565
chr1	10942932	10943435	446	0.18793	5.11681	0.0424476	MI24-k9ac_peaks_unique	37.0339	32.5108
chr1	10996736	10997057	101	0.23879	5.7047	0.0264943	MI24-k9ac_peaks_unique	56.6536	48.0114
chr1	11018384	11019780	596	0.3622	5.92157	0.0126946	MI24-k9ac_peaks_unique	68.7206	53.463
chr1	11026317	11027343	192	0.25866	5.67575	0.0265526	MI24-k9ac_peaks_unique	55.9118	46.7346
chr1	11329302	11329944	309	0.81878	5.31331	0.00179887	MI24-k9ac_peaks_unique	52.8086	29.9383
chr1	11413902	11414673	462	0.6526	5.31263	0.00614172	MI24-k9ac_peaks_unique	49.8296	31.6982
chr1	13050217	13050630	256	0.23429	5.42372	0.0322752	MI24-k9ac_peaks_unique	46.555	39.5766
chr1	13052048	13052633	333	0.20556	5.56416	0.031621	MI24-k9ac_peaks_unique	50.8065	44.0595
chr1	13153349	13153697	169	0.18398	5.22302	0.0389452	MI24-k9ac_peaks_unique	39.8087	35.0424
chr1	13245815	13246216	364	0.00085	5.61396	0.0401966	MI24-k9ac_peaks_unique	48.989	48.9601
chr1	13256156	13256416	80	0.10127	5.39751	0.0409444	MI24-k9ac_peaks_unique	43.6571	40.6977
chr1	13267327	13267791	226	0.38413	5.80332	0.0139186	MI24-k9ac_peaks_unique	63.7956	48.8828
chr1	13268022	13268379	308	0.15877	5.86348	0.0298997	MI24-k9ac_peaks_unique	61.5149	55.1044
chr1	13305113	13305806	501	0.53893	5.56593	0.00757064	MI24-k9ac_peaks_unique	57.0991	39.3002
chr1	13329248	13329747	245	0.11491	5.51482	0.0380599	MI24-k9ac_peaks_unique	47.5797	43.937
chr1	13332268	13332669	141	0.30371	5.50771	0.0242048	MI24-k9ac_peaks_unique	50.5474	40.9518
chr1	13335760	13336661	151	0.01549	5.64097	0.0397946	MI24-k9ac_peaks_unique	50.1687	49.6329
chr1	13342433	13342918	85	0.36333	5.44637	0.021407	MI24-k9ac_peaks_unique	49.4547	38.4445
chr1	13364989	13365516	104	-0.28152	5.53506	0.0267982	MI24-k9ac_peaks_unique	42.0578	51.1201
chr1	13369204	13369705	118	-0.06889	5.80712	0.0369526	MI24-k9ac_peaks_unique	54.6699	57.3438
chr1	13425677	13426134	246	0.1873	6.71547	0.0172753	MI24-k9ac_peaks_unique	112.137	98.4842
chr1	13494984	13495289	147	0.11149	5.28493	0.042295	MI24-k9ac_peaks_unique	40.5232	37.5095
chr1	13585371	13586239	145	0.08233	5.69616	0.0375529	MI24-k9ac_peaks_unique	53.3466	50.3875
chr1	13771053	13771560	390	0.45245	5.2608	0.0180361	MI24-k9ac_peaks_unique	44.8497	32.7762
chr1	15814798	15815200	222	0.17795	5.46185	0.0346368	MI24-k9ac_peaks_unique	46.8775	41.4378
chr1	15892485	15893079	336	0.28163	5.44949	0.0295856	MI24-k9ac_peaks_unique	48.1781	39.6342
chr1	16101286	16101928	407	0.30479	6.01053	0.0165043	MI24-k9ac_peaks_unique	71.6515	58.0062
chr1	16111050	16111420	92	0.13311	5.7238	0.0345183	MI24-k9ac_peaks_unique	55.344	50.4662
chr1	16111904	16112770	784	-0.13878	6.02764	0.0304375	MI24-k9ac_peaks_unique	62.1745	68.4524
chr1	16113646	16114051	210	0.03278	5.82905	0.0372825	MI24-k9ac_peaks_unique	57.498	56.2063
chr1	16116172	16116623	367	0.0509	5.67905	0.0386467	MI24-k9ac_peaks_unique	52.1465	50.3388
chr1	16431954	16432506	100	0.26912	5.37073	0.0326026	MI24-k9ac_peaks_unique	45.4211	37.6916
chr1	16606664	16607061	199	0.3606	5.49248	0.0215738	MI24-k9ac_peaks_unique	51.0125	39.7306
chr1	16614812	16615137	133	0.19588	5.2031	0.0392961	MI24-k9ac_peaks_unique	39.425	34.4196
chr1	16662460	16663356	25	0.12156	5.6987	0.0361621	MI24-k9ac_peaks_unique	54.1722	49.7947
chr1	16667241	16667578	302	0.4244	5.70436	0.0133912	MI24-k9ac_peaks_unique	60.4035	45.0096
chr1	16668668	16668928	168	0.10431	5.42176	0.0409444	MI24-k9ac_peaks_unique	44.444	41.344
chr1	17602334	17602710	198	0.25726	5.38863	0.0297676	MI24-k9ac_peaks_unique	45.7995	38.3193
chr1	17727494	17728083	242	0.09062	5.68186	0.0375529	MI24-k9ac_peaks_unique	52.9724	49.7474
chr1	20817109	20817508	35	-0.06242	5.46018	0.0414644	MI24-k9ac_peaks_unique	43.0807	44.9856
chr1	20933424	20933870	96	0.08217	5.432	0.0419193	MI24-k9ac_peaks_unique	44.4184	41.9592
chr1	20936494	20936802	247	0.24265	5.06012	0.0403973	MI24-k9ac_peaks_unique	36.2886	30.6708
chr1	20939697	20940352	443	0.10398	5.95006	0.033537	MI24-k9ac_peaks_unique	64.091	59.6343
chr1	20997057	20997559	242	0.17229	5.54605	0.033951	MI24-k9ac_peaks_unique	49.5975	44.0144
chr1	20998191	20998637	239	-0.15174	5.76203	0.0324669	MI24-k9ac_peaks_unique	51.4879	57.1983
chr1	21009006	21009310	178	0.04836	5.88739	0.0360371	MI24-k9ac_peaks_unique	60.1949	58.2106
chr1	21068423	21068961	246	-0.09147	5.52492	0.0393285	MI24-k9ac_peaks_unique	44.6066	47.5263
chr1	21089770	21090081	115	-0.02562	5.30551	0.0444639	MI24-k9ac_peaks_unique	39.1978	39.9001
chr1	21101263	21102192	706	0.0161	5.83676	0.0372825	MI24-k9ac_peaks_unique	57.4729	56.8351
chr1	21162775	21163231	219	-0.35252	5.89721	0.0161395	MI24-k9ac_peaks_unique	52.7445	67.3436
chr1	21220711	21221043	181	0.01549	5.64097	0.0397946	MI24-k9ac_peaks_unique	50.1687	49.6329
chr1	21829559	21830205	112	0.30621	5.34106	0.0269405	MI24-k9ac_peaks_unique	45.0722	36.4527
chr1	23184492	23185133	232	0.23731	5.53841	0.0317839	MI24-k9ac_peaks_unique	50.4599	42.8064
chr1	23200666	23201079	316	0.02924	5.5306	0.0410385	MI24-k9ac_peaks_unique	46.6958	45.7589
chr1	23203119	23203599	144	0.4708	6.0505	0.00568285	MI24-k9ac_peaks_unique	78.0269	56.3014
chr1	23271047	23272635	1044	0.50504	6.27672	0.0031293	MI24-k9ac_peaks_unique	92.3628	65.0826
chr1	23272794	23273461	475	0.69761	5.87389	0.00111516	MI24-k9ac_peaks_unique	74.6823	46.0486
chr1	23273815	23274610	468	0.30721	5.70217	0.0219264	MI24-k9ac_peaks_unique	57.9114	46.8042
chr1	23282302	23283495	962	0.13927	6.01663	0.0304375	MI24-k9ac_peaks_unique	67.9436	61.6913
chr1	23283989	23284717	600	-0.03224	5.75951	0.0379513	MI24-k9ac_peaks_unique	53.5714	54.782
chr1	23286746	23287484	195	0.1227	5.84385	0.0333277	MI24-k9ac_peaks_unique	59.9297	55.0435
chr1	23323220	23324206	816	0.34555	5.28457	0.0269405	MI24-k9ac_peaks_unique	43.9364	34.5783
chr1	23399489	23399887	54	0.05959	5.20681	0.0450034	MI24-k9ac_peaks_unique	37.7029	36.1773
chr1	23903393	23903752	192	0.53382	5.33289	0.0111214	MI24-k9ac_peaks_unique	48.4962	33.4975
chr1	23912813	23913417	225	0.33948	5.65814	0.019556	MI24-k9ac_peaks_unique	56.8024	44.8924
chr1	23917389	23918248	565	0.15962	5.68111	0.0347712	MI24-k9ac_peaks_unique	54.2263	48.5467
chr1	23918854	23919675	575	0.23387	6.00465	0.022	MI24-k9ac_peaks_unique	69.6275	59.2078
chr1	24098029	24098464	138	-0.14217	5.79996	0.0320716	MI24-k9ac_peaks_unique	53.0351	58.5276
chr1	24586574	24586956	163	-0.05475	5.28966	0.0439011	MI24-k9ac_peaks_unique	38.3801	39.8646
chr1	30778471	30778944	231	-0.39755	5.73989	0.0155474	MI24-k9ac_peaks_unique	46.5631	61.3361
chr1	30851237	30851723	71	0.19765	5.40378	0.0373049	MI24-k9ac_peaks_unique	45.3366	39.5322
chr1	30868489	30868767	42	0.75936	5.1189	0.0049775	MI24-k9ac_peaks_unique	45.2103	26.7084
chr1	31142253	31142586	111	0.06955	5.02407	0.0489207	MI24-k9ac_peaks_unique	33.3322	31.7634
chr1	33362832	33363306	286	0.33404	5.13922	0.0268434	MI24-k9ac_peaks_unique	39.5674	31.3893
chr1	33665080	33665706	130	0.07882	5.40789	0.0409444	MI24-k9ac_peaks_unique	43.6316	41.3117
chr1	33667776	33668142	227	0.06712	5.65003	0.0390143	MI24-k9ac_peaks_unique	51.3962	49.0598
chr1	33714815	33715126	133	-0.53237	5.28493	0.0108742	MI24-k9ac_peaks_unique	32.4185	46.887
chr1	33739067	33739573	360	0.50306	5.37031	0.01363	MI24-k9ac_peaks_unique	49.2428	34.7461
chr1	33755143	33755821	217	0.09789	5.86449	0.0345179	MI24-k9ac_peaks_unique	60.2728	56.3188
chr1	33878221	33878679	251	0.03984	5.24593	0.0456115	MI24-k9ac_peaks_unique	38.475	37.4271
chr1	33944932	33945589	349	0.07785	5.65587	0.0378889	MI24-k9ac_peaks_unique	51.7969	49.076
chr1	34002972	34003294	189	0.13256	5.58684	0.0373953	MI24-k9ac_peaks_unique	50.3221	45.9044
chr1	34029978	34030429	254	0.02758	5.72147	0.0386574	MI24-k9ac_peaks_unique	53.2703	52.2616
chr1	34034046	34034385	127	0.01333	5.50141	0.0414797	MI24-k9ac_peaks_unique	45.5088	45.0903
chr1	34034896	34035314	87	-0.06342	5.74254	0.0369068	MI24-k9ac_peaks_unique	52.3759	54.7296
chr1	34040715	34041158	299	0.49949	5.39477	0.0115855	MI24-k9ac_peaks_unique	50.0228	35.384
chr1	34072315	34072624	179	-0.29859	5.37242	0.0269326	MI24-k9ac_peaks_unique	37.3523	45.9412
chr1	34109620	34111159	819	0.14202	6.12337	0.0283524	MI24-k9ac_peaks_unique	73.2309	66.3654
chr1	34115303	34115964	138	0.3652	5.58606	0.0170155	MI24-k9ac_peaks_unique	54.518	42.3256
chr1	34138300	34138560	10	0.34839	5.5091	0.0215738	MI24-k9ac_peaks_unique	51.3857	40.3614
chr1	34138905	34139903	208	0.24485	5.91034	0.02403	MI24-k9ac_peaks_unique	65.4701	55.2505
chr1	34143029	34143321	222	-0.1376	5.63156	0.035293	MI24-k9ac_peaks_unique	47.267	51.9971
chr1	34143504	34143855	167	0.03765	5.51464	0.0414797	MI24-k9ac_peaks_unique	46.3168	45.1238
chr1	34166025	34166892	537	0.6385	5.59615	0.00433755	MI24-k9ac_peaks_unique	60.3549	38.7708
chr1	34234150	34234633	435	0.22865	5.65941	0.0288727	MI24-k9ac_peaks_unique	54.7101	46.6914
chr1	34235147	34235491	121	0.4285	6.02747	0.00766046	MI24-k9ac_peaks_unique	75.6737	56.2281
chr1	34239169	34239630	459	-0.3396	5.93229	0.0144577	MI24-k9ac_peaks_unique	54.2853	68.6929
chr1	34300553	34300922	129	0.41158	5.02883	0.0231315	MI24-k9ac_peaks_unique	37.6511	28.3061
chr1	34304178	34304606	179	-0.00719	5.68439	0.0390256	MI24-k9ac_peaks_unique	51.2967	51.553
chr1	34306006	34306310	181	0.01333	5.50141	0.0414797	MI24-k9ac_peaks_unique	45.5088	45.0903
chr1	34310789	34311372	432	0.02173	5.35422	0.0439217	MI24-k9ac_peaks_unique	41.2146	40.5985
chr1	34326490	34326831	197	0.33158	5.32933	0.0269405	MI24-k9ac_peaks_unique	45.102	35.841
chr1	34399428	34400115	540	-0.04238	5.55164	0.0401835	MI24-k9ac_peaks_unique	46.2201	47.598
chr1	34441640	34441900	65	0.33282	5.75588	0.0176527	MI24-k9ac_peaks_unique	60.6439	48.1502
chr1	34464233	34464992	148	0.53893	5.56593	0.00757064	MI24-k9ac_peaks_unique	57.0991	39.3002
chr1	34478859	34479366	120	0.63525	5.332	0.00614172	MI24-k9ac_peaks_unique	50.2003	32.3204
chr1	34831346	34832894	632	-0.00876	5.90463	0.0363425	MI24-k9ac_peaks_unique	59.7245	60.0882
chr1	34833957	34835308	1218	0.05845	5.9881	0.0341102	MI24-k9ac_peaks_unique	64.7732	62.2014
chr1	34836265	34836698	220	0.00908	5.84957	0.0369611	MI24-k9ac_peaks_unique	57.8446	57.4817
chr1	34845115	34845523	336	0.03779	5.79763	0.0376125	MI24-k9ac_peaks_unique	56.3571	54.9
chr1	34847592	34847852	204	0.08838	5.479	0.0401123	MI24-k9ac_peaks_unique	45.9881	43.2555
chr1	34860475	34860982	252	0.04445	5.55915	0.0401835	MI24-k9ac_peaks_unique	47.8808	46.4281
chr1	35973613	35973994	312	0.11474	5.2113	0.0432725	MI24-k9ac_peaks_unique	38.5503	35.6031
chr1	36078330	36078593	104	0.06146	5.6848	0.0375529	MI24-k9ac_peaks_unique	52.5468	50.3552
chr1	36095647	36096466	647	0.06454	5.62936	0.038234	MI24-k9ac_peaks_unique	50.6198	48.4052
chr1	36131196	36131590	189	-0.04393	5.64602	0.0390143	MI24-k9ac_peaks_unique	49.3184	50.8433
chr1	36132967	36134302	444	0.65412	5.65225	0.00301829	MI24-k9ac_peaks_unique	63.0887	40.0905
chr1	36162573	36162969	185	0.22486	5.48739	0.0321112	MI24-k9ac_peaks_unique	48.4969	41.4977
chr1	36239010	36239316	160	0.26851	5.68111	0.0265526	MI24-k9ac_peaks_unique	56.3118	46.7487
chr1	36241555	36242457	686	0.34353	6.2037	0.0110081	MI24-k9ac_peaks_unique	83.0245	65.4325
chr1	36252822	36253238	231	0.2278	5.91822	0.025961	MI24-k9ac_peaks_unique	65.4409	55.8823
chr1	36261698	36263233	382	0.57239	5.69884	0.00589791	MI24-k9ac_peaks_unique	63.3396	42.596
chr1	36266241	36267250	235	0.02815	6.00211	0.0346516	MI24-k9ac_peaks_unique	64.722	63.4714
chr1	36277254	36277988	573	0.35085	5.76569	0.0176527	MI24-k9ac_peaks_unique	61.4404	48.1767
chr1	36279071	36279409	146	0.49251	5.44247	0.0120118	MI24-k9ac_peaks_unique	51.5795	36.662
chr1	36311902	36312429	183	0.44112	5.99982	0.00754174	MI24-k9ac_peaks_unique	74.5626	54.92
chr1	36312735	36313084	149	0.14141	6.09368	0.0284854	MI24-k9ac_peaks_unique	71.7241	65.0274
chr1	36313367	36313966	254	-0.11066	6.01464	0.0318423	MI24-k9ac_peaks_unique	62.2201	67.1805
chr1	36315869	36316181	135	-0.15678	5.74266	0.0324669	MI24-k9ac_peaks_unique	50.7125	56.5341
chr1	36316371	36316657	157	-0.13054	5.77357	0.0340278	MI24-k9ac_peaks_unique	52.2841	57.2356
chr1	36323745	36324024	65	-0.12459	5.76019	0.0340278	MI24-k9ac_peaks_unique	51.9084	56.5904
chr1	36340783	36341170	184	0.37555	5.19064	0.0236838	MI24-k9ac_peaks_unique	41.5972	32.0636
chr1	36361816	36362344	227	0.04621	5.4985	0.0410239	MI24-k9ac_peaks_unique	45.9376	44.4896
chr1	36478015	36478610	453	-0.06891	5.57598	0.0397822	MI24-k9ac_peaks_unique	46.5763	48.855
chr1	36496753	36497034	52	-0.08484	5.64212	0.038234	MI24-k9ac_peaks_unique	48.4928	51.4301
chr1	36515924	36516253	59	-0.12035	6.07919	0.0312618	MI24-k9ac_peaks_unique	64.8491	70.4909
chr1	36517197	36517457	163	0.10932	5.90413	0.034017	MI24-k9ac_peaks_unique	62.1977	57.6588
chr1	36517749	36518961	637	0.42945	5.8663	0.00934466	MI24-k9ac_peaks_unique	67.6972	50.2682
chr1	36530464	36530724	178	-0.35511	5.68405	0.0173644	MI24-k9ac_peaks_unique	45.459	58.1459
chr1	36536479	36536768	197	-0.05674	5.72882	0.0379415	MI24-k9ac_peaks_unique	52.0004	54.0862
chr1	36550316	36551308	413	0.31918	5.93345	0.0181379	MI24-k9ac_peaks_unique	68.2634	54.7148
chr1	36551522	36552071	181	0.12995	5.98014	0.0307814	MI24-k9ac_peaks_unique	66.033	60.3451
chr1	36562984	36563754	181	0.22943	6.1267	0.0218934	MI24-k9ac_peaks_unique	75.6577	64.5339
chr1	36564074	36564615	122	0.03815	6.02258	0.0343932	MI24-k9ac_peaks_unique	65.8748	64.1557
chr1	36565142	36565461	108	0.21099	5.82131	0.0282204	MI24-k9ac_peaks_unique	60.834	52.5571
chr1	36573488	36574264	632	-0.46313	5.85109	0.0079192	MI24-k9ac_peaks_unique	49.1638	67.7738
chr1	36585282	36586382	603	-0.07161	5.83836	0.0357082	MI24-k9ac_peaks_unique	55.814	58.6543
chr1	36595740	36596181	230	0.00515	5.51749	0.0414797	MI24-k9ac_peaks_unique	45.8886	45.7251
chr1	36606749	36607485	503	0.24875	5.60875	0.0290846	MI24-k9ac_peaks_unique	53.1915	44.7674
chr1	36613584	36613970	244	0.38003	5.91332	0.0126946	MI24-k9ac_peaks_unique	68.7523	52.8307
chr1	36618150	36618478	123	-0.12006	5.77927	0.0353118	MI24-k9ac_peaks_unique	52.6821	57.2538
chr1	36634570	36634978	210	-0.52973	5.99982	0.00382757	MI24-k9ac_peaks_unique	53.2591	76.8879
chr1	36636022	36637500	555	0.2075	6.12965	0.0236014	MI24-k9ac_peaks_unique	75.2385	65.1593
chr1	36685725	36686198	222	0.36837	5.5429	0.0191943	MI24-k9ac_peaks_unique	52.9693	41.0331
chr1	36744723	36745027	157	-0.10115	5.39721	0.0409444	MI24-k9ac_peaks_unique	40.6909	43.6462
chr1	36822770	36823094	169	-0.1148	5.34674	0.0418302	MI24-k9ac_peaks_unique	39.1066	42.3456
chr1	36825767	36826038	192	0.07882	5.40789	0.0409444	MI24-k9ac_peaks_unique	43.6316	41.3117
chr1	36869555	36870016	249	0.2047	5.54232	0.0317839	MI24-k9ac_peaks_unique	50.0282	43.4104
chr1	36883202	36884618	690	0.01162	5.93151	0.0360446	MI24-k9ac_peaks_unique	61.279	60.7874
chr1	36884855	36885671	571	0.05845	5.9881	0.0341102	MI24-k9ac_peaks_unique	64.7732	62.2014
chr1	36885934	36886194	162	-0.03086	5.92402	0.0360446	MI24-k9ac_peaks_unique	60.0707	61.3695
chr1	36902939	36903230	113	-0.2058	5.76533	0.0305077	MI24-k9ac_peaks_unique	50.6479	58.4135
chr1	36903578	36904073	352	-0.1866	5.95897	0.0276739	MI24-k9ac_peaks_unique	58.3099	66.3613
chr1	36911292	36911976	465	0.38232	5.5043	0.0190846	MI24-k9ac_peaks_unique	51.8208	39.7571
chr1	36913273	36913601	142	0.32649	5.49718	0.0215738	MI24-k9ac_peaks_unique	50.5775	40.3343
chr1	36914255	36914611	176	0.06616	5.72432	0.0379415	MI24-k9ac_peaks_unique	54.0941	51.6695
chr1	36918594	36919254	516	0.29003	6.09869	0.0167292	MI24-k9ac_peaks_unique	75.7779	61.9776
chr1	36925574	36926097	117	0.00862	5.59892	0.0401966	MI24-k9ac_peaks_unique	48.6116	48.3221
chr1	36926783	36927044	93	-0.40532	5.86847	0.0124595	MI24-k9ac_peaks_unique	50.7667	67.2345
chr1	36927783	36928647	839	0.14963	5.53372	0.036118	MI24-k9ac_peaks_unique	48.7907	43.9839
chr1	36947283	36947543	129	0.56887	4.90929	0.0159817	MI24-k9ac_peaks_unique	36.5988	24.6729
chr1	37078030	37078395	254	-0.0185	5.56464	0.040611	MI24-k9ac_peaks_unique	47.0261	47.633
chr1	37307641	37308107	269	0.03127	5.61125	0.0401966	MI24-k9ac_peaks_unique	49.4153	48.3557
chr1	37311598	37312137	347	0.41764	5.6796	0.013244	MI24-k9ac_peaks_unique	59.2367	44.3475
chr1	37312357	37312629	202	0.23483	5.97245	0.023917	MI24-k9ac_peaks_unique	68.1133	57.8817
chr1	37312954	37313479	302	-0.01927	5.9458	0.0357539	MI24-k9ac_peaks_unique	61.2299	62.0533
chr1	37314263	37314646	219	0.38208	5.82148	0.0140364	MI24-k9ac_peaks_unique	64.5578	49.5372
chr1	37314973	37315744	403	0.37405	5.89191	0.0125793	MI24-k9ac_peaks_unique	67.5992	52.1605
chr1	37316862	37318277	806	0.18569	5.91228	0.0278919	MI24-k9ac_peaks_unique	64.2278	56.4709
chr1	37318538	37318922	208	0.28126	5.51809	0.0267982	MI24-k9ac_peaks_unique	50.5178	41.5697
chr1	37320654	37321561	617	0.08829	5.75452	0.0355887	MI24-k9ac_peaks_unique	55.6637	52.3593
chr1	37323404	37323664	102	-0.0272	5.52014	0.0414797	MI24-k9ac_peaks_unique	45.4605	46.3257
chr1	37324501	37325280	556	0.35781	5.53715	0.0191943	MI24-k9ac_peaks_unique	52.5659	41.0197
chr1	37332407	37332966	195	-0.1411	5.76782	0.0340278	MI24-k9ac_peaks_unique	51.8859	57.2169
chr1	37335437	37335697	142	-0.03952	5.51343	0.0414797	MI24-k9ac_peaks_unique	45.0567	46.308
chr1	37344719	37345616	723	-0.03906	5.77296	0.0379513	MI24-k9ac_peaks_unique	53.9455	55.426
chr1	37386692	37386970	186	0.02167	5.48514	0.0419356	MI24-k9ac_peaks_unique	45.1287	44.456
chr1	37409856	37410168	111	0.29268	5.22895	0.0300797	MI24-k9ac_peaks_unique	41.5072	33.8858
chr1	37433372	37433823	103	0.06511	6.06689	0.0331564	MI24-k9ac_peaks_unique	68.5671	65.5414
chr1	37458907	37459464	39	0.45664	5.44807	0.0140363	MI24-k9ac_peaks_unique	51.1403	37.265
chr1	37471944	37472802	219	-0.06777	6.03799	0.0336232	MI24-k9ac_peaks_unique	64.1824	67.2692
chr1	37474993	37475565	208	0.05588	6.04712	0.0341405	MI24-k9ac_peaks_unique	67.4179	64.8565
chr1	37495707	37496705	276	0.0423	6.23457	0.0320914	MI24-k9ac_peaks_unique	76.4116	74.2037
chr1	37502658	37503227	232	-0.13213	5.91486	0.0326671	MI24-k9ac_peaks_unique	57.6319	63.1594
chr1	37523371	37523938	203	0.21111	5.85707	0.0281108	MI24-k9ac_peaks_unique	62.3633	53.8739
chr1	37526023	37526415	97	-0.00788	5.44798	0.0424067	MI24-k9ac_peaks_unique	43.5331	43.7715
chr1	37530165	37530881	233	0.22809	5.61831	0.0290846	MI24-k9ac_peaks_unique	53.1632	45.3888
chr1	37537292	37538288	300	0.42647	5.82637	0.0106336	MI24-k9ac_peaks_unique	65.7813	48.9465
chr1	37585684	37586587	651	0.30992	5.64205	0.0218567	MI24-k9ac_peaks_unique	55.5999	44.8517
chr1	37631832	37632358	135	0.21995	5.78966	0.0263064	MI24-k9ac_peaks_unique	59.699	51.2573
chr1	37633590	37633871	191	0.19205	5.77447	0.0284393	MI24-k9ac_peaks_unique	58.5053	51.2132
chr1	37635122	37635382	145	0.31471	5.51369	0.0242048	MI24-k9ac_peaks_unique	50.9512	40.9654
chr1	37903506	37903838	226	0.61832	5.35109	0.00636068	MI24-k9ac_peaks_unique	50.5714	32.9437
chr1	37988638	37989108	241	-0.19988	5.52373	0.0341762	MI24-k9ac_peaks_unique	42.9263	49.3053
chr1	37992607	37992928	122	-0.02166	5.65814	0.0394045	MI24-k9ac_peaks_unique	50.1198	50.878
chr1	38001744	38002045	99	-0.01429	5.64357	0.0397946	MI24-k9ac_peaks_unique	49.7431	50.2383
chr1	38003301	38003561	38	-0.24481	5.51809	0.0293915	MI24-k9ac_peaks_unique	42.0981	49.8837
chr1	38011623	38011917	78	0.45935	5.31967	0.0157008	MI24-k9ac_peaks_unique	46.8295	34.0597
chr1	38012378	38012731	103	0.78632	5.29564	0.00229736	MI24-k9ac_peaks_unique	51.5821	29.9084
chr1	38116864	38117174	83	-0.13691	5.31274	0.0402809	MI24-k9ac_peaks_unique	37.9042	41.6775
chr1	38118155	38118485	235	0.01335	5.43816	0.0424067	MI24-k9ac_peaks_unique	43.5571	43.1559
chr1	38124809	38125500	167	-0.05521	5.63988	0.0390143	MI24-k9ac_peaks_unique	48.9174	50.8257
chr1	38126225	38126995	544	0.04627	6.19696	0.0318645	MI24-k9ac_peaks_unique	74.5479	72.1949
chr1	38304762	38305126	306	-0.18097	5.51499	0.0341762	MI24-k9ac_peaks_unique	42.9476	48.6874
chr1	38990470	38991558	243	0.2196	5.8966	0.0260325	MI24-k9ac_peaks_unique	64.2845	55.2078
chr1	38991948	38992556	113	0.05915	5.82642	0.0366397	MI24-k9ac_peaks_unique	57.9202	55.5935
chr1	38993729	38994026	230	0.3977	5.28611	0.0209537	MI24-k9ac_peaks_unique	44.7855	33.9952
chr1	38999002	38999352	34	-0.05448	5.54506	0.0401835	MI24-k9ac_peaks_unique	45.8173	47.5806
chr1	39001556	39001888	128	-0.0667	5.53841	0.0393285	MI24-k9ac_peaks_unique	45.4138	47.5627
chr1	39007334	39007594	32	-0.03039	5.55817	0.040611	MI24-k9ac_peaks_unique	46.6232	47.6157
chr1	39029977	39030369	296	-0.23123	4.91645	0.0415737	MI24-k9ac_peaks_unique	27.8738	32.7192
chr1	39078842	39079102	74	0.30163	5.0007	0.0339842	MI24-k9ac_peaks_unique	35.5435	28.8377
chr1	39105224	39106091	631	0.54738	5.5222	0.00738137	MI24-k9ac_peaks_unique	55.5567	38.0153
chr1	39205245	39205597	14	-0.02832	5.34957	0.0439217	MI24-k9ac_peaks_unique	40.3755	41.176
chr1	39280959	39281358	176	0.18568	5.59522	0.0314588	MI24-k9ac_peaks_unique	51.5557	45.3295
chr1	39331394	39331852	35	-0.02285	5.37483	0.0433988	MI24-k9ac_peaks_unique	41.1667	41.8239
chr1	39371132	39371630	358	0.14864	6.08273	0.02862	MI24-k9ac_peaks_unique	71.3603	64.3742
chr1	39371805	39372659	429	0.02989	6.01809	0.0349223	MI24-k9ac_peaks_unique	65.4824	64.1397
chr1	39373478	39373968	302	-0.27063	5.76209	0.0219759	MI24-k9ac_peaks_unique	49.4115	59.6068
chr1	39387331	39388008	125	0.11133	5.69313	0.0361621	MI24-k9ac_peaks_unique	53.7724	49.779
chr1	39396009	39396386	186	-0.22612	5.50945	0.0319473	MI24-k9ac_peaks_unique	42.1187	49.2656
chr1	39407463	39407888	138	0.23873	5.6649	0.0288727	MI24-k9ac_peaks_unique	55.1109	46.706
chr1	39408375	39409145	251	0.38413	5.80332	0.0139186	MI24-k9ac_peaks_unique	63.7956	48.8828
chr1	39409919	39410448	187	0.12702	5.64386	0.0367635	MI24-k9ac_peaks_unique	52.2504	47.8468
chr1	39428159	39428624	243	1.02492	4.83422	0.00135236	MI24-k9ac_peaks_unique	40.6922	19.9977
chr1	39443827	39444244	190	0.38359	5.30528	0.0239471	MI24-k9ac_peaks_unique	45.1632	34.6188
chr1	39444986	39445313	140	0.25338	5.2608	0.0330876	MI24-k9ac_peaks_unique	41.8597	35.1173
chr1	39449427	39451090	478	0.30546	5.89068	0.0180225	MI24-k9ac_peaks_unique	65.955	53.3697
chr1	39453773	39454235	234	0.16395	5.5834	0.0337291	MI24-k9ac_peaks_unique	50.7514	45.2996
chr1	39454969	39455776	154	0.17808	5.65189	0.0332952	MI24-k9ac_peaks_unique	53.4801	47.2699
chr1	39468828	39469199	167	0.54799	5.39477	0.00976819	MI24-k9ac_peaks_unique	50.8708	34.7942
chr1	39474070	39475063	162	-0.13917	5.70131	0.0345183	MI24-k9ac_peaks_unique	49.5813	54.6025
chr1	39482328	39482791	249	0.63228	5.49301	0.00474866	MI24-k9ac_peaks_unique	56.0697	36.1737
chr1	39503123	39503419	124	-0.01129	5.31331	0.0444639	MI24-k9ac_peaks_unique	39.6065	39.9177
chr1	39520148	39520408	105	-0.09967	5.2652	0.0427754	MI24-k9ac_peaks_unique	37.1519	39.8093
chr1	39521811	39522127	193	-0.12999	5.54274	0.0377233	MI24-k9ac_peaks_unique	44.5621	48.7637
chr1	39522929	39523259	16	0.29294	5.47891	0.0268685	MI24-k9ac_peaks_unique	49.3638	40.2925
chr1	39525217	39526287	701	0.2025	5.95485	0.0258152	MI24-k9ac_peaks_unique	66.5377	57.8241
chr1	39527485	39527976	258	-0.08687	5.67712	0.0375529	MI24-k9ac_peaks_unique	49.6487	52.7301
chr1	39530406	39530939	229	0.41523	5.69937	0.0133912	MI24-k9ac_peaks_unique	60.0039	44.9969
chr1	39543835	39544296	337	0.46501	5.26764	0.0180361	MI24-k9ac_peaks_unique	45.2594	32.7889
chr1	39548792	39549250	42	0.03017	5.46869	0.0419356	MI24-k9ac_peaks_unique	44.7487	43.8227
chr1	39560266	39560529	123	0.15176	5.425	0.0391247	MI24-k9ac_peaks_unique	45.2824	40.7611
chr1	39571408	39571879	233	0.30233	5.7971	0.0198654	MI24-k9ac_peaks_unique	61.7456	50.0721
chr1	39608705	39609070	188	0.86458	5.07026	0.00273412	MI24-k9ac_peaks_unique	45.3349	24.8982
chr1	39685761	39686886	515	0.05369	5.85723	0.0363347	MI24-k9ac_peaks_unique	59.0586	56.9011
chr1	39688113	39688633	207	-0.10617	5.71927	0.035872	MI24-k9ac_peaks_unique	50.7799	54.6578
chr1	39695304	39696277	121	0.0273	5.92426	0.0360446	MI24-k9ac_peaks_unique	61.304	60.1549
chr1	39731333	39731593	222	0.64149	5.12159	0.00977724	MI24-k9ac_peaks_unique	43.4817	27.8739
chr1	39749534	39749980	254	-0.04289	5.17616	0.0462197	MI24-k9ac_peaks_unique	35.6225	36.6974
chr1	39758195	39758495	164	0.47878	5.83533	0.00777683	MI24-k9ac_peaks_unique	67.402	48.3666
chr1	39759916	39760616	522	0.40203	6.09618	0.00926766	MI24-k9ac_peaks_unique	78.6402	59.5143
chr1	39846033	39846458	251	-0.33926	5.57503	0.0192959	MI24-k9ac_peaks_unique	42.3826	53.6185
chr1	39895484	39895773	112	-0.2734	5.80747	0.0220078	MI24-k9ac_peaks_unique	50.9415	61.5706
chr1	39896556	39897116	85	-0.27263	5.72895	0.0242103	MI24-k9ac_peaks_unique	48.2559	58.2936
chr1	39929728	39930119	62	0.21924	5.93054	0.0258885	MI24-k9ac_peaks_unique	65.8066	56.529
chr1	39940959	39941400	220	-0.00629	5.92176	0.0360446	MI24-k9ac_peaks_unique	60.4896	60.7539
chr1	39943656	39944156	218	-0.22052	6.09151	0.0219362	MI24-k9ac_peaks_unique	63.1736	73.6069
chr1	39944972	39945464	208	-0.25658	5.99132	0.020124	MI24-k9ac_peaks_unique	58.2033	69.5322
chr1	39948448	39948738	89	0.15058	5.87619	0.0315015	MI24-k9ac_peaks_unique	61.8834	55.75
chr1	39948964	39950138	513	0.09661	5.96199	0.033537	MI24-k9ac_peaks_unique	64.4583	60.2832
chr1	39950425	39950823	363	-0.05215	5.8968	0.0357467	MI24-k9ac_peaks_unique	58.5146	60.6685
chr1	39957799	39958804	614	0.28624	6.04926	0.0183602	MI24-k9ac_peaks_unique	73.1294	59.9688
chr1	39958998	39959438	248	0.26721	5.97345	0.0201042	MI24-k9ac_peaks_unique	68.9298	57.2754
chr1	39959739	39962334	1296	0.27688	5.94494	0.0200812	MI24-k9ac_peaks_unique	67.8078	55.9668
chr1	39968594	39969208	216	0.51364	5.64458	0.00810929	MI24-k9ac_peaks_unique	59.7721	41.8675
chr1	39972133	39973390	494	0.11245	5.95467	0.033537	MI24-k9ac_peaks_unique	64.4852	59.6498
chr1	39975911	39976199	206	0.19456	5.55817	0.033951	MI24-k9ac_peaks_unique	50.4034	44.0445
chr1	39976532	39976865	174	0.1227	5.84385	0.0333277	MI24-k9ac_peaks_unique	59.9297	55.0435
chr1	39977349	39977755	46	-0.02569	5.79722	0.0376125	MI24-k9ac_peaks_unique	55.1151	56.1053
chr1	40002184	40002656	147	0.30131	5.59491	0.0242371	MI24-k9ac_peaks_unique	53.6522	43.5396
chr1	40007441	40007757	240	0.03487	5.42821	0.0424067	MI24-k9ac_peaks_unique	43.5815	42.5408
chr1	40011126	40011475	216	-0.05249	5.60396	0.0393927	MI24-k9ac_peaks_unique	47.7595	49.5291
chr1	40027059	40027478	313	0.0733	5.53405	0.0393285	MI24-k9ac_peaks_unique	47.5278	45.1733
chr1	40029655	40030284	437	0.99041	5.24467	0.000635903	MI24-k9ac_peaks_unique	53.441	26.8987
chr1	40087763	40088599	186	1.3601	5.41138	4.82813e-06	MI24-k9ac_peaks_unique	68.1873	26.5627
chr1	40173931	40174230	172	0.35929	5.2652	0.0238714	MI24-k9ac_peaks_unique	43.5574	33.9551
chr1	40222543	40223042	150	0.29429	5.77369	0.0198143	MI24-k9ac_peaks_unique	60.5827	49.4036
chr1	40228210	40228799	132	0.94382	5.31854	0.000763159	MI24-k9ac_peaks_unique	55.3476	28.7727
chr1	40229745	40230520	93	0.46657	5.68487	0.0114782	MI24-k9ac_peaks_unique	60.4703	43.7613
chr1	40233313	40233584	41	0.19342	5.17492	0.0392961	MI24-k9ac_peaks_unique	38.6295	33.7826
chr1	40263107	40263489	201	0.61762	5.23431	0.00700243	MI24-k9ac_peaks_unique	46.6279	30.3895
chr1	40265180	40265510	257	0.18518	5.87786	0.0280013	MI24-k9ac_peaks_unique	62.7024	55.1493
chr1	40270932	40271192	79	0.20705	5.60686	0.0314588	MI24-k9ac_peaks_unique	52.3597	45.3596
chr1	40271376	40271638	143	0.51406	5.4542	0.0120118	MI24-k9ac_peaks_unique	52.3904	36.6863
chr1	40276311	40276626	160	-0.26594	5.98622	0.020124	MI24-k9ac_peaks_unique	57.8101	69.512
chr1	40284903	40285612	202	0.54864	5.57121	0.00633062	MI24-k9ac_peaks_unique	57.5016	39.3118
chr1	40288842	40289133	93	0.09901	5.56858	0.0389534	MI24-k9ac_peaks_unique	49.1148	45.8572
chr1	40356000	40356526	408	0.48489	5.41278	0.0138383	MI24-k9ac_peaks_unique	50.3956	36.0102
chr1	40465641	40465953	128	1.01903	4.96018	0.00123452	MI24-k9ac_peaks_unique	44.3141	21.8667
chr1	40514219	40515174	773	1.71399	5.29658	6.1094e-08	MI24-k9ac_peaks_unique	71.1886	21.6994
chr1	40515399	40515907	302	1.63202	5.20893	3.7155e-07	MI24-k9ac_peaks_unique	65.116	21.0088
chr1	40808107	40808672	447	0.13614	5.505	0.0364051	MI24-k9ac_peaks_unique	47.6059	43.3191
chr1	40825693	40826314	418	0.11491	5.51482	0.0380599	MI24-k9ac_peaks_unique	47.5797	43.937
chr1	40847875	40848331	198	0.50919	5.23457	0.0152613	MI24-k9ac_peaks_unique	44.9162	31.5589
chr1	41390394	41390707	185	0.11474	5.2113	0.0432725	MI24-k9ac_peaks_unique	38.5503	35.6031
chr1	42491461	42492077	382	0.62669	5.51551	0.00492091	MI24-k9ac_peaks_unique	56.8408	36.8135
chr1	42713451	42714530	861	0.57239	5.69884	0.00589791	MI24-k9ac_peaks_unique	63.3396	42.596
chr1	43093946	43094404	9	0.25234	6.69937	0.0127149	MI24-k9ac_peaks_unique	113.421	95.2205
chr1	43100180	43100873	489	0.05451	6.03149	0.0336232	MI24-k9ac_peaks_unique	66.6598	64.1881
chr1	43140453	43141072	151	0.21977	5.75216	0.0285484	MI24-k9ac_peaks_unique	58.1636	49.9452
chr1	43144674	43144934	86	0.29715	5.88616	0.0180225	MI24-k9ac_peaks_unique	65.5596	53.3562
chr1	43146220	43146899	392	0.28974	5.86417	0.0220243	MI24-k9ac_peaks_unique	64.4023	52.6843
chr1	43147293	43147568	228	0.36043	5.64846	0.0172553	MI24-k9ac_peaks_unique	56.8337	44.2696
chr1	43154689	43154954	175	0.16595	5.45532	0.0369984	MI24-k9ac_peaks_unique	46.4722	41.4226
chr1	43162471	43163012	247	0.95394	6.24367	8.0767e-06	MI24-k9ac_peaks_unique	105.466	54.444
chr1	43167521	43167822	150	0.0509	5.67905	0.0386467	MI24-k9ac_peaks_unique	52.1465	50.3388
chr1	43168729	43169126	151	-0.14331	5.83139	0.0318786	MI24-k9ac_peaks_unique	54.1818	59.8403
chr1	43170609	43170920	81	0.18201	5.75042	0.0324669	MI24-k9ac_peaks_unique	57.3382	50.5421
chr1	43198927	43199221	102	0.0964	5.74077	0.0369068	MI24-k9ac_peaks_unique	55.2909	51.7171
chr1	43257724	43258003	95	0.147	5.25439	0.0411089	MI24-k9ac_peaks_unique	40.1656	36.2747
chr1	43264131	43264452	126	0.36679	5.56464	0.0192959	MI24-k9ac_peaks_unique	53.7441	41.6789
chr1	43264629	43264912	163	0.09015	5.58402	0.0389534	MI24-k9ac_peaks_unique	49.491	46.4931
chr1	43360939	43361472	423	0.85046	5.33056	0.00139912	MI24-k9ac_peaks_unique	54.0338	29.9676
chr1	43451237	43451713	176	0.32964	5.40368	0.0269175	MI24-k9ac_peaks_unique	47.4554	37.7619
chr1	43462900	43463958	285	0.00496	5.94352	0.0357539	MI24-k9ac_peaks_unique	61.6488	61.4372
chr1	43466513	43467025	102	0.13442	5.7431	0.0342706	MI24-k9ac_peaks_unique	56.1148	51.1226
chr1	43468280	43469099	376	0.0971	6.09892	0.031075	MI24-k9ac_peaks_unique	70.888	66.2739
chr1	43471997	43472368	128	-0.34715	5.65566	0.019556	MI24-k9ac_peaks_unique	44.6964	56.8558
chr1	43730472	43730810	105	-0.35046	5.12869	0.0268434	MI24-k9ac_peaks_unique	30.9842	39.5038
chr1	43899059	43899552	303	-0.06242	5.46018	0.0414644	MI24-k9ac_peaks_unique	43.0807	44.9856
chr1	43903562	43904356	58	0.64221	5.49841	0.00474866	MI24-k9ac_peaks_unique	56.474	36.1846
chr1	44149478	44149940	206	0.0061	6.0782	0.0341462	MI24-k9ac_peaks_unique	67.7078	67.4221
chr1	44553726	44554149	42	-0.23836	6.18316	0.0201856	MI24-k9ac_peaks_unique	66.9021	78.9211
chr1	45314427	45314898	169	-0.06543	6.27729	0.0310825	MI24-k9ac_peaks_unique	75.8236	79.3416
chr1	45734615	45734885	118	-0.31702	4.59984	0.0441424	MI24-k9ac_peaks_unique	21.7257	27.0649
chr1	45765800	45767574	733	0.3321	6.12159	0.0135511	MI24-k9ac_peaks_unique	78.1211	62.0578
chr1	45860031	45860700	310	0.19552	5.57978	0.0337291	MI24-k9ac_peaks_unique	51.1811	44.6943
chr1	45868111	45868549	216	0.55874	5.26154	0.0108742	MI24-k9ac_peaks_unique	46.5565	31.607
chr1	46970329	46970718	214	0.26601	5.24128	0.0332459	MI24-k9ac_peaks_unique	41.4783	34.494
chr1	51136183	51136492	141	-0.01264	5.42402	0.0428942	MI24-k9ac_peaks_unique	42.7455	43.1216
chr1	51137077	51137685	454	0.15766	5.49505	0.0364051	MI24-k9ac_peaks_unique	47.6327	42.7017
chr1	51148374	51148904	16	0.05291	5.54348	0.0401835	MI24-k9ac_peaks_unique	47.5026	45.792
chr1	51332194	51332471	167	0.22382	6.07812	0.0236975	MI24-k9ac_peaks_unique	73.0104	62.5185
chr1	51472500	51473665	749	0.26812	5.70091	0.0242234	MI24-k9ac_peaks_unique	57.0822	47.4011
chr1	51479914	51480265	216	0.80788	5.53623	0.00119323	MI24-k9ac_peaks_unique	61.4001	35.073
chr1	51501197	51501482	146	0.43334	5.16392	0.0204833	MI24-k9ac_peaks_unique	41.66	30.8511
chr1	51529880	51530571	259	0.26918	5.64068	0.0242371	MI24-k9ac_peaks_unique	54.7683	45.4463
chr1	51579998	51580486	202	0.78097	5.09615	0.00373313	MI24-k9ac_peaks_unique	44.8375	26.0943
chr1	51667498	51667758	217	0.17243	5.10837	0.040022	MI24-k9ac_peaks_unique	36.6206	32.4952
chr1	51747655	51748771	863	-0.11941	6.00988	0.0318423	MI24-k9ac_peaks_unique	61.8274	67.1625
chr1	51752277	51752604	318	-0.0446	5.22432	0.0456115	MI24-k9ac_peaks_unique	36.8098	37.9656
chr1	51779915	51780290	141	0.41288	5.63398	0.0150343	MI24-k9ac_peaks_unique	57.2983	43.038
chr1	51781146	51781564	223	-0.07903	5.5317	0.0393285	MI24-k9ac_peaks_unique	45.0104	47.5448
chr1	51805199	51805566	202	0.30163	5.0007	0.0339842	MI24-k9ac_peaks_unique	35.5435	28.8377
chr1	51863159	51863621	220	-0.25646	5.72147	0.0242103	MI24-k9ac_peaks_unique	48.2762	57.668
chr1	51888060	51888360	155	-0.04467	5.38492	0.0433988	MI24-k9ac_peaks_unique	41.1433	42.4371
chr1	51889749	51890036	135	0.19765	5.40378	0.0373049	MI24-k9ac_peaks_unique	45.3366	39.5322
chr1	51892331	51892651	87	-0.022	5.60152	0.0401966	MI24-k9ac_peaks_unique	48.1853	48.9257
chr1	51902505	51902854	148	-0.11403	5.76593	0.0340278	MI24-k9ac_peaks_unique	52.3064	56.6084
chr1	51903472	51903780	89	-0.2985	5.98222	0.0182374	MI24-k9ac_peaks_unique	57.0032	70.1062
chr1	51911574	51912053	137	0.3652	5.58606	0.0170155	MI24-k9ac_peaks_unique	54.518	42.3256
chr1	52008191	52009276	633	0.38005	5.83941	0.0140364	MI24-k9ac_peaks_unique	65.3192	50.192
chr1	52112410	52112704	107	-0.10845	5.98703	0.0320429	MI24-k9ac_peaks_unique	61.0875	65.8565
chr1	52116540	52117187	390	0.12659	5.52117	0.0380599	MI24-k9ac_peaks_unique	47.9834	43.9526
chr1	52146304	52146693	192	0.16595	5.45532	0.0369984	MI24-k9ac_peaks_unique	46.4722	41.4226
chr1	52147661	52148379	462	0.31644	5.96648	0.0163705	MI24-k9ac_peaks_unique	69.778	56.0351
chr1	52149571	52150113	145	-0.27284	6.06303	0.0201661	MI24-k9ac_peaks_unique	60.8257	73.4887
chr1	52150764	52151170	209	-0.12488	5.87284	0.0331033	MI24-k9ac_peaks_unique	56.1183	61.1924
chr1	52170644	52170983	182	-0.20227	5.6496	0.0311372	MI24-k9ac_peaks_unique	46.8009	53.8448
chr1	52175569	52175832	132	0.021	5.54638	0.0410385	MI24-k9ac_peaks_unique	47.0747	46.3944
chr1	52221560	52222095	187	0.44725	5.31308	0.0182206	MI24-k9ac_peaks_unique	46.421	34.047
chr1	52225285	52226120	718	0.46548	5.80833	0.0090617	MI24-k9ac_peaks_unique	65.8481	47.6892
chr1	52226741	52227089	222	0.2292	5.7573	0.026371	MI24-k9ac_peaks_unique	58.5623	49.9599
chr1	52493187	52493470	152	0.60738	5.40025	0.00657474	MI24-k9ac_peaks_unique	52.1263	34.2151
chr1	52578382	52578884	147	0.09746	5.27729	0.0427754	MI24-k9ac_peaks_unique	40.1136	37.4933
chr1	52652603	52653440	390	-0.1897	5.82193	0.0302008	MI24-k9ac_peaks_unique	52.9691	60.4127
chr1	52722267	52722996	166	0.4482	5.51654	0.0144034	MI24-k9ac_peaks_unique	53.4693	39.1907
chr1	52724457	52724717	37	0.91413	5.09722	0.00161619	MI24-k9ac_peaks_unique	46.9901	24.9359
chr1	52728003	52728556	174	0.45789	7.19078	0.000648	MI24-k9ac_peaks_unique	171.222	124.658
chr1	52748093	52748628	165	0.64643	5.33809	0.00499768	MI24-k9ac_peaks_unique	50.6084	32.3316
chr1	52764302	52764647	209	0.74336	4.89068	0.00814011	MI24-k9ac_peaks_unique	38.382	22.9274
chr1	52795754	52796119	215	-0.14906	5.47382	0.0366985	MI24-k9ac_peaks_unique	42.2035	46.7972
chr1	52796949	52797295	242	0.10048	5.48559	0.0401123	MI24-k9ac_peaks_unique	46.3928	43.2716
chr1	52812872	52813533	417	0.43268	5.332	0.0183923	MI24-k9ac_peaks_unique	46.7969	34.6711
chr1	52846686	52847017	47	-0.03007	6.24668	0.0318858	MI24-k9ac_peaks_unique	75.1471	76.7298
chr1	52848790	52849284	289	0.30063	5.61591	0.0242371	MI24-k9ac_peaks_unique	54.426	44.1884
chr1	52849580	52849985	194	-0.38395	5.8801	0.0142566	MI24-k9ac_peaks_unique	51.558	67.2786
chr1	52855072	52855520	121	0.36467	5.42275	0.021407	MI24-k9ac_peaks_unique	48.6742	37.8026
chr1	53298459	53298926	214	0.09031	6.1097	0.0320026	MI24-k9ac_peaks_unique	71.2518	66.9283
chr1	53299577	53299910	227	-0.11956	5.62322	0.0370754	MI24-k9ac_peaks_unique	47.2892	51.3752
chr1	53715382	53715890	95	0.32493	5.73183	0.0196966	MI24-k9ac_peaks_unique	59.4784	47.4838
chr1	53772441	53775775	2329	0.89893	6.33394	1.29507e-05	MI24-k9ac_peaks_unique	110.156	59.075
chr1	53776151	53778986	2677	1.1119	5.75408	1.65849e-05	MI24-k9ac_peaks_unique	79.3429	36.7107
chr1	53779200	53779886	398	1.25978	5.64313	2.91164e-06	MI24-k9ac_peaks_unique	77.3334	32.295
chr1	53780156	53780690	313	0.65986	5.70157	0.00256048	MI24-k9ac_peaks_unique	65.4128	41.4023
chr1	53814695	53814982	98	0.39688	5.46463	0.0164372	MI24-k9ac_peaks_unique	50.6703	38.4841
chr1	53816056	53816921	690	0.29226	5.52407	0.0267982	MI24-k9ac_peaks_unique	50.9214	41.5835
chr1	53818525	53818809	60	0.03539	5.77897	0.0372736	MI24-k9ac_peaks_unique	55.5866	54.2396
chr1	53819427	53819747	127	-0.03808	5.98109	0.0349159	MI24-k9ac_peaks_unique	62.3384	64.0058
chr1	53822870	53824861	1066	1.02545	6.09313	7.55533e-06	MI24-k9ac_peaks_unique	97.4004	47.8486
chr1	53846270	53846555	179	0.84636	5.20004	0.00188377	MI24-k9ac_peaks_unique	49.2899	27.4144
chr1	53850495	53852149	1414	0.19403	5.89984	0.0278919	MI24-k9ac_peaks_unique	63.8606	55.8244
chr1	53852368	53852860	255	0.10137	5.79734	0.0350412	MI24-k9ac_peaks_unique	57.6011	53.6927
chr1	53875804	53876158	248	1.04349	4.75191	0.00164332	MI24-k9ac_peaks_unique	38.6837	18.7675
chr1	54015509	54015872	223	0.11491	5.31114	0.042295	MI24-k9ac_peaks_unique	41.315	38.1519
chr1	54555358	54555785	180	0.4891	5.46574	0.0120118	MI24-k9ac_peaks_unique	52.3563	37.3022
chr1	54748014	54748328	238	-0.13523	5.75439	0.0340278	MI24-k9ac_peaks_unique	51.5098	56.5716
chr1	54749645	54750338	88	0.32471	5.54174	0.0242214	MI24-k9ac_peaks_unique	52.1319	41.6252
chr1	54788049	54788553	81	-0.04525	5.58887	0.0397822	MI24-k9ac_peaks_unique	47.3813	48.8909
chr1	54799485	54799745	101	0.05354	5.62337	0.0393927	MI24-k9ac_peaks_unique	50.2183	48.3888
chr1	54811396	54811737	174	0.31974	5.16026	0.0301988	MI24-k9ac_peaks_unique	39.9502	32.0087
chr1	54826745	54827068	111	-0.2218	5.77272	0.0284393	MI24-k9ac_peaks_unique	50.6265	59.04
chr1	54830164	54830743	420	-0.06904	5.66888	0.0386467	MI24-k9ac_peaks_unique	49.672	52.1068
chr1	54835905	54836939	436	0.14397	5.92299	0.0311359	MI24-k9ac_peaks_unique	63.7775	57.7202
chr1	54841666	54842266	174	0.097	5.64702	0.0367635	MI24-k9ac_peaks_unique	51.823	48.4532
chr1	54854038	54854330	175	0.039	5.17006	0.0468528	MI24-k9ac_peaks_unique	36.4933	35.52
chr1	54860369	54860640	121	0.33851	5.48045	0.0241817	MI24-k9ac_peaks_unique	50.2031	39.7035
chr1	54865445	54865728	48	0.34048	5.43393	0.021407	MI24-k9ac_peaks_unique	48.6433	38.4175
chr1	54868608	54869008	24	-0.11854	5.74668	0.0355887	MI24-k9ac_peaks_unique	51.5325	55.9455
chr1	54870844	54871251	66	0.54204	5.09984	0.0142114	MI24-k9ac_peaks_unique	41.38	28.4197
chr1	54877540	54877934	231	0.35196	5.44017	0.021407	MI24-k9ac_peaks_unique	49.0489	38.4308
chr1	54878677	54879039	22	0.54637	5.72831	0.0060508	MI24-k9ac_peaks_unique	64.0663	43.8689
chr1	54879273	54879918	220	0.52905	5.71888	0.00717132	MI24-k9ac_peaks_unique	63.268	43.8454
chr1	54888782	54889045	112	0.62228	5.48757	0.00474866	MI24-k9ac_peaks_unique	55.6654	36.1627
chr1	54897962	54898326	61	0.43209	5.64443	0.0130902	MI24-k9ac_peaks_unique	58.1003	43.0632
chr1	54898554	54898814	151	0.33891	5.79798	0.0157662	MI24-k9ac_peaks_unique	62.5716	49.4715
chr1	54899035	54899458	213	0.38733	5.57583	0.0170155	MI24-k9ac_peaks_unique	54.5495	41.7055
chr1	54909090	54909471	12	0.37918	5.38078	0.0213097	MI24-k9ac_peaks_unique	47.5169	36.5346
chr1	54911539	54914891	944	0.65637	6.21836	0.000715901	MI24-k9ac_peaks_unique	93.4774	59.3088
chr1	54915072	54915865	128	0.34899	5.96703	0.012912	MI24-k9ac_peaks_unique	70.5965	55.4277
chr1	54921765	54923043	646	0.07976	6.06012	0.0324196	MI24-k9ac_peaks_unique	68.5935	64.9042
chr1	55018324	55018790	241	0.33087	5.63237	0.0194763	MI24-k9ac_peaks_unique	55.6305	44.2294
chr1	55019872	55020260	186	0.17773	5.94137	0.0294593	MI24-k9ac_peaks_unique	65.3554	57.7803
chr1	55020439	55020751	108	0.11702	5.8917	0.0328831	MI24-k9ac_peaks_unique	61.8289	57.0119
chr1	55024036	55024884	594	0.51932	5.97098	0.00442436	MI24-k9ac_peaks_unique	75.0947	52.3937
chr1	55060982	55061427	127	-0.04567	5.83621	0.0366397	MI24-k9ac_peaks_unique	56.2342	58.0428
chr1	55083547	55085179	880	0.50154	6.01516	0.0046427	MI24-k9ac_peaks_unique	76.9543	54.3569
chr1	55091757	55092811	501	-0.0319	5.96942	0.0354702	MI24-k9ac_peaks_unique	61.9688	63.3543
chr1	55095667	55096087	246	0.20403	5.31057	0.0355971	MI24-k9ac_peaks_unique	42.5942	36.977
chr1	55171787	55172387	396	0.28125	5.3526	0.029853	MI24-k9ac_peaks_unique	45.0428	37.0647
chr1	55192001	55192608	199	0.43001	5.57646	0.014735	MI24-k9ac_peaks_unique	55.3866	41.1111
chr1	55196887	55197190	122	0.10353	5.04257	0.0474819	MI24-k9ac_peaks_unique	34.1623	31.7967
chr1	55575818	55576218	235	0.4196	5.15644	0.0235698	MI24-k9ac_peaks_unique	41.2477	30.8381
chr1	55807142	55807562	167	0.57457	4.98379	0.0135877	MI24-k9ac_peaks_unique	38.6146	25.9292
chr1	56977079	56977784	431	0.32087	5.62692	0.0218134	MI24-k9ac_peaks_unique	55.229	44.2156
chr1	57425003	57425357	119	0.0675	5.57169	0.0389534	MI24-k9ac_peaks_unique	48.6862	46.4607
chr1	57890279	57890600	27	-0.06988	5.47664	0.0401123	MI24-k9ac_peaks_unique	43.4625	45.6195
chr1	57947596	57948231	223	0.33262	5.27753	0.0269405	MI24-k9ac_peaks_unique	43.527	34.5645
chr1	57949182	57949606	211	0.41777	5.1848	0.0204833	MI24-k9ac_peaks_unique	42.0398	31.4702
chr1	57998557	57998962	244	-0.02531	5.74593	0.0382995	MI24-k9ac_peaks_unique	53.1971	54.1386
chr1	57999147	57999541	115	0.10101	5.68752	0.0375529	MI24-k9ac_peaks_unique	53.3725	49.7635
chr1	58032166	58032442	183	-0.14255	5.5359	0.036118	MI24-k9ac_peaks_unique	44.1587	48.7448
chr1	58057023	58057294	82	0.16614	5.31468	0.0402809	MI24-k9ac_peaks_unique	42.1585	37.5726
chr1	58296204	58296684	90	0.12659	5.52117	0.0380599	MI24-k9ac_peaks_unique	47.9834	43.9526
chr1	58396801	58397089	123	-0.015	5.75154	0.0382995	MI24-k9ac_peaks_unique	53.5955	54.1557
chr1	58413145	58413530	340	0.28103	5.54024	0.0267982	MI24-k9ac_peaks_unique	51.2953	42.2162
chr1	58414734	58415067	246	0.34925	5.78433	0.017737	MI24-k9ac_peaks_unique	62.2048	48.8303
chr1	58415268	58416091	697	0.21819	5.99612	0.0238759	MI24-k9ac_peaks_unique	68.8419	59.1795
chr1	58417099	58417407	146	0.07606	6.11629	0.0327085	MI24-k9ac_peaks_unique	71.2254	67.5676
chr1	58568657	58568950	95	0.53836	5.22108	0.0126848	MI24-k9ac_peaks_unique	44.9503	30.9507
chr1	58590139	58590511	203	-0.08741	5.40468	0.0409444	MI24-k9ac_peaks_unique	41.0974	43.6644
chr1	58622328	58622824	279	0.11491	5.51482	0.0380599	MI24-k9ac_peaks_unique	47.5797	43.937
chr1	58733275	58733632	179	1.01397	5.45006	0.000225689	MI24-k9ac_peaks_unique	62.1225	30.7619
chr1	58733798	58734442	410	0.81857	5.64508	0.000891767	MI24-k9ac_peaks_unique	66.4577	37.6818
chr1	58739314	58739651	115	0.06035	5.44209	0.0424067	MI24-k9ac_peaks_unique	44.3931	42.5744
chr1	58742396	58745350	735	0.92295	6.13493	2.40082e-05	MI24-k9ac_peaks_unique	96.7644	51.0364
chr1	58761645	58762058	290	0.09162	5.41486	0.0409444	MI24-k9ac_peaks_unique	44.0378	41.3281
chr1	58766583	58767457	685	-0.11241	5.73304	0.035872	MI24-k9ac_peaks_unique	51.1561	55.3014
chr1	58770048	58770694	424	0.23686	5.5162	0.0293915	MI24-k9ac_peaks_unique	49.6813	42.159
chr1	58773489	58774164	380	0.19158	5.75563	0.0305077	MI24-k9ac_peaks_unique	57.7368	50.557
chr1	58791395	58791974	422	-0.01939	5.50413	0.0414797	MI24-k9ac_peaks_unique	45.0806	45.6906
chr1	58804779	58805297	299	-0.01602	5.46463	0.0424067	MI24-k9ac_peaks_unique	43.9143	44.4047
chr1	58856976	58857455	320	0.46501	5.26764	0.0180361	MI24-k9ac_peaks_unique	45.2594	32.7889
chr1	58897657	58898233	363	0.11407	5.40448	0.0409444	MI24-k9ac_peaks_unique	44.0636	40.7138
chr1	58950533	58952239	912	0.11062	6.27176	0.0285758	MI24-k9ac_peaks_unique	80.2856	74.3598
chr1	58953611	58955089	481	0.19431	5.98312	0.0257412	MI24-k9ac_peaks_unique	67.662	59.136
chr1	58966477	58967306	144	0.34925	5.78433	0.017737	MI24-k9ac_peaks_unique	62.2048	48.8303
chr1	59314467	59314768	232	0.54799	5.39477	0.00976819	MI24-k9ac_peaks_unique	50.8708	34.7942
chr1	59316166	59316853	176	-0.02882	5.45766	0.0424067	MI24-k9ac_peaks_unique	43.5092	44.3871
chr1	59488716	59488978	67	0.15995	5.89827	0.0297514	MI24-k9ac_peaks_unique	63.0422	56.4263
chr1	59516074	59516852	184	-0.16163	5.68908	0.0328746	MI24-k9ac_peaks_unique	48.7816	54.5647
chr1	59584723	59585433	206	0.12659	5.52117	0.0380599	MI24-k9ac_peaks_unique	47.9834	43.9526
chr1	59654785	59655045	83	0.24218	5.3062	0.0329273	MI24-k9ac_peaks_unique	43.0306	36.3809
chr1	59655933	59656672	229	0.27003	5.55622	0.0267562	MI24-k9ac_peaks_unique	51.6693	42.8495
chr1	59663601	59663960	154	0.62941	5.35712	0.00636068	MI24-k9ac_peaks_unique	50.9788	32.9548
chr1	59664612	59665108	125	0.5042	5.7478	0.00732819	MI24-k9ac_peaks_unique	63.9956	45.1202
chr1	59739455	59739979	103	-0.08783	5.58473	0.0397822	MI24-k9ac_peaks_unique	46.5534	49.4756
chr1	59767448	59767728	142	0.05661	6.14796	0.0329554	MI24-k9ac_peaks_unique	72.3171	69.5344
chr1	59774420	59774713	96	0.20161	5.47473	0.0321112	MI24-k9ac_peaks_unique	47.6874	41.468
chr1	59795291	59795698	89	0.04762	5.58088	0.0397822	MI24-k9ac_peaks_unique	48.6609	47.0809
chr1	59825775	59826253	446	0.31471	5.51369	0.0242048	MI24-k9ac_peaks_unique	50.9512	40.9654
chr1	59882694	59883136	259	0.35635	5.34281	0.0240122	MI24-k9ac_peaks_unique	45.9179	35.8682
chr1	59884815	59885307	419	-0.00998	5.83919	0.0372825	MI24-k9ac_peaks_unique	57.0518	57.4478
chr1	59895426	59896030	148	-0.32229	5.4571	0.0241515	MI24-k9ac_peaks_unique	39.2863	49.1202
chr1	59902216	59902806	154	0.25878	5.48325	0.0294898	MI24-k9ac_peaks_unique	48.9297	40.8952
chr1	59917315	59918675	190	0.07754	6.029	0.0336232	MI24-k9ac_peaks_unique	67.0781	63.568
chr1	59919513	59919781	23	0.15135	5.55573	0.0358371	MI24-k9ac_peaks_unique	49.5703	44.6335
chr1	59923411	59924175	518	0.81547	5.24868	0.00275185	MI24-k9ac_peaks_unique	50.4372	28.6596
chr1	59965755	59966250	243	0.40162	5.53807	0.016744	MI24-k9ac_peaks_unique	53.4042	40.4274
chr1	60016129	60016762	250	0.69715	5.33688	0.00499768	MI24-k9ac_peaks_unique	51.4627	31.7416
chr1	60094749	60095100	226	-0.09147	5.52492	0.0393285	MI24-k9ac_peaks_unique	44.6066	47.5263
chr1	60185981	60186573	480	-0.14892	5.84413	0.0333277	MI24-k9ac_peaks_unique	54.5562	60.4885
chr1	60188537	60188991	354	-0.28762	5.91832	0.0200549	MI24-k9ac_peaks_unique	54.7395	66.8164
chr1	60198343	60198689	252	0.23686	5.5162	0.0293915	MI24-k9ac_peaks_unique	49.6813	42.159
chr1	60273401	60273911	229	0.21863	5.34325	0.0353523	MI24-k9ac_peaks_unique	43.7911	37.6332
chr1	60337167	60337487	217	0.46306	5.15018	0.0173967	MI24-k9ac_peaks_unique	41.6923	30.2455
chr1	60345734	60346048	125	0.73728	5.03707	0.00567003	MI24-k9ac_peaks_unique	42.3917	25.4295
chr1	60407403	60407859	137	0.40263	5.39354	0.0213097	MI24-k9ac_peaks_unique	48.3303	36.5608
chr1	60493835	60494345	428	-0.22278	5.45345	0.0346368	MI24-k9ac_peaks_unique	40.5621	47.3351
chr1	60510159	60510773	362	0.59656	5.39436	0.00657474	MI24-k9ac_peaks_unique	51.7196	34.2037
chr1	60579858	60580120	131	0.50422	4.8741	0.0225147	MI24-k9ac_peaks_unique	34.9255	24.6239
chr1	60627234	60628382	755	0.37013	5.65374	0.0172553	MI24-k9ac_peaks_unique	57.2342	44.2828
chr1	60652600	60652911	217	0.26507	5.21392	0.0332459	MI24-k9ac_peaks_unique	40.6858	33.8571
chr1	60662042	60662678	247	0.09397	5.5245	0.0393285	MI24-k9ac_peaks_unique	47.5537	44.555
chr1	60702891	60703163	104	0.4737	5.18589	0.0176251	MI24-k9ac_peaks_unique	42.8951	30.8894
chr1	60735951	60736222	116	0.03718	5.86486	0.0366479	MI24-k9ac_peaks_unique	59.033	57.5311
chr1	60852815	60853139	217	0.08763	5.56238	0.0389534	MI24-k9ac_peaks_unique	48.7116	45.8409
chr1	60864600	60865166	231	0.31563	5.72676	0.0196966	MI24-k9ac_peaks_unique	59.0791	47.47
chr1	60954120	60954517	223	0.15588	5.6198	0.035293	MI24-k9ac_peaks_unique	51.9028	46.5871
chr1	61055187	61055739	302	-0.02611	5.58001	0.040611	MI24-k9ac_peaks_unique	47.4046	48.2703
chr1	61187963	61188223	20	0.55508	5.00771	0.0166072	MI24-k9ac_peaks_unique	38.9959	26.5414
chr1	61203103	61203879	380	0.09483	5.62633	0.038234	MI24-k9ac_peaks_unique	51.0467	47.7992
chr1	61293695	61294004	234	0.0581	5.35109	0.0428759	MI24-k9ac_peaks_unique	41.647	40.0031
chr1	61295540	61296205	373	-0.15347	5.82586	0.0318786	MI24-k9ac_peaks_unique	53.7847	59.8216
chr1	61373217	61373708	255	0.15766	5.49505	0.0364051	MI24-k9ac_peaks_unique	47.6327	42.7017
chr1	61374371	61374788	202	-0.04525	5.58887	0.0397822	MI24-k9ac_peaks_unique	47.3813	48.8909
chr1	61378049	61378450	354	-0.01939	5.50413	0.0414797	MI24-k9ac_peaks_unique	45.0806	45.6906
chr1	61402340	61402649	124	0.45168	4.88161	0.0262672	MI24-k9ac_peaks_unique	34.4743	25.2073
chr1	61770797	61771213	193	-0.09233	5.29213	0.0439011	MI24-k9ac_peaks_unique	37.9483	40.4564
chr1	61925012	61925420	204	-0.0915	5.65665	0.0378889	MI24-k9ac_peaks_unique	48.8708	52.0707
chr1	61928080	61928464	193	-0.07382	5.41208	0.0419193	MI24-k9ac_peaks_unique	41.5038	43.6827
chr1	62244610	62245016	253	0.2432	5.33189	0.0327655	MI24-k9ac_peaks_unique	43.8192	37.0215
chr1	62665360	62665667	138	-0.18482	5.24178	0.0389452	MI24-k9ac_peaks_unique	35.4907	40.3414
chr1	62696815	62697691	489	0.50991	5.66483	0.00827932	MI24-k9ac_peaks_unique	60.5387	42.5143
chr1	62701243	62701947	155	0.37738	5.99965	0.0114991	MI24-k9ac_peaks_unique	72.9249	56.1401
chr1	62713147	62714084	244	0.12247	5.99185	0.0320429	MI24-k9ac_peaks_unique	66.3988	60.9948
chr1	62723779	62724573	519	0.26848	6.08696	0.0184264	MI24-k9ac_peaks_unique	74.605	61.9366
chr1	62733726	62734165	231	0.02458	5.56834	0.040611	MI24-k9ac_peaks_unique	47.8561	47.0476
chr1	62746901	62747258	257	0.42107	5.45345	0.0164372	MI24-k9ac_peaks_unique	50.7025	37.8682
chr1	62750694	62751239	355	0.01782	5.98131	0.035193	MI24-k9ac_peaks_unique	63.5676	62.7873
chr1	62751481	62752118	404	0.05022	5.90468	0.0357467	MI24-k9ac_peaks_unique	60.96	58.8745
chr1	62760479	62760928	210	-0.08281	5.46961	0.0401123	MI24-k9ac_peaks_unique	43.0579	45.6017
chr1	62763524	62763784	190	-0.0531	5.24367	0.044442	MI24-k9ac_peaks_unique	37.1972	38.5917
chr1	62765236	62765496	52	-0.09997	5.31057	0.042295	MI24-k9ac_peaks_unique	38.3349	41.0854
chr1	62770743	62771173	248	-0.25806	5.35368	0.029853	MI24-k9ac_peaks_unique	37.3918	44.7157
chr1	62772173	62772547	179	0.06715	5.48882	0.0410239	MI24-k9ac_peaks_unique	45.9628	43.8725
chr1	62772930	62774545	1219	0.2507	5.98109	0.0220106	MI24-k9ac_peaks_unique	68.9004	57.91
chr1	62795753	62796109	198	0.37844	5.10412	0.0267893	MI24-k9ac_peaks_unique	39.2152	30.167
chr1	63102266	63102883	102	0.64807	5.47564	0.00474866	MI24-k9ac_peaks_unique	55.7027	35.5457
chr1	63117091	63117433	175	0.44866	5.73837	0.0117859	MI24-k9ac_peaks_unique	62.3665	45.6974
chr1	63166974	63167234	75	0.21118	5.43441	0.0322752	MI24-k9ac_peaks_unique	46.5271	40.1915
chr1	63171908	63172894	579	0.27879	5.66644	0.0242324	MI24-k9ac_peaks_unique	55.941	46.1112
chr1	63179964	63180286	194	0.44212	5.36353	0.0159017	MI24-k9ac_peaks_unique	47.9876	35.3214
chr1	63659782	63660407	177	0.29294	5.47891	0.0268685	MI24-k9ac_peaks_unique	49.3638	40.2925
chr1	63668766	63669030	150	0.05139	5.45887	0.0414644	MI24-k9ac_peaks_unique	44.7732	43.2065
chr1	63762837	63763470	71	0.19978	5.70297	0.0308199	MI24-k9ac_peaks_unique	55.8258	48.6066
chr1	63763669	63764085	174	-0.23034	5.8614	0.0261029	MI24-k9ac_peaks_unique	53.6769	62.969
chr1	64035515	64036035	288	-0.08047	5.75042	0.0369068	MI24-k9ac_peaks_unique	52.3524	55.3555
chr1	64044889	64045175	168	0.0581	5.35109	0.0428759	MI24-k9ac_peaks_unique	41.647	40.0031
chr1	64046540	64047140	578	0.00387	5.81331	0.0376125	MI24-k9ac_peaks_unique	56.3071	56.1563
chr1	64047864	64048524	177	0.1203	5.80764	0.0350412	MI24-k9ac_peaks_unique	58.3957	53.7238
chr1	64051394	64051724	137	-0.03675	6.04053	0.0341405	MI24-k9ac_peaks_unique	64.9904	66.6672
chr1	64062033	64062316	133	0.32853	5.67298	0.0218942	MI24-k9ac_peaks_unique	57.1723	45.529
chr1	64065063	64065333	164	0.07156	5.35841	0.0428759	MI24-k9ac_peaks_unique	42.0545	40.0195
chr1	64080963	64081515	358	0.85235	5.58684	0.000605899	MI24-k9ac_peaks_unique	64.58	35.7697
chr1	64083913	64085143	512	0.42423	5.90085	0.0110297	MI24-k9ac_peaks_unique	69.2127	51.5798
chr1	64090962	64091417	140	0.06458	5.54984	0.0401835	MI24-k9ac_peaks_unique	47.9059	45.8087
chr1	64095370	64095888	144	0.06473	5.79494	0.0362927	MI24-k9ac_peaks_unique	56.7798	54.2885
chr1	64099314	64099574	176	0.42694	5.68466	0.0114782	MI24-k9ac_peaks_unique	59.6368	44.3601
chr1	64101774	64102161	166	0.0563	5.64414	0.0390143	MI24-k9ac_peaks_unique	50.9952	49.0435
chr1	64104325	64105776	993	0.41377	6.06986	0.00788998	MI24-k9ac_peaks_unique	77.5333	58.2011
chr1	64106069	64106607	308	0.24385	5.94394	0.0239565	MI24-k9ac_peaks_unique	66.9896	56.572
chr1	64108134	64108575	204	0.59667	6.01309	0.00268526	MI24-k9ac_peaks_unique	79.4197	52.5185
chr1	64108817	64110290	1348	0.36317	5.83022	0.0140364	MI24-k9ac_peaks_unique	64.5258	50.1659
chr1	64110963	64111657	224	0.52679	5.90025	0.0049863	MI24-k9ac_peaks_unique	71.6873	49.758
chr1	64112865	64113206	154	0.0574	5.89232	0.0351509	MI24-k9ac_peaks_unique	60.5905	58.2272
chr1	64113366	64113881	334	0.05536	5.95532	0.0351864	MI24-k9ac_peaks_unique	63.2503	60.8692
chr1	64189345	64190392	277	0.38619	5.78493	0.0137954	MI24-k9ac_peaks_unique	63.0325	48.2292
chr1	64198466	64199328	488	-0.00719	5.68439	0.0390256	MI24-k9ac_peaks_unique	51.2967	51.553
chr1	64222315	64222575	52	0.19352	5.53623	0.0317839	MI24-k9ac_peaks_unique	49.6248	43.3954
chr1	64284737	64285038	108	-0.16545	5.34084	0.037939	MI24-k9ac_peaks_unique	38.2693	42.9196
chr1	64289114	64289454	171	0.33385	5.04935	0.0303102	MI24-k9ac_peaks_unique	37.1754	29.4955
chr1	64295177	64296138	552	0.35668	5.97121	0.012912	MI24-k9ac_peaks_unique	70.9903	55.4406
chr1	64374140	64374522	316	0.10786	5.25822	0.0427754	MI24-k9ac_peaks_unique	39.7298	36.8678
chr1	64445873	64447357	369	0.39443	5.99176	0.0114991	MI24-k9ac_peaks_unique	72.957	55.505
chr1	64529912	64530359	133	0.50074	5.65984	0.00971228	MI24-k9ac_peaks_unique	60.1382	42.5023
chr1	64537634	64538569	162	0.19316	5.82955	0.0282204	MI24-k9ac_peaks_unique	60.8055	53.1858
chr1	64541152	64541592	217	-0.02611	5.58001	0.040611	MI24-k9ac_peaks_unique	47.4046	48.2703
chr1	64541794	64542054	157	-0.1765	5.93538	0.0294593	MI24-k9ac_peaks_unique	57.5654	65.0569
chr1	64559507	64559820	109	0.1763	5.43835	0.0369984	MI24-k9ac_peaks_unique	46.0938	40.7916
chr1	64619242	64619562	112	-0.28878	6.30764	0.0142013	MI24-k9ac_peaks_unique	71.6676	87.5497
chr1	64619716	64620128	189	0.27829	5.68643	0.0242234	MI24-k9ac_peaks_unique	56.7117	46.7627
chr1	64623931	64624252	171	0.48689	5.19307	0.0176251	MI24-k9ac_peaks_unique	43.3066	30.9019
chr1	64705524	64705801	119	0.10431	5.42176	0.0409444	MI24-k9ac_peaks_unique	44.444	41.344
chr1	64718062	64718490	212	0.2047	5.54232	0.0317839	MI24-k9ac_peaks_unique	50.0282	43.4104
chr1	64719911	64720271	229	0.46243	5.40055	0.0138383	MI24-k9ac_peaks_unique	49.5827	35.9853
chr1	64756507	64757070	387	0.22772	5.5973	0.0314588	MI24-k9ac_peaks_unique	52.3878	44.7383
chr1	64791417	64792033	474	0.87117	5.34183	0.00108114	MI24-k9ac_peaks_unique	54.8498	29.9866
chr1	64792629	64792902	146	0.48257	5.58214	0.0109705	MI24-k9ac_peaks_unique	56.6273	40.5282
chr1	64875562	64876406	704	-0.06813	5.85637	0.0363347	MI24-k9ac_peaks_unique	56.5833	59.3195
chr1	64876569	64876887	173	-0.0715	5.70324	0.0382893	MI24-k9ac_peaks_unique	50.8258	53.4082
chr1	64917172	64917525	223	-0.10546	5.80367	0.0350412	MI24-k9ac_peaks_unique	53.8524	57.9365
chr1	64917887	64918147	153	-0.03376	6.1126	0.0334145	MI24-k9ac_peaks_unique	68.3903	70.0096
chr1	64920369	64921084	157	0.05003	5.98352	0.0349159	MI24-k9ac_peaks_unique	64.3798	62.1854
chr1	64926063	64926457	237	0.4816	5.43653	0.0140363	MI24-k9ac_peaks_unique	51.1737	36.6497
chr1	64927094	64927972	202	0.92846	5.82485	0.000110707	MI24-k9ac_peaks_unique	78.1991	41.0873
chr1	64928171	64928612	278	0.72715	5.7608	0.00112976	MI24-k9ac_peaks_unique	69.7623	42.1431
chr1	64946052	64946543	254	0.02547	5.77357	0.0379513	MI24-k9ac_peaks_unique	55.1889	54.2231
chr1	65111047	65111369	162	-0.00041	5.8444	0.0372825	MI24-k9ac_peaks_unique	57.4484	57.4647
chr1	65173332	65173612	189	-0.13311	5.68725	0.0347712	MI24-k9ac_peaks_unique	49.2037	53.9595
chr1	65282931	65283218	94	0.07156	5.35841	0.0428759	MI24-k9ac_peaks_unique	42.0545	40.0195
chr1	66695579	66695900	145	0.49664	5.10686	0.0171517	MI24-k9ac_peaks_unique	40.9327	29.0112
chr1	66703811	66704334	381	0.11905	5.92587	0.0326671	MI24-k9ac_peaks_unique	63.3554	58.3372
chr1	66704634	66704897	39	0.14047	5.68996	0.0347712	MI24-k9ac_peaks_unique	54.199	49.1706
chr1	66723331	66723591	55	0.08329	5.26958	0.0427754	MI24-k9ac_peaks_unique	39.7043	37.477
chr1	66782561	66782954	195	0.50557	5.26141	0.012939	MI24-k9ac_peaks_unique	45.7023	32.1919
chr1	66811466	66811769	173	0.1884	5.44494	0.0369984	MI24-k9ac_peaks_unique	46.4994	40.8069
chr1	66813626	66814024	190	0.07246	5.96463	0.0343617	MI24-k9ac_peaks_unique	64.0382	60.9012
chr1	66830226	66830924	631	-0.08741	5.40468	0.0409444	MI24-k9ac_peaks_unique	41.0974	43.6644
chr1	66833311	66833614	260	0.04261	5.47546	0.0419356	MI24-k9ac_peaks_unique	45.1535	43.8394
chr1	66837381	66837700	178	0.06454	5.62936	0.038234	MI24-k9ac_peaks_unique	50.6198	48.4052
chr1	66838860	66839328	223	0.08829	5.75452	0.0355887	MI24-k9ac_peaks_unique	55.6637	52.3593
chr1	66846322	66846745	182	0.42337	5.42996	0.0162693	MI24-k9ac_peaks_unique	49.9234	37.2269
chr1	66864626	66865082	44	-0.00629	6.80965	0.0266257	MI24-k9ac_peaks_unique	111.934	112.423
chr1	66895116	66895392	118	0.50165	6.05013	0.0048556	MI24-k9ac_peaks_unique	78.8454	55.6884
chr1	66897146	66897729	193	0.45641	5.86194	0.00934466	MI24-k9ac_peaks_unique	68.1265	49.6504
chr1	66987483	66988064	384	0.05139	5.45887	0.0414644	MI24-k9ac_peaks_unique	44.7732	43.2065
chr1	66992887	66993192	236	0.25999	5.09892	0.0337027	MI24-k9ac_peaks_unique	37.5025	31.3181
chr1	67036013	67036348	163	-0.46295	5.50771	0.0144034	MI24-k9ac_peaks_unique	38.753	53.4154
chr1	69086026	69086364	134	0.01067	5.10229	0.0482013	MI24-k9ac_peaks_unique	34.4785	34.2244
chr1	69591372	69591810	194	0.55874	5.26154	0.0108742	MI24-k9ac_peaks_unique	46.5565	31.607
chr1	71649363	71649811	227	0.47837	5.4599	0.0120118	MI24-k9ac_peaks_unique	51.9512	37.2899
chr1	71650275	71650702	258	0.30479	6.01053	0.0165043	MI24-k9ac_peaks_unique	71.6515	58.0062
chr1	71845025	71845444	202	0.18151	5.3474	0.037939	MI24-k9ac_peaks_unique	43.3559	38.2303
chr1	72141800	72142408	242	0.29334	5.28255	0.0300097	MI24-k9ac_peaks_unique	43.0882	35.1604
chr1	72187475	72187828	200	0.40573	5.14889	0.0235698	MI24-k9ac_peaks_unique	40.8356	30.8249
chr1	72220117	72220456	236	0.44725	5.31308	0.0182206	MI24-k9ac_peaks_unique	46.421	34.047
chr1	72227693	72227976	113	-0.13532	6.04348	0.0302695	MI24-k9ac_peaks_unique	62.9363	69.1252
chr1	72238290	72239011	210	0.40498	5.85298	0.0107701	MI24-k9ac_peaks_unique	66.5087	50.2304
chr1	72246625	72246885	172	0.47134	5.3262	0.0157008	MI24-k9ac_peaks_unique	47.2378	34.0724
chr1	72285527	72285912	186	0.31723	5.42127	0.0241136	MI24-k9ac_peaks_unique	47.8314	38.3899
chr1	72591047	72591492	358	0.30638	5.26325	0.0300097	MI24-k9ac_peaks_unique	42.7082	34.5367
chr1	72599906	72600200	197	-0.3432	5.73837	0.0175628	MI24-k9ac_peaks_unique	47.3985	60.1282
chr1	72854574	72854834	128	-0.3511	5.44142	0.021407	MI24-k9ac_peaks_unique	38.4755	49.0768
chr1	72877820	72878606	411	0.58071	5.41258	0.00817147	MI24-k9ac_peaks_unique	52.09	34.8292
chr1	72963219	72963620	236	0.89816	4.93518	0.00217782	MI24-k9ac_peaks_unique	41.7661	22.4105
chr1	73644760	73645064	156	0.41216	5.26666	0.0208109	MI24-k9ac_peaks_unique	44.4078	33.3723
chr1	73824567	73824894	214	-0.06288	5.30816	0.0444639	MI24-k9ac_peaks_unique	38.766	40.493
chr1	73826155	73826422	86	-0.32188	5.51309	0.0242048	MI24-k9ac_peaks_unique	40.8468	51.0568
chr1	73862703	73863119	229	0.28145	5.37744	0.0297676	MI24-k9ac_peaks_unique	45.8282	37.7058
chr1	73904014	73904343	101	0.07785	5.65587	0.0378889	MI24-k9ac_peaks_unique	51.7969	49.076
chr1	73905508	73906440	219	0.00823	5.78154	0.0379513	MI24-k9ac_peaks_unique	55.164	54.8502
chr1	73908961	73909325	161	0.40978	5.56545	0.014735	MI24-k9ac_peaks_unique	54.5815	41.0856
chr1	73939937	73940588	395	0.08934	5.97382	0.0333044	MI24-k9ac_peaks_unique	64.8255	60.9329
chr1	73949084	73949777	231	-0.19782	6.18049	0.0234509	MI24-k9ac_peaks_unique	67.7233	77.6762
chr1	73972692	73973011	219	0.28686	5.91585	0.0200549	MI24-k9ac_peaks_unique	66.6845	54.6602
chr1	73973282	73973717	246	0.01573	6.16686	0.0331875	MI24-k9ac_peaks_unique	72.2399	71.4566
chr1	73982902	73984014	809	0.06628	6.08214	0.0331564	MI24-k9ac_peaks_unique	69.3239	66.2111
chr1	73984663	73985141	85	-0.05564	5.97153	0.0349159	MI24-k9ac_peaks_unique	61.551	63.9712
chr1	73985413	73986772	589	0.05159	5.99969	0.0346516	MI24-k9ac_peaks_unique	65.1406	62.8524
chr1	74038278	74038712	149	0.0971	6.09892	0.031075	MI24-k9ac_peaks_unique	70.888	66.2739
chr1	74039071	74039539	218	0.31454	5.74593	0.0197581	MI24-k9ac_peaks_unique	59.8467	48.1232
chr1	74040766	74041090	119	-0.47679	5.96505	0.00626089	MI24-k9ac_peaks_unique	52.9535	73.6924
chr1	74041351	74041880	153	-0.35056	6.13431	0.012093	MI24-k9ac_peaks_unique	62.2081	79.3187
chr1	74052275	74052631	298	-0.08757	6.13748	0.0307109	MI24-k9ac_peaks_unique	68.2944	72.5682
chr1	74054552	74054917	127	0.48688	5.73837	0.00860558	MI24-k9ac_peaks_unique	63.1981	45.0961
chr1	74055469	74055896	325	0.36361	5.60716	0.0193897	MI24-k9ac_peaks_unique	55.2907	42.9729
chr1	74088894	74089320	44	0.001	5.4947	0.0419356	MI24-k9ac_peaks_unique	45.1045	45.0733
chr1	74096121	74096416	125	-0.01144	5.48792	0.0419356	MI24-k9ac_peaks_unique	44.6999	45.0558
chr1	74113083	74113382	143	-0.08783	5.58473	0.0397822	MI24-k9ac_peaks_unique	46.5534	49.4756
chr1	74134234	74134666	218	0.25899	5.50596	0.0293915	MI24-k9ac_peaks_unique	49.7097	41.541
chr1	74138803	74139063	125	0.68041	4.77585	0.0121061	MI24-k9ac_peaks_unique	34.6805	21.6403
chr1	74149339	74150310	475	1.16784	5.23533	0.000108702	MI24-k9ac_peaks_unique	56.4636	25.1312
chr1	74152373	74152778	404	1.50713	5.26666	1.40543e-06	MI24-k9ac_peaks_unique	64.9035	22.8337
chr1	74153345	74154799	162	1.31672	5.45607	5.81775e-06	MI24-k9ac_peaks_unique	69.283	27.8134
chr1	74154991	74157144	1008	1.06051	5.82586	1.57003e-05	MI24-k9ac_peaks_unique	81.9184	39.2768
chr1	74177770	74178266	244	0.42484	5.27357	0.0180361	MI24-k9ac_peaks_unique	44.8175	33.3855
chr1	74179681	74180837	1050	0.71655	5.51292	0.00252732	MI24-k9ac_peaks_unique	58.5337	35.6207
chr1	74200760	74201032	138	0.76766	5.46018	0.00228197	MI24-k9ac_peaks_unique	57.441	33.7391
chr1	74205191	74206402	205	0.30892	5.83809	0.0178895	MI24-k9ac_peaks_unique	63.6704	51.3976
chr1	74253968	74254348	137	-0.022	5.60152	0.0401966	MI24-k9ac_peaks_unique	48.1853	48.9257
chr1	74256472	74256769	92	0.31723	5.42127	0.0241136	MI24-k9ac_peaks_unique	47.8314	38.3899
chr1	74260049	74260488	217	0.33202	5.61162	0.0218134	MI24-k9ac_peaks_unique	54.858	43.5805
chr1	74280336	74280596	44	-0.03668	5.47418	0.0419356	MI24-k9ac_peaks_unique	43.8906	45.0208
chr1	74307664	74308042	162	-0.04977	5.56713	0.040611	MI24-k9ac_peaks_unique	46.5996	48.2352
chr1	74311582	74312109	216	0.20997	5.72779	0.0286571	MI24-k9ac_peaks_unique	56.9955	49.2757
chr1	74313397	74314791	409	-0.05354	6.22118	0.0316635	MI24-k9ac_peaks_unique	73.2324	76.0012
chr1	74315989	74316481	161	0.54312	5.54423	0.00899013	MI24-k9ac_peaks_unique	56.3284	38.6573
chr1	74336841	74337167	195	-0.27284	6.06303	0.0201661	MI24-k9ac_peaks_unique	60.8257	73.4887
chr1	74337386	74337853	118	-0.22528	6.1277	0.0218934	MI24-k9ac_peaks_unique	64.6716	75.6013
chr1	74355050	74355406	140	0.17454	5.41446	0.0373049	MI24-k9ac_peaks_unique	45.3091	40.1462
chr1	74370059	74370339	148	0.79282	5.23635	0.00275185	MI24-k9ac_peaks_unique	49.6169	28.6396
chr1	74379606	74380335	550	0.2904	5.61034	0.0242371	MI24-k9ac_peaks_unique	54.0244	44.1744
chr1	74384783	74385165	203	0.10943	5.78398	0.0353118	MI24-k9ac_peaks_unique	57.2298	53.0494
chr1	74433326	74433603	210	0.9816	5.20536	0.000575935	MI24-k9ac_peaks_unique	51.846	26.2557
chr1	74434133	74434521	198	0.56989	5.40669	0.00817147	MI24-k9ac_peaks_unique	51.6836	34.8176
chr1	74438253	74438640	217	0.12939	5.21927	0.0432725	MI24-k9ac_peaks_unique	38.9612	35.619
chr1	74448611	74449049	376	0.37151	5.49841	0.0215738	MI24-k9ac_peaks_unique	51.4167	39.7437
chr1	74452567	74452929	148	-0.12999	5.54274	0.0377233	MI24-k9ac_peaks_unique	44.5621	48.7637
chr1	74458530	74458812	178	0.14164	5.44209	0.0369984	MI24-k9ac_peaks_unique	45.6616	41.3917
chr1	74500036	74500440	284	0.13907	5.66993	0.0364591	MI24-k9ac_peaks_unique	53.4258	48.5162
chr1	74501844	74502569	239	0.11476	5.85669	0.0345179	MI24-k9ac_peaks_unique	60.2993	55.6886
chr1	74502808	74503241	234	0.07795	5.83665	0.0357082	MI24-k9ac_peaks_unique	58.7137	55.6255
chr1	74583094	74583467	243	-0.31288	5.53615	0.0242214	MI24-k9ac_peaks_unique	41.6346	51.7178
chr1	74593359	74594062	457	0.52915	5.5606	0.00757064	MI24-k9ac_peaks_unique	56.696	39.2882
chr1	74594537	74594804	172	0.08725	5.84172	0.0357082	MI24-k9ac_peaks_unique	59.1106	55.6417
chr1	74599617	74599923	127	-0.07704	5.89888	0.0351509	MI24-k9ac_peaks_unique	58.0957	61.2824
chr1	74663495	74663978	395	-0.14077	6.12177	0.0283524	MI24-k9ac_peaks_unique	66.3206	73.118
chr1	74668306	74668760	158	0.91421	5.16867	0.00133847	MI24-k9ac_peaks_unique	49.3773	26.2013
chr1	74715038	74715581	112	-0.41272	6.06351	0.00905027	MI24-k9ac_peaks_unique	57.9666	77.1647
chr1	74759561	74759901	120	0.24565	5.40629	0.0324391	MI24-k9ac_peaks_unique	46.1774	38.9477
chr1	74760529	74761258	305	0.29429	5.77369	0.0198143	MI24-k9ac_peaks_unique	60.5827	49.4036
chr1	74791879	74792170	147	0.31769	5.00945	0.0339842	MI24-k9ac_peaks_unique	35.9594	28.8521
chr1	74807672	74808713	792	-0.11134	5.89568	0.0328831	MI24-k9ac_peaks_unique	57.282	61.8778
chr1	74964746	74965037	105	-0.12902	5.42392	0.0391247	MI24-k9ac_peaks_unique	41.0528	44.8933
chr1	75122033	75122351	153	0.08488	5.36566	0.0428759	MI24-k9ac_peaks_unique	42.462	40.0358
chr1	75132601	75132913	149	-0.22053	5.49345	0.0319473	MI24-k9ac_peaks_unique	41.735	48.628
chr1	75145563	75146002	107	0.40536	5.60792	0.0148885	MI24-k9ac_peaks_unique	56.1261	42.3779
chr1	75146993	75147697	165	0.23718	5.87126	0.0240636	MI24-k9ac_peaks_unique	63.5513	53.9171
chr1	75172608	75172889	159	-0.29891	5.48864	0.0241817	MI24-k9ac_peaks_unique	40.4813	49.8007
chr1	75185265	75185537	58	-0.51447	5.62936	0.00793454	MI24-k9ac_peaks_unique	41.4162	59.1618
chr1	75204847	75205195	194	0.39305	5.51014	0.0190846	MI24-k9ac_peaks_unique	52.2249	39.7702
chr1	75206283	75206625	231	-0.05249	5.60396	0.0393927	MI24-k9ac_peaks_unique	47.7595	49.5291
chr1	75231820	75232204	170	0.25726	5.38863	0.0297676	MI24-k9ac_peaks_unique	45.7995	38.3193
chr1	75238537	75238993	203	0.2357	5.9395	0.0239565	MI24-k9ac_peaks_unique	66.5954	56.5576
chr1	75243850	75244141	71	-0.33926	5.57503	0.0192959	MI24-k9ac_peaks_unique	42.3826	53.6185
chr1	75254443	75255004	144	0.20194	5.81638	0.0302008	MI24-k9ac_peaks_unique	60.4366	52.5424
chr1	75255554	75255888	236	-0.21686	5.57026	0.031621	MI24-k9ac_peaks_unique	44.0732	51.2219
chr1	75310121	75310381	18	0.27016	5.48944	0.0294898	MI24-k9ac_peaks_unique	49.3343	40.9094
chr1	75311781	75312110	153	-0.02999	5.87713	0.0366479	MI24-k9ac_peaks_unique	58.1672	59.389
chr1	75312577	75312837	224	0.20257	5.92147	0.0277828	MI24-k9ac_peaks_unique	65.0174	56.5002
chr1	75343814	75344291	287	0.21048	5.97564	0.0257412	MI24-k9ac_peaks_unique	67.6904	58.5014
chr1	75357128	75357619	138	-0.00072	5.3646	0.0439217	MI24-k9ac_peaks_unique	41.1905	41.2111
chr1	75371634	75372047	249	0.17948	5.48496	0.0344048	MI24-k9ac_peaks_unique	47.6598	42.0846
chr1	75377218	75378092	663	0.45445	5.69964	0.00987874	MI24-k9ac_peaks_unique	60.8365	44.3978
chr1	75378399	75378660	170	0.49027	5.71914	0.00844473	MI24-k9ac_peaks_unique	62.4346	44.4467
chr1	75385997	75386829	256	0.38413	5.80332	0.0139186	MI24-k9ac_peaks_unique	63.7956	48.8828
chr1	75387022	75387670	147	0.26141	5.91936	0.0220275	MI24-k9ac_peaks_unique	66.2599	55.2788
chr1	75388526	75389790	170	0.18632	5.99487	0.0274573	MI24-k9ac_peaks_unique	68.0267	59.7849
chr1	75392031	75393080	752	0.37047	5.75662	0.0176527	MI24-k9ac_peaks_unique	61.4719	47.5504
chr1	75398253	75398653	207	0.01974	5.99753	0.035193	MI24-k9ac_peaks_unique	64.3291	63.4549
chr1	75401781	75402214	230	0.26721	5.97345	0.0201042	MI24-k9ac_peaks_unique	68.9298	57.2754
chr1	75402568	75403498	693	-0.02563	5.95766	0.0354702	MI24-k9ac_peaks_unique	61.5994	62.7035
chr1	75403811	75404184	214	-0.04914	5.91407	0.0357467	MI24-k9ac_peaks_unique	59.2811	61.3351
chr1	75405413	75405683	151	0.2047	5.54232	0.0317839	MI24-k9ac_peaks_unique	50.0282	43.4104
chr1	75406699	75407236	440	0.11763	5.77049	0.0340278	MI24-k9ac_peaks_unique	56.8585	52.4065
chr1	75407690	75408004	160	0.0509	5.67905	0.0386467	MI24-k9ac_peaks_unique	52.1465	50.3388
chr1	75413031	75413530	392	0.3977	5.28611	0.0209537	MI24-k9ac_peaks_unique	44.7855	33.9952
chr1	75425985	75426245	97	0.24731	5.47701	0.0294898	MI24-k9ac_peaks_unique	48.5253	40.8809
chr1	75432160	75432420	74	-0.56295	5.66518	0.00574211	MI24-k9ac_peaks_unique	41.75	61.6768
chr1	75445890	75446988	940	0.25762	6.14205	0.0201875	MI24-k9ac_peaks_unique	77.2177	64.5901
chr1	75448146	75448450	124	0.17501	5.81967	0.0302008	MI24-k9ac_peaks_unique	60.0118	53.1562
chr1	75467362	75468115	220	0.03219	5.89487	0.0363425	MI24-k9ac_peaks_unique	60.1697	58.842
chr1	75487476	75488017	399	0.21228	5.45794	0.0346368	MI24-k9ac_peaks_unique	47.3102	40.8369
chr1	75523183	75523452	82	-0.23804	6.00141	0.022	MI24-k9ac_peaks_unique	58.9896	69.5718
chr1	75551362	75551791	113	-0.39772	6.12077	0.00937211	MI24-k9ac_peaks_unique	60.6279	79.8727
chr1	75560015	75560276	71	-0.21604	6.0808	0.0236975	MI24-k9ac_peaks_unique	62.8038	72.9492
chr1	75561074	75561553	313	-0.24758	5.47873	0.0294898	MI24-k9ac_peaks_unique	40.9258	48.5877
chr1	75936336	75936944	235	0.64979	5.42333	0.00439695	MI24-k9ac_peaks_unique	53.7512	34.2596
chr1	77196179	77196764	346	0.25924	5.57201	0.0267562	MI24-k9ac_peaks_unique	52.0429	43.4833
chr1	77511149	77511442	53	-0.1842	5.74436	0.0306631	MI24-k9ac_peaks_unique	50.2921	57.1412
chr1	78196396	78196940	121	-0.15577	5.67492	0.0330833	MI24-k9ac_peaks_unique	48.4034	53.9221
chr1	78452116	78452404	157	-0.0526	5.40227	0.0428942	MI24-k9ac_peaks_unique	41.5268	43.0688
chr1	78485274	78485821	194	0.02315	6.1709	0.0327329	MI24-k9ac_peaks_unique	72.6291	71.4729
chr1	78486507	78487095	345	0.28956	6.00224	0.0182817	MI24-k9ac_peaks_unique	70.8659	57.9791
chr1	78724316	78726228	539	0.61854	5.63288	0.00448865	MI24-k9ac_peaks_unique	61.4845	40.0467
chr1	78726681	78727056	244	0.13758	5.6496	0.0350294	MI24-k9ac_peaks_unique	52.651	47.862
chr1	78745237	78745775	155	0.04762	5.58088	0.0397822	MI24-k9ac_peaks_unique	48.6609	47.0809
chr1	78812080	78812561	52	0.54259	5.19347	0.0124177	MI24-k9ac_peaks_unique	44.163	30.3195
chr1	78820050	78820596	201	0.39938	6.15821	0.00831847	MI24-k9ac_peaks_unique	82.0198	62.1861
chr1	79581021	79581620	295	0.6536	5.2539	0.00568947	MI24-k9ac_peaks_unique	47.8584	30.4232
chr1	79682352	79682668	139	0.84874	5.26679	0.00168099	MI24-k9ac_peaks_unique	51.6666	28.6889
chr1	79683267	79683560	129	0.87102	5.48864	0.000622782	MI24-k9ac_peaks_unique	60.7221	33.2004
chr1	79697231	79697615	139	-0.10198	5.43864	0.040522	MI24-k9ac_peaks_unique	41.8643	44.9307
chr1	79745712	79746751	190	0.49272	5.5168	0.012403	MI24-k9ac_peaks_unique	54.3105	38.5976
chr1	79752485	79752897	199	0.43716	5.92626	0.00832555	MI24-k9ac_peaks_unique	70.7589	52.2616
chr1	80210589	80211601	877	0.28588	5.93267	0.0200549	MI24-k9ac_peaks_unique	67.4436	55.32
chr1	80236925	80237306	230	0.13606	5.27357	0.0406888	MI24-k9ac_peaks_unique	40.5492	36.8998
chr1	80243933	80244496	385	0.64783	5.09197	0.00771162	MI24-k9ac_peaks_unique	42.6917	27.2476
chr1	80293170	80293858	164	0.27926	5.64616	0.0242371	MI24-k9ac_peaks_unique	55.1692	45.4601
chr1	80302441	80303039	362	0.65131	5.36905	0.00519863	MI24-k9ac_peaks_unique	51.7937	32.9772
chr1	80325841	80326922	628	0.55	5.8741	0.00397229	MI24-k9ac_peaks_unique	70.9682	48.4727
chr1	80327501	80328135	451	0.07046	5.76276	0.0365959	MI24-k9ac_peaks_unique	55.6377	52.9857
chr1	80330193	80330493	114	0.48929	5.53891	0.0105989	MI24-k9ac_peaks_unique	55.0838	39.2403
chr1	80330760	80331357	123	0.69406	5.39232	0.00421776	MI24-k9ac_peaks_unique	53.4216	33.0205
chr1	80332733	80333206	226	-0.07929	5.97354	0.0333044	MI24-k9ac_peaks_unique	61.1337	64.5876
chr1	80333799	80334384	469	0.21416	6.14803	0.023552	MI24-k9ac_peaks_unique	76.3793	65.8426
chr1	80335025	80335375	188	0.31343	5.76484	0.0198143	MI24-k9ac_peaks_unique	60.613	48.7769
chr1	80383445	80384690	597	0.37744	5.78017	0.0137954	MI24-k9ac_peaks_unique	62.6347	48.2163
chr1	80664362	80665268	232	0.61585	5.55947	0.0050906	MI24-k9ac_peaks_unique	58.3797	38.0954
chr1	80709292	80709893	181	0.20827	5.64831	0.0311372	MI24-k9ac_peaks_unique	53.9087	46.662
chr1	80710537	80710804	197	0.16367	5.2886	0.0406888	MI24-k9ac_peaks_unique	41.3678	36.9311
chr1	82200113	82200894	572	0.38058	5.52662	0.016744	MI24-k9ac_peaks_unique	52.5971	40.4013
chr1	82260843	82261534	184	-0.11755	5.54951	0.0377233	MI24-k9ac_peaks_unique	44.9651	48.7823
chr1	82318798	82319058	157	0.43351	5.70932	0.011635	MI24-k9ac_peaks_unique	60.8032	45.0222
chr1	82319552	82320120	74	0.39884	5.66937	0.0151728	MI24-k9ac_peaks_unique	58.4362	44.322
chr1	82411999	82412347	249	-0.42258	5.38347	0.018552	MI24-k9ac_peaks_unique	36.0563	48.3271
chr1	82727554	82728339	428	0.40813	5.75711	0.0136666	MI24-k9ac_peaks_unique	62.3006	46.9497
chr1	82786816	82787157	197	0.26995	5.44313	0.0295856	MI24-k9ac_peaks_unique	47.7724	39.62
chr1	82831848	82832164	63	0.3432	5.36119	0.0240122	MI24-k9ac_peaks_unique	46.2952	36.4941
chr1	82972238	82972601	252	0.66079	5.16448	0.00827847	MI24-k9ac_peaks_unique	45.0944	28.5236
chr1	83076039	83076326	130	0.33391	5.16797	0.0301988	MI24-k9ac_peaks_unique	40.362	32.0225
chr1	83159407	83160050	360	0.28926	5.6516	0.0218567	MI24-k9ac_peaks_unique	55.5698	45.474
chr1	84253935	84254222	165	0.19342	5.17492	0.0392961	MI24-k9ac_peaks_unique	38.6295	33.7826
chr1	84280727	84281760	850	0.18616	5.96241	0.0258152	MI24-k9ac_peaks_unique	66.5096	58.4581
chr1	84286813	84287377	104	0.55687	5.34544	0.0113584	MI24-k9ac_peaks_unique	49.3123	33.5213
chr1	84361937	84363254	934	1.37212	5.34653	4.69062e-06	MI24-k9ac_peaks_unique	65.4622	25.2896
chr1	84617855	84618336	389	0.08937	5.22302	0.0432725	MI24-k9ac_peaks_unique	38.5245	36.2105
chr1	84619350	84619614	104	-0.18235	5.28801	0.0382669	MI24-k9ac_peaks_unique	36.6778	41.6194
chr1	85579415	85579702	154	-0.52923	7.06996	0.000294682	MI24-k9ac_peaks_unique	111.844	161.409
chr1	85600657	85601317	160	-0.20756	8.17453	0.00388603	MI24-k9ac_peaks_unique	268.867	310.47
chr1	85698288	85698573	85	0.17808	5.65189	0.0332952	MI24-k9ac_peaks_unique	53.4801	47.2699
chr1	85699426	85699792	16	0.35497	5.58049	0.0192959	MI24-k9ac_peaks_unique	54.1157	42.3123
chr1	85701791	85702241	324	-0.33641	5.80367	0.0178158	MI24-k9ac_peaks_unique	49.71	62.7644
chr1	85702931	85704322	650	0.58754	6.19716	0.00161902	MI24-k9ac_peaks_unique	89.9424	59.8546
chr1	85750380	85751128	162	0.20963	5.70833	0.0308199	MI24-k9ac_peaks_unique	56.2252	48.6213
chr1	85758386	85758907	235	0.33213	5.30367	0.0269405	MI24-k9ac_peaks_unique	44.3154	35.2025
chr1	85796989	85797429	217	0.28664	5.73074	0.0219535	MI24-k9ac_peaks_unique	58.65	48.0818
chr1	85797777	85798508	55	0.2292	5.7573	0.026371	MI24-k9ac_peaks_unique	58.5623	49.9599
chr1	85799627	85800179	229	0.38354	5.61801	0.0171391	MI24-k9ac_peaks_unique	56.0942	42.9993
chr1	85801280	85801622	194	0.37151	5.49841	0.0215738	MI24-k9ac_peaks_unique	51.4167	39.7437
chr1	85808244	85808595	203	0.47172	5.77146	0.00876197	MI24-k9ac_peaks_unique	64.3256	46.3854
chr1	85808906	85809803	699	0.17	5.96988	0.0293156	MI24-k9ac_peaks_unique	66.4814	59.0915
chr1	85826372	85826678	184	0.10953	5.67312	0.0364591	MI24-k9ac_peaks_unique	52.9987	49.124
chr1	85837708	85838675	258	0.32248	5.76976	0.0198143	MI24-k9ac_peaks_unique	61.0111	48.7902
chr1	85840076	85840365	64	-0.00788	5.73787	0.0382995	MI24-k9ac_peaks_unique	53.2212	53.5127
chr1	85841234	85842022	390	0.14047	5.68996	0.0347712	MI24-k9ac_peaks_unique	54.199	49.1706
chr1	85844033	85844406	225	0.39245	5.72831	0.013532	MI24-k9ac_peaks_unique	60.7383	46.2726
chr1	85846101	85846850	601	0.25921	5.55033	0.029291	MI24-k9ac_peaks_unique	51.2662	42.8352
chr1	85897986	85898846	336	0.08606	6.16399	0.0314059	MI24-k9ac_peaks_unique	73.8753	69.5973
chr1	85902355	85902914	427	0.46647	5.6189	0.0111461	MI24-k9ac_peaks_unique	57.7655	41.8068
chr1	85908451	85908935	400	-0.04812	5.62515	0.0397946	MI24-k9ac_peaks_unique	48.5396	50.1859
chr1	85959306	85959711	159	0.7425	5.17657	0.00416412	MI24-k9ac_peaks_unique	46.78	27.9605
chr1	85960608	85960968	118	0.37337	5.24555	0.0237839	MI24-k9ac_peaks_unique	43.1783	33.3327
chr1	86046868	86047129	142	0.05975	6.60497	0.0274556	MI24-k9ac_peaks_unique	99.3773	95.3456
chr1	86068259	86068674	183	0.06458	5.54984	0.0401835	MI24-k9ac_peaks_unique	47.9059	45.8087
chr1	86214770	86215101	74	0.78166	5.54836	0.00160754	MI24-k9ac_peaks_unique	61.3584	35.692
chr1	86216675	86217238	193	0.32964	5.40368	0.0269175	MI24-k9ac_peaks_unique	47.4554	37.7619
chr1	86228942	86230099	252	0.77076	5.69212	0.00100862	MI24-k9ac_peaks_unique	67.532	39.5811
chr1	86233870	86234378	168	0.36197	5.46961	0.0214948	MI24-k9ac_peaks_unique	50.2341	39.0872
chr1	86262850	86263941	663	0.88456	5.65587	0.000299942	MI24-k9ac_peaks_unique	68.5056	37.1062
chr1	86353115	86353506	195	0.17362	5.56785	0.0358371	MI24-k9ac_peaks_unique	50.3758	44.664
chr1	86354813	86356039	925	0.2361	5.92275	0.0239942	MI24-k9ac_peaks_unique	65.8358	55.897
chr1	86371906	86372208	151	0.23633	5.49363	0.0319473	MI24-k9ac_peaks_unique	48.9011	41.5122
chr1	86381024	86381319	157	0.93548	5.24855	0.000635903	MI24-k9ac_peaks_unique	52.5744	27.4895
chr1	86406852	86407523	238	0.26969	5.59907	0.0267103	MI24-k9ac_peaks_unique	53.2207	44.1464
chr1	86414491	86415153	211	0.44994	5.58731	0.0127616	MI24-k9ac_peaks_unique	56.1915	41.1363
chr1	86420683	86420971	175	-0.2247	5.90914	0.025961	MI24-k9ac_peaks_unique	55.5914	64.9605
chr1	86430032	86430390	197	0.11029	5.57471	0.0373953	MI24-k9ac_peaks_unique	49.5171	45.8727
chr1	86436770	86437163	162	0.17769	6.19991	0.0249803	MI24-k9ac_peaks_unique	78.1815	69.1216
chr1	86437352	86438251	692	0.15249	5.92763	0.0311359	MI24-k9ac_peaks_unique	64.1721	57.7354
chr1	86446073	86446487	81	-0.01053	5.60777	0.0401966	MI24-k9ac_peaks_unique	48.5872	48.9432
chr1	86468231	86468755	209	0.20963	5.70833	0.0308199	MI24-k9ac_peaks_unique	56.2252	48.6213
chr1	86469199	86469459	233	0.505	5.9993	0.00545783	MI24-k9ac_peaks_unique	76.2043	53.6981
chr1	86479057	86479533	61	0.48001	5.35777	0.0159017	MI24-k9ac_peaks_unique	48.4282	34.7217
chr1	86481683	86482010	198	0.18666	5.61629	0.0335105	MI24-k9ac_peaks_unique	52.3319	45.9808
chr1	86483128	86483533	36	0.04445	5.55915	0.0401835	MI24-k9ac_peaks_unique	47.8808	46.4281
chr1	86501083	86502123	852	0.45393	6.05829	0.00672969	MI24-k9ac_peaks_unique	77.992	56.9382
chr1	86502329	86502806	96	0.39744	6.07741	0.0091604	MI24-k9ac_peaks_unique	77.5003	58.8386
chr1	86519526	86519930	211	0.2904	5.61034	0.0242371	MI24-k9ac_peaks_unique	54.0244	44.1744
chr1	86521167	86521869	544	0.16977	5.68664	0.0328746	MI24-k9ac_peaks_unique	54.6264	48.562
chr1	86522480	86522949	218	0.15391	5.75371	0.0324669	MI24-k9ac_peaks_unique	56.9122	51.1533
chr1	86544691	86544951	126	-0.24523	5.42147	0.0296783	MI24-k9ac_peaks_unique	39.3654	46.6591
chr1	86557515	86558029	311	-0.47766	5.66518	0.00971228	MI24-k9ac_peaks_unique	43.0025	59.8803
chr1	86565197	86565505	133	0.28145	5.37744	0.0297676	MI24-k9ac_peaks_unique	45.8282	37.7058
chr1	87010869	87011210	207	0.16614	5.31468	0.0402809	MI24-k9ac_peaks_unique	42.1585	37.5726
chr1	87035590	87036196	195	0.11133	5.69313	0.0361621	MI24-k9ac_peaks_unique	53.7724	49.779
chr1	87036526	87037229	491	0.10355	5.61132	0.0370754	MI24-k9ac_peaks_unique	50.6712	47.1617
chr1	87040889	87041263	139	0.0042	5.38955	0.0433988	MI24-k9ac_peaks_unique	41.9806	41.8585
chr1	87235671	87236026	193	-0.10026	5.1198	0.0461929	MI24-k9ac_peaks_unique	33.5832	36.0001
chr1	87246206	87246653	212	0.51781	5.05426	0.0168889	MI24-k9ac_peaks_unique	39.7578	27.7681
chr1	87258291	87258554	78	0.88429	4.92763	0.00285839	MI24-k9ac_peaks_unique	41.3488	22.4009
chr1	87270647	87271202	403	-0.45613	5.62906	0.0111461	MI24-k9ac_peaks_unique	42.2534	57.9656
chr1	87281851	87282188	160	0.52425	5.12188	0.0144973	MI24-k9ac_peaks_unique	41.7587	29.0357
chr1	87608001	87608261	19	0.31776	5.39721	0.0269175	MI24-k9ac_peaks_unique	47.0489	37.748
chr1	87625253	87627984	1785	0.7876	6.09865	0.000201718	MI24-k9ac_peaks_unique	90.0372	52.1592
chr1	87628909	87629253	314	0.5907	5.36385	0.00795085	MI24-k9ac_peaks_unique	50.5346	33.556
chr1	87631532	87632503	417	0.31244	5.5793	0.024232	MI24-k9ac_peaks_unique	53.2799	42.9052
chr1	87637332	87637771	194	0.76944	5.48846	0.0014264	MI24-k9ac_peaks_unique	58.6143	34.3858
chr1	87637956	87639061	866	0.63494	5.88057	0.0021766	MI24-k9ac_peaks_unique	73.4169	47.2781
chr1	87645248	87645725	401	0.07246	5.7816	0.0372736	MI24-k9ac_peaks_unique	56.4081	53.6449
chr1	87649257	87649748	247	0.54654	5.77085	0.00521429	MI24-k9ac_peaks_unique	65.9875	45.179
chr1	87652287	87653097	103	0.75571	5.42587	0.00215993	MI24-k9ac_peaks_unique	55.8593	33.0829
chr1	87656957	87657688	552	0.31777	5.68766	0.0196293	MI24-k9ac_peaks_unique	57.5421	46.1665
chr1	87657857	87658779	755	0.7362	5.78801	0.00119174	MI24-k9ac_peaks_unique	71.3138	42.811
chr1	87658933	87659742	223	0.65932	5.76812	0.00226609	MI24-k9ac_peaks_unique	68.488	43.365
chr1	87660491	87661324	204	0.47272	5.57678	0.0127616	MI24-k9ac_peaks_unique	56.225	40.516
chr1	87785174	87786105	131	-0.26006	5.87514	0.0240636	MI24-k9ac_peaks_unique	53.6353	64.2298
chr1	87813457	87814152	588	0.20705	5.60686	0.0314588	MI24-k9ac_peaks_unique	52.3597	45.3596
chr1	87827246	87828499	968	0.57845	5.82955	0.00461438	MI24-k9ac_peaks_unique	69.492	46.5376
chr1	87829425	87830322	199	0.79169	5.57978	0.000998233	MI24-k9ac_peaks_unique	62.9278	36.3513
chr1	87846757	87847109	245	0.15176	5.425	0.0391247	MI24-k9ac_peaks_unique	45.2824	40.7611
chr1	87848411	87849818	241	0.45561	6.00771	0.00754174	MI24-k9ac_peaks_unique	75.3489	54.9446
chr1	87858180	87859240	436	0.15738	5.82782	0.0318786	MI24-k9ac_peaks_unique	59.9842	53.7849
chr1	87862226	87863250	869	0.24333	5.96046	0.0220189	MI24-k9ac_peaks_unique	67.7489	57.2338
chr1	87864030	87864439	201	0.64525	5.39354	0.00539625	MI24-k9ac_peaks_unique	52.5699	33.6123
chr1	87865953	87866930	493	0.7014	5.63039	0.0023443	MI24-k9ac_peaks_unique	63.1666	38.8459
chr1	87870562	87870881	167	0.25866	5.67575	0.0265526	MI24-k9ac_peaks_unique	55.9118	46.7346
chr1	87873137	87873726	359	0.0519	6.08879	0.0336513	MI24-k9ac_peaks_unique	69.2979	66.8493
chr1	87875076	87875499	233	0.28163	5.44949	0.0295856	MI24-k9ac_peaks_unique	48.1781	39.6342
chr1	87879633	87880892	472	-0.05969	6.17905	0.0320694	MI24-k9ac_peaks_unique	70.9733	73.9714
chr1	87881115	87881427	205	-0.0645	5.96671	0.0343617	MI24-k9ac_peaks_unique	61.1576	63.9539
chr1	87890369	87891513	50	0.39245	5.72831	0.013532	MI24-k9ac_peaks_unique	60.7383	46.2726
chr1	87899322	87900105	190	0.39688	5.46463	0.0164372	MI24-k9ac_peaks_unique	50.6703	38.4841
chr1	87909339	87910025	455	0.17708	5.63134	0.0332952	MI24-k9ac_peaks_unique	52.7054	46.6175
chr1	87933296	87933750	424	0.20923	5.68861	0.030978	MI24-k9ac_peaks_unique	55.4542	47.9678
chr1	88093773	88096161	964	0.91264	6.30799	1.18414e-05	MI24-k9ac_peaks_unique	108.708	57.7468
chr1	88096508	88097003	257	0.43478	5.83089	0.0106336	MI24-k9ac_peaks_unique	66.178	48.9589
chr1	88097399	88097959	422	0.32814	5.45119	0.0241515	MI24-k9ac_peaks_unique	49.0187	39.0465
chr1	88133770	88134781	518	0.45683	5.61366	0.0129295	MI24-k9ac_peaks_unique	57.364	41.7946
chr1	88262483	88262829	188	-0.22863	7.3432	0.00784498	MI24-k9ac_peaks_unique	150.007	175.766
chr1	88268014	88268298	166	-0.25898	7.36733	0.00565373	MI24-k9ac_peaks_unique	150.941	180.621
chr1	88283680	88284217	207	-0.26129	7.41127	0.00528697	MI24-k9ac_peaks_unique	155.484	186.356
chr1	88424992	88425474	333	0.0044	5.63493	0.0397946	MI24-k9ac_peaks_unique	49.7674	49.6159
chr1	88509709	88510008	146	0.47962	5.12869	0.0202962	MI24-k9ac_peaks_unique	41.3123	29.6278
chr1	88586610	88587394	516	0.20027	5.72251	0.0286571	MI24-k9ac_peaks_unique	56.5967	49.261
chr1	88588948	88589224	220	0.57951	4.95119	0.013248	MI24-k9ac_peaks_unique	37.8165	25.3065
chr1	88639519	88640221	212	0.43207	5.45943	0.0164372	MI24-k9ac_peaks_unique	51.1076	37.8808
chr1	88705718	88706497	616	0.24436	5.92724	0.0239942	MI24-k9ac_peaks_unique	66.2303	55.911
chr1	88706715	88707151	110	0.29715	5.88616	0.0180225	MI24-k9ac_peaks_unique	65.5596	53.3562
chr1	88745443	88745829	167	-0.22955	5.56335	0.031621	MI24-k9ac_peaks_unique	43.6701	51.2019
chr1	88756951	88757428	309	0.45859	5.5222	0.012403	MI24-k9ac_peaks_unique	53.8732	39.2034
chr1	88929250	88929510	73	0.46053	4.69696	0.0300353	MI24-k9ac_peaks_unique	30.4258	22.111
chr1	89041008	89041931	521	0.06146	5.6848	0.0375529	MI24-k9ac_peaks_unique	52.5468	50.3552
chr1	89063272	89063627	258	0.22606	5.24593	0.0360956	MI24-k9ac_peaks_unique	41.04	35.0879
chr1	89082165	89082558	188	-0.06659	5.63369	0.0390143	MI24-k9ac_peaks_unique	48.5162	50.808
chr1	89107231	89107660	35	-0.29345	5.9008	0.020025	MI24-k9ac_peaks_unique	53.9696	66.1434
chr1	89115036	89115513	178	0.25782	5.73457	0.0264337	MI24-k9ac_peaks_unique	58.2215	48.6936
chr1	89115767	89116143	326	0.2916	5.82866	0.0199118	MI24-k9ac_peaks_unique	62.877	51.3702
chr1	89116426	89116855	317	0.19205	5.77447	0.0284393	MI24-k9ac_peaks_unique	58.5053	51.2132
chr1	89117759	89118707	338	0.16859	5.90297	0.0297514	MI24-k9ac_peaks_unique	63.4375	56.4411
chr1	89122802	89123140	149	-0.11288	6.04174	0.0302695	MI24-k9ac_peaks_unique	63.3512	68.507
chr1	89136519	89136965	403	0.169	5.92	0.0296046	MI24-k9ac_peaks_unique	64.1999	57.1032
chr1	89137143	89137607	230	0.4194	5.74298	0.0117859	MI24-k9ac_peaks_unique	61.9349	46.3109
chr1	89138225	89138883	152	0.08688	5.94075	0.0346189	MI24-k9ac_peaks_unique	63.3025	59.6029
chr1	89139562	89140272	534	0.67664	5.7107	0.00207554	MI24-k9ac_peaks_unique	66.212	41.4236
chr1	89146608	89146882	86	-0.03914	5.40959	0.0428942	MI24-k9ac_peaks_unique	41.9332	43.0864
chr1	89166928	89167426	125	0.05354	5.62337	0.0393927	MI24-k9ac_peaks_unique	50.2183	48.3888
chr1	89234697	89235703	178	0.34627	5.70317	0.0174668	MI24-k9ac_peaks_unique	58.7414	46.2069
chr1	89302564	89303139	149	0.54869	4.93441	0.0159817	MI24-k9ac_peaks_unique	36.9821	25.2825
chr1	89428442	89428764	232	0.48262	5.09922	0.0171517	MI24-k9ac_peaks_unique	40.5191	28.9986
chr1	89460966	89461360	255	0.20769	5.62774	0.0312975	MI24-k9ac_peaks_unique	53.1348	46.0106
chr1	89471316	89471929	363	-0.08091	5.56946	0.0389534	MI24-k9ac_peaks_unique	46.1739	48.8374
chr1	89509824	89510332	349	0.18091	5.50771	0.0364051	MI24-k9ac_peaks_unique	48.4413	42.7323
chr1	89521307	89521567	228	-0.35487	5.73202	0.0175628	MI24-k9ac_peaks_unique	46.9999	60.1067
chr1	89526303	89526646	99	-0.16981	5.86385	0.0298997	MI24-k9ac_peaks_unique	54.908	61.7666
chr1	89533314	89534168	364	0.41563	5.83974	0.012335	MI24-k9ac_peaks_unique	66.1448	49.5882
chr1	89534531	89534991	30	0.23436	5.98864	0.0238759	MI24-k9ac_peaks_unique	68.8708	58.5444
chr1	89535313	89535735	208	-0.25726	5.96315	0.0220189	MI24-k9ac_peaks_unique	57.0644	68.2038
chr1	89550506	89550805	125	0.24105	5.28005	0.0358449	MI24-k9ac_peaks_unique	42.2411	35.7414
chr1	89556769	89557334	392	-0.09936	5.79054	0.0353118	MI24-k9ac_peaks_unique	53.4775	57.2903
chr1	89557755	89558295	401	0.028	5.58995	0.0401966	MI24-k9ac_peaks_unique	48.6359	47.7011
chr1	89562666	89563409	177	0.47699	5.79459	0.00891397	MI24-k9ac_peaks_unique	65.4847	47.0491
chr1	89563636	89563896	96	0.96857	5.54174	0.000207674	MI24-k9ac_peaks_unique	65.165	33.3001
chr1	89566431	89566833	178	0.37013	5.65374	0.0172553	MI24-k9ac_peaks_unique	57.2342	44.2828
chr1	89568688	89569177	241	0.18347	5.55214	0.033951	MI24-k9ac_peaks_unique	50.0007	44.0297
chr1	89570660	89571115	41	-0.17906	6.01967	0.0273497	MI24-k9ac_peaks_unique	60.9748	69.0323
chr1	89578473	89578891	284	-0.00788	5.44798	0.0424067	MI24-k9ac_peaks_unique	43.5331	43.7715
chr1	89582963	89583334	278	-0.33641	5.80367	0.0178158	MI24-k9ac_peaks_unique	49.71	62.7644
chr1	89584450	89585021	94	-0.20316	5.44437	0.0346368	MI24-k9ac_peaks_unique	40.5826	46.7194
chr1	89587112	89587559	251	-0.13061	5.58025	0.0373953	MI24-k9ac_peaks_unique	45.7261	50.0589
chr1	89588324	89588718	36	0.612	5.26117	0.00880951	MI24-k9ac_peaks_unique	47.4117	31.0209
chr1	89594079	89594588	415	-0.18159	5.94722	0.0276739	MI24-k9ac_peaks_unique	57.9375	65.7088
chr1	89597157	89597466	189	-0.23764	5.78005	0.0263064	MI24-k9ac_peaks_unique	50.6058	59.6674
chr1	89599842	89600410	125	0.24873	5.67034	0.0265526	MI24-k9ac_peaks_unique	55.5111	46.7202
chr1	89602801	89603203	211	0.27721	5.72561	0.0242103	MI24-k9ac_peaks_unique	58.2512	48.068
chr1	89603451	89604128	140	0.22918	5.77609	0.0284393	MI24-k9ac_peaks_unique	59.3296	50.6152
chr1	89606399	89606699	183	0.3531	5.41645	0.0241136	MI24-k9ac_peaks_unique	48.2682	37.7891
chr1	89618384	89618659	114	-0.05534	5.92617	0.0354632	MI24-k9ac_peaks_unique	59.6521	61.9847
chr1	89618823	89619105	34	-0.08044	5.8814	0.0342648	MI24-k9ac_peaks_unique	57.3285	60.6157
chr1	89640477	89640804	292	0.23801	5.58182	0.0291886	MI24-k9ac_peaks_unique	52.0139	44.1033
chr1	89645092	89645502	160	0.22606	6.0004	0.0238759	MI24-k9ac_peaks_unique	69.235	59.1936
chr1	89656631	89657207	362	0.08834	5.39047	0.0423895	MI24-k9ac_peaks_unique	43.2503	40.6815
chr1	89703463	89703723	111	0.04002	5.31797	0.0444639	MI24-k9ac_peaks_unique	40.4475	39.3409
chr1	89709837	89710405	444	0.55899	5.40075	0.00976819	MI24-k9ac_peaks_unique	51.2772	34.8058
chr1	89723965	89724404	236	0.23863	5.64458	0.0289792	MI24-k9ac_peaks_unique	54.3382	46.0543
chr1	89870502	89870943	234	0.37767	5.40508	0.0213097	MI24-k9ac_peaks_unique	48.2988	37.1746
chr1	89927109	89927375	115	0.12405	5.38698	0.0394993	MI24-k9ac_peaks_unique	43.6831	40.084
chr1	89941696	89943616	748	0.26162	6.18847	0.0185455	MI24-k9ac_peaks_unique	79.8533	66.6097
chr1	89999256	89999813	305	0.99941	5.50141	0.000187444	MI24-k9ac_peaks_unique	64.0495	32.0378
chr1	90014310	90014597	132	0.84385	4.59491	0.00801738	MI24-k9ac_peaks_unique	32.3756	18.0382
chr1	90051008	90051621	313	0.11465	5.73234	0.035872	MI24-k9ac_peaks_unique	55.3175	51.0916
chr1	90052096	90052758	204	0.15126	5.89354	0.0297514	MI24-k9ac_peaks_unique	62.6469	56.4112
chr1	90162633	90163182	297	0.2004	5.45147	0.0346368	MI24-k9ac_peaks_unique	46.905	40.8219
chr1	90225477	90226117	84	0.79723	5.30158	0.00229736	MI24-k9ac_peaks_unique	51.9912	29.9185
chr1	90228380	90228866	121	0.27013	5.53431	0.0267982	MI24-k9ac_peaks_unique	50.8923	42.2022
chr1	90588307	90588733	175	0.31454	5.74593	0.0197581	MI24-k9ac_peaks_unique	59.8467	48.1232
chr1	90588995	90589327	108	0.36863	5.77537	0.0156597	MI24-k9ac_peaks_unique	62.2363	48.2031
chr1	90605499	90606314	200	0.1566	5.80965	0.0320716	MI24-k9ac_peaks_unique	59.2174	53.1261
chr1	90607201	90608044	82	0.09344	5.81057	0.0350412	MI24-k9ac_peaks_unique	57.9722	54.3365
chr1	90650496	90651553	753	0.21977	5.75216	0.0285484	MI24-k9ac_peaks_unique	58.1636	49.9452
chr1	90653176	90653491	129	-0.22334	5.24342	0.0360956	MI24-k9ac_peaks_unique	35.0599	40.9301
chr1	90734155	90734623	163	0.10127	5.39751	0.0409444	MI24-k9ac_peaks_unique	43.6571	40.6977
chr1	90744059	90744331	163	0.45168	4.88161	0.0262672	MI24-k9ac_peaks_unique	34.4743	25.2073
chr1	90837844	90838871	698	0.29176	5.97002	0.0201042	MI24-k9ac_peaks_unique	69.3537	56.6553
chr1	90839974	90840848	395	0.06081	5.92656	0.0354632	MI24-k9ac_peaks_unique	62.1191	59.5552
chr1	90967659	90968368	70	0.02179	5.68179	0.0390256	MI24-k9ac_peaks_unique	51.7212	50.9459
chr1	90973347	90974234	151	0.18262	5.76934	0.0305077	MI24-k9ac_peaks_unique	58.1074	51.1985
chr1	90979984	90981148	1107	0.22622	5.53237	0.0317839	MI24-k9ac_peaks_unique	50.0563	42.7917
chr1	91006497	91007778	569	0.12845	5.94727	0.0309573	MI24-k9ac_peaks_unique	64.512	59.0164
chr1	91010254	91011031	243	-0.05764	6.09961	0.0329302	MI24-k9ac_peaks_unique	67.2187	69.9586
chr1	91011259	91015235	1217	0.72453	6.00788	0.000569103	MI24-k9ac_peaks_unique	82.7189	50.061
chr1	91015607	91015979	228	0.62042	5.7027	0.00326157	MI24-k9ac_peaks_unique	64.5753	42.005
chr1	91025634	91025957	246	0.51444	5.3765	0.0115855	MI24-k9ac_peaks_unique	49.6499	34.7582
chr1	91032933	91033606	193	0.25373	5.89782	0.02403	MI24-k9ac_peaks_unique	65.1045	54.6048
chr1	91037293	91038052	238	0.24575	5.87593	0.0240636	MI24-k9ac_peaks_unique	63.947	53.9314
chr1	91040778	91041165	198	0.23077	6.24276	0.0201694	MI24-k9ac_peaks_unique	82.0337	69.9075
chr1	91041382	91042584	575	0.77746	6.26782	0.00012339	MI24-k9ac_peaks_unique	100.884	58.8549
chr1	91042793	91044612	149	0.6719	6.19374	0.000684585	MI24-k9ac_peaks_unique	92.3916	57.9923
chr1	91045628	91046233	555	0.08392	5.6204	0.038234	MI24-k9ac_peaks_unique	50.6454	47.7835
chr1	91066200	91066851	418	0.59346	5.73227	0.00409593	MI24-k9ac_peaks_unique	65.2995	43.2773
chr1	91067309	91067743	239	0.59182	5.47098	0.006988	MI24-k9ac_peaks_unique	54.4511	36.1286
chr1	91071199	91072891	1279	0.54015	6.01843	0.00392844	MI24-k9ac_peaks_unique	78.1679	53.756
chr1	91073514	91074999	1012	0.54637	5.72831	0.0060508	MI24-k9ac_peaks_unique	64.0663	43.8689
chr1	91081443	91081837	247	0.73453	5.91451	0.000755646	MI24-k9ac_peaks_unique	77.8041	46.7614
chr1	91082224	91083245	770	0.70772	5.7047	0.00167283	MI24-k9ac_peaks_unique	66.6513	40.8097
chr1	91085334	91085615	182	0.07246	5.7816	0.0372736	MI24-k9ac_peaks_unique	56.4081	53.6449
chr1	91085825	91086087	202	0.30197	5.5736	0.024232	MI24-k9ac_peaks_unique	52.8776	42.8914
chr1	91086341	91086601	79	0.41201	5.54373	0.0145735	MI24-k9ac_peaks_unique	53.8075	40.4404
chr1	91089298	91089757	275	0.23285	6.03615	0.0237893	MI24-k9ac_peaks_unique	71.1393	60.5361
chr1	91090007	91092461	1990	0.29839	5.99043	0.0164393	MI24-k9ac_peaks_unique	70.5036	57.3307
chr1	91092613	91093070	212	0.51882	5.85712	0.00562378	MI24-k9ac_peaks_unique	69.3839	48.426
chr1	91093819	91094204	257	0.31079	5.62144	0.0218134	MI24-k9ac_peaks_unique	54.8278	44.2022
chr1	91101701	91102030	313	-0.01939	5.50413	0.0414797	MI24-k9ac_peaks_unique	45.0806	45.6906
chr1	91113344	91113604	142	-0.03184	5.49735	0.0414797	MI24-k9ac_peaks_unique	44.6761	45.673
chr1	91181838	91182294	210	0.32853	5.67298	0.0218942	MI24-k9ac_peaks_unique	57.1723	45.529
chr1	91187634	91188011	186	0.28145	5.37744	0.0297676	MI24-k9ac_peaks_unique	45.8282	37.7058
chr1	91192502	91192774	181	-0.08131	5.42909	0.0419193	MI24-k9ac_peaks_unique	41.8871	44.3157
chr1	91209536	91210057	341	-0.36613	5.81741	0.0158672	MI24-k9ac_peaks_unique	49.6715	64.0211
chr1	91217207	91217660	241	0.09062	5.68186	0.0375529	MI24-k9ac_peaks_unique	52.9724	49.7474
chr1	91248781	91249181	34	0.35449	6.22441	0.00985448	MI24-k9ac_peaks_unique	84.5454	66.1269
chr1	91256382	91257366	605	0.14462	5.93979	0.0294593	MI24-k9ac_peaks_unique	64.539	58.3831
chr1	91268568	91269088	412	0.24866	5.58762	0.0291886	MI24-k9ac_peaks_unique	52.4165	44.1178
chr1	91313112	91313502	160	0.39409	5.08214	0.0267893	MI24-k9ac_peaks_unique	38.8323	29.5502
chr1	91350449	91350804	139	0.16301	6.02955	0.0288936	MI24-k9ac_peaks_unique	69.1211	61.7362
chr1	91378942	91379597	442	0.16437	5.77777	0.0322677	MI24-k9ac_peaks_unique	58.0794	51.8253
chr1	91383920	91384413	207	0.11813	5.33688	0.0418302	MI24-k9ac_peaks_unique	42.1057	38.7954
chr1	91386740	91387134	228	-0.07387	5.55402	0.0401835	MI24-k9ac_peaks_unique	45.794	48.1998
chr1	91388288	91389249	437	-0.06659	5.63369	0.0390143	MI24-k9ac_peaks_unique	48.5162	50.808
chr1	91391823	91392157	207	0.3531	5.41645	0.0241136	MI24-k9ac_peaks_unique	48.2682	37.7891
chr1	91396134	91396580	366	0.22682	5.96809	0.023917	MI24-k9ac_peaks_unique	67.7195	57.8674
chr1	91431245	91431649	229	-0.00209	5.89232	0.0366479	MI24-k9ac_peaks_unique	59.3541	59.4401
chr1	91432003	91432450	221	-0.18231	5.97564	0.0275654	MI24-k9ac_peaks_unique	59.0754	67.0328
chr1	91438025	91438587	219	0.82656	5.59876	0.000605899	MI24-k9ac_peaks_unique	64.5363	36.3903
chr1	91448905	91449614	216	-0.09139	5.8276	0.0347767	MI24-k9ac_peaks_unique	55.0208	58.6189
chr1	91451376	91452079	362	-0.14572	6.13222	0.0282209	MI24-k9ac_peaks_unique	66.6882	73.776
chr1	91452348	91452937	228	-0.11509	6.06834	0.0301039	MI24-k9ac_peaks_unique	64.4807	69.8353
chr1	91462022	91462439	350	0.49621	5.49434	0.0104025	MI24-k9ac_peaks_unique	53.5363	37.9554
chr1	91482984	91484168	803	-0.01446	5.97891	0.0354702	MI24-k9ac_peaks_unique	62.7559	63.3881
chr1	91488756	91489091	162	0.42142	5.12751	0.0234407	MI24-k9ac_peaks_unique	40.4543	30.2068
chr1	91497571	91497928	158	0.00112	5.55557	0.0410385	MI24-k9ac_peaks_unique	47.0502	47.0137
chr1	91532769	91533104	211	0.02179	5.68179	0.0390256	MI24-k9ac_peaks_unique	51.7212	50.9459
chr1	91533391	91533745	128	0.17601	5.61049	0.0335105	MI24-k9ac_peaks_unique	51.9299	45.9657
chr1	91978395	91979029	451	0.21761	5.6126	0.0290846	MI24-k9ac_peaks_unique	52.7612	45.374
chr1	92028484	92028872	182	-0.15755	5.36651	0.0376184	MI24-k9ac_peaks_unique	39.0631	43.5707
chr1	92041290	92041581	123	0.56808	5.20734	0.0103481	MI24-k9ac_peaks_unique	44.9853	30.3432
chr1	92042087	92042390	136	0.71531	5.31741	0.00385363	MI24-k9ac_peaks_unique	51.0934	31.1197
chr1	92044933	92045249	292	0.02801	5.79231	0.0376125	MI24-k9ac_peaks_unique	55.9597	54.8837
chr1	92045979	92046250	119	0.39096	5.38719	0.0213097	MI24-k9ac_peaks_unique	47.9238	36.5477
chr1	92047556	92048279	359	0.37187	5.63332	0.0194763	MI24-k9ac_peaks_unique	56.4638	43.6341
chr1	92048615	92048975	132	0.3297	5.65282	0.0218567	MI24-k9ac_peaks_unique	56.4018	44.879
chr1	92049676	92050084	188	0.41209	5.42382	0.0162693	MI24-k9ac_peaks_unique	49.5174	37.214
chr1	92051006	92051309	240	0.58195	5.51628	0.00596792	MI24-k9ac_peaks_unique	55.9961	37.4088
chr1	92051744	92052303	429	0.17067	6.01809	0.0273497	MI24-k9ac_peaks_unique	68.7565	61.0854
chr1	92055074	92055400	138	-0.23099	5.83056	0.0261722	MI24-k9ac_peaks_unique	52.5298	61.6511
chr1	92055744	92056015	156	-0.04618	5.73457	0.0379415	MI24-k9ac_peaks_unique	52.3995	54.1039
chr1	92059223	92059527	95	0.44215	5.22689	0.0178379	MI24-k9ac_peaks_unique	43.6517	32.1292
chr1	92079846	92080701	609	0.78199	5.38306	0.00203858	MI24-k9ac_peaks_unique	54.7222	31.8245
chr1	92082695	92084255	711	0.34243	6.0958	0.0134703	MI24-k9ac_peaks_unique	77.0122	60.7404
chr1	92086469	92086984	326	0.04245	5.61733	0.0393927	MI24-k9ac_peaks_unique	49.8166	48.3722
chr1	92103292	92103984	242	0.09015	5.58402	0.0389534	MI24-k9ac_peaks_unique	49.491	46.4931
chr1	92106684	92107125	280	0.30638	5.26325	0.0300097	MI24-k9ac_peaks_unique	42.7082	34.5367
chr1	92127501	92127761	152	0.14588	5.48864	0.0384054	MI24-k9ac_peaks_unique	47.2283	42.6863
chr1	92166816	92167131	183	-0.26582	5.85712	0.0220243	MI24-k9ac_peaks_unique	52.8639	63.5592
chr1	92175135	92175505	220	0.0344	5.63222	0.0397946	MI24-k9ac_peaks_unique	50.1932	49.0105
chr1	92216363	92216935	67	0.38619	5.78493	0.0137954	MI24-k9ac_peaks_unique	63.0325	48.2292
chr1	92316155	92316488	230	0.38076	5.01205	0.0266362	MI24-k9ac_peaks_unique	36.8203	28.2792
chr1	92371653	92371913	199	0.22056	5.16237	0.0366046	MI24-k9ac_peaks_unique	38.6568	33.1765
chr1	92392739	92393113	139	0.57103	4.75711	0.018053	MI24-k9ac_peaks_unique	32.9596	22.1863
chr1	92437104	92438155	401	0.3112	5.80193	0.0198654	MI24-k9ac_peaks_unique	62.1434	50.0858
chr1	92453068	92453404	117	0.08829	5.75452	0.0355887	MI24-k9ac_peaks_unique	55.6637	52.3593
chr1	92454057	92454531	127	0.23776	5.83588	0.0261722	MI24-k9ac_peaks_unique	62.0242	52.6003
chr1	92469180	92469887	490	0.08093	5.96924	0.0343617	MI24-k9ac_peaks_unique	64.432	60.9171
chr1	92470544	92470825	168	-0.23347	6.09749	0.0219362	MI24-k9ac_peaks_unique	63.1519	74.2452
chr1	92646900	92647186	109	-0.15545	6.15289	0.0267157	MI24-k9ac_peaks_unique	67.4228	75.0934
chr1	92720796	92721438	133	0.48979	5.28112	0.0154875	MI24-k9ac_peaks_unique	46.0783	32.8137
chr1	92773836	92774096	54	0.13127	6.01227	0.0304375	MI24-k9ac_peaks_unique	67.551	61.6759
chr1	92838720	92839209	110	0.16937	5.93682	0.0294593	MI24-k9ac_peaks_unique	64.9611	57.7655
chr1	92849884	92850563	125	0.28442	5.78736	0.0219939	MI24-k9ac_peaks_unique	60.9507	50.0449
chr1	92902682	92903280	50	0.01999	5.60511	0.0401966	MI24-k9ac_peaks_unique	49.0134	48.339
chr1	92936513	92936836	202	0.0283	6.07594	0.0341462	MI24-k9ac_peaks_unique	68.1239	66.8006
chr1	92955068	92955835	145	0.00862	5.59892	0.0401966	MI24-k9ac_peaks_unique	48.6116	48.3221
chr1	92958041	92958852	460	0.23863	5.64458	0.0289792	MI24-k9ac_peaks_unique	54.3382	46.0543
chr1	93011085	93011447	252	0.15269	5.30735	0.0402809	MI24-k9ac_peaks_unique	41.7497	37.5569
chr1	93014077	93014420	224	-0.01445	5.35712	0.0439217	MI24-k9ac_peaks_unique	40.783	41.1935
chr1	93071920	93072337	291	0.43256	5.55492	0.0125862	MI24-k9ac_peaks_unique	54.614	40.4661
chr1	93115084	93115519	240	0.18486	5.08684	0.0429221	MI24-k9ac_peaks_unique	36.234	31.8762
chr1	93289656	93290034	179	0.13433	5.60807	0.0370754	MI24-k9ac_peaks_unique	51.0994	46.5563
chr1	93293444	93294212	367	-0.09147	5.52492	0.0393285	MI24-k9ac_peaks_unique	44.6066	47.5263
chr1	93298060	93298368	148	-0.29905	5.31057	0.0299339	MI24-k9ac_peaks_unique	35.7791	44.0202
chr1	93303238	93303552	149	-0.04707	5.52933	0.0405972	MI24-k9ac_peaks_unique	45.437	46.9439
chr1	93338460	93338835	13	0.10803	5.55295	0.0377233	MI24-k9ac_peaks_unique	48.7377	45.2214
chr1	93437852	93438166	95	-0.08463	5.731	0.0369068	MI24-k9ac_peaks_unique	51.578	54.6942
chr1	93440219	93440544	157	0.15721	5.64053	0.0332952	MI24-k9ac_peaks_unique	52.6782	47.2396
chr1	93459690	93460154	311	-0.15543	5.63981	0.0332952	MI24-k9ac_peaks_unique	47.2452	52.6195
chr1	93470250	93470679	18	-0.18015	5.55328	0.033951	MI24-k9ac_peaks_unique	44.1152	49.9826
chr1	93482186	93482701	168	0.04525	5.78433	0.0372736	MI24-k9ac_peaks_unique	55.9845	54.2558
chr1	93484863	93485509	191	-0.03555	5.99735	0.0346516	MI24-k9ac_peaks_unique	63.1003	64.6745
chr1	93486005	93486283	193	0.47591	5.55524	0.0125862	MI24-k9ac_peaks_unique	55.453	39.8715
chr1	93487608	93488181	358	0.4594	5.84429	0.00920523	MI24-k9ac_peaks_unique	67.3679	48.9959
chr1	93489893	93490153	207	0.62388	5.26764	0.00724949	MI24-k9ac_peaks_unique	47.8212	31.0323
chr1	93508758	93509131	124	0.19552	5.57978	0.0337291	MI24-k9ac_peaks_unique	51.1811	44.6943
chr1	93515081	93515966	661	-0.0653	5.82553	0.0359969	MI24-k9ac_peaks_unique	55.441	58.008
chr1	93679452	93680071	528	-0.14706	5.92176	0.0311359	MI24-k9ac_peaks_unique	57.6093	63.7914
chr1	93680495	93680916	339	0.04878	5.36894	0.0433988	MI24-k9ac_peaks_unique	42.0295	40.6322
chr1	93687475	93688035	325	-0.08743	6.09711	0.031075	MI24-k9ac_peaks_unique	66.4131	70.5623
chr1	93694898	93695778	606	0.47604	5.62411	0.0111461	MI24-k9ac_peaks_unique	58.167	41.8191
chr1	93697261	93698068	427	0.49583	5.56609	0.0107882	MI24-k9ac_peaks_unique	56.2587	39.8961
chr1	93741970	93742453	228	0.37753	5.13354	0.0268434	MI24-k9ac_peaks_unique	40.0104	30.7982
chr1	93746391	93747266	67	0.10565	5.63222	0.038234	MI24-k9ac_peaks_unique	51.4481	47.8151
chr1	93749422	93749855	68	0.30721	5.70217	0.0219264	MI24-k9ac_peaks_unique	57.9114	46.8042
chr1	93752170	93752430	131	-0.11956	5.62322	0.0370754	MI24-k9ac_peaks_unique	47.2892	51.3752
chr1	93757700	93758120	171	-0.09936	5.79054	0.0353118	MI24-k9ac_peaks_unique	53.4775	57.2903
chr1	93798650	93799074	230	0.15766	5.49505	0.0364051	MI24-k9ac_peaks_unique	47.6327	42.7017
chr1	93807724	93808002	130	0.36181	5.18316	0.0268843	MI24-k9ac_peaks_unique	41.1855	32.0501
chr1	93815072	93815343	239	0.11446	5.61726	0.0370754	MI24-k9ac_peaks_unique	51.073	47.1776
chr1	93831973	93832354	161	-0.16147	5.54464	0.036118	MI24-k9ac_peaks_unique	44.1366	49.3636
chr1	93907025	93907335	59	0.03078	5.33621	0.0439217	MI24-k9ac_peaks_unique	40.8312	39.9693
chr1	93948977	93949406	230	-0.06597	5.03372	0.0474819	MI24-k9ac_peaks_unique	32.0163	33.5143
chr1	93970217	93970586	236	0.25999	5.09892	0.0337027	MI24-k9ac_peaks_unique	37.5025	31.3181
chr1	93977829	93978361	159	-0.35564	5.63442	0.0194763	MI24-k9ac_peaks_unique	43.9137	56.1899
chr1	93981570	93981878	111	0.28158	5.40186	0.0269175	MI24-k9ac_peaks_unique	46.6127	38.3477
chr1	94147043	94147428	135	0.33391	5.16797	0.0301988	MI24-k9ac_peaks_unique	40.362	32.0225
chr1	95316998	95317374	213	-0.03604	5.68684	0.0390256	MI24-k9ac_peaks_unique	50.8727	52.1596
chr1	95318243	95319112	199	0.04008	5.81604	0.0372825	MI24-k9ac_peaks_unique	57.1262	55.561
chr1	95450995	95451355	194	0.95193	5.00421	0.00135857	MI24-k9ac_peaks_unique	44.6372	23.0748
chr1	95620550	95620998	196	0.18521	5.397	0.0373049	MI24-k9ac_peaks_unique	44.9299	39.5168
chr1	95624255	95624515	130	0.11149	5.28493	0.042295	MI24-k9ac_peaks_unique	40.5232	37.5095
chr1	95656832	95657326	168	0.63228	5.49301	0.00474866	MI24-k9ac_peaks_unique	56.0697	36.1737
chr1	95657527	95658282	352	0.96407	5.48217	0.000331481	MI24-k9ac_peaks_unique	62.4316	32.003
chr1	95761138	95761441	56	0.729	5.06785	0.00594897	MI24-k9ac_peaks_unique	43.1818	26.0525
chr1	96871758	96872577	246	1.08683	5.26264	0.000171415	MI24-k9ac_peaks_unique	55.9496	26.3408
chr1	97656649	97657193	130	0.16876	5.66658	0.0330833	MI24-k9ac_peaks_unique	53.8532	47.9082
chr1	97666678	97667323	468	0.90163	5.35841	0.000830162	MI24-k9ac_peaks_unique	56.0726	30.0146
chr1	97667567	97667954	171	0.90631	5.53565	0.000397025	MI24-k9ac_peaks_unique	63.5053	33.8831
chr1	97668482	97668999	287	0.88136	5.31627	0.000999374	MI24-k9ac_peaks_unique	54.0772	29.3561
chr1	97718280	97718652	142	0.26817	5.32035	0.0299339	MI24-k9ac_peaks_unique	43.8479	36.41
chr1	97758162	97758422	217	0.01095	5.80019	0.0376125	MI24-k9ac_peaks_unique	55.9344	55.5115
chr1	97772629	97772993	244	0.01653	5.58371	0.040611	MI24-k9ac_peaks_unique	48.2339	47.6844
chr1	97910709	97911020	91	0.08834	5.39047	0.0423895	MI24-k9ac_peaks_unique	43.2503	40.6815
chr1	97918476	97918899	91	0.11491	5.31114	0.042295	MI24-k9ac_peaks_unique	41.315	38.1519
chr1	98003021	98003281	54	-0.06891	5.57598	0.0397822	MI24-k9ac_peaks_unique	46.5763	48.855
chr1	98059650	98059955	189	0.6059	4.77609	0.0148672	MI24-k9ac_peaks_unique	33.8021	22.21
chr1	98079656	98079959	92	0.62338	5.20695	0.00854842	MI24-k9ac_peaks_unique	45.8433	29.7591
chr1	98084115	98084568	205	0.6947	5.08371	0.00771162	MI24-k9ac_peaks_unique	43.1432	26.6555
chr1	98131448	98131763	171	0.61279	5.37588	0.00795085	MI24-k9ac_peaks_unique	51.3494	33.5789
chr1	101290042	101290661	298	0.288	5.69172	0.0242234	MI24-k9ac_peaks_unique	57.1119	46.7768
chr1	101901881	101902696	230	0.92106	5.72561	0.000145225	MI24-k9ac_peaks_unique	72.8138	38.4545
chr1	104986637	104986917	151	0.03487	5.42821	0.0424067	MI24-k9ac_peaks_unique	43.5815	42.5408
chr1	105178794	105179563	254	0.5103	5.47728	0.0101987	MI24-k9ac_peaks_unique	53.1659	37.3265
chr1	105666156	105667512	620	-0.03915	6.02475	0.0343932	MI24-k9ac_peaks_unique	64.23	65.9968
chr1	105667672	105668312	158	0.06639	5.89721	0.0351509	MI24-k9ac_peaks_unique	60.986	58.2431
chr1	105677788	105678354	372	-0.22536	5.41228	0.0324391	MI24-k9ac_peaks_unique	39.3857	46.0446
chr1	105680534	105681358	249	0.33426	5.56922	0.0217079	MI24-k9ac_peaks_unique	53.3106	42.2855
chr1	105682383	105682944	129	0.16209	5.40769	0.0373049	MI24-k9ac_peaks_unique	44.9029	40.131
chr1	105786537	105787702	413	0.47568	5.68982	0.00987874	MI24-k9ac_peaks_unique	60.87	43.7733
chr1	105819830	105820129	133	0.03076	4.91486	0.0512891	MI24-k9ac_peaks_unique	30.4895	29.8463
chr1	105946864	105947514	129	0.50937	5.54984	0.00899013	MI24-k9ac_peaks_unique	55.8903	39.2645
chr1	105982869	105983129	64	0.00243	5.74348	0.0382995	MI24-k9ac_peaks_unique	53.6198	53.5296
chr1	105983443	105983940	140	0.05503	5.78966	0.0372736	MI24-k9ac_peaks_unique	56.3825	54.2723
chr1	105998585	105999055	212	0.3779	5.67905	0.0173644	MI24-k9ac_peaks_unique	58.4042	44.9453
chr1	105999870	106000264	217	0.48257	5.58214	0.0109705	MI24-k9ac_peaks_unique	56.6273	40.5282
chr1	106000439	106000729	258	0.35883	5.66867	0.0173644	MI24-k9ac_peaks_unique	57.6035	44.919
chr1	106001541	106002020	376	0.05354	5.62337	0.0393927	MI24-k9ac_peaks_unique	50.2183	48.3888
chr1	106031528	106031821	172	0.47665	5.15757	0.0173967	MI24-k9ac_peaks_unique	42.1043	30.258
chr1	106034684	106034986	165	0.41632	5.89655	0.0110297	MI24-k9ac_peaks_unique	68.8178	51.5675
chr1	106036994	106037558	405	0.26918	5.64068	0.0242371	MI24-k9ac_peaks_unique	54.7683	45.4463
chr1	106065722	106066101	142	-0.07382	5.41208	0.0419193	MI24-k9ac_peaks_unique	41.5038	43.6827
chr1	106148932	106149385	166	0.43977	5.2539	0.0208109	MI24-k9ac_peaks_unique	44.4399	32.7634
chr1	106155393	106155892	307	-0.33895	5.6267	0.0194763	MI24-k9ac_peaks_unique	43.9327	55.5677
chr1	106182517	106182794	163	-0.08741	5.40468	0.0409444	MI24-k9ac_peaks_unique	41.0974	43.6644
chr1	106193181	106193517	129	0.1194	5.55915	0.0377233	MI24-k9ac_peaks_unique	49.1408	45.2376
chr1	106241458	106242839	571	0.32885	6.00701	0.0147269	MI24-k9ac_peaks_unique	72.0754	57.3843
chr1	106316948	106318240	125	0.13464	6.11935	0.0283524	MI24-k9ac_peaks_unique	72.8405	66.3503
chr1	106389456	106389884	80	0.61818	5.29389	0.00748991	MI24-k9ac_peaks_unique	48.6032	31.6646
chr1	106398097	106398360	135	-0.45218	5.67905	0.0114782	MI24-k9ac_peaks_unique	43.8031	59.9272
chr1	106425220	106425700	318	-0.16147	5.54464	0.036118	MI24-k9ac_peaks_unique	44.1366	49.3636
chr1	106511312	106512094	335	0.43513	5.53304	0.0145735	MI24-k9ac_peaks_unique	53.8399	39.8215
chr1	106513633	106514055	174	0.32379	5.56351	0.0217079	MI24-k9ac_peaks_unique	52.9077	42.2715
chr1	106526585	106527173	4	0.4196	5.15644	0.0235698	MI24-k9ac_peaks_unique	41.2477	30.8381
chr1	106549438	106549999	189	0.36197	5.46961	0.0214948	MI24-k9ac_peaks_unique	50.2341	39.0872
chr1	106602836	106603267	214	-0.15524	5.529	0.036118	MI24-k9ac_peaks_unique	43.7551	48.726
chr1	106710659	106711019	206	0.36493	5.71333	0.015429	MI24-k9ac_peaks_unique	59.5403	46.2334
chr1	106791747	106792110	196	0.32087	5.62692	0.0218134	MI24-k9ac_peaks_unique	55.229	44.2156
chr1	106815147	106815709	36	0.20634	5.58567	0.0314588	MI24-k9ac_peaks_unique	51.5836	44.7092
chr1	111863110	111863707	189	-0.05503	6.25822	0.0312726	MI24-k9ac_peaks_unique	75.0981	78.018
chr1	118315246	118315645	335	0.39114	5.53237	0.016744	MI24-k9ac_peaks_unique	53.0007	40.4145
chr1	118318467	118318747	62	-0.06342	5.74254	0.0369068	MI24-k9ac_peaks_unique	52.3759	54.7296
chr1	118333325	118333656	122	-0.08091	5.56946	0.0389534	MI24-k9ac_peaks_unique	46.1739	48.8374
chr1	118342121	118342427	201	-0.1221	5.3208	0.0402809	MI24-k9ac_peaks_unique	38.3127	41.6964
chr1	118359481	118359923	332	0.11146	5.93802	0.0324552	MI24-k9ac_peaks_unique	63.7233	58.9856
chr1	118364649	118364988	207	0.69304	5.30528	0.00479354	MI24-k9ac_peaks_unique	50.2761	31.0982
chr1	118365663	118365976	106	0.44467	5.33853	0.0183923	MI24-k9ac_peaks_unique	47.2049	34.6839
chr1	118368540	118369453	623	0.76145	5.66307	0.00120046	MI24-k9ac_peaks_unique	65.9726	38.9174
chr1	118370158	118370560	218	-0.00288	5.53338	0.0414797	MI24-k9ac_peaks_unique	46.2679	46.3604
chr1	118380442	118380946	406	0.34555	5.28457	0.0269405	MI24-k9ac_peaks_unique	43.9364	34.5783
chr1	118391999	118392622	505	0.04525	5.78433	0.0372736	MI24-k9ac_peaks_unique	55.9845	54.2558
chr1	118395994	118396264	187	0.35421	5.39232	0.0240674	MI24-k9ac_peaks_unique	47.4858	37.1481
chr1	118398720	118400241	1019	0.41877	6.03916	0.0089372	MI24-k9ac_peaks_unique	76.0325	56.8771
chr1	118408939	118409273	216	0.00492	5.45495	0.0424067	MI24-k9ac_peaks_unique	43.9384	43.7888
chr1	118427656	118427916	77	0.23863	5.64458	0.0289792	MI24-k9ac_peaks_unique	54.3382	46.0543
chr1	118429483	118430286	198	0.12763	5.93054	0.0311359	MI24-k9ac_peaks_unique	63.7501	58.3526
chr1	118434983	118435391	250	0.41421	5.39984	0.0187004	MI24-k9ac_peaks_unique	48.737	36.5737
chr1	118439995	118440273	120	0.55239	5.37031	0.00954102	MI24-k9ac_peaks_unique	50.0919	34.1571
chr1	118444647	118445319	564	0.17747	5.9246	0.0277828	MI24-k9ac_peaks_unique	64.5943	57.1177
chr1	118446381	118446705	124	0.23827	5.60305	0.0290846	MI24-k9ac_peaks_unique	52.7897	44.7531
chr1	118449075	118449335	153	0.14588	5.48864	0.0384054	MI24-k9ac_peaks_unique	47.2283	42.6863
chr1	118455244	118455680	238	-0.29387	6.2249	0.0154436	MI24-k9ac_peaks_unique	67.5538	82.8158
chr1	118460835	118461177	231	0.22772	5.5973	0.0314588	MI24-k9ac_peaks_unique	52.3878	44.7383
chr1	118472611	118473077	219	-0.02875	5.72651	0.0386574	MI24-k9ac_peaks_unique	52.4233	53.4784
chr1	118475484	118475768	69	-0.27523	5.60989	0.0242371	MI24-k9ac_peaks_unique	44.3935	53.7244
chr1	118477744	118478045	236	-0.02569	5.79722	0.0376125	MI24-k9ac_peaks_unique	55.1151	56.1053
chr1	118492270	118493501	420	0.22832	5.88399	0.0260325	MI24-k9ac_peaks_unique	63.918	54.5622
chr1	118494533	118495013	227	0.33643	5.52552	0.0216447	MI24-k9ac_peaks_unique	51.7589	40.993
chr1	118495943	118496977	530	0.29919	5.65701	0.0218567	MI24-k9ac_peaks_unique	55.9709	45.488
chr1	118497716	118498485	569	0.45102	5.65474	0.0113153	MI24-k9ac_peaks_unique	58.9022	43.0885
chr1	118503730	118504112	47	0.11491	5.51482	0.0380599	MI24-k9ac_peaks_unique	47.5797	43.937
chr1	118507942	118508662	79	-0.03675	5.63134	0.0397946	MI24-k9ac_peaks_unique	48.9408	50.2035
chr1	119210041	119210475	198	0.32471	5.54174	0.0242214	MI24-k9ac_peaks_unique	52.1319	41.6252
chr1	119217019	119217369	155	1.43498	5.10167	1.3224e-05	MI24-k9ac_peaks_unique	56.4601	20.8819
chr1	119238479	119238845	232	0.62911	4.74793	0.018053	MI24-k9ac_peaks_unique	33.4164	21.6062
chr1	119456746	119457691	727	0.04542	6.09961	0.0334145	MI24-k9ac_peaks_unique	69.663	67.504
chr1	119458933	119459749	115	0.19431	5.98312	0.0257412	MI24-k9ac_peaks_unique	67.662	59.136
chr1	119477278	119477604	122	0.02554	5.50806	0.0414797	MI24-k9ac_peaks_unique	45.913	45.1073
chr1	119489238	119489670	200	-0.28302	6.17107	0.0168655	MI24-k9ac_peaks_unique	65.3248	79.4833
chr1	119494885	119495865	781	-0.09589	6.05099	0.0314519	MI24-k9ac_peaks_unique	64.1352	68.5429
chr1	119500221	119500623	229	0.15938	5.88098	0.0315015	MI24-k9ac_peaks_unique	62.2788	55.7651
chr1	119506626	119507745	731	0.41377	6.06986	0.00788998	MI24-k9ac_peaks_unique	77.5333	58.2011
chr1	119510374	119511017	539	-0.02001	6.10625	0.0338988	MI24-k9ac_peaks_unique	68.4152	69.3707
chr1	119511855	119512279	241	-0.14577	5.89227	0.0315015	MI24-k9ac_peaks_unique	56.4689	62.4727
chr1	119818336	119818856	430	0.08627	5.64118	0.038234	MI24-k9ac_peaks_unique	51.422	48.4372
chr1	119820049	119820406	142	0.24684	5.45382	0.0295856	MI24-k9ac_peaks_unique	47.7437	40.2356
chr1	119833817	119834253	53	0.36043	5.64846	0.0172553	MI24-k9ac_peaks_unique	56.8337	44.2696
chr1	120033173	120033794	318	0.36181	5.18316	0.0268843	MI24-k9ac_peaks_unique	41.1855	32.0501
chr1	120090923	120091183	86	-0.41067	5.40899	0.0187004	MI24-k9ac_peaks_unique	36.8516	48.9869
chr1	120099203	120099691	314	0.52715	5.51118	0.00879482	MI24-k9ac_peaks_unique	54.7488	37.9915
chr1	120100068	120100328	86	0.87117	5.34183	0.00108114	MI24-k9ac_peaks_unique	54.8498	29.9866
chr1	120115567	120116439	61	0.10355	5.61132	0.0370754	MI24-k9ac_peaks_unique	50.6712	47.1617
chr1	120117132	120118146	193	0.11476	5.85669	0.0345179	MI24-k9ac_peaks_unique	60.2993	55.6886
chr1	120146383	120147040	112	-0.14255	5.5359	0.036118	MI24-k9ac_peaks_unique	44.1587	48.7448
chr1	120261516	120261890	200	-0.13697	5.59538	0.0355622	MI24-k9ac_peaks_unique	46.1064	50.6983
chr1	120263036	120263606	123	-0.48453	5.9993	0.00545783	MI24-k9ac_peaks_unique	54.0804	75.6656
chr1	120357338	120357665	204	0.13283	5.24668	0.0411089	MI24-k9ac_peaks_unique	39.7558	36.2589
chr1	120757683	120758725	86	0.39114	5.53237	0.016744	MI24-k9ac_peaks_unique	53.0007	40.4145
chr1	120963869	120964343	249	0.50557	5.26141	0.012939	MI24-k9ac_peaks_unique	45.7023	32.1919
chr1	121323690	121323981	122	0.00354	5.69023	0.0390256	MI24-k9ac_peaks_unique	51.6967	51.57
chr1	121452468	121452782	59	0.14963	5.53372	0.036118	MI24-k9ac_peaks_unique	48.7907	43.9839
chr1	125395256	125395720	399	0.1285	5.31854	0.0402809	MI24-k9ac_peaks_unique	41.7236	38.168
chr1	125415814	125416244	304	0.57195	5.51084	0.00596792	MI24-k9ac_peaks_unique	55.5924	37.3974
chr1	125421290	125421703	284	0.34333	5.74184	0.0197581	MI24-k9ac_peaks_unique	60.2757	47.5105
chr1	125422882	125423309	222	0.16528	5.60465	0.0335105	MI24-k9ac_peaks_unique	51.5282	45.9505
chr1	125423505	125423765	133	0.57265	5.6541	0.00558344	MI24-k9ac_peaks_unique	61.411	41.2916
chr1	125424103	125426872	1990	0.77416	6.18111	0.00015261	MI24-k9ac_peaks_unique	94.8904	55.4852
chr1	125427079	125427729	109	0.85075	6.05732	0.000137409	MI24-k9ac_peaks_unique	89.4305	49.5889
chr1	125427934	125428631	501	0.47238	5.87063	0.00805807	MI24-k9ac_peaks_unique	68.9185	49.6747
chr1	125437377	125437777	79	0.32602	5.8474	0.0178895	MI24-k9ac_peaks_unique	64.4635	51.4247
chr1	125437943	125438497	246	0.56275	5.55492	0.00757064	MI24-k9ac_peaks_unique	57.1347	38.6808
chr1	125439278	125439669	73	0.73837	5.14125	0.00394954	MI24-k9ac_peaks_unique	45.5834	27.3234
chr1	125440926	125442220	758	0.74367	5.99903	0.000427897	MI24-k9ac_peaks_unique	82.7602	49.4259
chr1	125466162	125467332	441	0.6748	5.61591	0.0028959	MI24-k9ac_peaks_unique	61.9619	38.8141
chr1	125476492	125477268	455	1.01028	5.1126	0.00062703	MI24-k9ac_peaks_unique	49.103	24.3772
chr1	125563205	125563574	252	1.13695	5.63339	1.31583e-05	MI24-k9ac_peaks_unique	73.6118	33.4727
chr1	125563814	125564310	165	0.75166	5.63339	0.00142856	MI24-k9ac_peaks_unique	64.4103	38.2546
chr1	125564967	125565227	159	0.13256	5.58684	0.0373953	MI24-k9ac_peaks_unique	50.3221	45.9044
chr1	125567168	125568208	392	0.19158	5.75563	0.0305077	MI24-k9ac_peaks_unique	57.7368	50.557
chr1	125569081	125569470	72	-0.26348	5.37126	0.0326026	MI24-k9ac_peaks_unique	37.7792	45.349
chr1	125573284	125573690	182	0.36729	5.37431	0.0240674	MI24-k9ac_peaks_unique	47.1098	36.5213
chr1	125578059	125578397	137	0.20027	5.72251	0.0286571	MI24-k9ac_peaks_unique	56.5967	49.261
chr1	125580412	125580672	45	-0.29859	5.37242	0.0269326	MI24-k9ac_peaks_unique	37.3523	45.9412
chr1	125663268	125663690	204	0.26817	5.32035	0.0299339	MI24-k9ac_peaks_unique	43.8479	36.41
chr1	126519109	126519399	103	-0.10782	5.37221	0.0413803	MI24-k9ac_peaks_unique	39.8995	42.9957
chr1	126683810	126684085	55	-0.20148	5.34259	0.0353523	MI24-k9ac_peaks_unique	37.8403	43.5117
chr1	126817786	126818069	133	0.64734	5.28041	0.00591795	MI24-k9ac_peaks_unique	48.6403	31.0547
chr1	126925218	126925910	564	0.12405	5.38698	0.0394993	MI24-k9ac_peaks_unique	43.6831	40.084
chr1	127209272	127209543	213	-0.05046	5.3598	0.0428759	MI24-k9ac_peaks_unique	40.352	41.7884
chr1	127212385	127212827	142	0.08838	5.479	0.0401123	MI24-k9ac_peaks_unique	45.9881	43.2555
chr1	127215806	127216187	200	0.53011	5.27477	0.0108742	MI24-k9ac_peaks_unique	46.5215	32.2162
chr1	127219537	127219968	182	0.31973	5.24367	0.0300797	MI24-k9ac_peaks_unique	42.3278	33.9139
chr1	127225050	127225506	279	-0.00587	5.33919	0.0439217	MI24-k9ac_peaks_unique	40.3992	40.5639
chr1	127230480	127231191	452	0.21707	5.59151	0.0314588	MI24-k9ac_peaks_unique	51.9858	44.7239
chr1	127238886	127241355	973	0.49285	6.29972	0.00320195	MI24-k9ac_peaks_unique	93.4514	66.4085
chr1	127261951	127262554	463	0.36102	5.21103	0.0269134	MI24-k9ac_peaks_unique	41.9774	32.6842
chr1	127273028	127273731	483	0.28879	5.88161	0.0199913	MI24-k9ac_peaks_unique	65.1641	53.3426
chr1	127313089	127313609	56	-0.17415	5.53774	0.036118	MI24-k9ac_peaks_unique	43.7334	49.3444
chr1	127314823	127315084	110	-0.05249	5.60396	0.0393927	MI24-k9ac_peaks_unique	47.7595	49.5291
chr1	127330725	127331053	92	0.42322	5.09799	0.0234407	MI24-k9ac_peaks_unique	39.6596	29.5765
chr1	127408827	127409510	176	0.35883	5.66867	0.0173644	MI24-k9ac_peaks_unique	57.6035	44.919
chr1	127444101	127445365	774	0.34773	5.68343	0.0196293	MI24-k9ac_peaks_unique	57.9724	45.5559
chr1	127785825	127786086	239	0.20142	5.77957	0.0284393	MI24-k9ac_peaks_unique	58.9034	51.228
chr1	127786267	127786530	113	0.11224	5.8208	0.0335564	MI24-k9ac_peaks_unique	58.7664	54.3678
chr1	127837131	127837402	140	0.61705	4.82193	0.0152642	MI24-k9ac_peaks_unique	35.0284	22.8386
chr1	127990226	127990586	180	0.44564	5.44209	0.0140363	MI24-k9ac_peaks_unique	50.735	37.2526
chr1	128106382	128106852	232	0.08233	5.69616	0.0375529	MI24-k9ac_peaks_unique	53.3466	50.3875
chr1	128140319	128140586	81	0.15195	5.17919	0.0419876	MI24-k9ac_peaks_unique	38.1911	34.3733
chr1	128143222	128143601	175	-0.11887	5.05817	0.045447	MI24-k9ac_peaks_unique	31.9719	34.7178
chr1	128368630	128369265	545	-0.15035	5.69522	0.0328746	MI24-k9ac_peaks_unique	49.1815	54.5836
chr1	128370445	128371385	805	0.00823	5.78154	0.0379513	MI24-k9ac_peaks_unique	55.164	54.8502
chr1	128374870	128375265	269	0.83895	5.29319	0.00168099	MI24-k9ac_peaks_unique	52.4425	29.318
chr1	128405411	128406172	66	0.13907	5.66993	0.0364591	MI24-k9ac_peaks_unique	53.4258	48.5162
chr1	128406701	128407259	205	0.07785	5.65587	0.0378889	MI24-k9ac_peaks_unique	51.7969	49.076
chr1	128409345	128409933	406	0.17237	5.24266	0.0411089	MI24-k9ac_peaks_unique	40.1922	35.6659
chr1	128445144	128445436	155	0.06763	5.333	0.0433795	MI24-k9ac_peaks_unique	41.2641	39.3744
chr1	128548551	128548850	104	0.98682	5.09984	0.000841767	MI24-k9ac_peaks_unique	48.2765	24.3598
chr1	128561183	128561615	247	0.57951	4.95119	0.013248	MI24-k9ac_peaks_unique	37.8165	25.3065
chr1	128595640	128595903	76	0.45772	5.20655	0.0206545	MI24-k9ac_peaks_unique	43.2734	31.5089
chr1	128614774	128615591	275	0.79383	5.41832	0.00160174	MI24-k9ac_peaks_unique	56.3067	32.4783
chr1	128704721	128705084	192	0.67802	5.56858	0.00341746	MI24-k9ac_peaks_unique	60.0291	37.5195
chr1	128705346	128705634	188	0.92776	5.46241	0.000437272	MI24-k9ac_peaks_unique	60.8122	31.9674
chr1	128705812	128706088	145	0.86032	5.30482	0.00130039	MI24-k9ac_peaks_unique	53.26	29.3372
chr1	128711699	128712918	1001	1.41137	5.57305	3.77473e-07	MI24-k9ac_peaks_unique	77.6404	29.1893
chr1	128721935	128722203	244	0.39935	5.2597	0.0208109	MI24-k9ac_peaks_unique	43.9983	33.3595
chr1	128823871	128824461	312	0.06241	5.94337	0.0346189	MI24-k9ac_peaks_unique	62.882	60.2198
chr1	130373124	130373637	434	-0.05526	5.87932	0.0360371	MI24-k9ac_peaks_unique	57.7476	60.0025
chr1	130705302	130705597	122	0.31973	5.24367	0.0300797	MI24-k9ac_peaks_unique	42.3278	33.9139
chr1	130710517	130710956	340	0.06836	5.74367	0.0369068	MI24-k9ac_peaks_unique	54.8664	52.3272
chr1	130878147	130878620	220	0.23344	5.39964	0.0324391	MI24-k9ac_peaks_unique	45.7709	38.933
chr1	131018321	131018689	131	0.56033	5.07741	0.0142114	MI24-k9ac_peaks_unique	41.0007	27.8045
chr1	131050854	131053901	2155	0.33007	5.90408	0.0161395	MI24-k9ac_peaks_unique	67.1407	53.4103
chr1	131058285	131058645	170	0.26721	5.97345	0.0201042	MI24-k9ac_peaks_unique	68.9298	57.2754
chr1	131063901	131064267	198	-0.23131	6.23533	0.0201694	MI24-k9ac_peaks_unique	69.5354	81.6276
chr1	131068283	131068822	89	0.42473	5.52739	0.016744	MI24-k9ac_peaks_unique	53.4365	39.8091
chr1	131073603	131075151	221	0.192	6.17939	0.0250571	MI24-k9ac_peaks_unique	77.4606	67.8083
chr1	131075327	131076081	330	0.33007	5.90408	0.0161395	MI24-k9ac_peaks_unique	67.1407	53.4103
chr1	131076235	131076547	163	-0.05849	5.86162	0.0363347	MI24-k9ac_peaks_unique	56.9797	59.3372
chr1	131082595	131083026	192	0.23062	6.09715	0.0219362	MI24-k9ac_peaks_unique	74.1544	63.1994
chr1	131103692	131104287	197	0.10799	5.35497	0.0418302	MI24-k9ac_peaks_unique	42.4875	39.4233
chr1	131112316	131113723	569	0.27264	5.85487	0.0220243	MI24-k9ac_peaks_unique	63.6104	52.6569
chr1	131115405	131116107	201	0.021	5.54638	0.0410385	MI24-k9ac_peaks_unique	47.0747	46.3944
chr1	131135262	131135762	164	0.34466	5.57487	0.0192959	MI24-k9ac_peaks_unique	53.713	42.2987
chr1	131136134	131136554	207	0.70365	5.65559	0.00188643	MI24-k9ac_peaks_unique	64.3298	39.4996
chr1	131181532	131183292	566	0.70327	5.7478	0.0014122	MI24-k9ac_peaks_unique	68.5666	42.1122
chr1	131183605	131184359	598	0.36973	5.8526	0.014149	MI24-k9ac_peaks_unique	65.6838	50.8345
chr1	131184863	131185222	236	0.57697	5.67905	0.00478509	MI24-k9ac_peaks_unique	62.5759	41.949
chr1	131185965	131186775	108	0.55886	5.62367	0.00667823	MI24-k9ac_peaks_unique	59.8426	40.6234
chr1	131188558	131190273	963	1.03004	5.78493	3.86254e-05	MI24-k9ac_peaks_unique	78.7905	38.5834
chr1	131195635	131196617	753	0.7617	5.5111	0.00191545	MI24-k9ac_peaks_unique	59.3818	35.0235
chr1	131196955	131197526	543	0.95874	5.42	0.000399044	MI24-k9ac_peaks_unique	59.688	30.7099
chr1	131201095	131201355	145	0.10565	5.85174	0.0345179	MI24-k9ac_peaks_unique	59.9034	55.6733
chr1	131238823	131239533	399	0.54738	5.5222	0.00738137	MI24-k9ac_peaks_unique	55.5567	38.0153
chr1	131252394	131252764	195	0.26684	5.26812	0.0330876	MI24-k9ac_peaks_unique	42.2694	35.1317
chr1	131270197	131270520	110	0.49598	5.41881	0.0118032	MI24-k9ac_peaks_unique	50.8015	36.0223
chr1	131274741	131275217	280	0.83774	5.2608	0.00215831	MI24-k9ac_peaks_unique	51.2567	28.6791
chr1	131276025	131277564	507	0.78702	5.70097	0.00100862	MI24-k9ac_peaks_unique	68.3315	39.6009
chr1	131282356	131282616	213	0.43122	5.19212	0.0204833	MI24-k9ac_peaks_unique	42.4511	31.4832
chr1	131289922	131290351	222	0.17808	5.65189	0.0332952	MI24-k9ac_peaks_unique	53.4801	47.2699
chr1	131291853	131292277	22	0.5247	5.45999	0.0101987	MI24-k9ac_peaks_unique	52.7954	36.6983
chr1	131294914	131295186	141	-0.05795	5.67492	0.0386467	MI24-k9ac_peaks_unique	50.0725	52.1247
chr1	131345404	131345992	246	0.42252	5.63922	0.0130902	MI24-k9ac_peaks_unique	57.6992	43.0506
chr1	131360928	131361480	314	0.23633	5.49363	0.0319473	MI24-k9ac_peaks_unique	48.9011	41.5122
chr1	131427603	131428010	304	0.03278	5.55279	0.0410385	MI24-k9ac_peaks_unique	47.4778	46.4112
chr1	131431313	131431605	162	-0.18427	5.7109	0.0308199	MI24-k9ac_peaks_unique	49.1379	55.8326
chr1	131463683	131464292	233	0.56357	5.3764	0.00954102	MI24-k9ac_peaks_unique	50.4991	34.169
chr1	131483737	131484270	69	-0.33162	5.74467	0.0197581	MI24-k9ac_peaks_unique	47.7974	60.1495
chr1	131491386	131491938	178	0.55449	5.4247	0.00817147	MI24-k9ac_peaks_unique	52.0543	35.4436
chr1	131492654	131492973	247	0.28009	5.60473	0.0242371	MI24-k9ac_peaks_unique	53.6228	44.1605
chr1	131501492	131502172	201	0.61279	5.37588	0.00795085	MI24-k9ac_peaks_unique	51.3494	33.5789
chr1	131513908	131515015	851	-0.03942	5.872	0.0366479	MI24-k9ac_peaks_unique	57.7717	59.372
chr1	131521175	131521488	194	0.20923	5.68861	0.030978	MI24-k9ac_peaks_unique	55.4542	47.9678
chr1	131554221	131554483	86	-0.12656	5.90272	0.0313173	MI24-k9ac_peaks_unique	57.2594	62.5093
chr1	131638235	131638813	322	1.16784	5.23533	0.000108702	MI24-k9ac_peaks_unique	56.4636	25.1312
chr1	131691790	131692177	5	0.82591	5.54605	0.000933413	MI24-k9ac_peaks_unique	62.207	35.0926
chr1	131714848	131715144	155	0.18151	5.3474	0.037939	MI24-k9ac_peaks_unique	43.3559	38.2303
chr1	131760152	131760683	279	0.22772	5.5973	0.0314588	MI24-k9ac_peaks_unique	52.3878	44.7383
chr1	131764911	131765703	622	0.21886	5.67409	0.0288727	MI24-k9ac_peaks_unique	55.0824	47.3292
chr1	131834711	131835037	218	-0.12696	5.67305	0.0364591	MI24-k9ac_peaks_unique	48.8257	53.3172
chr1	131841642	131842127	196	0.24771	5.49982	0.0319473	MI24-k9ac_peaks_unique	49.3054	41.5266
chr1	131917268	131917536	58	-0.06176	5.5606	0.0401835	MI24-k9ac_peaks_unique	46.1968	48.2173
chr1	131982014	131982274	55	-0.29004	5.51205	0.0268358	MI24-k9ac_peaks_unique	41.2702	50.4601
chr1	131987533	131987812	163	-0.36352	5.49043	0.0215738	MI24-k9ac_peaks_unique	39.6341	50.9917
chr1	132003897	132004967	826	0.24864	5.6903	0.0265526	MI24-k9ac_peaks_unique	56.2827	47.3726
chr1	132023247	132023507	111	0.45664	5.44807	0.0140363	MI24-k9ac_peaks_unique	51.1403	37.265
chr1	132024548	132024808	78	-0.29115	5.56593	0.0267562	MI24-k9ac_peaks_unique	42.8242	52.4004
chr1	132029243	132029650	248	0.08441	5.71588	0.0372257	MI24-k9ac_peaks_unique	54.1198	51.0442
chr1	132042965	132043348	360	-0.36179	5.54522	0.0191943	MI24-k9ac_peaks_unique	41.1929	52.9337
chr1	132046132	132047292	604	0.09859	6.12855	0.0318	MI24-k9ac_peaks_unique	72.3963	67.6142
chr1	132060105	132060390	237	-0.09967	5.2652	0.0427754	MI24-k9ac_peaks_unique	37.1519	39.8093
chr1	132121463	132122093	209	-0.12928	5.33886	0.0418302	MI24-k9ac_peaks_unique	38.6989	42.3268
chr1	132128313	132128683	216	-0.37149	5.5222	0.0190846	MI24-k9ac_peaks_unique	40.4048	52.2712
chr1	132133108	132134171	639	0.25481	5.86311	0.0220243	MI24-k9ac_peaks_unique	63.5806	53.2867
chr1	132150508	132150781	154	-0.3432	5.73837	0.0175628	MI24-k9ac_peaks_unique	47.3985	60.1282
chr1	132167964	132168397	174	0.22486	5.48739	0.0321112	MI24-k9ac_peaks_unique	48.4969	41.4977
chr1	132311292	132313323	650	0.68579	6.00583	0.00114207	MI24-k9ac_peaks_unique	81.4998	50.6656
chr1	132314415	132314813	293	0.15769	5.35841	0.0398846	MI24-k9ac_peaks_unique	43.3288	38.8425
chr1	132323318	132324241	428	0.22682	5.96809	0.023917	MI24-k9ac_peaks_unique	67.7195	57.8674
chr1	132327445	132327738	82	0.16583	5.81468	0.0302008	MI24-k9ac_peaks_unique	59.6146	53.1414
chr1	132329615	132329974	191	0.17238	5.74517	0.0324669	MI24-k9ac_peaks_unique	56.9396	50.5269
chr1	132330324	132330885	490	0.03044	5.8108	0.0372825	MI24-k9ac_peaks_unique	56.7292	55.5448
chr1	132332422	132332840	184	0.48354	5.75736	0.00876197	MI24-k9ac_peaks_unique	63.9614	45.7465
chr1	132335636	132335961	216	0.37914	6.09984	0.0105345	MI24-k9ac_peaks_unique	78.217	60.1407
chr1	132336225	132336485	87	0.37532	6.01551	0.0116068	MI24-k9ac_peaks_unique	73.6784	56.8012
chr1	132338416	132339052	205	-0.07871	6.23282	0.0308411	MI24-k9ac_peaks_unique	73.1844	77.2881
chr1	132357016	132357925	148	-0.05883	5.99943	0.0346516	MI24-k9ac_peaks_unique	62.6835	65.2925
chr1	132361506	132361863	112	0.20705	5.60686	0.0314588	MI24-k9ac_peaks_unique	52.3597	45.3596
chr1	132369006	132369375	134	0.48785	6.04261	0.00568285	MI24-k9ac_peaks_unique	78.0613	55.6645
chr1	132392568	132392961	141	-0.01545	7.02883	0.0246232	MI24-k9ac_peaks_unique	129.886	131.285
chr1	132425115	132425910	576	-0.00366	5.99982	0.035193	MI24-k9ac_peaks_unique	63.9109	64.0732
chr1	132426152	132426771	158	0.30233	5.7971	0.0198654	MI24-k9ac_peaks_unique	61.7456	50.0721
chr1	132430344	132430837	135	-0.18989	5.85292	0.0281108	MI24-k9ac_peaks_unique	54.1157	61.7285
chr1	132445238	132446151	194	0.31776	5.39721	0.0269175	MI24-k9ac_peaks_unique	47.0489	37.748
chr1	132456068	132457051	857	0.17086	5.5239	0.0341762	MI24-k9ac_peaks_unique	48.8176	43.3653
chr1	132472428	132472789	221	0.39096	5.38719	0.0213097	MI24-k9ac_peaks_unique	47.9238	36.5477
chr1	132481612	132482069	245	0.30132	5.81536	0.0199118	MI24-k9ac_peaks_unique	62.5102	50.7276
chr1	132483183	132483536	46	0.5103	5.47728	0.0101987	MI24-k9ac_peaks_unique	53.1659	37.3265
chr1	132483843	132484151	194	0.49151	5.65481	0.00810929	MI24-k9ac_peaks_unique	59.7375	42.4901
chr1	132741516	132741921	161	0.09109	5.32215	0.0433795	MI24-k9ac_peaks_unique	41.2893	38.7629
chr1	133015571	133015913	12	0.35635	5.34281	0.0240122	MI24-k9ac_peaks_unique	45.9179	35.8682
chr1	133018853	133019150	108	0.0574	5.89232	0.0351509	MI24-k9ac_peaks_unique	60.5905	58.2272
chr1	133019447	133020086	301	0.33313	6.0424	0.0148866	MI24-k9ac_peaks_unique	73.975	58.7222
chr1	133020318	133021129	151	0.4571	5.95527	0.00729615	MI24-k9ac_peaks_unique	72.6968	52.9559
chr1	133027764	133028505	316	0.37536	5.59159	0.0170155	MI24-k9ac_peaks_unique	54.9204	42.3388
chr1	133035533	133036053	336	0.67506	5.32485	0.00499768	MI24-k9ac_peaks_unique	50.6461	31.72
chr1	133052767	133053390	256	0.5091	5.77127	0.00748137	MI24-k9ac_peaks_unique	65.1557	45.7824
chr1	133053576	133055339	1195	0.31371	5.99877	0.0164393	MI24-k9ac_peaks_unique	71.2899	57.3577
chr1	133056110	133056424	303	0.56645	5.48271	0.00859335	MI24-k9ac_peaks_unique	54.4151	36.7452
chr1	133059703	133060119	227	-0.01793	5.89964	0.0363425	MI24-k9ac_peaks_unique	59.3294	60.0713
chr1	133061412	133061832	221	-0.36983	5.87357	0.0142566	MI24-k9ac_peaks_unique	51.577	66.6478
chr1	133075506	133075899	124	0.32055	5.91664	0.0162209	MI24-k9ac_peaks_unique	67.5046	54.0553
chr1	133078542	133078963	165	0.19421	6.01512	0.0256666	MI24-k9ac_peaks_unique	69.1772	60.4644
chr1	133081625	133081936	195	-0.15257	5.7943	0.0320716	MI24-k9ac_peaks_unique	52.6373	58.5089
chr1	133086006	133086308	62	0.16357	6.07583	0.02862	MI24-k9ac_peaks_unique	71.3883	63.7364
chr1	133086492	133086838	249	0.20933	6.27224	0.0217009	MI24-k9ac_peaks_unique	83.1074	71.8828
chr1	133088199	133088613	225	0.36498	5.81217	0.0158672	MI24-k9ac_peaks_unique	63.7636	49.5111
chr1	133090930	133091325	225	-0.2773	5.66026	0.0242324	MI24-k9ac_peaks_unique	45.9378	55.6732
chr1	133099383	133099777	137	-0.07	5.75612	0.0376031	MI24-k9ac_peaks_unique	52.7508	55.3734
chr1	133103242	133103912	309	0.56784	5.58167	0.00633062	MI24-k9ac_peaks_unique	58.3067	39.3352
chr1	133119990	133120501	96	0.65752	5.34413	0.00499768	MI24-k9ac_peaks_unique	51.0164	32.3427
chr1	133126350	133126804	77	-0.09477	5.42176	0.0409444	MI24-k9ac_peaks_unique	41.4809	44.2972
chr1	133188259	133188972	178	0.19721	5.62203	0.0312975	MI24-k9ac_peaks_unique	52.733	45.9956
chr1	133212335	133212718	319	0.01213	5.6201	0.0401966	MI24-k9ac_peaks_unique	49.3906	48.9771
chr1	133224786	133225071	98	0.55918	5.66937	0.00574211	MI24-k9ac_peaks_unique	61.7754	41.9262
chr1	133237692	133238163	196	-0.05889	5.81257	0.0369526	MI24-k9ac_peaks_unique	55.0673	57.3617
chr1	133240050	133240342	151	-0.18159	5.94722	0.0276739	MI24-k9ac_peaks_unique	57.9375	65.7088
chr1	133247243	133247596	103	0.07531	5.90207	0.0351509	MI24-k9ac_peaks_unique	61.3812	58.2592
chr1	133250781	133251275	184	-0.35586	6.1192	0.010635	MI24-k9ac_peaks_unique	61.447	78.6367
chr1	133254821	133255138	137	-0.28976	6.07978	0.0166779	MI24-k9ac_peaks_unique	61.1763	74.7841
chr1	133267344	133268048	368	0.09344	5.81057	0.0350412	MI24-k9ac_peaks_unique	57.9722	54.3365
chr1	133269912	133270285	337	-0.17849	5.37619	0.0376184	MI24-k9ac_peaks_unique	39.0417	44.1835
chr1	133302156	133303108	744	0.02801	5.79231	0.0376125	MI24-k9ac_peaks_unique	55.9597	54.8837
chr1	133306723	133307517	163	0.66539	5.53657	0.00403006	MI24-k9ac_peaks_unique	58.4554	36.8572
chr1	133387186	133387446	164	-0.18425	5.77705	0.0305077	MI24-k9ac_peaks_unique	51.4438	58.4518
chr1	133398793	133399413	211	-0.26404	6.39721	0.0157962	MI24-k9ac_peaks_unique	76.9148	92.3622
chr1	133399585	133399871	150	-0.04162	6.0088	0.0346516	MI24-k9ac_peaks_unique	63.4694	65.3271
chr1	133404730	133405274	139	-0.01443	5.58637	0.040611	MI24-k9ac_peaks_unique	47.8072	48.2877
chr1	133448643	133449363	168	0.44271	5.56044	0.0125862	MI24-k9ac_peaks_unique	55.0166	40.4785
chr1	133467875	133469274	206	0.06293	5.86226	0.0363347	MI24-k9ac_peaks_unique	59.4549	56.9173
chr1	133607619	133607923	141	-0.015	5.75154	0.0382995	MI24-k9ac_peaks_unique	53.5955	54.1557
chr1	133608205	133608682	67	0.07508	6.10141	0.0329302	MI24-k9ac_peaks_unique	70.4706	66.897
chr1	133617808	133618236	73	0.18568	5.59522	0.0314588	MI24-k9ac_peaks_unique	51.5557	45.3295
chr1	133653305	133653866	466	0.10464	5.72689	0.035872	MI24-k9ac_peaks_unique	54.9181	51.0759
chr1	133694184	133694526	213	0.17229	5.54605	0.033951	MI24-k9ac_peaks_unique	49.5975	44.0144
chr1	133694775	133695115	238	0.12342	5.60213	0.0370754	MI24-k9ac_peaks_unique	50.6974	46.5407
chr1	133696022	133696437	168	0.30634	5.31559	0.0299339	MI24-k9ac_peaks_unique	44.2854	35.8132
chr1	133752107	133752473	113	0.29369	5.35937	0.029853	MI24-k9ac_peaks_unique	45.4502	37.0789
chr1	133766887	133767996	295	-0.05287	5.98792	0.0341102	MI24-k9ac_peaks_unique	62.314	64.64
chr1	133771797	133772417	241	-0.09139	5.8276	0.0347767	MI24-k9ac_peaks_unique	55.0208	58.6189
chr1	133777568	133778143	321	0.90129	5.05328	0.00195294	MI24-k9ac_peaks_unique	45.3781	24.2958
chr1	133793618	133793915	244	0.07156	5.35841	0.0428759	MI24-k9ac_peaks_unique	42.0545	40.0195
chr1	133863658	133864181	303	0.79945	5.1745	0.00242907	MI24-k9ac_peaks_unique	47.6441	27.3748
chr1	133892660	133893713	148	0.14723	6.02096	0.0304375	MI24-k9ac_peaks_unique	68.3361	61.7063
chr1	133895591	133896317	232	0.02475	5.70177	0.0390256	MI24-k9ac_peaks_unique	52.4963	51.6034
chr1	133941151	133941501	236	-0.02201	5.76508	0.0379513	MI24-k9ac_peaks_unique	53.9696	54.7993
chr1	133941798	133942318	126	0.27662	5.7448	0.0241936	MI24-k9ac_peaks_unique	59.0191	48.7216
chr1	133953502	133953901	18	-0.07398	5.73679	0.0369068	MI24-k9ac_peaks_unique	51.977	54.7118
chr1	133954188	133954484	50	-0.00719	5.68439	0.0390256	MI24-k9ac_peaks_unique	51.2967	51.553
chr1	134054819	134055523	285	0.11224	5.8208	0.0335564	MI24-k9ac_peaks_unique	58.7664	54.3678
chr1	134066375	134068096	963	0.18518	5.87786	0.0280013	MI24-k9ac_peaks_unique	62.7024	55.1493
chr1	134072913	134074082	481	0.29068	5.84653	0.0199537	MI24-k9ac_peaks_unique	63.6404	52.0271
chr1	134074260	134074899	241	0.28879	5.88161	0.0199913	MI24-k9ac_peaks_unique	65.1641	53.3426
chr1	134081550	134081848	83	0.5502	5.66448	0.00684636	MI24-k9ac_peaks_unique	61.375	41.9146
chr1	134104694	134104991	152	0.35248	5.93403	0.0144577	MI24-k9ac_peaks_unique	69.0835	54.1088
chr1	134107691	134108034	142	0.23857	5.76239	0.026371	MI24-k9ac_peaks_unique	58.9604	49.974
chr1	134150971	134151358	370	-0.01264	5.42402	0.0428942	MI24-k9ac_peaks_unique	42.7455	43.1216
chr1	134211115	134211998	310	-0.09463	5.59984	0.0385887	MI24-k9ac_peaks_unique	46.9328	50.1145
chr1	134213281	134213622	164	0.0581	5.35109	0.0428759	MI24-k9ac_peaks_unique	41.647	40.0031
chr1	134221077	134221659	88	-0.25528	5.54935	0.029291	MI24-k9ac_peaks_unique	42.8645	51.1616
chr1	134222322	134222876	177	-0.06889	5.80712	0.0369526	MI24-k9ac_peaks_unique	54.6699	57.3438
chr1	134246432	134246971	120	0.62338	5.20695	0.00854842	MI24-k9ac_peaks_unique	45.8433	29.7591
chr1	134353180	134353636	438	-0.08533	5.31854	0.0433795	MI24-k9ac_peaks_unique	38.7433	41.1039
chr1	134365190	134365738	195	-0.14439	5.68111	0.0347712	MI24-k9ac_peaks_unique	48.8036	53.9408
chr1	134422699	134423285	234	0.71014	5.63515	0.00188643	MI24-k9ac_peaks_unique	63.5676	38.8564
chr1	134497617	134498062	249	0.16768	5.64623	0.0332952	MI24-k9ac_peaks_unique	53.079	47.2548
chr1	134500080	134500351	209	0.24565	5.40629	0.0324391	MI24-k9ac_peaks_unique	46.1774	38.9477
chr1	134501858	134502162	161	0.15769	5.35841	0.0398846	MI24-k9ac_peaks_unique	43.3288	38.8425
chr1	134518448	134519185	601	0.22912	5.71894	0.0286571	MI24-k9ac_peaks_unique	57.0241	48.6504
chr1	134562675	134563153	64	-0.07429	6.13134	0.0318	MI24-k9ac_peaks_unique	68.3181	71.9282
chr1	134566342	134566667	102	0.55239	5.37031	0.00954102	MI24-k9ac_peaks_unique	50.0919	34.1571
chr1	134571662	134572082	179	-0.11085	5.53389	0.0393285	MI24-k9ac_peaks_unique	44.5843	48.145
chr1	134638105	134638495	203	-0.31846	5.38161	0.0240674	MI24-k9ac_peaks_unique	37.333	46.5542
chr1	134747623	134747940	72	-0.36443	5.35659	0.0240122	MI24-k9ac_peaks_unique	36.1112	46.4886
chr1	134752842	134754708	1480	0.42945	5.8663	0.00934466	MI24-k9ac_peaks_unique	67.6972	50.2682
chr1	134757541	134758072	214	-0.21028	5.84183	0.0261722	MI24-k9ac_peaks_unique	53.3231	61.6902
chr1	134758991	134759719	528	0.1442	5.74843	0.0324669	MI24-k9ac_peaks_unique	56.5138	51.1382
chr1	134784683	134785058	143	0.06458	5.54984	0.0401835	MI24-k9ac_peaks_unique	47.9059	45.8087
chr1	134785387	134785835	195	0.31454	5.74593	0.0197581	MI24-k9ac_peaks_unique	59.8467	48.1232
chr1	134785992	134786669	500	-0.01133	5.88729	0.0366479	MI24-k9ac_peaks_unique	58.9584	59.4232
chr1	134823500	134823837	175	0.3988	5.44132	0.0188382	MI24-k9ac_peaks_unique	49.8914	37.8421
chr1	134824265	134824768	281	0.25914	5.61441	0.0266609	MI24-k9ac_peaks_unique	53.5933	44.7818
chr1	134858480	134859193	129	0.64172	5.24743	0.00700243	MI24-k9ac_peaks_unique	47.4485	30.412
chr1	134902542	134902881	179	0.61832	5.35109	0.00636068	MI24-k9ac_peaks_unique	50.5714	32.9437
chr1	134911776	134912073	161	-0.03108	5.39232	0.0433988	MI24-k9ac_peaks_unique	41.5501	42.4549
chr1	134914937	134915925	648	0.1763	5.43835	0.0369984	MI24-k9ac_peaks_unique	46.0938	40.7916
chr1	134949686	134950112	250	0.43963	5.07583	0.0232951	MI24-k9ac_peaks_unique	39.2779	28.9605
chr1	134960638	134960980	158	0.31323	5.55777	0.0217079	MI24-k9ac_peaks_unique	52.5051	42.2581
chr1	135021520	135021829	100	-0.36979	5.45006	0.0188382	MI24-k9ac_peaks_unique	38.4567	49.6925
chr1	135083658	135083938	243	-0.0715	5.70324	0.0382893	MI24-k9ac_peaks_unique	50.8258	53.4082
chr1	135084152	135084609	329	-0.09463	5.59984	0.0385887	MI24-k9ac_peaks_unique	46.9328	50.1145
chr1	135094802	135095421	542	0.01391	5.88492	0.0366479	MI24-k9ac_peaks_unique	59.3788	58.809
chr1	135096065	135096413	178	0.15721	5.64053	0.0332952	MI24-k9ac_peaks_unique	52.6782	47.2396
chr1	135097937	135099205	425	0.34947	6.03485	0.0132077	MI24-k9ac_peaks_unique	74.0067	58.0859
chr1	135103099	135103375	182	0.38924	5.41138	0.0187004	MI24-k9ac_peaks_unique	48.7051	37.1879
chr1	135103756	135104199	121	0.04749	5.80291	0.0369526	MI24-k9ac_peaks_unique	56.7542	54.9164
chr1	135130949	135131797	605	0.63193	6.18861	0.00106749	MI24-k9ac_peaks_unique	90.7971	58.5925
chr1	135135265	135135540	164	0.70805	5.34281	0.00403659	MI24-k9ac_peaks_unique	51.8702	31.7522
chr1	135150233	135150972	548	0.40924	5.99982	0.0101005	MI24-k9ac_peaks_unique	73.7433	55.5302
chr1	135151257	135151744	245	0.33818	5.90849	0.0143594	MI24-k9ac_peaks_unique	67.5358	53.4234
chr1	135195755	135196053	200	0.55129	5.13661	0.0121373	MI24-k9ac_peaks_unique	42.5845	29.06
chr1	135265948	135266751	305	-0.07721	5.49292	0.0410239	MI24-k9ac_peaks_unique	43.8442	46.2546
chr1	135286073	135286637	36	-0.3565	5.583	0.0192959	MI24-k9ac_peaks_unique	42.3635	54.2387
chr1	135311176	135311654	154	0.3771	5.57026	0.0192959	MI24-k9ac_peaks_unique	54.147	41.6923
chr1	135352242	135352668	355	-0.07656	5.25452	0.044442	MI24-k9ac_peaks_unique	37.1745	39.2005
chr1	135379010	135379287	151	0.18135	5.73125	0.0306631	MI24-k9ac_peaks_unique	56.5684	49.8864
chr1	135401902	135402162	134	0.23144	5.35022	0.0353523	MI24-k9ac_peaks_unique	44.1989	37.648
chr1	135411134	135411903	397	0.39975	6.06222	0.00905027	MI24-k9ac_peaks_unique	76.75	58.1757
chr1	135412131	135412945	64	0.38997	6.02348	0.0116068	MI24-k9ac_peaks_unique	74.4637	56.8266
chr1	135426492	135426893	225	-0.00591	5.80799	0.0376125	MI24-k9ac_peaks_unique	55.91	56.1395
chr1	135466655	135467352	223	0.10101	5.68752	0.0375529	MI24-k9ac_peaks_unique	53.3725	49.7635
chr1	135467701	135468071	146	0.20963	5.70833	0.0308199	MI24-k9ac_peaks_unique	56.2252	48.6213
chr1	135481756	135482061	79	0.15527	5.33311	0.037939	MI24-k9ac_peaks_unique	42.5399	38.1993
chr1	135491706	135492032	122	-0.11435	5.64422	0.0367635	MI24-k9ac_peaks_unique	48.0693	52.0344
chr1	135492203	135492476	155	-0.16128	5.58214	0.0337291	MI24-k9ac_peaks_unique	45.3019	50.6602
chr1	135511857	135512202	164	-0.00209	5.89232	0.0366479	MI24-k9ac_peaks_unique	59.3541	59.4401
chr1	135517948	135518213	213	-0.49707	6.00509	0.00545783	MI24-k9ac_peaks_unique	54.0624	76.3007
chr1	135524174	135524558	209	0.16876	5.66658	0.0330833	MI24-k9ac_peaks_unique	53.8532	47.9082
chr1	135531251	135531707	203	0.14186	5.57137	0.0358371	MI24-k9ac_peaks_unique	49.9461	45.2686
chr1	135540129	135540595	260	0.296	5.73584	0.0219535	MI24-k9ac_peaks_unique	59.049	48.0958
chr1	135541117	135541773	304	-0.13878	6.02764	0.0304375	MI24-k9ac_peaks_unique	62.1745	68.4524
chr1	135544471	135545450	196	0.14679	6.00509	0.0290327	MI24-k9ac_peaks_unique	67.5781	61.0405
chr1	135554437	135555354	764	-0.23177	5.79903	0.0263064	MI24-k9ac_peaks_unique	51.3804	60.3347
chr1	135559929	135560233	134	0.35196	5.44017	0.021407	MI24-k9ac_peaks_unique	49.0489	38.4308
chr1	135563506	135564289	547	0.08233	5.69616	0.0375529	MI24-k9ac_peaks_unique	53.3466	50.3875
chr1	135565477	135565903	330	0.04002	5.31797	0.0444639	MI24-k9ac_peaks_unique	40.4475	39.3409
chr1	135575248	135575914	177	-0.7484	5.75092	0.00112976	MI24-k9ac_peaks_unique	41.5484	69.7983
chr1	135577220	135577542	147	-0.01134	5.19334	0.0462197	MI24-k9ac_peaks_unique	36.4455	36.7331
chr1	135609674	135610033	126	0.28145	5.37744	0.0297676	MI24-k9ac_peaks_unique	45.8282	37.7058
chr1	135615941	135616263	179	-0.05046	5.3598	0.0428759	MI24-k9ac_peaks_unique	40.352	41.7884
chr1	135618793	135620693	1132	0.62271	6.08112	0.00163952	MI24-k9ac_peaks_unique	84.0092	54.5598
chr1	135621683	135622037	155	0.05831	5.50509	0.0414797	MI24-k9ac_peaks_unique	46.3419	44.5062
chr1	135628595	135628887	92	0.11951	5.45232	0.0387602	MI24-k9ac_peaks_unique	45.6352	42.0072
chr1	135629838	135630138	215	0.30334	5.77861	0.0198143	MI24-k9ac_peaks_unique	60.9807	49.4171
chr1	135630351	135631453	628	0.61517	5.94836	0.00243129	MI24-k9ac_peaks_unique	76.4235	49.8933
chr1	135631654	135632666	222	0.48816	5.87922	0.00690692	MI24-k9ac_peaks_unique	69.7103	49.6988
chr1	135632954	135633458	142	0.91163	5.36385	0.000830162	MI24-k9ac_peaks_unique	56.4799	30.0238
chr1	135635580	135636011	228	0.01419	5.69602	0.0390256	MI24-k9ac_peaks_unique	52.0965	51.5866
chr1	135636243	135636521	131	-0.08189	6.04452	0.0326343	MI24-k9ac_peaks_unique	64.1588	67.9059
chr1	135636848	135638096	429	-0.09298	6.06653	0.0324196	MI24-k9ac_peaks_unique	64.8952	69.2153
chr1	135643901	135644258	110	0.26755	5.29447	0.0329273	MI24-k9ac_peaks_unique	43.0591	35.7704
chr1	135664507	135664803	133	0.32734	5.69286	0.0196293	MI24-k9ac_peaks_unique	57.9417	46.1798
chr1	135676603	135677171	111	-0.07973	5.92821	0.0337745	MI24-k9ac_peaks_unique	59.2336	62.5993
chr1	135678211	135678517	190	-0.162	5.72302	0.0326691	MI24-k9ac_peaks_unique	49.9364	55.8707
chr1	135680775	135681920	294	0.29608	5.90333	0.020025	MI24-k9ac_peaks_unique	66.3199	54.0151
chr1	135738334	135738725	241	0.23876	5.72419	0.0286571	MI24-k9ac_peaks_unique	57.4235	48.6649
chr1	135749927	135750275	27	0.07888	5.57788	0.0389534	MI24-k9ac_peaks_unique	49.0887	46.4768
chr1	135755371	135755925	74	0.01852	5.8547	0.0369611	MI24-k9ac_peaks_unique	58.2409	57.498
chr1	135764248	135764977	199	0.20923	5.68861	0.030978	MI24-k9ac_peaks_unique	55.4542	47.9678
chr1	135780390	135780866	154	0.20219	6.00351	0.0256666	MI24-k9ac_peaks_unique	68.8128	59.8141
chr1	135781117	135781735	153	0.48356	5.85744	0.00677149	MI24-k9ac_peaks_unique	68.5564	49.0323
chr1	135790134	135790633	177	0.14716	5.37629	0.0376184	MI24-k9ac_peaks_unique	43.7094	39.4707
chr1	135830320	135830729	240	0.02758	5.72147	0.0386574	MI24-k9ac_peaks_unique	53.2703	52.2616
chr1	135842875	135843590	141	0.29958	5.97427	0.0182374	MI24-k9ac_peaks_unique	69.747	56.6687
chr1	135843764	135844829	257	0.37743	6.16174	0.00957285	MI24-k9ac_peaks_unique	81.5976	62.8145
chr1	135845021	135845423	207	0.56532	5.88244	0.00331024	MI24-k9ac_peaks_unique	71.7596	48.4955
chr1	135847847	135848414	398	0.31232	5.7835	0.0198143	MI24-k9ac_peaks_unique	61.3784	49.4309
chr1	136051086	136051613	322	0.17948	5.48496	0.0344048	MI24-k9ac_peaks_unique	47.6598	42.0846
chr1	136127735	136128606	627	0.2571	5.77248	0.0241734	MI24-k9ac_peaks_unique	59.7568	50.0026
chr1	136129692	136130507	650	0.61701	6.02416	0.00184633	MI24-k9ac_peaks_unique	80.5976	52.5513
chr1	136138349	136138609	47	-0.01533	5.91684	0.0360446	MI24-k9ac_peaks_unique	60.0951	60.7371
chr1	136141607	136141867	193	0.30197	5.5736	0.024232	MI24-k9ac_peaks_unique	52.8776	42.8914
chr1	136170039	136170309	134	0.08834	5.39047	0.0423895	MI24-k9ac_peaks_unique	43.2503	40.6815
chr1	136173814	136174160	256	-0.36979	5.45006	0.0188382	MI24-k9ac_peaks_unique	38.4567	49.6925
chr1	136233244	136233707	217	0.0661	6.29903	0.0301329	MI24-k9ac_peaks_unique	80.5649	76.957
chr1	136288915	136289405	460	0.18347	5.55214	0.033951	MI24-k9ac_peaks_unique	50.0007	44.0297
chr1	136290970	136291492	159	0.3154	5.49114	0.0241817	MI24-k9ac_peaks_unique	50.173	40.3205
chr1	136341450	136342770	1153	0.23653	6.13057	0.0218934	MI24-k9ac_peaks_unique	76.0478	64.5482
chr1	136458832	136459250	242	-0.21955	5.39517	0.0351105	MI24-k9ac_peaks_unique	38.9998	45.4102
chr1	136512576	136513097	54	-0.00251	5.29483	0.0450268	MI24-k9ac_peaks_unique	39.2216	39.2899
chr1	136550923	136551384	87	-0.00672	5.57105	0.040611	MI24-k9ac_peaks_unique	47.4288	47.6502
chr1	136570232	136570758	487	0.2773	5.16546	0.0334017	MI24-k9ac_peaks_unique	39.509	32.6002
chr1	136618717	136619054	168	0.46601	4.9247	0.0227432	MI24-k9ac_peaks_unique	35.6964	25.8429
chr1	136627113	136630169	1351	0.3531	6.2813	0.0101142	MI24-k9ac_peaks_unique	87.9036	68.8197
chr1	136670342	136671001	441	0.25866	5.67575	0.0265526	MI24-k9ac_peaks_unique	55.9118	46.7346
chr1	136698257	136699212	797	0.55449	5.4247	0.00817147	MI24-k9ac_peaks_unique	52.0543	35.4436
chr1	136781535	136782822	359	0.5091	5.77127	0.00748137	MI24-k9ac_peaks_unique	65.1557	45.7824
chr1	137222495	137222884	339	0.40579	5.49345	0.0165953	MI24-k9ac_peaks_unique	51.8526	39.1395
chr1	137324155	137324693	114	-0.10198	5.43864	0.040522	MI24-k9ac_peaks_unique	41.8643	44.9307
chr1	137649546	137650042	31	1.10339	4.92118	0.000823014	MI24-k9ac_peaks_unique	44.4119	20.6703
chr1	137902976	137903277	148	0.71887	5.3487	0.00403659	MI24-k9ac_peaks_unique	52.2781	31.7628
chr1	138135622	138136647	646	1.18466	5.57289	1.57572e-05	MI24-k9ac_peaks_unique	71.7656	31.5717
chr1	138137973	138138239	215	1.55809	4.65757	5.16126e-05	MI24-k9ac_peaks_unique	43.3096	14.708
chr1	138175547	138175985	296	1.40269	5.28836	3.80637e-06	MI24-k9ac_peaks_unique	63.5449	24.0342
chr1	138191500	138192094	473	0.6176	5.45906	0.006988	MI24-k9ac_peaks_unique	54.4877	35.5126
chr1	138244101	138244811	481	0.61854	5.74593	0.00338224	MI24-k9ac_peaks_unique	66.4962	43.3109
chr1	138244973	138245279	172	0.55495	5.73297	0.0060508	MI24-k9ac_peaks_unique	64.465	43.8801
chr1	138322587	138322936	207	0.99515	4.86226	0.00199634	MI24-k9ac_peaks_unique	41.0649	20.6016
chr1	138326196	138326710	74	-0.29708	5.63251	0.0242371	MI24-k9ac_peaks_unique	44.7548	54.9882
chr1	138335327	138335608	71	0.21218	5.23837	0.0360956	MI24-k9ac_peaks_unique	40.6296	35.0728
chr1	138506780	138507675	254	-0.01041	5.95062	0.0357539	MI24-k9ac_peaks_unique	61.6238	62.07
chr1	138559595	138559897	146	0.53784	5.12928	0.0144973	MI24-k9ac_peaks_unique	42.1716	29.0479
chr1	138567699	138568075	224	-0.06037	5.4194	0.0419193	MI24-k9ac_peaks_unique	41.9098	43.7007
chr1	138571552	138571940	185	-0.01429	5.64357	0.0397946	MI24-k9ac_peaks_unique	49.7431	50.2383
chr1	138576979	138577422	184	0.68351	5.38657	0.00421776	MI24-k9ac_peaks_unique	53.0149	33.0096
chr1	138595672	138596090	179	0.26946	5.62002	0.0266609	MI24-k9ac_peaks_unique	53.9948	44.7957
chr1	138596440	138596707	121	0.44994	5.58731	0.0127616	MI24-k9ac_peaks_unique	56.1915	41.1363
chr1	138607123	138607523	237	-0.1014	5.82215	0.0347767	MI24-k9ac_peaks_unique	54.6235	58.6009
chr1	138622349	138622861	250	0.48141	5.71431	0.00844473	MI24-k9ac_peaks_unique	62.0352	44.4344
chr1	138928440	138928961	371	0.74135	5.60305	0.0017927	MI24-k9ac_peaks_unique	62.8449	37.5926
chr1	138929274	138929623	13	0.66733	5.77248	0.00183914	MI24-k9ac_peaks_unique	68.8863	43.3757
chr1	138972110	138973356	619	0.20242	5.86989	0.0280013	MI24-k9ac_peaks_unique	62.7307	54.5187
chr1	138973509	138974042	226	0.49366	5.80367	0.0076309	MI24-k9ac_peaks_unique	66.2799	47.0734
chr1	139000353	139001029	416	0.76944	5.48846	0.0014264	MI24-k9ac_peaks_unique	58.6143	34.3858
chr1	139156236	139156536	86	0.03487	5.42821	0.0424067	MI24-k9ac_peaks_unique	43.5815	42.5408
chr1	140183387	140183670	183	-0.17511	5.87629	0.0298997	MI24-k9ac_peaks_unique	55.2819	62.416
chr1	142588678	142589493	678	0.2057	5.33621	0.037939	MI24-k9ac_peaks_unique	43.3831	37.6182
chr1	143767118	143767933	375	-0.01498	5.52679	0.0414797	MI24-k9ac_peaks_unique	45.8643	46.343
chr1	143771202	143771678	247	-0.26317	5.70137	0.0242234	MI24-k9ac_peaks_unique	47.4977	57.0026
chr1	143774812	143775462	229	-0.02181	5.92894	0.0360446	MI24-k9ac_peaks_unique	60.4653	61.3863
chr1	143800144	143800499	223	0.60932	5.13646	0.00977724	MI24-k9ac_peaks_unique	43.4451	28.4785
chr1	143803793	143804103	217	0.37918	5.38078	0.0213097	MI24-k9ac_peaks_unique	47.5169	36.5346
chr1	143814076	143814414	243	0.16367	5.2886	0.0406888	MI24-k9ac_peaks_unique	41.3678	36.9311
chr1	143916052	143918151	1441	0.71795	6.0043	0.000710309	MI24-k9ac_peaks_unique	82.3259	50.0509
chr1	144007454	144007991	371	0.74302	5.62869	0.00142856	MI24-k9ac_peaks_unique	64.0089	38.2445
chr1	144774340	144775215	271	0.97405	5.335	0.000436927	MI24-k9ac_peaks_unique	56.5723	28.7996
chr1	146724791	146725168	195	0.34877	4.92918	0.0342371	MI24-k9ac_peaks_unique	34.3816	26.9983
chr1	150100911	150101523	338	1.12301	5.47891	4.33438e-05	MI24-k9ac_peaks_unique	65.8182	30.2194
chr1	150381840	150382233	245	0.02173	5.35422	0.0439217	MI24-k9ac_peaks_unique	41.2146	40.5985
chr1	150459107	150459727	218	0.21722	5.31775	0.0355971	MI24-k9ac_peaks_unique	43.0028	36.992
chr1	150496972	150497871	228	0.61259	5.31967	0.00748991	MI24-k9ac_peaks_unique	49.3838	32.2981
chr1	150873378	150873760	210	-0.3382	5.2468	0.0269318	MI24-k9ac_peaks_unique	33.7707	42.6922
chr1	150920439	150921333	325	0.48241	5.51118	0.012403	MI24-k9ac_peaks_unique	53.9064	38.5852
chr1	150971300	150971727	192	0.53836	5.22108	0.0126848	MI24-k9ac_peaks_unique	44.9503	30.9507
chr1	151035148	151036131	491	0.35244	5.7468	0.0176527	MI24-k9ac_peaks_unique	60.6746	47.5239
chr1	151036299	151036705	157	0.32614	5.71248	0.0196966	MI24-k9ac_peaks_unique	58.7106	46.8316
chr1	151040346	151040832	220	0.54367	5.41881	0.00817147	MI24-k9ac_peaks_unique	51.6482	35.4318
chr1	151075170	151075739	177	0.64041	5.36311	0.00636068	MI24-k9ac_peaks_unique	51.3864	32.966
chr1	151078574	151079012	225	0.00911	5.53991	0.0410385	MI24-k9ac_peaks_unique	46.6713	46.3776
chr1	151080486	151081063	442	-0.26793	5.71523	0.0242103	MI24-k9ac_peaks_unique	47.8771	57.6478
chr1	151103459	151103921	225	0.45379	5.36989	0.0159017	MI24-k9ac_peaks_unique	48.395	35.3342
chr1	151244910	151245431	406	0.8519	5.06335	0.00273412	MI24-k9ac_peaks_unique	44.9204	24.8884
chr1	151270797	151271133	253	0.29369	5.35937	0.029853	MI24-k9ac_peaks_unique	45.4502	37.0789
chr1	151287072	151287769	492	0.83056	5.35022	0.00191815	MI24-k9ac_peaks_unique	54.3987	30.589
chr1	151338715	151339011	84	0.62122	5.53766	0.00403006	MI24-k9ac_peaks_unique	57.6109	37.4541
chr1	151339176	151339518	181	0.4347	5.62389	0.0129295	MI24-k9ac_peaks_unique	57.3309	42.4161
chr1	151341443	151342119	287	0.10287	5.8157	0.0350412	MI24-k9ac_peaks_unique	58.3692	54.3521
chr1	151352240	151352500	204	0.34233	5.38585	0.0240674	MI24-k9ac_peaks_unique	47.0791	37.1344
chr1	151353205	151353469	138	0.23801	5.58182	0.0291886	MI24-k9ac_peaks_unique	52.0139	44.1033
chr1	151358031	151358585	254	0.02801	5.79231	0.0376125	MI24-k9ac_peaks_unique	55.9597	54.8837
chr1	151422287	151422798	468	0.67693	5.41079	0.00439695	MI24-k9ac_peaks_unique	53.7896	33.6451
chr1	151430962	151431602	112	-0.01622	6.43357	0.0302003	MI24-k9ac_peaks_unique	85.952	86.9238
chr1	151435414	151435830	186	0.27819	5.19374	0.0334017	MI24-k9ac_peaks_unique	40.3036	33.2353
chr1	151479515	151479858	45	-0.09301	5.56287	0.0389534	MI24-k9ac_peaks_unique	45.7711	48.8191
chr1	151488620	151488904	158	0.07028	5.59321	0.0397822	MI24-k9ac_peaks_unique	49.4655	47.1135
chr1	151491593	151492092	282	0.26851	5.68111	0.0265526	MI24-k9ac_peaks_unique	56.3118	46.7487
chr1	151494476	151494789	70	-0.2941	5.47245	0.0268685	MI24-k9ac_peaks_unique	40.0964	49.163
chr1	151495977	151496357	210	0.17086	5.5239	0.0341762	MI24-k9ac_peaks_unique	48.8176	43.3653
chr1	151564295	151564619	131	0.25899	5.50596	0.0293915	MI24-k9ac_peaks_unique	49.7097	41.541
chr1	151584705	151585296	385	0.8519	5.06335	0.00273412	MI24-k9ac_peaks_unique	44.9204	24.8884
chr1	151595104	151595418	134	0.19049	5.71718	0.0308199	MI24-k9ac_peaks_unique	56.1972	49.246
chr1	151595585	151596887	187	0.46548	5.80833	0.0090617	MI24-k9ac_peaks_unique	65.8481	47.6892
chr1	151601554	151602159	430	0.28145	5.37744	0.0297676	MI24-k9ac_peaks_unique	45.8282	37.7058
chr1	151618849	151619512	420	0.27777	5.92826	0.0200549	MI24-k9ac_peaks_unique	67.049	55.3064
chr1	151619673	151620268	201	0.44025	5.85314	0.0107701	MI24-k9ac_peaks_unique	67.3341	49.6257
chr1	151622857	151623264	238	0.60714	5.345	0.00772368	MI24-k9ac_peaks_unique	50.1636	32.9323
chr1	151658366	151658909	245	0.31398	5.5359	0.0242214	MI24-k9ac_peaks_unique	51.7286	41.6115
chr1	151684313	151684664	110	0.22903	5.81297	0.02624	MI24-k9ac_peaks_unique	60.8626	51.9285
chr1	151684877	151685714	457	0.41877	6.03916	0.0089372	MI24-k9ac_peaks_unique	76.0325	56.8771
chr1	151689628	151689890	162	0.11465	5.73234	0.035872	MI24-k9ac_peaks_unique	55.3175	51.0916
chr1	151693860	151694172	152	0.29715	5.88616	0.0180225	MI24-k9ac_peaks_unique	65.5596	53.3562
chr1	151709703	151709963	152	-0.07056	5.9332	0.0346189	MI24-k9ac_peaks_unique	59.6281	62.6169
chr1	151710688	151711360	170	0.01391	5.88492	0.0366479	MI24-k9ac_peaks_unique	59.3788	58.809
chr1	151926147	151926750	208	0.49583	5.56609	0.0107882	MI24-k9ac_peaks_unique	56.2587	39.8961
chr1	151943349	151944722	352	0.33818	5.90849	0.0143594	MI24-k9ac_peaks_unique	67.5358	53.4234
chr1	151952237	151952497	247	-0.03357	5.59522	0.0401966	MI24-k9ac_peaks_unique	47.7833	48.9082
chr1	151953317	151953874	350	0.27879	5.66644	0.0242324	MI24-k9ac_peaks_unique	55.941	46.1112
chr1	151955677	151955964	214	0.26969	5.59907	0.0267103	MI24-k9ac_peaks_unique	53.2207	44.1464
chr1	151957430	151957817	136	0.75788	5.45485	0.00228197	MI24-k9ac_peaks_unique	57.0356	33.7288
chr1	151960737	151961433	383	0.00515	5.51749	0.0414797	MI24-k9ac_peaks_unique	45.8886	45.7251
chr1	151986507	151986899	141	0.25437	5.2873	0.0329273	MI24-k9ac_peaks_unique	42.6503	35.756
chr1	152008406	152008669	168	0.03078	5.33621	0.0439217	MI24-k9ac_peaks_unique	40.8312	39.9693
chr1	152019405	152020038	136	0.79383	5.41832	0.00160174	MI24-k9ac_peaks_unique	56.3067	32.4783
chr1	152051554	152051974	26	0.12659	5.52117	0.0380599	MI24-k9ac_peaks_unique	47.9834	43.9526
chr1	152086317	152087179	439	0.58971	5.70827	0.00493028	MI24-k9ac_peaks_unique	64.1388	42.6187
chr1	152130051	152130324	75	0.62927	5.17905	0.00827847	MI24-k9ac_peaks_unique	45.0572	29.1296
chr1	152422394	152422697	52	-0.01053	5.60777	0.0401966	MI24-k9ac_peaks_unique	48.5872	48.9432
chr1	152423678	152425172	203	0.35851	5.95485	0.0145516	MI24-k9ac_peaks_unique	70.2344	54.7807
chr1	152440157	152440462	159	0.21863	5.34325	0.0353523	MI24-k9ac_peaks_unique	43.7911	37.6332
chr1	152455616	152455928	69	0.06384	5.46565	0.0414644	MI24-k9ac_peaks_unique	45.1787	43.2231
chr1	152461308	152462707	1163	0.32248	5.76976	0.0198143	MI24-k9ac_peaks_unique	61.0111	48.7902
chr1	152468437	152468769	197	-0.3425	5.40779	0.0241136	MI24-k9ac_peaks_unique	37.7012	47.8034
chr1	152510140	152510634	103	-0.1489	5.51318	0.0364051	MI24-k9ac_peaks_unique	43.3731	48.0888
chr1	152513462	152513736	166	0.14579	5.97281	0.0307814	MI24-k9ac_peaks_unique	66.06	59.7106
chr1	152524706	152525067	216	0.3053	5.7409	0.0219535	MI24-k9ac_peaks_unique	59.4477	48.1095
chr1	152525237	152526014	224	0.42166	5.91783	0.00961161	MI24-k9ac_peaks_unique	69.9698	52.237
chr1	152526195	152526901	466	0.392	6.24483	0.00765757	MI24-k9ac_peaks_unique	86.8726	66.2032
chr1	152527161	152527490	110	0.3362	6.35478	0.0104292	MI24-k9ac_peaks_unique	91.9565	72.8411
chr1	152530058	152530400	165	-0.13878	6.02764	0.0304375	MI24-k9ac_peaks_unique	62.1745	68.4524
chr1	152534295	152535300	813	0.62228	5.48757	0.00474866	MI24-k9ac_peaks_unique	55.6654	36.1627
chr1	152553620	152554354	338	0.36149	5.75173	0.0176527	MI24-k9ac_peaks_unique	61.0735	47.5372
chr1	152554711	152555199	339	0.5527	6.14548	0.00218521	MI24-k9ac_peaks_unique	85.7361	58.45
chr1	152558501	152558824	157	0.41652	5.4993	0.0165953	MI24-k9ac_peaks_unique	52.2573	39.1527
chr1	152559145	152559405	25	0.41209	5.42382	0.0162693	MI24-k9ac_peaks_unique	49.5174	37.214
chr1	152561621	152562230	148	-0.00615	6.09984	0.0338988	MI24-k9ac_peaks_unique	68.4399	68.7322
chr1	152562945	152563376	189	0.09814	5.75988	0.0355887	MI24-k9ac_peaks_unique	56.062	52.3751
chr1	152568176	152568436	240	0.20827	5.64831	0.0311372	MI24-k9ac_peaks_unique	53.9087	46.662
chr1	152580062	152580368	97	-0.01406	6.03841	0.0346578	MI24-k9ac_peaks_unique	65.4073	66.0479
chr1	152585789	152586317	354	0.17985	5.69212	0.0328746	MI24-k9ac_peaks_unique	55.0261	48.5768
chr1	152586585	152586851	124	-0.07647	5.76958	0.0365959	MI24-k9ac_peaks_unique	53.126	56.0179
chr1	152591701	152591964	177	0.27017	5.51205	0.0293915	MI24-k9ac_peaks_unique	50.1138	41.5554
chr1	152595602	152596016	260	0.08838	5.479	0.0401123	MI24-k9ac_peaks_unique	45.9881	43.2555
chr1	152598035	152598456	314	0.31624	5.86044	0.0179583	MI24-k9ac_peaks_unique	64.8287	52.0678
chr1	152599835	152600472	182	0.24278	5.97678	0.0220106	MI24-k9ac_peaks_unique	68.5066	57.8959
chr1	152603554	152603872	140	-0.01683	5.96245	0.0354702	MI24-k9ac_peaks_unique	61.9931	62.7205
chr1	152605980	152606254	202	0.30662	5.87336	0.0199913	MI24-k9ac_peaks_unique	65.1941	52.7116
chr1	152614417	152615327	183	0.24357	6.34413	0.0186273	MI24-k9ac_peaks_unique	88.3964	74.6642
chr1	152669271	152669823	418	0.33948	5.65814	0.019556	MI24-k9ac_peaks_unique	56.8024	44.8924
chr1	152677426	152678352	572	0.48688	5.73837	0.00860558	MI24-k9ac_peaks_unique	63.1981	45.0961
chr1	152702842	152703386	209	0.55508	5.00771	0.0166072	MI24-k9ac_peaks_unique	38.9959	26.5414
chr1	152746180	152746661	200	0.28076	5.56206	0.0267562	MI24-k9ac_peaks_unique	52.0722	42.8636
chr1	152750289	152750669	50	-0.20511	5.85996	0.0281108	MI24-k9ac_peaks_unique	54.0943	62.3585
chr1	152773386	152773889	41	0.30063	5.61591	0.0242371	MI24-k9ac_peaks_unique	54.426	44.1884
chr1	152779000	152779605	431	0.41426	5.52168	0.016744	MI24-k9ac_peaks_unique	53.0327	39.796
chr1	152788358	152788677	250	0.56731	5.53304	0.00738137	MI24-k9ac_peaks_unique	56.3637	38.0384
chr1	152789938	152790375	265	0.42716	5.50509	0.0144034	MI24-k9ac_peaks_unique	52.6613	39.1655
chr1	152797778	152798193	354	0.11446	5.61726	0.0370754	MI24-k9ac_peaks_unique	51.073	47.1776
chr1	152799324	152800879	1138	0.4482	6.08859	0.00684131	MI24-k9ac_peaks_unique	79.4894	58.2623
chr1	152813104	152813667	213	1.23108	5.03372	0.0001159	MI24-k9ac_peaks_unique	50.1876	21.3799
chr1	152814939	152815537	485	0.70454	5.39802	0.00339764	MI24-k9ac_peaks_unique	53.8282	33.031
chr1	152816227	152816576	111	0.26989	5.5778	0.0267562	MI24-k9ac_peaks_unique	52.4454	43.4973
chr1	152817617	152818278	279	0.48554	5.62928	0.00954034	MI24-k9ac_peaks_unique	58.5684	41.8313
chr1	152837924	152838274	157	-0.26039	5.56472	0.0267562	MI24-k9ac_peaks_unique	43.2469	51.8013
chr1	152896789	152897150	101	0.41633	5.37546	0.018552	MI24-k9ac_peaks_unique	47.9555	35.9344
chr1	152899270	152899754	114	0.40599	5.69435	0.0133912	MI24-k9ac_peaks_unique	59.6043	44.9845
chr1	153071831	153072171	165	0.35635	5.34281	0.0240122	MI24-k9ac_peaks_unique	45.9179	35.8682
chr1	153127037	153127605	365	0.53302	5.69937	0.00589791	MI24-k9ac_peaks_unique	62.5042	43.197
chr1	153133764	153135110	578	0.60041	5.77909	0.00362116	MI24-k9ac_peaks_unique	67.6161	44.5973
chr1	153191469	153192033	349	0.09264	5.70177	0.0361621	MI24-k9ac_peaks_unique	53.7462	50.4034
chr1	153223681	153224159	244	0.41523	5.69937	0.0133912	MI24-k9ac_peaks_unique	60.0039	44.9969
chr1	153224345	153225325	518	0.55	5.8741	0.00397229	MI24-k9ac_peaks_unique	70.9682	48.4727
chr1	153225797	153226853	161	0.56962	5.86502	0.00397229	MI24-k9ac_peaks_unique	71.0041	47.8421
chr1	153239937	153240265	291	-0.06478	5.68915	0.0375529	MI24-k9ac_peaks_unique	50.4492	52.7661
chr1	153245065	153245535	69	0.04314	5.91694	0.0360446	MI24-k9ac_peaks_unique	61.3295	59.5228
chr1	153267228	153267495	231	0.41633	5.37546	0.018552	MI24-k9ac_peaks_unique	47.9555	35.9344
chr1	153282695	153283205	175	-0.07184	5.51585	0.0405972	MI24-k9ac_peaks_unique	44.6296	46.9083
chr1	153299304	153299747	305	0.25228	5.2338	0.0332459	MI24-k9ac_peaks_unique	41.0679	34.4793
chr1	153302965	153303789	579	0.61585	5.55947	0.0050906	MI24-k9ac_peaks_unique	58.3797	38.0954
chr1	153304813	153305073	47	0.15582	5.47208	0.0366985	MI24-k9ac_peaks_unique	46.8504	42.054
chr1	153311060	153311458	34	0.15997	5.38326	0.0376184	MI24-k9ac_peaks_unique	44.1165	39.4862
chr1	153321077	153322233	297	0.24979	6.15267	0.0185052	MI24-k9ac_peaks_unique	77.5774	65.2441
chr1	153322468	153322923	230	0.05022	5.90468	0.0357467	MI24-k9ac_peaks_unique	60.96	58.8745
chr1	153323256	153323758	318	0.03615	5.57464	0.040611	MI24-k9ac_peaks_unique	48.2586	47.0644
chr1	153354494	153354997	62	0.26274	5.88518	0.0220275	MI24-k9ac_peaks_unique	64.7384	53.9597
chr1	153412545	153413571	152	0.296	5.73584	0.0219535	MI24-k9ac_peaks_unique	59.049	48.0958
chr1	153413798	153414287	100	0.88118	5.40769	0.000689923	MI24-k9ac_peaks_unique	57.6113	31.2785
chr1	153477112	153477637	332	-0.28181	5.756	0.0219759	MI24-k9ac_peaks_unique	49.0131	59.5861
chr1	153483525	153484336	228	0.401	5.64917	0.0151728	MI24-k9ac_peaks_unique	57.6668	43.673
chr1	153493730	153494272	346	0.31982	5.2164	0.0269134	MI24-k9ac_peaks_unique	41.5366	33.2778
chr1	153501857	153502379	209	0.09483	5.62633	0.038234	MI24-k9ac_peaks_unique	51.0467	47.7992
chr1	153531878	153532791	654	0.50624	5.6848	0.00827932	MI24-k9ac_peaks_unique	61.3045	43.1617
chr1	153559761	153560147	158	0.56522	5.43054	0.00817147	MI24-k9ac_peaks_unique	52.4601	35.4553
chr1	153585356	153585902	391	0.62388	5.26764	0.00724949	MI24-k9ac_peaks_unique	47.8212	31.0323
chr1	153730691	153731000	94	0.01288	5.372	0.0433988	MI24-k9ac_peaks_unique	41.5979	41.2282
chr1	153802555	153803251	586	0.05603	5.56545	0.0401835	MI24-k9ac_peaks_unique	48.2837	46.4445
chr1	153807402	153807953	394	0.68176	5.29914	0.00479354	MI24-k9ac_peaks_unique	49.8672	31.0874
chr1	153847027	153847376	209	0.53372	5.15814	0.014767	MI24-k9ac_peaks_unique	42.9623	29.6771
chr1	153894118	153894906	673	0.60691	5.50474	0.00596792	MI24-k9ac_peaks_unique	56.0326	36.7911
chr1	153904122	153905076	288	0.29608	5.90333	0.020025	MI24-k9ac_peaks_unique	66.3199	54.0151
chr1	153905302	153906509	130	0.51882	5.85712	0.00562378	MI24-k9ac_peaks_unique	69.3839	48.426
chr1	154003801	154004061	19	0.17836	4.76812	0.0494132	MI24-k9ac_peaks_unique	28.9863	25.6154
chr1	154032369	154034831	598	0.52674	5.93807	0.00431321	MI24-k9ac_peaks_unique	73.5901	51.0805
chr1	154098088	154098369	65	0.40098	5.23278	0.0237839	MI24-k9ac_peaks_unique	43.2093	32.7243
chr1	154102908	154103850	699	0.34592	5.55328	0.0217079	MI24-k9ac_peaks_unique	52.9383	41.6522
chr1	154787609	154788349	389	0.13758	5.6496	0.0350294	MI24-k9ac_peaks_unique	52.651	47.862
chr1	155006251	155006707	256	0.01213	5.6201	0.0401966	MI24-k9ac_peaks_unique	49.3906	48.9771
chr1	155039055	155040273	758	0.75022	6.00259	0.000427897	MI24-k9ac_peaks_unique	83.1532	49.4357
chr1	155040491	155041245	205	1.4185	5.70017	1.61165e-07	MI24-k9ac_peaks_unique	85.0017	31.7992
chr1	155054103	155054859	537	0.70562	6.01663	0.000747645	MI24-k9ac_peaks_unique	82.6785	50.6967
chr1	155055045	155055611	225	0.70152	5.93682	0.000991785	MI24-k9ac_peaks_unique	78.1178	48.0365
chr1	155065412	155065998	248	0.17844	6.12858	0.0268198	MI24-k9ac_peaks_unique	74.4294	65.7701
chr1	155067099	155067451	206	0.40579	5.49345	0.0165953	MI24-k9ac_peaks_unique	51.8526	39.1395
chr1	155069723	155070494	164	0.26918	5.64068	0.0242371	MI24-k9ac_peaks_unique	54.7683	45.4463
chr1	155073979	155075716	829	0.60025	6.15474	0.00151061	MI24-k9ac_peaks_unique	87.7219	57.8648
chr1	155081662	155082270	368	0.75582	5.94637	0.000478317	MI24-k9ac_peaks_unique	80.1305	47.4541
chr1	155084747	155085451	347	0.21159	6.21836	0.0217905	MI24-k9ac_peaks_unique	80.1236	69.1935
chr1	155088920	155089981	876	0.94669	5.78789	0.000100852	MI24-k9ac_peaks_unique	76.7043	39.7958
chr1	155103854	155104203	237	1.01253	5.07598	0.000841767	MI24-k9ac_peaks_unique	47.9097	23.7477
chr1	155122327	155123126	210	0.7021	5.83444	0.00131815	MI24-k9ac_peaks_unique	72.781	44.7368
chr1	155138531	155139624	183	0.56357	5.3764	0.00954102	MI24-k9ac_peaks_unique	50.4991	34.169
chr1	155153667	155154049	151	0.0581	5.35109	0.0428759	MI24-k9ac_peaks_unique	41.647	40.0031
chr1	155206136	155206681	234	-0.26006	5.87514	0.0240636	MI24-k9ac_peaks_unique	53.6353	64.2298
chr1	155209956	155210770	559	-0.14049	6.05451	0.028756	MI24-k9ac_peaks_unique	63.3058	69.7806
chr1	155221191	155221488	155	0.07785	5.65587	0.0378889	MI24-k9ac_peaks_unique	51.7969	49.076
chr1	155227824	155228107	157	0.28733	5.71136	0.0219264	MI24-k9ac_peaks_unique	57.8813	47.4289
chr1	155232644	155233190	229	0.15249	5.92763	0.0311359	MI24-k9ac_peaks_unique	64.1721	57.7354
chr1	155236550	155237675	418	0.11284	6.12196	0.0308914	MI24-k9ac_peaks_unique	72.4232	66.9745
chr1	155238345	155238672	143	0.34133	5.8741	0.0160536	MI24-k9ac_peaks_unique	66.017	52.1081
chr1	155239526	155241880	813	0.10355	6.25476	0.0296892	MI24-k9ac_peaks_unique	79.151	73.669
chr1	155388382	155388799	327	0.65891	5.28671	0.00591795	MI24-k9ac_peaks_unique	49.0495	31.0658
chr1	155413941	155414260	227	0.49497	5.63442	0.00954034	MI24-k9ac_peaks_unique	58.9698	41.8436
chr1	155491269	155492130	634	0.05828	5.73818	0.0379415	MI24-k9ac_peaks_unique	54.4674	52.3109
chr1	155493667	155494394	601	0.33262	5.27753	0.0269405	MI24-k9ac_peaks_unique	43.527	34.5645
chr1	155504668	155504976	192	0.12869	5.5434	0.0377233	MI24-k9ac_peaks_unique	48.764	44.6026
chr1	155530776	155531267	299	0.11243	5.59615	0.0385887	MI24-k9ac_peaks_unique	50.2958	46.525
chr1	156016350	156016865	298	0.18915	5.67768	0.030978	MI24-k9ac_peaks_unique	54.654	47.9382
chr1	156024631	156025743	380	0.39488	5.78966	0.0137954	MI24-k9ac_peaks_unique	63.4303	48.2421
chr1	156027088	156030205	1131	0.50148	6.1176	0.00367108	MI24-k9ac_peaks_unique	82.6155	58.3581
chr1	156031061	156031481	213	0.29842	5.67712	0.0218942	MI24-k9ac_peaks_unique	56.7414	46.1388
chr1	156031644	156032259	206	0.40374	5.71392	0.015429	MI24-k9ac_peaks_unique	60.3713	45.6344
chr1	156048255	156048950	503	0.17086	5.5239	0.0341762	MI24-k9ac_peaks_unique	48.8176	43.3653
chr1	156065902	156066766	707	0.2047	5.54232	0.0317839	MI24-k9ac_peaks_unique	50.0282	43.4104
chr1	156222519	156223009	422	0.06384	5.46565	0.0414644	MI24-k9ac_peaks_unique	45.1787	43.2231
chr1	156231059	156231433	184	-0.18448	5.67664	0.030978	MI24-k9ac_peaks_unique	47.9813	54.5263
chr1	156459804	156460468	199	0.028	5.58995	0.0401966	MI24-k9ac_peaks_unique	48.6359	47.7011
chr1	156467780	156468885	229	0.98904	5.40599	0.000271876	MI24-k9ac_peaks_unique	59.7352	30.0954
chr1	156470535	156470942	187	1.37745	5.23584	6.52883e-06	MI24-k9ac_peaks_unique	60.7396	23.3786
chr1	156471480	156472193	439	0.8037	5.77987	0.000560613	MI24-k9ac_peaks_unique	72.5911	41.5858
chr1	156536451	156536859	297	-0.18942	5.45185	0.0346368	MI24-k9ac_peaks_unique	40.9883	46.7392
chr1	156537872	156538208	200	0.45656	5.345	0.0159017	MI24-k9ac_peaks_unique	47.6129	34.6965
chr1	156540171	156540575	159	0.17486	5.58933	0.0337291	MI24-k9ac_peaks_unique	51.1535	45.3145
chr1	156568325	156568881	361	0.028	5.58995	0.0401966	MI24-k9ac_peaks_unique	48.6359	47.7011
chr1	156580296	156580614	16	0.16595	5.45532	0.0369984	MI24-k9ac_peaks_unique	46.4722	41.4226
chr1	156580982	156581530	201	0.08627	5.64118	0.038234	MI24-k9ac_peaks_unique	51.422	48.4372
chr1	156583373	156584042	140	0.64811	5.15757	0.00827847	MI24-k9ac_peaks_unique	44.6821	28.5124
chr1	156584463	156584804	126	0.41426	5.52168	0.016744	MI24-k9ac_peaks_unique	53.0327	39.796
chr1	156652523	156652815	139	-0.14981	5.66061	0.0350294	MI24-k9ac_peaks_unique	48.0247	53.2797
chr1	156653552	156653959	217	0.13371	5.88399	0.0315015	MI24-k9ac_peaks_unique	61.8561	56.3809
chr1	156658766	156659039	59	0.03029	5.26508	0.0450268	MI24-k9ac_peaks_unique	38.8603	38.0529
chr1	156660321	156661501	724	0.40827	5.6745	0.013244	MI24-k9ac_peaks_unique	58.8363	44.3347
chr1	156666879	156668099	373	0.03219	5.89487	0.0363425	MI24-k9ac_peaks_unique	60.1697	58.842
chr1	156668498	156668868	206	0.05171	5.83936	0.0366397	MI24-k9ac_peaks_unique	58.2916	56.2392
chr1	156669764	156670031	71	-0.03911	5.82334	0.0372825	MI24-k9ac_peaks_unique	55.8616	57.3967
chr1	156676463	156676917	174	0.23868	5.74342	0.0264337	MI24-k9ac_peaks_unique	58.1925	49.3193
chr1	156741127	156742055	753	0.23879	5.7047	0.0264943	MI24-k9ac_peaks_unique	56.6536	48.0114
chr1	156780765	156781464	576	0.35209	5.62255	0.0194763	MI24-k9ac_peaks_unique	55.661	43.6075
chr1	156912744	156913017	168	0.91276	4.98289	0.00236169	MI24-k9ac_peaks_unique	43.3894	23.047
chr1	157039120	157039505	176	0.75305	5.27753	0.00366913	MI24-k9ac_peaks_unique	50.3547	29.8779
chr1	157077008	157077350	151	-0.07184	5.51585	0.0405972	MI24-k9ac_peaks_unique	44.6296	46.9083
chr1	157180100	157180933	594	0.38003	5.91332	0.0126946	MI24-k9ac_peaks_unique	68.7523	52.8307
chr1	157181224	157181718	252	0.70553	5.58355	0.00277319	MI24-k9ac_peaks_unique	61.2363	37.5511
chr1	157232755	157233081	91	-0.07752	5.30019	0.0439011	MI24-k9ac_peaks_unique	38.3573	40.4747
chr1	157243732	157244127	224	0.18201	5.75042	0.0324669	MI24-k9ac_peaks_unique	57.3382	50.5421
chr1	157244360	157244813	219	0.06053	5.75736	0.0376031	MI24-k9ac_peaks_unique	55.2394	52.9697
chr1	157256193	157256902	260	0.06473	5.79494	0.0362927	MI24-k9ac_peaks_unique	56.7798	54.2885
chr1	157276240	157276590	241	-0.16869	5.48289	0.0366985	MI24-k9ac_peaks_unique	42.1817	47.4138
chr1	157286654	157287453	544	0.0011	5.79483	0.0376125	MI24-k9ac_peaks_unique	55.5371	55.4948
chr1	157418309	157419123	133	-0.17962	6.13973	0.0252106	MI24-k9ac_peaks_unique	66.2533	75.0375
chr1	157426041	157426366	178	0.22255	5.19077	0.0392961	MI24-k9ac_peaks_unique	39.4525	33.8127
chr1	157447846	157448345	310	0.24511	6.10503	0.0201813	MI24-k9ac_peaks_unique	74.9359	63.2273
chr1	157506942	157507317	160	-0.1914	5.2608	0.0386022	MI24-k9ac_peaks_unique	35.8798	40.9701
chr1	157533129	157533396	149	0.16675	5.18725	0.0392961	MI24-k9ac_peaks_unique	38.6026	34.389
chr1	158953855	158954176	212	0.23731	5.53841	0.0317839	MI24-k9ac_peaks_unique	50.4599	42.8064
chr1	159135163	159135618	196	0.67693	5.41079	0.00439695	MI24-k9ac_peaks_unique	53.7896	33.6451
chr1	159235878	159236266	194	-0.05883	5.99943	0.0346516	MI24-k9ac_peaks_unique	62.6835	65.2925
chr1	159237391	159237806	354	0.40374	5.71392	0.015429	MI24-k9ac_peaks_unique	60.3713	45.6344
chr1	159238141	159238598	225	0.13683	5.78094	0.0322677	MI24-k9ac_peaks_unique	57.6542	52.4374
chr1	159255112	159255442	59	0.46243	5.40055	0.0138383	MI24-k9ac_peaks_unique	49.5827	35.9853
chr1	159396331	159396928	371	0.28126	5.51809	0.0267982	MI24-k9ac_peaks_unique	50.5178	41.5697
chr1	159670503	159671148	295	0.41404	5.23989	0.0208109	MI24-k9ac_peaks_unique	43.6198	32.7375
chr1	159890058	159890496	60	0.61762	5.23431	0.00700243	MI24-k9ac_peaks_unique	46.6279	30.3895
chr1	159911190	159911453	51	0.07028	5.59321	0.0397822	MI24-k9ac_peaks_unique	49.4655	47.1135
chr1	159952762	159953022	148	0.1194	5.55915	0.0377233	MI24-k9ac_peaks_unique	49.1408	45.2376
chr1	160025118	160025863	312	0.31605	5.46823	0.0268685	MI24-k9ac_peaks_unique	49.3937	39.6763
chr1	160037113	160037980	585	0.45279	5.56593	0.0125862	MI24-k9ac_peaks_unique	55.4196	40.4912
chr1	160050162	160050570	209	0.25669	5.79107	0.0241501	MI24-k9ac_peaks_unique	60.5231	50.6582
chr1	160051188	160051565	142	0.68119	5.51963	0.0031392	MI24-k9ac_peaks_unique	58.0903	36.228
chr1	160052032	160053021	817	0.38924	5.41138	0.0187004	MI24-k9ac_peaks_unique	48.7051	37.1879
chr1	160057835	160058690	308	0.35806	5.78913	0.0157662	MI24-k9ac_peaks_unique	62.603	48.8437
chr1	160063464	160063724	98	-0.33926	5.57503	0.0192959	MI24-k9ac_peaks_unique	42.3826	53.6185
chr1	160079172	160080027	201	0.93804	5.71011	0.000191017	MI24-k9ac_peaks_unique	72.4609	37.8203
chr1	160080323	160081236	702	0.42313	5.78528	0.012071	MI24-k9ac_peaks_unique	63.8602	47.6272
chr1	160202941	160203280	248	0.85965	5.27272	0.00168099	MI24-k9ac_peaks_unique	52.0759	28.6983
chr1	160203704	160204074	200	0.51742	5.62404	0.00793454	MI24-k9ac_peaks_unique	59.0044	41.2216
chr1	160250655	160251081	303	0.32733	5.47437	0.0241817	MI24-k9ac_peaks_unique	49.7987	39.69
chr1	160351631	160352458	438	0.2007	5.74178	0.0306631	MI24-k9ac_peaks_unique	57.3662	49.916
chr1	160531274	160531872	420	-0.16545	5.34084	0.037939	MI24-k9ac_peaks_unique	38.2693	42.9196
chr1	160740693	160740953	151	0.60705	5.06978	0.0115339	MI24-k9ac_peaks_unique	41.4501	27.2136
chr1	160743716	160744247	113	0.25922	5.59337	0.0267103	MI24-k9ac_peaks_unique	52.8188	44.1322
chr1	160903759	160904278	50	0.19078	5.14616	0.039655	MI24-k9ac_peaks_unique	37.8324	33.1462
chr1	160912819	160913162	18	0.15721	5.64053	0.0332952	MI24-k9ac_peaks_unique	52.6782	47.2396
chr1	160916999	160917277	165	-0.04393	5.64602	0.0390143	MI24-k9ac_peaks_unique	49.3184	50.8433
chr1	160917624	160917955	158	0.17312	5.76417	0.0305077	MI24-k9ac_peaks_unique	57.7092	51.1836
chr1	160918135	160918610	285	-0.12488	5.87284	0.0331033	MI24-k9ac_peaks_unique	56.1183	61.1924
chr1	160924645	160924974	150	-0.01449	5.69857	0.0390256	MI24-k9ac_peaks_unique	51.6725	52.1941
chr1	160927589	160927935	129	-0.03675	5.63134	0.0397946	MI24-k9ac_peaks_unique	48.9408	50.2035
chr1	160929232	160929632	109	0.1285	5.31854	0.0402809	MI24-k9ac_peaks_unique	41.7236	38.168
chr1	160935766	160936168	160	0.31666	5.44494	0.0241515	MI24-k9ac_peaks_unique	48.613	39.0327
chr1	161025402	161026006	327	-0.12193	5.69334	0.0361621	MI24-k9ac_peaks_unique	49.6037	53.9782
chr1	161029184	161029501	175	0.16409	5.43171	0.0369984	MI24-k9ac_peaks_unique	45.6884	40.7765
chr1	161031829	161032208	181	0.39339	5.62337	0.0171391	MI24-k9ac_peaks_unique	56.4955	43.0122
chr1	161073225	161073564	129	0.10528	6.32035	0.0281583	MI24-k9ac_peaks_unique	82.8822	77.0493
chr1	161073778	161075373	203	0.37392	5.96324	0.012912	MI24-k9ac_peaks_unique	71.0223	54.8067
chr1	161126615	161127066	230	0.31723	5.42127	0.0241136	MI24-k9ac_peaks_unique	47.8314	38.3899
chr1	161127265	161127722	452	0.56331	5.60282	0.00650632	MI24-k9ac_peaks_unique	59.075	39.9789
chr1	161494128	161494491	61	0.25338	5.2608	0.0330876	MI24-k9ac_peaks_unique	41.8597	35.1173
chr1	161687735	161688156	71	0.14387	5.22715	0.0432725	MI24-k9ac_peaks_unique	39.3716	35.6348
chr1	161712871	161713223	16	0.02412	5.02764	0.0489207	MI24-k9ac_peaks_unique	32.8928	32.3475
chr1	161727409	161727676	201	0.08637	4.94513	0.0488849	MI24-k9ac_peaks_unique	31.7419	29.8973
chr1	161767259	161767541	214	-0.20727	5.25216	0.0360956	MI24-k9ac_peaks_unique	35.4699	40.9501
chr1	161863942	161864632	215	0.11446	5.61726	0.0370754	MI24-k9ac_peaks_unique	51.073	47.1776
chr1	161868569	161868906	227	0.54574	5.47144	0.00859335	MI24-k9ac_peaks_unique	53.6055	36.7219
chr1	161869178	161869497	123	0.5821	5.56545	0.00633062	MI24-k9ac_peaks_unique	57.9405	38.7037
chr1	161971125	161971600	337	0.05828	5.73818	0.0379415	MI24-k9ac_peaks_unique	54.4674	52.3109
chr1	161974607	161975371	108	0.15295	5.57741	0.0358371	MI24-k9ac_peaks_unique	50.3488	45.2842
chr1	161976026	161976795	740	0.33474	6.02684	0.0148086	MI24-k9ac_peaks_unique	73.2222	58.0599
chr1	161977112	161978117	281	0.33313	6.0424	0.0148866	MI24-k9ac_peaks_unique	73.975	58.7222
chr1	162008479	162008989	453	0.72614	4.95794	0.00679386	MI24-k9ac_peaks_unique	39.9746	24.1654
chr1	162011831	162012108	35	1.05464	4.32193	0.00445533	MI24-k9ac_peaks_unique	28.825	13.8769
chr1	162037792	162039181	1165	0.74573	5.83682	0.000801579	MI24-k9ac_peaks_unique	74.0119	44.1382
chr1	162039443	162040066	342	0.70969	5.53514	0.00252732	MI24-k9ac_peaks_unique	59.301	36.2597
chr1	162132532	162132824	211	0.69366	4.60837	0.013503	MI24-k9ac_peaks_unique	31.0216	19.1801
chr1	162164171	162164535	165	0.43545	5.13515	0.0202962	MI24-k9ac_peaks_unique	40.8673	30.2199
chr1	162207179	162207865	470	0.425	5.6186	0.0129295	MI24-k9ac_peaks_unique	56.9293	42.4032
chr1	162219758	162221357	898	0.668	5.85777	0.001705	MI24-k9ac_peaks_unique	73.0985	46.0066
chr1	162221624	162222252	195	0.61528	5.72218	0.00409593	MI24-k9ac_peaks_unique	65.3366	42.652
chr1	162225654	162226024	120	0.48001	5.35777	0.0159017	MI24-k9ac_peaks_unique	48.4282	34.7217
chr1	162312640	162313686	878	0.59346	5.73227	0.00409593	MI24-k9ac_peaks_unique	65.2995	43.2773
chr1	162358081	162358432	199	0.22111	5.39293	0.0351105	MI24-k9ac_peaks_unique	45.3643	38.9183
chr1	162389729	162390204	301	-0.00251	5.29483	0.0450268	MI24-k9ac_peaks_unique	39.2216	39.2899
chr1	162551461	162551860	37	0.18521	5.397	0.0373049	MI24-k9ac_peaks_unique	44.9299	39.5168
chr1	162625113	162625521	208	0.24565	5.40629	0.0324391	MI24-k9ac_peaks_unique	46.1774	38.9477
chr1	162664740	162665296	424	-0.02632	5.84674	0.0369611	MI24-k9ac_peaks_unique	57.0273	58.0772
chr1	162734295	162734880	395	-0.23921	5.91585	0.0239942	MI24-k9ac_peaks_unique	55.5704	65.5923
chr1	162736146	162736888	185	0.0864	5.73533	0.0369068	MI24-k9ac_peaks_unique	54.8922	51.7013
chr1	162860272	162860813	82	-0.15633	6.01809	0.0290327	MI24-k9ac_peaks_unique	61.3897	68.4157
chr1	162860987	162861716	587	-0.27692	6.07384	0.0183948	MI24-k9ac_peaks_unique	61.1966	74.1462
chr1	162891786	162892499	515	0.76977	5.2238	0.00348335	MI24-k9ac_peaks_unique	48.7958	28.6193
chr1	163150248	163150574	176	-0.0996	5.21836	0.0432725	MI24-k9ac_peaks_unique	35.9659	38.5367
chr1	163284391	163285365	49	0.16768	5.64623	0.0332952	MI24-k9ac_peaks_unique	53.079	47.2548
chr1	163383868	163384224	233	0.03078	5.33621	0.0439217	MI24-k9ac_peaks_unique	40.8312	39.9693
chr1	163908060	163908431	315	0.6536	5.2539	0.00568947	MI24-k9ac_peaks_unique	47.8584	30.4232
chr1	163910101	163910549	259	0.0733	5.53405	0.0393285	MI24-k9ac_peaks_unique	47.5278	45.1733
chr1	163990338	163991027	158	0.56824	5.35163	0.00954102	MI24-k9ac_peaks_unique	49.7199	33.533
chr1	163991514	163992271	151	0.30892	5.83809	0.0178895	MI24-k9ac_peaks_unique	63.6704	51.3976
chr1	164048739	164049249	250	0.68429	5.46896	0.00371635	MI24-k9ac_peaks_unique	56.1457	34.9402
chr1	164061431	164061883	233	0.63228	5.49301	0.00474866	MI24-k9ac_peaks_unique	56.0697	36.1737
chr1	164062222	164065049	974	1.19239	5.57709	1.57572e-05	MI24-k9ac_peaks_unique	72.1679	31.579
chr1	164087353	164087685	206	0.48564	5.06914	0.0168889	MI24-k9ac_peaks_unique	39.7246	28.3705
chr1	164135364	164136230	212	0.59452	5.68861	0.00478509	MI24-k9ac_peaks_unique	63.3762	41.9719
chr1	164136384	164136684	176	0.27507	5.97773	0.0201042	MI24-k9ac_peaks_unique	69.3231	57.2893
chr1	164136934	164137465	168	0.11993	5.67878	0.0364591	MI24-k9ac_peaks_unique	53.3991	49.1396
chr1	164138193	164138811	248	0.57727	5.63369	0.00558344	MI24-k9ac_peaks_unique	60.6453	40.6464
chr1	164139130	164139714	208	0.84309	5.68316	0.000422287	MI24-k9ac_peaks_unique	68.8176	38.3622
chr1	164151693	164151980	221	1.1668	4.9557	0.000439537	MI24-k9ac_peaks_unique	46.4981	20.7106
chr1	164184084	164184789	556	0.07293	5.61441	0.0393927	MI24-k9ac_peaks_unique	50.2439	47.7671
chr1	164302164	164302427	223	0.00495	5.57741	0.040611	MI24-k9ac_peaks_unique	47.8314	47.6675
chr1	164308568	164308932	234	0.06684	6.19468	0.0318645	MI24-k9ac_peaks_unique	74.9626	71.5689
chr1	164319704	164320233	297	0.70291	5.21914	0.00437652	MI24-k9ac_peaks_unique	47.5243	29.1957
[truncated: 81,045 more rows]
