# Supplementary material for: The Regulatory Role of Histone Modification on Gene Expression in the Early Stage of Myocardial Infarction
Source: Front Cardiovasc Med. 2020 Nov 30;7:594325. doi: 10.3389/fcvm.2020.594325 (PMC7734124; doi:10.3389/fcvm.2020.594325)
Supplement: Supplementary file 5 [file Table_5.XLSX]

## Sheet: H3K9me3
Supplemental Table 7. Lists of H3K9me3 peaks of MI vs Sham group
chr	start	end	summit	M_value	A_value	P_value	Peak_Group	normalized_read_density_in_MI24-k9me3_peaks	normalized_read_density_in_Sham-k9me3_peaks
chr1	3020643	3021350	557	0.31574	5.44017	0.026896	MI24-k9me3_peaks_unique	48.4371	38.9162
chr1	3045116	3045628	135	0.19436	4.87619	0.0455404	MI24-k9me3_peaks_unique	31.4148	27.4552
chr1	3052398	3052793	223	0.59246	5.22689	0.00854842	MI24-k9me3_peaks_unique	45.9859	30.4984
chr1	3137959	3138252	147	0.69	4.92275	0.00849232	MI24-k9me3_peaks_unique	38.5257	23.8803
chr1	3176538	3177069	373	0.01648	5.37619	0.0433988	MI24-k9me3_peaks_unique	41.771	41.2966
chr1	3232614	3233292	433	0.50064	5.83533	0.00663318	MI24-k9me3_peaks_unique	67.9146	48.0016
chr1	3233610	3233936	81	0.49884	5.88796	0.00690692	MI24-k9me3_peaks_unique	70.394	49.8161
chr1	3242289	3242664	26	-0.05035	5.08995	0.0468241	MI24-k9me3_peaks_unique	33.4695	34.6582
chr1	3274157	3274627	242	0.67702	5.37932	0.00421776	MI24-k9me3_peaks_unique	52.6306	32.9181
chr1	3279348	3279671	217	-0.14969	5.64616	0.0350294	MI24-k9me3_peaks_unique	47.5481	52.7466
chr1	3349143	3349464	279	-0.25891	5.08182	0.0371218	MI24-k9me3_peaks_unique	30.9607	37.0468
chr1	3430141	3430655	319	0.60034	5.1427	0.0121373	MI24-k9me3_peaks_unique	43.4978	28.6911
chr1	3532896	3533152	185	0.36426	5.46463	0.0214948	MI24-k9me3_peaks_unique	50.1007	38.9216
chr1	3620132	3620496	202	0.25359	5.13922	0.0368624	MI24-k9me3_peaks_unique	38.4794	32.2768
chr1	3700227	3700654	235	0.07695	5.5084	0.0397146	MI24-k9me3_peaks_unique	46.7494	44.3212
chr1	3749948	3750206	110	0.64983	4.97345	0.0108702	MI24-k9me3_peaks_unique	39.352	25.0812
chr1	3772252	3772616	133	0.21524	5.24868	0.0360956	MI24-k9me3_peaks_unique	40.9644	35.2869
chr1	3847669	3848171	292	-0.23005	5.68602	0.0287653	MI24-k9me3_peaks_unique	47.5375	55.7556
chr1	3977423	3977788	147	0.31451	5.16993	0.0301988	MI24-k9me3_peaks_unique	40.146	32.2824
chr1	4112544	4112915	129	0.53335	4.6496	0.0254145	MI24-k9me3_peaks_unique	30.1958	20.8637
chr1	4440373	4440660	81	0.2908	4.95607	0.0379054	MI24-k9me3_peaks_unique	34.3317	28.0644
chr1	4681861	4682117	106	0.00947	4.71836	0.055058	MI24-k9me3_peaks_unique	26.4115	26.2387
chr1	4715726	4716501	525	0.14786	5.42118	0.0391247	MI24-k9me3_peaks_unique	45.1017	40.7083
chr1	4921858	4922265	224	-0.2203	5.27777	0.0358449	MI24-k9me3_peaks_unique	35.9425	41.8722
chr1	5119402	5119668	111	0.07311	4.93634	0.0504618	MI24-k9me3_peaks_unique	31.4044	29.8526
chr1	5173340	5173895	372	0.52322	5.5222	0.00879482	MI24-k9me3_peaks_unique	55.0935	38.335
chr1	5189343	5189852	235	0.21972	5.27537	0.0358449	MI24-k9me3_peaks_unique	41.7942	35.89
chr1	5256031	5256297	117	-0.06549	5.00509	0.0481681	MI24-k9me3_peaks_unique	31.3924	32.8503
chr1	5355799	5356232	133	-0.03713	5.43112	0.0424067	MI24-k9me3_peaks_unique	42.5933	43.7037
chr1	5423490	5423750	87	-0.12367	5.19616	0.0437871	MI24-k9me3_peaks_unique	35.1225	38.2661
chr1	5425107	5425367	115	0.21127	5.14458	0.039655	MI24-k9me3_peaks_unique	38.0603	32.8756
chr1	5433231	5433713	176	-0.21617	4.98109	0.0411731	MI24-k9me3_peaks_unique	29.3036	34.0404
chr1	5435417	5435685	184	0.0607	5.21927	0.0450034	MI24-k9me3_peaks_unique	38.0446	36.4771
chr1	5444661	5444986	196	0.54457	4.81263	0.0184223	MI24-k9me3_peaks_unique	33.94	23.2691
chr1	5471485	5471741	163	0.0607	5.21927	0.0450034	MI24-k9me3_peaks_unique	38.0446	36.4771
chr1	5486473	5486747	78	0.31801	5.46352	0.0268685	MI24-k9me3_peaks_unique	49.2662	39.5201
chr1	5487145	5487500	225	0.30079	5.41009	0.0269175	MI24-k9me3_peaks_unique	47.1925	38.3112
chr1	5489042	5489378	147	0.17048	5.47473	0.0366985	MI24-k9me3_peaks_unique	47.1756	41.9178
chr1	5527223	5527518	82	0.34169	5.15644	0.0301988	MI24-k9me3_peaks_unique	40.1488	31.6821
chr1	5739054	5739310	249	0.20615	5.11531	0.040022	MI24-k9me3_peaks_unique	37.2298	32.2725
chr1	5746560	5747290	578	-0.02152	5.75951	0.0379513	MI24-k9me3_peaks_unique	53.7708	54.5789
chr1	5747788	5748329	80	0.04897	5.77897	0.0372736	MI24-k9me3_peaks_unique	55.8488	53.9849
chr1	5804657	5805057	198	0.03106	5.42509	0.0428942	MI24-k9me3_peaks_unique	43.43	42.505
chr1	5810953	5811414	163	0.2943	5.55777	0.0267562	MI24-k9me3_peaks_unique	52.1617	42.5362
chr1	5825117	5825616	322	-0.10753	5.27091	0.0427754	MI24-k9me3_peaks_unique	37.1978	40.0762
chr1	5842709	5843041	137	0.30566	5.21836	0.030143	MI24-k9me3_peaks_unique	41.3894	33.487
chr1	5983475	5983731	86	-0.18556	5.20972	0.0415416	MI24-k9me3_peaks_unique	34.7018	39.465
chr1	5988922	5989178	52	0.39187	5.00701	0.0266362	MI24-k9me3_peaks_unique	36.8335	28.0723
chr1	6006221	6006632	217	0.66614	4.71653	0.0144424	MI24-k9me3_peaks_unique	33.1193	20.8715
chr1	6150698	6150964	29	0.41521	4.74743	0.0301406	MI24-k9me3_peaks_unique	31.018	23.2607
chr1	6163680	6163983	55	0.24452	5.51205	0.0293915	MI24-k9me3_peaks_unique	49.6703	41.9265
chr1	6165402	6165801	187	-0.17839	5.09876	0.0429221	MI24-k9me3_peaks_unique	32.2129	36.4527
chr1	6166671	6167432	602	0.2746	5.48505	0.0294898	MI24-k9me3_peaks_unique	49.2602	40.7224
chr1	6253451	6253975	200	0.259	4.84413	0.0423997	MI24-k9me3_peaks_unique	31.4204	26.257
chr1	6332932	6333232	201	0.53944	5.20017	0.0124177	MI24-k9me3_peaks_unique	44.3201	30.4939
chr1	6424834	6425614	100	0.4685	5.4248	0.0140363	MI24-k9me3_peaks_unique	50.5294	36.5184
chr1	6433621	6433960	122	0.0108	5.74348	0.0382995	MI24-k9me3_peaks_unique	53.7756	53.3745
chr1	6434183	6434583	187	-0.05699	5.53598	0.0405972	MI24-k9me3_peaks_unique	45.4902	47.3232
chr1	6568481	6568794	242	-0.11819	5.24367	0.0432725	MI24-k9me3_peaks_unique	36.3674	39.4722
chr1	6627104	6627578	245	-0.10753	5.27091	0.0427754	MI24-k9me3_peaks_unique	37.1978	40.0762
chr1	6694593	6694942	151	-0.10979	5.45307	0.0387602	MI24-k9me3_peaks_unique	42.1709	45.5054
chr1	6916243	6916609	16	-0.05443	4.90085	0.0512891	MI24-k9me3_peaks_unique	29.3164	30.4436
chr1	6917460	6917725	135	-0.03822	5.28398	0.0450268	MI24-k9me3_peaks_unique	38.4489	39.4811
chr1	6988196	6988490	221	0.13247	4.90689	0.0496346	MI24-k9me3_peaks_unique	31.4094	28.6538
chr1	7061514	7061830	114	0.21651	5.47701	0.0321112	MI24-k9me3_peaks_unique	48.0101	41.3196
chr1	7126155	7126745	443	0.0204	5.17492	0.0468528	MI24-k9me3_peaks_unique	36.3812	35.8704
chr1	7236880	7237185	220	0.13725	5.37242	0.0413803	MI24-k9me3_peaks_unique	43.4428	39.5004
chr1	7282572	7283053	381	0.00879	5.35109	0.0439217	MI24-k9me3_peaks_unique	40.9413	40.6926
chr1	7293418	7293811	64	-0.1962	5.33089	0.037939	MI24-k9me3_peaks_unique	37.6034	43.0813
chr1	7329667	7329936	28	0.26399	4.87932	0.0419826	MI24-k9me3_peaks_unique	32.252	26.8588
chr1	7330614	7330923	111	-0.06129	5.05915	0.0482013	MI24-k9me3_peaks_unique	32.6386	34.055
chr1	7354785	7355082	216	0.32154	5.72676	0.0196966	MI24-k9me3_peaks_unique	59.2002	47.3729
chr1	7368180	7368436	73	0.26907	5.14702	0.0335542	MI24-k9me3_peaks_unique	38.8961	32.2781
chr1	7483038	7483599	144	0.36585	5.29972	0.0239471	MI24-k9me3_peaks_unique	44.7137	34.6983
chr1	7484625	7484907	111	0.16751	5.06866	0.0429221	MI24-k9me3_peaks_unique	35.5657	31.6669
chr1	7581287	7581615	127	0.07845	5.12958	0.0461929	MI24-k9me3_peaks_unique	35.9721	34.0682
chr1	7606546	7607842	1062	0.34155	5.73685	0.0175628	MI24-k9me3_peaks_unique	60.0305	47.3757
chr1	7611936	7612502	85	0.11508	5.74618	0.0355887	MI24-k9me3_peaks_unique	55.8591	51.5764
chr1	7626703	7627356	215	0.60317	5.11351	0.00977724	MI24-k9me3_peaks_unique	42.6684	28.0888
chr1	7639057	7639627	362	0.02943	5.25042	0.0456115	MI24-k9me3_peaks_unique	38.456	37.6794
chr1	7706245	7706760	143	-0.11417	5.41208	0.0409444	MI24-k9me3_peaks_unique	40.9274	44.2979
chr1	7707036	7707516	224	0.27742	5.50771	0.0268358	MI24-k9me3_peaks_unique	50.0889	41.3266
chr1	7711754	7712252	298	0.33075	5.93706	0.0162978	MI24-k9me3_peaks_unique	68.7094	54.6324
chr1	7714052	7714371	222	0.16129	5.24593	0.0411089	MI24-k9me3_peaks_unique	40.129	35.8844
chr1	7719103	7719916	55	0.14985	5.48496	0.0384054	MI24-k9me3_peaks_unique	47.1728	42.519
chr1	7740376	7740824	93	0.42567	5.08465	0.0232951	MI24-k9me3_peaks_unique	39.328	29.2794
chr1	7754703	7754959	191	-0.06056	5.18179	0.0462197	MI24-k9me3_peaks_unique	35.5434	37.0672
chr1	7788660	7789171	165	0.36049	5.21979	0.0269134	MI24-k9me3_peaks_unique	42.2253	32.8893
chr1	7795631	7796473	269	0.70246	5.44409	0.00285873	MI24-k9me3_peaks_unique	55.5348	34.1274
chr1	7800322	7800597	202	0.36585	5.29972	0.0239471	MI24-k9me3_peaks_unique	44.7137	34.6983
chr1	7804049	7804405	108	0.14029	5.2109	0.0415416	MI24-k9me3_peaks_unique	38.8824	35.2794
chr1	7830753	7831138	303	-0.07963	5.2409	0.044442	MI24-k9me3_peaks_unique	36.786	38.8735
chr1	7841807	7842210	110	0.83415	4.88202	0.00480058	MI24-k9me3_peaks_unique	39.3719	22.0842
chr1	7843570	7844063	358	0.30079	5.41009	0.0269175	MI24-k9me3_peaks_unique	47.1925	38.3112
chr1	7844273	7844688	356	0.637	5.30528	0.00748991	MI24-k9me3_peaks_unique	49.309	31.7081
chr1	7844842	7845227	175	0.68062	5.18316	0.00674875	MI24-k9me3_peaks_unique	45.9971	28.6974
chr1	7868134	7868453	66	-0.34738	5.51309	0.0190846	MI24-k9me3_peaks_unique	40.4874	51.51
chr1	7887817	7888398	352	0.38446	5.40609	0.0213097	MI24-k9me3_peaks_unique	48.4465	37.1132
chr1	7888867	7889239	56	0.33829	5.42899	0.0241136	MI24-k9me3_peaks_unique	48.4403	38.3152
chr1	7921760	7922101	8	0.06171	5.12114	0.0461929	MI24-k9me3_peaks_unique	35.5554	34.0666
chr1	7934608	7934900	147	0.17795	5.39293	0.0373049	MI24-k9me3_peaks_unique	44.6908	39.5048
chr1	7943135	7943438	226	-0.13304	5.86926	0.0331033	MI24-k9me3_peaks_unique	55.8212	61.2136
chr1	7949293	7949549	88	0.27585	5.30367	0.0329273	MI24-k9me3_peaks_unique	43.4594	35.8959
chr1	7978889	7979145	246	0.64791	4.70734	0.0144424	MI24-k9me3_peaks_unique	32.7017	20.8704
chr1	7982070	7982911	667	0.70789	5.10305	0.00622188	MI24-k9me3_peaks_unique	43.9258	26.892
chr1	7989225	7989596	212	0.47063	5.10731	0.0171517	MI24-k9me3_peaks_unique	40.578	29.2831
chr1	8043154	8044015	375	-0.04094	5.70097	0.0382893	MI24-k9me3_peaks_unique	51.2862	52.7625
chr1	8065783	8066363	342	0.27523	5.39721	0.0297676	MI24-k9me3_peaks_unique	46.3605	38.3086
chr1	8088422	8088933	187	0.23333	5.10183	0.040022	MI24-k9me3_peaks_unique	37.2326	31.6726
chr1	8104798	8105113	93	0.23588	5.20893	0.0363489	MI24-k9me3_peaks_unique	40.1373	34.0832
chr1	8107417	8108682	758	0.33207	5.49248	0.0215738	MI24-k9me3_peaks_unique	50.5106	40.1254
chr1	8117046	8117484	84	0.21127	5.14458	0.039655	MI24-k9me3_peaks_unique	38.0603	32.8756
chr1	8123394	8124454	176	-0.12526	5.75439	0.0355887	MI24-k9me3_peaks_unique	51.6881	56.3764
chr1	8134886	8135196	225	0.11868	4.9881	0.0466629	MI24-k9me3_peaks_unique	33.0697	30.4582
chr1	8139816	8140228	354	0.24332	5.42587	0.0322752	MI24-k9me3_peaks_unique	46.7706	39.5117
chr1	8141143	8141431	171	0.11822	5.17492	0.0437871	MI24-k9me3_peaks_unique	37.6357	34.6747
chr1	8155196	8155642	263	0.08428	5.84445	0.0357082	MI24-k9me3_peaks_unique	59.1616	55.8045
chr1	8163278	8163732	205	0.04355	5.79231	0.0376125	MI24-k9me3_peaks_unique	56.2619	54.5889
chr1	8164228	8164642	171	0.34504	5.36258	0.0269326	MI24-k9me3_peaks_unique	46.3694	36.506
chr1	8178547	8178824	150	-0.10896	5.69937	0.0361621	MI24-k9me3_peaks_unique	50.0358	53.9612
chr1	8180374	8181105	316	0.29097	5.71136	0.0219264	MI24-k9me3_peaks_unique	57.9543	47.3691
chr1	8187294	8188021	295	0.68036	5.08918	0.00771162	MI24-k9me3_peaks_unique	43.0924	26.89
chr1	8188971	8189717	500	-0.07661	5.88337	0.0342648	MI24-k9me3_peaks_unique	57.4831	60.618
chr1	8191125	8191646	182	-0.15863	6.0434	0.0272425	MI24-k9me3_peaks_unique	62.4264	69.682
chr1	8194049	8194359	136	-0.07321	5.49052	0.0410239	MI24-k9me3_peaks_unique	43.8321	46.1138
chr1	8220280	8220677	179	0.27396	5.56785	0.0267562	MI24-k9me3_peaks_unique	52.1585	43.1375
chr1	8232733	8233124	299	0.04489	5.2113	0.0450034	MI24-k9me3_peaks_unique	37.6283	36.4755
chr1	8245233	8245489	21	-0.07345	5.22147	0.0450034	MI24-k9me3_peaks_unique	36.3717	38.2714
chr1	8248883	8249610	224	0.38077	5.75662	0.0136666	MI24-k9me3_peaks_unique	61.6917	47.3809
chr1	8255398	8255714	106	-0.01601	5.27296	0.0450268	MI24-k9me3_peaks_unique	38.4511	38.8802
chr1	8291578	8291834	167	0.15862	4.95006	0.0444408	MI24-k9me3_peaks_unique	32.6581	29.2578
chr1	8294396	8294809	169	0.37459	5.22689	0.0237839	MI24-k9me3_peaks_unique	42.6415	32.8904
chr1	8367222	8367603	199	0.40678	4.98325	0.0265338	MI24-k9me3_peaks_unique	36.4195	27.4714
chr1	8373086	8373369	145	0.38988	5.2608	0.0208109	MI24-k9me3_peaks_unique	43.8876	33.4947
chr1	8381522	8382006	150	0.22542	5.22895	0.0360956	MI24-k9me3_peaks_unique	40.5508	34.685
chr1	8410773	8411122	230	0.36786	4.60716	0.0346833	MI24-k9me3_peaks_unique	27.6861	21.4548
chr1	8423499	8423784	112	0.0251	4.94094	0.0504618	MI24-k9me3_peaks_unique	30.9848	30.4504
chr1	8509689	8510166	316	0.21972	5.27537	0.0358449	MI24-k9me3_peaks_unique	41.7942	35.89
chr1	8513451	8513717	132	-0.071	5.15289	0.0468528	MI24-k9me3_peaks_unique	34.7127	36.4637
chr1	8514669	8515504	47	0.23799	5.30862	0.0329273	MI24-k9me3_peaks_unique	43.0403	36.495
chr1	8523741	8524025	66	-0.09154	5.27897	0.0439011	MI24-k9me3_peaks_unique	37.6141	40.078
chr1	8613583	8614043	59	0.50308	4.99982	0.0196267	MI24-k9me3_peaks_unique	38.0905	26.8766
chr1	8618410	8618822	30	0.33647	4.91585	0.0342371	MI24-k9me3_peaks_unique	33.9205	26.8642
chr1	8629382	8629737	156	-0.07985	5.40959	0.0409444	MI24-k9me3_peaks_unique	41.3457	43.6986
chr1	8635835	8636846	659	0.33009	5.46961	0.0241817	MI24-k9me3_peaks_unique	49.6821	39.5215
chr1	8639646	8639982	221	0.07261	5.40448	0.0423895	MI24-k9me3_peaks_unique	43.435	41.303
chr1	8647093	8647359	151	0.21922	4.92	0.0415737	MI24-k9me3_peaks_unique	32.6636	28.059
chr1	8664225	8664878	348	-0.00186	5.46869	0.0424067	MI24-k9me3_peaks_unique	44.2547	44.3118
chr1	8668444	8668898	230	-0.14159	5.61681	0.035293	MI24-k9me3_peaks_unique	46.7215	51.5394
chr1	8672913	8673213	172	-0.11791	5.17616	0.0437871	MI24-k9me3_peaks_unique	34.7082	37.664
chr1	8683691	8684011	174	0.23396	5.28255	0.0358449	MI24-k9me3_peaks_unique	42.2105	35.8915
chr1	8726117	8726429	200	0.05337	5.0912	0.0468241	MI24-k9me3_peaks_unique	34.7246	33.4635
chr1	8727298	8727712	195	0.2186	5.34576	0.0353523	MI24-k9me3_peaks_unique	43.8669	37.6992
chr1	8730694	8731067	139	0.12429	5.47208	0.0401123	MI24-k9me3_peaks_unique	46.3413	42.516
chr1	8744209	8744504	149	0.00083	5.32553	0.0444639	MI24-k9me3_peaks_unique	40.1115	40.0885
chr1	8776822	8777210	187	0.637	5.30528	0.00748991	MI24-k9me3_peaks_unique	49.309	31.7081
chr1	8833043	8833404	126	0.15095	5.37932	0.0394993	MI24-k9me3_peaks_unique	43.8588	39.5018
chr1	8879744	8880242	361	0.17204	5.29903	0.0382669	MI24-k9me3_peaks_unique	41.789	37.0913
chr1	8897557	8897814	110	0.47127	4.98379	0.0229481	MI24-k9me3_peaks_unique	37.2566	26.8743
chr1	8985294	8985834	310	0.00083	5.32553	0.0444639	MI24-k9me3_peaks_unique	40.1115	40.0885
chr1	9005919	9006500	72	-0.03822	5.28398	0.0450268	MI24-k9me3_peaks_unique	38.4489	39.4811
chr1	9049318	9050673	104	-0.12458	5.60837	0.0370754	MI24-k9me3_peaks_unique	46.7236	50.9376
chr1	9058218	9059114	124	0.17412	5.43441	0.0369984	MI24-k9me3_peaks_unique	45.9333	40.7111
chr1	9072699	9073388	219	0.03602	5.08245	0.0482013	MI24-k9me3_peaks_unique	34.3077	33.4617
chr1	9082188	9082527	202	0.19044	5.18602	0.0392961	MI24-k9me3_peaks_unique	38.8877	34.0787
chr1	9089448	9089789	195	0.06544	4.71313	0.0540384	MI24-k9me3_peaks_unique	26.8314	25.6415
chr1	9093748	9094549	607	0.48395	5.20044	0.0176251	MI24-k9me3_peaks_unique	43.4841	31.0919
chr1	9175595	9175863	125	0.54257	5.14357	0.0121373	MI24-k9me3_peaks_unique	42.6613	29.289
chr1	9236899	9237167	138	0.12343	5.36545	0.0398846	MI24-k9me3_peaks_unique	43.0268	39.4988
chr1	9240867	9241185	126	0.07695	5.5084	0.0397146	MI24-k9me3_peaks_unique	46.7494	44.3212
chr1	9245487	9246183	153	0.01379	5.24254	0.0456115	MI24-k9me3_peaks_unique	38.0397	37.6779
chr1	10197587	10197883	170	-0.23825	5.18316	0.0366046	MI24-k9me3_peaks_unique	33.4523	39.4591
chr1	10358582	10358885	211	0.25604	5.43229	0.0322752	MI24-k9me3_peaks_unique	47.1868	39.5134
chr1	10359083	10359684	253	0.2031	5.59151	0.0314588	MI24-k9me3_peaks_unique	51.7347	44.941
chr1	10382699	10383176	319	0.46923	5.32653	0.0157008	MI24-k9me3_peaks_unique	47.2141	34.1051
chr1	10467510	10467767	146	-0.41624	5.57646	0.014735	MI24-k9me3_peaks_unique	41.3077	55.1229
chr1	10468669	10469163	421	0.04477	5.1126	0.0475127	MI24-k9me3_peaks_unique	35.1386	34.0649
chr1	10730536	10730967	197	0.21651	5.47701	0.0321112	MI24-k9me3_peaks_unique	48.0101	41.3196
chr1	10805339	10805987	170	0.42845	5.20017	0.0206545	MI24-k9me3_peaks_unique	42.6477	31.6898
chr1	10823900	10824156	213	0.13404	5.18289	0.0437871	MI24-k9me3_peaks_unique	38.0523	34.6761
chr1	10883473	10883797	179	-0.16533	5.12899	0.0424476	MI24-k9me3_peaks_unique	33.0442	37.0565
chr1	10891635	10891996	254	-0.22176	4.89964	0.0449814	MI24-k9me3_peaks_unique	27.6414	32.2342
chr1	10923356	10923621	254	0.01158	5.47546	0.0419356	MI24-k9me3_peaks_unique	44.6705	44.3134
chr1	10979935	10980280	191	0.55693	5.345	0.0113584	MI24-k9me3_peaks_unique	49.2983	33.5104
chr1	10980510	10980845	293	0.10754	5.40085	0.0409444	MI24-k9me3_peaks_unique	43.8535	40.7035
chr1	11048630	11049265	264	0.12717	5.53372	0.0380599	MI24-k9me3_peaks_unique	48.4124	44.3276
chr1	11049577	11050353	570	0.07176	5.44561	0.0414644	MI24-k9me3_peaks_unique	44.6779	42.51
chr1	11191730	11192069	247	1.62521	4.31148	9.4792e-05	MI24-k9me3_peaks_unique	34.8741	11.3049
chr1	11263200	11263796	345	0.2792	5.61034	0.0242371	MI24-k9me3_peaks_unique	53.8151	44.3462
chr1	11276234	11276595	254	0.69011	4.80942	0.00975214	MI24-k9me3_peaks_unique	35.6165	22.0754
chr1	11368483	11368902	224	-0.18033	5.47382	0.0366985	MI24-k9me3_peaks_unique	41.7486	47.3071
chr1	11369450	11369994	361	0.12587	5.32193	0.0402809	MI24-k9me3_peaks_unique	41.7836	38.2926
chr1	11487220	11488055	616	0.46905	5.35174	0.0159017	MI24-k9me3_peaks_unique	48.0434	34.7084
chr1	11615713	11616322	298	0.15862	4.95006	0.0444408	MI24-k9me3_peaks_unique	32.6581	29.2578
chr1	11619725	11620024	123	0.59764	5.31263	0.00748991	MI24-k9me3_peaks_unique	48.8894	32.3078
chr1	11620206	11620476	144	0.63096	5.12751	0.00799956	MI24-k9me3_peaks_unique	43.5014	28.0909
chr1	11624089	11624553	250	0.3989	5.15757	0.0235698	MI24-k9me3_peaks_unique	40.9849	31.0844
chr1	11624892	11625621	393	0.41975	5.37619	0.018552	MI24-k9me3_peaks_unique	48.0367	35.91
chr1	11626185	11627091	406	0.15163	5.54605	0.036118	MI24-k9me3_peaks_unique	49.2436	44.3307
chr1	11728497	11728754	130	-0.01416	5.31797	0.0444639	MI24-k9me3_peaks_unique	39.6951	40.0866
chr1	11777826	11778198	204	0.37618	5.2539	0.0237839	MI24-k9me3_peaks_unique	43.4713	33.4935
chr1	11778378	11778663	248	0.53796	5.22766	0.0126848	MI24-k9me3_peaks_unique	45.1496	31.0965
chr1	11781847	11782109	127	-0.27582	5.63134	0.0242371	MI24-k9me3_peaks_unique	45.0492	54.5403
chr1	11805460	11805810	103	0.4553	5.00771	0.0196267	MI24-k9me3_peaks_unique	37.6704	27.4752
chr1	11858711	11859174	241	0.14212	5.50141	0.0364051	MI24-k9me3_peaks_unique	47.5862	43.1219
chr1	11890064	11890348	42	0.18425	5.07709	0.0429221	MI24-k9me3_peaks_unique	35.9823	31.6682
chr1	11890979	11891544	215	0.13166	5.3474	0.0398846	MI24-k9me3_peaks_unique	42.6132	38.8965
chr1	11915611	11915867	196	-0.16336	5.1987	0.0415416	MI24-k9me3_peaks_unique	34.7038	38.8645
chr1	11950355	11950796	281	0.30311	5.31741	0.0299339	MI24-k9me3_peaks_unique	44.2917	35.8986
chr1	12022354	12023089	382	0.74718	5.33311	0.00307549	MI24-k9me3_peaks_unique	52.2261	31.1146
chr1	12041124	12041437	162	-0.03945	5.38955	0.0433988	MI24-k9me3_peaks_unique	41.3503	42.4966
chr1	12079778	12080238	251	0.76574	4.96092	0.00538537	MI24-k9me3_peaks_unique	40.6108	23.8853
chr1	12264900	12265177	98	0.23795	5.13134	0.0368624	MI24-k9me3_peaks_unique	38.0629	32.2754
chr1	12269494	12269966	400	0.16751	5.06866	0.0429221	MI24-k9me3_peaks_unique	35.5657	31.6669
chr1	12342737	12343654	583	0.3151	5.75988	0.0219759	MI24-k9me3_peaks_unique	60.4399	48.5813
chr1	12344277	12344608	83	0.36119	5.41763	0.0241136	MI24-k9me3_peaks_unique	48.4433	37.7142
chr1	12354566	12355074	185	0.86753	5.30735	0.00130039	MI24-k9me3_peaks_unique	53.487	29.3154
chr1	12515116	12515372	32	0.10332	5.33311	0.0418302	MI24-k9me3_peaks_unique	41.7809	38.8933
chr1	12589044	12589523	359	0.43072	5.30712	0.0182206	MI24-k9me3_peaks_unique	45.9655	34.1014
chr1	12649480	12649984	222	0.20038	5.31331	0.0355971	MI24-k9me3_peaks_unique	42.6212	37.0942
chr1	12663762	12664025	57	-0.14733	5.13806	0.0424476	MI24-k9me3_peaks_unique	33.4607	37.0583
chr1	12668190	12668450	216	0.12145	4.93132	0.047308	MI24-k9me3_peaks_unique	31.824	29.2547
chr1	13209602	13209981	187	-0.04382	5.19023	0.0462197	MI24-k9me3_peaks_unique	35.96	37.069
chr1	13212547	13213422	212	0.2725	5.27753	0.0300097	MI24-k9me3_peaks_unique	42.6295	35.2923
chr1	13459711	13460412	269	-0.26819	5.87073	0.0220243	MI24-k9me3_peaks_unique	53.3211	64.2144
chr1	13472741	13473255	60	0.77485	5.20004	0.0032966	MI24-k9me3_peaks_unique	48.0833	28.1023
chr1	13555742	13556103	201	-0.00663	5.52407	0.0414797	MI24-k9me3_peaks_unique	45.9106	46.1221
chr1	13815031	13815686	469	0.34696	5.38719	0.0240674	MI24-k9me3_peaks_unique	47.1985	37.1093
chr1	13816329	13816895	331	0.14786	5.42118	0.0391247	MI24-k9me3_peaks_unique	45.1017	40.7083
chr1	13818180	13818541	232	0.16129	5.24593	0.0411089	MI24-k9me3_peaks_unique	40.129	35.8844
chr1	13891997	13892519	219	0.04489	5.2113	0.0450034	MI24-k9me3_peaks_unique	37.6283	36.4755
chr1	14095691	14095985	198	-0.02563	4.88657	0.0512891	MI24-k9me3_peaks_unique	29.3188	29.8443
chr1	14118157	14118435	227	-0.08163	5.30551	0.042295	MI24-k9me3_peaks_unique	38.4442	40.6822
chr1	14336212	14336663	404	1.11019	4.66686	0.00130877	MI24-k9me3_peaks_unique	37.322	17.2888
chr1	14477422	14477719	194	0.26162	5.19616	0.0334017	MI24-k9me3_peaks_unique	40.14	33.4828
chr1	14719991	14720346	198	0.25928	5.45579	0.0295856	MI24-k9me3_peaks_unique	48.0156	40.1172
chr1	14720977	14721363	210	0.35341	5.62796	0.0194763	MI24-k9me3_peaks_unique	55.8957	43.7513
chr1	14721568	14721906	205	0.48028	5.43074	0.0140363	MI24-k9me3_peaks_unique	50.9454	36.5196
chr1	14965399	14966467	187	0.14776	5.67554	0.0347712	MI24-k9me3_peaks_unique	53.7957	48.5588
chr1	14967274	14967572	152	-0.17028	5.49718	0.0364051	MI24-k9me3_peaks_unique	42.5781	47.9122
chr1	14973693	14974094	179	-0.14733	5.13806	0.0424476	MI24-k9me3_peaks_unique	33.4607	37.0583
chr1	15025202	15025482	181	0.27702	5.09615	0.0337027	MI24-k9me3_peaks_unique	37.6521	31.0741
chr1	15087078	15087354	109	-0.2603	4.70893	0.0432574	MI24-k9me3_peaks_unique	23.8974	28.6225
chr1	15088871	15089668	623	0.21716	5.09368	0.040022	MI24-k9me3_peaks_unique	36.816	31.6712
chr1	15099294	15099650	192	0.20075	4.91069	0.0449814	MI24-k9me3_peaks_unique	32.2464	28.0575
chr1	15127029	15127475	324	0.62638	4.89068	0.0128885	MI24-k9me3_peaks_unique	36.8571	23.876
chr1	15272021	15272425	176	0.44205	5.17933	0.0204833	MI24-k9me3_peaks_unique	42.2346	31.0884
chr1	15494563	15494819	87	0.27322	4.81786	0.0423997	MI24-k9me3_peaks_unique	31.0059	25.6565
chr1	15495619	15495964	199	0.10918	5.19522	0.0437871	MI24-k9me3_peaks_unique	38.0496	35.2764
chr1	15502558	15502843	103	-0.2482	5.13339	0.0368624	MI24-k9me3_peaks_unique	32.2067	38.2527
chr1	15730340	15730878	321	-0.18233	5.54464	0.033951	MI24-k9me3_peaks_unique	43.8187	49.7217
chr1	15951584	15951840	83	-0.15661	5.24618	0.0411089	MI24-k9me3_peaks_unique	35.9489	40.071
chr1	15965239	15965509	46	-0.1109	5.0084	0.0481681	MI24-k9me3_peaks_unique	30.9732	33.4481
chr1	15969403	15970404	309	0.31053	5.50316	0.0242048	MI24-k9me3_peaks_unique	50.5075	40.7265
chr1	16038657	16039005	149	0.1679	4.83089	0.0486812	MI24-k9me3_peaks_unique	30.1658	26.8517
chr1	16164700	16165205	56	0.29243	4.82754	0.0423997	MI24-k9me3_peaks_unique	31.4231	25.6578
chr1	16315050	16315361	240	-0.38278	5.23685	0.0237839	MI24-k9me3_peaks_unique	33.0244	43.0589
chr1	16381824	16382145	113	-0.04653	5.01464	0.0489207	MI24-k9me3_peaks_unique	31.8093	32.8519
chr1	16453660	16453951	234	-0.15113	5.54274	0.036118	MI24-k9me3_peaks_unique	44.2368	49.1223
chr1	16474977	16475514	210	0.03034	5.3404	0.0439217	MI24-k9me3_peaks_unique	40.9437	40.0917
chr1	16476550	16476853	107	-0.00186	5.46869	0.0424067	MI24-k9me3_peaks_unique	44.2547	44.3118
chr1	16553715	16553998	225	0.20058	4.81468	0.046119	MI24-k9me3_peaks_unique	30.1685	26.2526
chr1	16630692	16631049	163	-0.01288	5.15814	0.0468528	MI24-k9me3_peaks_unique	35.5481	35.8669
chr1	16742639	16743543	232	0.07171	5.72432	0.0379415	MI24-k9me3_peaks_unique	54.1983	51.5702
chr1	16744548	16745020	222	0.16113	5.03774	0.043412	MI24-k9me3_peaks_unique	34.7347	31.0641
chr1	16882386	16883068	457	0.22026	5.49982	0.0319473	MI24-k9me3_peaks_unique	48.8386	41.9236
chr1	16893238	16893540	230	0.55081	4.69937	0.0213154	MI24-k9me3_peaks_unique	31.4454	21.4657
chr1	16894605	16895320	136	0.19486	4.96832	0.0444408	MI24-k9me3_peaks_unique	33.4921	29.2606
chr1	16948178	16948899	179	0.4553	5.00771	0.0196267	MI24-k9me3_peaks_unique	37.6704	27.4752
chr1	17222701	17223000	189	0.39024	4.97491	0.0265338	MI24-k9me3_peaks_unique	36.0026	27.4701
chr1	17294197	17294759	355	-0.04306	5.06834	0.0482013	MI24-k9me3_peaks_unique	33.0553	34.0568
chr1	17327646	17328116	244	0.60334	4.76569	0.0148672	MI24-k9me3_peaks_unique	33.5295	22.0701
chr1	17329802	17330443	445	0.27309	5.06593	0.0338464	MI24-k9me3_peaks_unique	36.8215	30.4714
chr1	17388127	17388383	170	-0.08832	4.85497	0.0504198	MI24-k9me3_peaks_unique	28.0671	29.8391
chr1	17473635	17474006	253	-0.03987	5.1201	0.0475127	MI24-k9me3_peaks_unique	34.3007	35.2618
chr1	17525926	17526264	177	0.13945	5.53991	0.036118	MI24-k9me3_peaks_unique	48.8279	44.3292
chr1	17811706	17811962	196	0.09757	4.76276	0.0521085	MI24-k9me3_peaks_unique	28.0814	26.2451
chr1	17830092	17830419	155	0.96173	4.37619	0.00653448	MI24-k9me3_peaks_unique	28.9814	14.8802
chr1	17834842	17835098	132	0.72958	4.57201	0.0102622	MI24-k9me3_peaks_unique	30.6284	18.4714
chr1	17848617	17849263	443	0.43606	4.83067	0.0260983	MI24-k9me3_peaks_unique	33.0986	24.4649
chr1	17874818	17875074	35	0.3735	4.96648	0.0265338	MI24-k9me3_peaks_unique	35.5858	27.4689
chr1	17898722	17899089	14	-0.03974	5.61651	0.0393927	MI24-k9me3_peaks_unique	48.3901	49.7416
chr1	17900016	17900275	124	0.52847	5.13646	0.0144973	MI24-k9me3_peaks_unique	42.2446	29.2877
chr1	17903526	17904071	390	0.21972	5.27537	0.0358449	MI24-k9me3_peaks_unique	41.7942	35.89
chr1	17917904	17918250	200	-0.07749	4.97236	0.0496734	MI24-k9me3_peaks_unique	30.5609	32.2473
chr1	17922055	17922664	82	0.7083	4.69562	0.011233	MI24-k9me3_peaks_unique	33.1232	20.2727
chr1	17939611	17939908	191	0.24552	5.59337	0.0267103	MI24-k9me3_peaks_unique	52.5686	44.3422
chr1	17940251	17941163	697	0.49196	5.43663	0.0140363	MI24-k9me3_peaks_unique	51.3613	36.5209
chr1	17943240	17943763	449	-0.06221	5.55164	0.0401835	MI24-k9me3_peaks_unique	45.9036	47.9263
chr1	17949143	17950482	54	0.1179	5.58684	0.0373953	MI24-k9me3_peaks_unique	50.0671	46.1382
chr1	18085793	18086724	367	0.34725	5.5429	0.0191943	MI24-k9me3_peaks_unique	52.583	41.3345
chr1	18094289	18094612	131	-0.30155	5.69616	0.0219264	MI24-k9me3_peaks_unique	46.7011	57.5576
chr1	18095309	18095798	329	-0.38822	5.72631	0.013532	MI24-k9me3_peaks_unique	46.2762	60.5653
chr1	18097067	18097698	148	0.3151	5.75988	0.0219759	MI24-k9me3_peaks_unique	60.4399	48.5813
chr1	18178142	18178398	149	0.22632	4.86034	0.0455404	MI24-k9me3_peaks_unique	31.4176	26.8561
chr1	18245698	18246059	187	0.30069	4.89782	0.038166	MI24-k9me3_peaks_unique	33.0864	26.8616
chr1	18472073	18472364	36	0.04468	5.47236	0.0419356	MI24-k9me3_peaks_unique	45.0889	43.7139
chr1	18476032	18476327	149	0.93363	4.89232	0.00199634	MI24-k9me3_peaks_unique	41.045	21.4887
chr1	18492345	18492646	175	0.13039	5.10381	0.0448731	MI24-k9me3_peaks_unique	35.977	32.8681
chr1	18520468	18521127	220	-0.02912	5.45495	0.0424067	MI24-k9me3_peaks_unique	43.4231	44.3085
chr1	18531256	18531894	151	0.34987	5.07583	0.0302836	MI24-k9me3_peaks_unique	38.0748	29.8756
chr1	18635311	18635567	209	0.32665	4.81057	0.0386805	MI24-k9me3_peaks_unique	31.4262	25.0588
chr1	18643875	18644131	165	-0.05979	5.39964	0.0423895	MI24-k9me3_peaks_unique	41.348	43.0976
chr1	18644528	18644784	128	0.09526	5.53715	0.0393285	MI24-k9me3_peaks_unique	47.9939	44.9273
chr1	18644933	18645189	164	0.07094	5.48559	0.0410239	MI24-k9me3_peaks_unique	45.9203	43.7169
chr1	18660051	18660307	165	0.13982	5.43835	0.0369984	MI24-k9me3_peaks_unique	45.5147	41.3106
chr1	18681851	18682156	219	0.33885	5.28611	0.0269405	MI24-k9me3_peaks_unique	43.8813	34.6957
chr1	18712624	18712892	202	0.66614	4.71653	0.0144424	MI24-k9me3_peaks_unique	33.1193	20.8715
chr1	18772811	18773226	122	0.3712	5.17132	0.0268843	MI24-k9me3_peaks_unique	40.982	31.6848
chr1	18783766	18784104	149	0.18046	5.20628	0.0415416	MI24-k9me3_peaks_unique	39.3014	34.6804
chr1	18784556	18784821	201	0.61725	4.81148	0.0152642	MI24-k9me3_peaks_unique	34.7781	22.6722
chr1	18820046	18820302	75	-0.1288	5.4625	0.0387602	MI24-k9me3_peaks_unique	42.1687	46.1066
chr1	18832277	18832673	91	0.75398	4.7608	0.00934507	MI24-k9me3_peaks_unique	35.207	20.8765
chr1	18847093	18847369	192	0.96413	4.69023	0.00269025	MI24-k9me3_peaks_unique	36.0592	18.4835
chr1	18854878	18855274	191	0.21972	5.27537	0.0358449	MI24-k9me3_peaks_unique	41.7942	35.89
chr1	18883313	18883667	169	0.08894	5.32586	0.0433795	MI24-k9me3_peaks_unique	41.3648	38.8917
chr1	18887899	18888808	437	0.16371	5.55214	0.033951	MI24-k9me3_peaks_unique	49.6594	44.3323
chr1	18889410	18889736	169	0.21753	5.41288	0.034872	MI24-k9me3_peaks_unique	45.9389	39.5091
chr1	18890846	18891391	33	0.53513	5.28112	0.0108742	MI24-k9me3_peaks_unique	46.8081	32.3021
chr1	18893717	18893973	12	-0.12928	5.21588	0.0432725	MI24-k9me3_peaks_unique	35.5367	38.8682
chr1	18931972	18932230	63	0.15933	5.17034	0.0419876	MI24-k9me3_peaks_unique	38.0548	34.0758
chr1	19049671	19050192	219	0.75546	5.15899	0.00394954	MI24-k9me3_peaks_unique	46.4215	27.4981
chr1	19358712	19359088	212	0.4212	4.92587	0.0264115	MI24-k9me3_peaks_unique	35.1748	26.2687
chr1	19363606	19363893	150	0.86271	4.77345	0.00419897	MI24-k9me3_peaks_unique	36.881	20.2815
chr1	19379628	19379990	299	0.59001	5.2539	0.00880951	MI24-k9me3_peaks_unique	46.8152	31.1011
chr1	19434702	19435156	342	-0.10279	5.58473	0.0373953	MI24-k9me3_peaks_unique	46.3127	49.7328
chr1	19435572	19435831	175	0.10436	5.74077	0.0369068	MI24-k9me3_peaks_unique	55.4436	51.5746
chr1	19436176	19436521	30	0.10067	5.55915	0.0389534	MI24-k9me3_peaks_unique	48.8229	45.5322
chr1	19472708	19472964	228	0.54083	4.88347	0.0156352	MI24-k9me3_peaks_unique	35.602	24.4719
chr1	19497852	19498271	237	0.10712	5.24266	0.0432725	MI24-k9me3_peaks_unique	39.2935	36.4817
chr1	19522695	19523103	188	0.59171	5.07646	0.0115339	MI24-k9me3_peaks_unique	41.4217	27.4856
chr1	19544892	19545351	219	0.16329	5.1204	0.0424476	MI24-k9me3_peaks_unique	36.8105	32.8713
chr1	19550035	19550310	108	0.18326	4.99185	0.043918	MI24-k9me3_peaks_unique	33.9063	29.8616
chr1	19630091	19630385	205	0.82757	4.83886	0.00450152	MI24-k9me3_peaks_unique	38.1245	21.4823
chr1	19688770	19689259	393	-0.00744	5.29949	0.0450268	MI24-k9me3_peaks_unique	39.2813	39.4844
chr1	19692551	19692816	96	0.43072	5.30712	0.0182206	MI24-k9me3_peaks_unique	45.9655	34.1014
chr1	19692996	19693574	188	0.53247	5.33267	0.0134111	MI24-k9me3_peaks_unique	48.4661	33.508
chr1	19711948	19712204	147	-0.20147	5.42587	0.034872	MI24-k9me3_peaks_unique	40.089	46.0971
chr1	19936996	19937252	149	-0.10935	4.75439	0.0521085	MI24-k9me3_peaks_unique	25.9869	28.0332
chr1	19957439	19957704	108	0.4894	4.85755	0.0222603	MI24-k9me3_peaks_unique	34.3503	24.4684
chr1	20042232	20042488	217	0.38573	5.17864	0.0268843	MI24-k9me3_peaks_unique	41.3984	31.686
chr1	20044768	20045151	219	0.4551	4.97564	0.0229481	MI24-k9me3_peaks_unique	36.8397	26.8731
chr1	20090470	20090738	167	0.48395	5.20044	0.0176251	MI24-k9me3_peaks_unique	43.4841	31.0919
chr1	20091278	20091825	64	0.11539	5.38326	0.0413803	MI24-k9me3_peaks_unique	43.4401	40.101
chr1	20097635	20097891	113	0.20038	5.31331	0.0355971	MI24-k9me3_peaks_unique	42.6212	37.0942
chr1	20150424	20150794	186	0.03503	4.97418	0.0496734	MI24-k9me3_peaks_unique	31.8163	31.0531
chr1	20234511	20234884	151	0.16301	5.31775	0.0402809	MI24-k9me3_peaks_unique	42.2024	37.6935
chr1	20249558	20249872	80	0.29836	5.02049	0.0339842	MI24-k9me3_peaks_unique	35.9936	29.2692
chr1	20253996	20254273	136	0.35403	4.9247	0.0342371	MI24-k9me3_peaks_unique	34.3376	26.8655
chr1	20282396	20283396	613	0.40216	5.54935	0.0168839	MI24-k9me3_peaks_unique	53.8334	40.7371
chr1	20321173	20321600	137	-0.11765	5.10534	0.0448731	MI24-k9me3_peaks_unique	33.0485	35.8566
chr1	20420452	20420790	151	0.35403	4.9247	0.0342371	MI24-k9me3_peaks_unique	34.3376	26.8655
chr1	20487375	20487695	235	-0.13301	5.68725	0.0347712	MI24-k9me3_peaks_unique	49.2054	53.9576
chr1	20488785	20489111	134	0.00653	5.26178	0.0456115	MI24-k9me3_peaks_unique	38.4535	38.2799
chr1	20574360	20574616	206	0.10946	5.35841	0.0398846	MI24-k9me3_peaks_unique	42.6106	39.4972
chr1	20645353	20645732	246	0.24528	4.86989	0.0419826	MI24-k9me3_peaks_unique	31.8347	26.8574
chr1	20702586	20702931	195	0.48308	5.25489	0.0152613	MI24-k9me3_peaks_unique	45.143	32.2975
chr1	20797384	20797681	110	0.66614	4.71653	0.0144424	MI24-k9me3_peaks_unique	33.1193	20.8715
chr1	21120421	21120905	30	0.08001	5.38698	0.0423895	MI24-k9me3_peaks_unique	43.0215	40.7005
chr1	21128705	21129068	178	0.27753	4.98	0.037644	MI24-k9me3_peaks_unique	34.7458	28.6653
chr1	21196255	21196568	92	-0.17643	4.81057	0.046119	MI24-k9me3_peaks_unique	26.398	29.8319
chr1	21579965	21580221	200	-0.00313	4.95495	0.0504618	MI24-k9me3_peaks_unique	30.9826	31.0499
chr1	21996818	21997688	394	0.16371	5.55214	0.033951	MI24-k9me3_peaks_unique	49.6594	44.3323
chr1	22002142	22002462	200	0.09239	5.43538	0.040522	MI24-k9me3_peaks_unique	44.6805	41.9089
chr1	22016715	22016994	70	-0.17839	5.09876	0.0429221	MI24-k9me3_peaks_unique	32.2129	36.4527
chr1	22061036	22061445	248	-0.20572	4.93441	0.0415737	MI24-k9me3_peaks_unique	28.4735	32.8374
chr1	22078390	22078802	146	0.44125	5.12188	0.0202962	MI24-k9me3_peaks_unique	40.5746	29.883
chr1	22097196	22097697	90	0.07349	5.36215	0.0428759	MI24-k9me3_peaks_unique	42.1919	40.0965
chr1	22162235	22162491	59	0.32801	4.62692	0.0394128	MI24-k9me3_peaks_unique	27.6829	22.0532
chr1	22873821	22874310	137	0.16301	5.31775	0.0402809	MI24-k9me3_peaks_unique	42.2024	37.6935
chr1	22917415	22917710	181	0.18425	5.07709	0.0429221	MI24-k9me3_peaks_unique	35.9823	31.6682
chr1	23168676	23169017	107	0.1731	4.76739	0.0494132	MI24-k9me3_peaks_unique	28.9189	25.6492
chr1	23304025	23305000	799	0.09034	5.28112	0.0439011	MI24-k9me3_peaks_unique	40.1211	37.6858
chr1	23305795	23306376	386	0.12844	5.27705	0.0406888	MI24-k9me3_peaks_unique	40.5399	37.0867
chr1	23426052	23426387	139	0.10115	5.68752	0.0375529	MI24-k9me3_peaks_unique	53.3751	49.761
chr1	23453898	23454201	240	0.15209	5.26533	0.0386022	MI24-k9me3_peaks_unique	40.5428	36.4864
chr1	23728730	23729091	146	0.36749	5.11351	0.0267893	MI24-k9me3_peaks_unique	39.3217	30.4794
chr1	23886679	23886989	154	0.57963	5.03841	0.0139085	MI24-k9me3_peaks_unique	40.175	26.8825
chr1	24420755	24421120	301	0.0697	5.15046	0.0468528	MI24-k9me3_peaks_unique	36.386	34.6699
chr1	24498064	24498465	160	0.03642	5.13369	0.0468528	MI24-k9me3_peaks_unique	35.553	34.6667
chr1	24501715	24502234	203	0.16751	5.06866	0.0429221	MI24-k9me3_peaks_unique	35.5657	31.6669
chr1	24660228	24660813	338	-0.16475	5.34674	0.037939	MI24-k9me3_peaks_unique	38.4354	43.085
chr1	24716746	24717070	182	0.37839	4.76569	0.0345361	MI24-k9me3_peaks_unique	31.0148	23.8595
chr1	24802028	24802396	143	0.1169	5.71287	0.0345183	MI24-k9me3_peaks_unique	54.6186	50.3675
chr1	24806592	24806912	98	-0.06497	5.51343	0.0405972	MI24-k9me3_peaks_unique	44.661	46.7183
chr1	24808071	24808425	181	0.05089	5.53405	0.0410385	MI24-k9me3_peaks_unique	47.1601	45.5256
chr1	24930088	24930506	199	0.07405	4.87744	0.0512891	MI24-k9me3_peaks_unique	30.1579	28.649
chr1	24964231	24964768	289	0.34489	5.01395	0.0339842	MI24-k9me3_peaks_unique	36.4133	28.6707
chr1	24967192	24967479	76	0.75398	4.7608	0.00934507	MI24-k9me3_peaks_unique	35.207	20.8765
chr1	24974070	24974487	70	0.04451	5.00666	0.0489207	MI24-k9me3_peaks_unique	32.6478	31.656
chr1	25020861	25021249	246	0.09695	5.30735	0.042295	MI24-k9me3_peaks_unique	40.9509	38.2895
chr1	25119744	25120546	403	0.26902	5.25092	0.0330876	MI24-k9me3_peaks_unique	41.8	34.6891
chr1	25520938	25521402	334	0.07957	5.0782	0.0468241	MI24-k9me3_peaks_unique	34.727	32.8635
chr1	25568300	25568675	340	0.51872	4.46574	0.029261	MI24-k9me3_peaks_unique	26.4482	18.4606
chr1	25689520	25689776	125	-0.05443	4.90085	0.0512891	MI24-k9me3_peaks_unique	29.3164	30.4436
chr1	25888574	25888867	130	0.20082	5.0007	0.043918	MI24-k9me3_peaks_unique	34.3231	29.8631
chr1	25910516	25910861	164	-0.05978	5.75612	0.0376031	MI24-k9me3_peaks_unique	52.9379	55.1776
chr1	25911439	25911727	198	0.0098	5.39375	0.0433988	MI24-k9me3_peaks_unique	42.1848	41.8992
chr1	25913949	25914371	202	0.01311	5.55279	0.0410385	MI24-k9me3_peaks_unique	47.1552	46.7286
chr1	25929027	25929422	181	-0.09693	5.51585	0.0397146	MI24-k9me3_peaks_unique	44.2432	47.3179
chr1	25932895	25933191	101	-0.01092	5.20681	0.0462197	MI24-k9me3_peaks_unique	36.7928	37.0723
chr1	25936564	25936978	334	0.5999	4.80274	0.0184223	MI24-k9me3_peaks_unique	34.3608	22.6712
chr1	25962168	25962893	290	0.62034	5.09089	0.00947428	MI24-k9me3_peaks_unique	42.2553	27.4878
chr1	25970270	25970526	98	0.40406	4.91724	0.0264115	MI24-k9me3_peaks_unique	34.7579	26.2675
chr1	25988051	25988639	391	0.61561	4.99043	0.0135877	MI24-k9me3_peaks_unique	39.3484	25.6809
chr1	26006605	26007332	574	0.41838	5.3262	0.0210839	MI24-k9me3_peaks_unique	46.3787	34.7035
chr1	26010912	26011311	248	0.10223	5.16686	0.0455865	MI24-k9me3_peaks_unique	37.2192	34.6731
chr1	26031027	26031347	100	0.34625	5.21261	0.0269134	MI24-k9me3_peaks_unique	41.8088	32.8879
chr1	26034872	26035212	148	0.30845	5.36778	0.0269326	MI24-k9me3_peaks_unique	45.9504	37.1053
chr1	26090788	26091326	175	0.33671	5.09799	0.0302836	MI24-k9me3_peaks_unique	38.4882	30.4767
chr1	26093418	26093705	93	0.36939	5.1427	0.0268434	MI24-k9me3_peaks_unique	40.1519	31.0819
chr1	26147462	26148063	213	0.30338	5.64205	0.0242371	MI24-k9me3_peaks_unique	55.474	44.9534
chr1	26177362	26178219	136	0.28015	5.53001	0.0267982	MI24-k9me3_peaks_unique	50.9173	41.9307
chr1	26203042	26203306	147	0.33209	5.35605	0.0269326	MI24-k9me3_peaks_unique	45.9532	36.5046
chr1	26232478	26232803	100	0.57674	4.86566	0.0156352	MI24-k9me3_peaks_unique	35.6055	23.8727
chr1	26260280	26260964	480	0.15609	5.40378	0.0373049	MI24-k9me3_peaks_unique	44.6883	40.1057
chr1	26268792	26269222	211	0.1914	5.46435	0.0346368	MI24-k9me3_peaks_unique	47.1782	41.3166
chr1	26270727	26271001	234	-0.328	5.48864	0.0241817	MI24-k9me3_peaks_unique	40.0753	50.3053
chr1	26313820	26314164	166	1.3154	4.30089	0.000871903	MI24-k9me3_peaks_unique	31.0946	12.4942
chr1	26371647	26371903	69	0.51218	5.18643	0.014767	MI24-k9me3_peaks_unique	43.4872	30.4916
chr1	26378064	26378408	117	0.23396	5.28255	0.0358449	MI24-k9me3_peaks_unique	42.2105	35.8915
chr1	26382905	26383193	224	0.14016	4.94075	0.047308	MI24-k9me3_peaks_unique	32.2411	29.2562
chr1	26432509	26433110	112	0.24921	5.38409	0.0297676	MI24-k9me3_peaks_unique	45.5284	38.3056
chr1	26433867	26434369	172	0.35044	5.26666	0.0269318	MI24-k9me3_peaks_unique	43.468	34.0939
chr1	26434949	26435220	208	0.15707	5.09058	0.0429221	MI24-k9me3_peaks_unique	35.9798	32.2683
chr1	26445954	26446554	165	0.33585	5.53715	0.0216447	MI24-k9me3_peaks_unique	52.1673	41.3331
chr1	26448791	26449233	191	0.53576	4.98361	0.0163053	MI24-k9me3_peaks_unique	38.0939	26.277
chr1	26472635	26472891	190	0.13662	5.66993	0.0364591	MI24-k9me3_peaks_unique	53.3805	48.5574
chr1	26479319	26479627	81	0.51529	5.09984	0.0171517	MI24-k9me3_peaks_unique	40.9981	28.6844
chr1	26480075	26480407	117	0.64182	5.03707	0.00915928	MI24-k9me3_peaks_unique	41.0122	26.2849
chr1	26509445	26510006	97	0.45625	5.21418	0.0206545	MI24-k9me3_peaks_unique	43.4808	31.6922
chr1	26543934	26544322	141	0.20038	5.31331	0.0355971	MI24-k9me3_peaks_unique	42.6212	37.0942
chr1	26565857	26566284	345	0.91948	5.03841	0.00195294	MI24-k9me3_peaks_unique	45.1968	23.8956
chr1	26567034	26567408	208	0.18628	5.3062	0.0382669	MI24-k9me3_peaks_unique	42.2049	37.0926
chr1	26587593	26588127	367	0.29736	5.2652	0.0300097	MI24-k9me3_peaks_unique	42.6324	34.6917
chr1	26595006	26595332	128	0.20038	5.31331	0.0355971	MI24-k9me3_peaks_unique	42.6212	37.0942
chr1	26615443	26615699	65	-0.02072	5.33621	0.0439217	MI24-k9me3_peaks_unique	40.1089	40.6891
chr1	26710584	26710886	75	0.03137	5.46565	0.0419356	MI24-k9me3_peaks_unique	44.6731	43.7122
chr1	26796216	26796594	36	0.08001	5.38698	0.0423895	MI24-k9me3_peaks_unique	43.0215	40.7005
chr1	26834380	26834651	76	0.4553	5.00771	0.0196267	MI24-k9me3_peaks_unique	37.6704	27.4752
chr1	26842881	26843140	174	-0.04092	5.23787	0.0456115	MI24-k9me3_peaks_unique	37.2046	38.275
chr1	26846964	26847365	202	0.48885	4.89232	0.0225147	MI24-k9me3_peaks_unique	35.1815	25.0701
chr1	26869319	26869621	207	0.20057	5.24128	0.0360956	MI24-k9me3_peaks_unique	40.5482	35.2853
chr1	26887867	26888407	491	0.69419	5.09615	0.00622188	MI24-k9me3_peaks_unique	43.5091	26.8911
chr1	26944022	26944676	574	0.25892	5.36608	0.0326026	MI24-k9me3_peaks_unique	45.1151	37.7033
chr1	26945277	26945544	166	0.38573	5.17864	0.0268843	MI24-k9me3_peaks_unique	41.3984	31.686
chr1	26990177	26990434	164	0.61713	5.12054	0.00977724	MI24-k9me3_peaks_unique	43.0847	28.0898
chr1	27007164	27007447	126	0.68461	4.84544	0.0125082	MI24-k9me3_peaks_unique	36.4474	22.6766
chr1	27023710	27024023	102	-0.29575	5.48748	0.0241817	MI24-k9me3_peaks_unique	40.4931	49.7062
chr1	27028522	27029006	121	0.13448	5.61396	0.0370754	MI24-k9me3_peaks_unique	51.3111	46.7443
chr1	27029177	27029592	191	0.14695	5.5239	0.0380599	MI24-k9me3_peaks_unique	48.4148	43.7262
chr1	27073083	27073416	125	-0.20045	5.34881	0.0353523	MI24-k9me3_peaks_unique	38.0173	43.6841
chr1	27094166	27094868	491	0.05787	5.479	0.0410239	MI24-k9me3_peaks_unique	45.5044	43.7153
chr1	27099780	27100234	139	0.33926	5.12751	0.030246	MI24-k9me3_peaks_unique	39.3186	31.0792
chr1	27137341	27137597	147	-0.14023	5.8513	0.0316886	MI24-k9me3_peaks_unique	54.9933	60.6071
chr1	27139024	27139470	157	0.26222	5.78611	0.0241734	MI24-k9me3_peaks_unique	60.4311	50.3877
chr1	27144340	27144714	154	0.1957	5.35712	0.0353523	MI24-k9me3_peaks_unique	43.8641	38.2999
chr1	27163501	27163757	44	0.36235	5.24693	0.0237839	MI24-k9me3_peaks_unique	43.0549	33.4922
chr1	27164279	27164567	4	0.41246	5.13617	0.0202962	MI24-k9me3_peaks_unique	40.5716	30.4831
chr1	27165159	27165465	183	0.35652	5.16392	0.0268843	MI24-k9me3_peaks_unique	40.5655	31.6835
chr1	27168305	27168561	154	-0.21123	5.05817	0.0403973	MI24-k9me3_peaks_unique	30.9647	35.8471
chr1	27176769	27177342	367	0.41047	5.46537	0.0164372	MI24-k9me3_peaks_unique	50.9357	38.3229
chr1	27177768	27178301	367	0.51901	5.35163	0.0113584	MI24-k9me3_peaks_unique	48.8787	34.1101
chr1	27199667	27200031	179	0.42567	5.08465	0.0232951	MI24-k9me3_peaks_unique	39.328	29.2794
chr1	27224533	27224945	123	0.22817	5.32732	0.0355971	MI24-k9me3_peaks_unique	43.4536	37.0971
chr1	27271012	27271655	239	-0.11819	5.24367	0.0432725	MI24-k9me3_peaks_unique	36.3674	39.4722
chr1	27281983	27282998	652	0.23417	5.44313	0.0322752	MI24-k9me3_peaks_unique	47.1837	40.1143
chr1	27292594	27292876	210	0.03201	4.72972	0.0540384	MI24-k9me3_peaks_unique	26.8291	26.2403
chr1	27295502	27296146	186	-0.01501	5.10777	0.0475127	MI24-k9me3_peaks_unique	34.303	34.6618
chr1	27303142	27303406	63	0.79495	4.97564	0.00538537	MI24-k9me3_peaks_unique	41.4447	23.8872
chr1	27310871	27311145	61	0.26873	4.91367	0.038166	MI24-k9me3_peaks_unique	33.0834	27.4609
chr1	27374249	27374556	100	-0.4032	5.03237	0.0231315	MI24-k9me3_peaks_unique	28.4581	37.6341
chr1	27396282	27396751	249	0.24854	5.61441	0.0290846	MI24-k9me3_peaks_unique	53.3967	44.9466
chr1	27397021	27397512	121	0.16805	5.57384	0.0358371	MI24-k9me3_peaks_unique	50.4879	44.9365
chr1	27421991	27422637	212	0.41975	5.37619	0.018552	MI24-k9me3_peaks_unique	48.0367	35.91
chr1	27423815	27424076	180	0.20684	4.94437	0.0444408	MI24-k9me3_peaks_unique	33.0778	28.6597
chr1	27441633	27442231	221	0.80822	5.05328	0.0035153	MI24-k9me3_peaks_unique	43.9378	25.0922
chr1	27442786	27443228	251	0.10518	5.2886	0.042295	MI24-k9me3_peaks_unique	40.5376	37.6874
chr1	27513126	27513443	206	0.0607	5.21927	0.0450034	MI24-k9me3_peaks_unique	38.0446	36.4771
chr1	27526070	27526479	320	0.31514	4.87242	0.0343494	MI24-k9me3_peaks_unique	32.6722	26.261
chr1	27576084	27576340	40	0.88316	5.15871	0.00133847	MI24-k9me3_peaks_unique	48.5127	26.3025
chr1	27585083	27585344	119	0.40258	4.88306	0.0303083	MI24-k9me3_peaks_unique	33.9267	25.6657
chr1	27592476	27592826	225	0.06327	4.96018	0.0488849	MI24-k9me3_peaks_unique	31.819	30.4537
chr1	27650683	27651123	150	0.1679	4.83089	0.0486812	MI24-k9me3_peaks_unique	30.1658	26.8517
chr1	27738649	27738969	249	0.12844	5.27705	0.0406888	MI24-k9me3_peaks_unique	40.5399	37.0867
chr1	27747967	27748291	213	0.48439	5.17243	0.014767	MI24-k9me3_peaks_unique	42.6545	30.4894
chr1	27760261	27760517	10	0.0204	5.17492	0.0468528	MI24-k9me3_peaks_unique	36.3812	35.8704
chr1	27831736	27832169	243	-0.03257	5.09892	0.0475127	MI24-k9me3_peaks_unique	33.8864	34.6601
chr1	27918977	27919370	151	0.02405	4.88223	0.0512891	MI24-k9me3_peaks_unique	29.7384	29.2468
chr1	27982435	27982710	123	0.44276	5.23457	0.0178379	MI24-k9me3_peaks_unique	43.8939	32.2939
chr1	28071050	28071384	208	1.0292	4.72302	0.00147332	MI24-k9me3_peaks_unique	37.7295	18.4868
chr1	28160136	28160436	189	0.25463	5.24367	0.0360956	MI24-k9me3_peaks_unique	41.3835	34.6878
chr1	28174135	28174587	215	0.12754	5.62899	0.035293	MI24-k9me3_peaks_unique	51.7239	47.3476
chr1	28175089	28175652	281	0.2565	5.51809	0.0293915	MI24-k9me3_peaks_unique	50.0862	41.9279
chr1	28188580	28188986	156	0.28396	5.46823	0.0268685	MI24-k9me3_peaks_unique	48.8474	40.12
chr1	28234213	28234774	398	0.69011	4.80942	0.00975214	MI24-k9me3_peaks_unique	35.6165	22.0754
chr1	28267007	28267440	104	0.33405	5.06785	0.0302836	MI24-k9me3_peaks_unique	37.6578	29.8741
chr1	28287013	28287353	202	0.20016	5.38192	0.0351105	MI24-k9me3_peaks_unique	44.6937	38.9038
chr1	28357900	28358156	209	-0.01162	4.97837	0.0496734	MI24-k9me3_peaks_unique	31.3971	31.651
chr1	28383801	28384173	194	0.2008	5.08543	0.0429221	MI24-k9me3_peaks_unique	36.3991	31.6697
chr1	28396530	28396958	101	0.12493	5.57137	0.0373953	MI24-k9me3_peaks_unique	49.6539	45.535
chr1	28397852	28398318	215	0.00039	5.54638	0.0410385	MI24-k9me3_peaks_unique	46.7396	46.727
chr1	28403635	28404485	747	0.42845	5.20017	0.0206545	MI24-k9me3_peaks_unique	42.6477	31.6898
chr1	28450668	28451067	177	0.19127	5.39964	0.0373049	MI24-k9me3_peaks_unique	45.1069	39.5061
chr1	28456976	28458232	384	0.27073	5.62559	0.0266609	MI24-k9me3_peaks_unique	54.2276	44.9492
chr1	28514791	28515190	243	0.21127	5.14458	0.039655	MI24-k9me3_peaks_unique	38.0603	32.8756
chr1	28557291	28557728	318	0.42039	5.40055	0.0187004	MI24-k9me3_peaks_unique	48.8655	36.5134
chr1	28645018	28645436	182	0.00375	4.872	0.0521584	MI24-k9me3_peaks_unique	29.3213	29.2451
chr1	28668162	28668692	189	0.53335	4.6496	0.0254145	MI24-k9me3_peaks_unique	30.1958	20.8637
chr1	28690008	28690320	157	-0.2397	5.09151	0.0371218	MI24-k9me3_peaks_unique	31.3775	37.0489
chr1	28695401	28695658	154	0.25375	4.80804	0.0423997	MI24-k9me3_peaks_unique	30.5885	25.6549
chr1	28797785	28798041	59	0.4222	4.95906	0.0265338	MI24-k9me3_peaks_unique	36.0059	26.8707
chr1	28888316	28888863	423	0.56422	5.2409	0.0106166	MI24-k9me3_peaks_unique	45.9824	31.0989
chr1	28889179	28889589	226	0.28115	5.44494	0.0295856	MI24-k9me3_peaks_unique	48.0184	39.516
chr1	28890346	28890694	140	-0.12895	5.67305	0.0364591	MI24-k9me3_peaks_unique	48.7921	53.354
chr1	28891103	28891513	197	-0.20081	5.6204	0.0312975	MI24-k9me3_peaks_unique	45.8864	52.7392
chr1	28909342	28909759	194	0.41119	5.48828	0.0165953	MI24-k9me3_peaks_unique	51.7639	38.9266
chr1	28910200	28910606	320	0.42039	5.40055	0.0187004	MI24-k9me3_peaks_unique	48.8655	36.5134
chr1	29009589	29009900	162	0.46994	5.22108	0.0178379	MI24-k9me3_peaks_unique	43.897	31.6934
chr1	29042626	29042882	45	0.68949	5.12574	0.00622188	MI24-k9me3_peaks_unique	44.3384	27.4931
chr1	29248178	29248576	188	0.27309	5.06593	0.0338464	MI24-k9me3_peaks_unique	36.8215	30.4714
chr1	29337839	29338283	330	0.44338	5.28777	0.0154875	MI24-k9me3_peaks_unique	45.5525	33.4998
chr1	29371928	29372297	251	0.20038	5.31331	0.0355971	MI24-k9me3_peaks_unique	42.6212	37.0942
chr1	29372827	29373325	336	-0.06463	5.60396	0.0393927	MI24-k9me3_peaks_unique	47.559	49.7379
chr1	29403932	29404199	173	0.37925	5.06125	0.0267208	MI24-k9me3_peaks_unique	38.0777	29.2756
chr1	29436650	29437057	221	-0.11363	5.35217	0.0418302	MI24-k9me3_peaks_unique	39.27	42.488
chr1	29473146	29473630	136	0.42845	5.20017	0.0206545	MI24-k9me3_peaks_unique	42.6477	31.6898
chr1	29485417	29485703	212	-0.06709	5.20177	0.0450034	MI24-k9me3_peaks_unique	35.9576	37.6692
chr1	29494471	29494915	366	0.23795	5.13134	0.0368624	MI24-k9me3_peaks_unique	38.0629	32.2754
chr1	29507185	29507462	65	0.14693	5.11215	0.0448731	MI24-k9me3_peaks_unique	36.3937	32.8697
chr1	29558501	29558757	148	0.43606	4.83067	0.0260983	MI24-k9me3_peaks_unique	33.0986	24.4649
chr1	29559816	29560127	139	-0.43245	5.12869	0.0202962	MI24-k9me3_peaks_unique	30.1161	40.6424
chr1	29570663	29571090	406	0.30451	4.93171	0.0342371	MI24-k9me3_peaks_unique	33.9177	27.4637
chr1	29577874	29578137	189	0.15058	5.06012	0.045447	MI24-k9me3_peaks_unique	35.149	31.6653
chr1	29584704	29584960	180	-0.06835	5.08088	0.0468241	MI24-k9me3_peaks_unique	33.0529	34.6565
chr1	29596869	29597336	26	0.34402	5.1848	0.0268843	MI24-k9me3_peaks_unique	40.9789	32.285
chr1	29599674	29600488	121	0.68743	5.53514	0.00327869	MI24-k9me3_peaks_unique	58.8453	36.5405
chr1	29605684	29606276	145	-0.00941	5.9598	0.0357539	MI24-k9me3_peaks_unique	62.0386	62.4446
chr1	29610256	29610541	144	0.32763	6.26319	0.0126465	MI24-k9me3_peaks_unique	86.0441	68.5638
chr1	29619105	29619391	163	0.61561	4.99043	0.0135877	MI24-k9me3_peaks_unique	39.3484	25.6809
chr1	29620199	29620583	222	0.32395	5.1198	0.030246	MI24-k9me3_peaks_unique	38.9021	31.0781
chr1	29636479	29636765	210	-0.09438	5.40227	0.0409444	MI24-k9me3_peaks_unique	40.9298	43.6969
chr1	29645955	29646214	83	-0.03166	5.26508	0.0450268	MI24-k9me3_peaks_unique	38.0348	38.8787
chr1	29646980	29647241	41	0.09034	5.28112	0.0439011	MI24-k9me3_peaks_unique	40.1211	37.6858
chr1	29654300	29654617	121	-0.14438	5.77537	0.0322677	MI24-k9me3_peaks_unique	52.0989	57.5826
chr1	29681746	29682108	214	0.03072	5.38337	0.0433988	MI24-k9me3_peaks_unique	42.1871	41.2983
chr1	29736925	29737217	147	0.11326	4.89721	0.0496346	MI24-k9me3_peaks_unique	30.9923	28.6523
chr1	29758601	29759146	334	0.72145	5.10989	0.00622188	MI24-k9me3_peaks_unique	44.3424	26.8931
chr1	29781646	29781994	193	0.0607	5.21927	0.0450034	MI24-k9me3_peaks_unique	38.0446	36.4771
chr1	29833587	29833882	100	0.6484	5.10503	0.00771162	MI24-k9me3_peaks_unique	43.0885	27.4899
chr1	29834070	29834341	60	0.44505	5.4599	0.0164372	MI24-k9me3_peaks_unique	51.3547	37.7231
chr1	29834757	29835017	186	0.14212	5.50141	0.0364051	MI24-k9me3_peaks_unique	47.5862	43.1219
chr1	29885539	29885891	264	0.10249	4.92176	0.0496346	MI24-k9me3_peaks_unique	31.4068	29.2531
chr1	29908768	29909029	48	0.74895	4.87786	0.00814011	MI24-k9me3_peaks_unique	38.1163	22.6806
chr1	29919163	29919448	166	0.41143	5.10686	0.0234407	MI24-k9me3_peaks_unique	39.7415	29.8808
chr1	29919815	29920096	176	0.12752	5.15431	0.0443203	MI24-k9me3_peaks_unique	37.2216	34.0728
chr1	29927265	29927521	62	0.26103	5.08809	0.0371218	MI24-k9me3_peaks_unique	37.2355	31.0727
chr1	29996507	29996892	2	-0.03257	5.09892	0.0475127	MI24-k9me3_peaks_unique	33.8864	34.6601
chr1	30047020	30047812	325	0.14492	5.46185	0.0387602	MI24-k9me3_peaks_unique	46.344	41.9149
chr1	30067658	30068212	102	0.1835	5.54232	0.033951	MI24-k9me3_peaks_unique	49.662	43.7306
chr1	30083472	30083728	140	0.35896	4.99043	0.0303243	MI24-k9me3_peaks_unique	35.9996	28.0699
chr1	30165234	30165741	466	0.52389	4.87493	0.0187623	MI24-k9me3_peaks_unique	35.1847	24.4707
chr1	30194496	30194815	94	0.38717	5.20655	0.0236838	MI24-k9me3_peaks_unique	42.2282	32.2889
chr1	30195809	30196240	289	0.28553	5.0434	0.0373826	MI24-k9me3_peaks_unique	36.4075	29.8702
chr1	30267327	30267587	188	-0.28457	5.3262	0.0299339	MI24-k9me3_peaks_unique	36.3508	44.277
chr1	30274664	30274939	54	0.30451	4.93171	0.0342371	MI24-k9me3_peaks_unique	33.9177	27.4637
chr1	30292110	30292377	67	0.11679	5.48864	0.0384054	MI24-k9me3_peaks_unique	46.7546	43.1188
chr1	30292868	30293178	139	0.67166	5.14803	0.00648853	MI24-k9me3_peaks_unique	44.7514	28.0942
chr1	30296294	30296654	143	0.20071	5.16546	0.039655	MI24-k9me3_peaks_unique	38.4741	33.4772
chr1	30326764	30327320	473	0.24932	5.10989	0.0368624	MI24-k9me3_peaks_unique	37.6493	31.6741
chr1	30333538	30333961	137	0.16301	5.31775	0.0402809	MI24-k9me3_peaks_unique	42.2024	37.6935
chr1	30337898	30338633	384	-0.0272	5.4947	0.0414797	MI24-k9me3_peaks_unique	44.6658	45.5159
chr1	30383966	30384223	119	0.35957	5.39354	0.0213097	MI24-k9me3_peaks_unique	47.6144	37.1105
chr1	30384615	30385028	19	0.37618	5.2539	0.0237839	MI24-k9me3_peaks_unique	43.4713	33.4935
chr1	30459976	30460490	338	0.2209	5.20137	0.0363489	MI24-k9me3_peaks_unique	39.7207	34.0816
chr1	30462700	30462990	204	0.05356	5.03841	0.0489207	MI24-k9me3_peaks_unique	33.4791	32.259
chr1	30530883	30531294	222	0.50223	5.03136	0.0166072	MI24-k9me3_peaks_unique	38.9209	27.4788
chr1	30574141	30574787	165	0.2456	5.35937	0.0326026	MI24-k9me3_peaks_unique	44.699	37.702
chr1	30628168	30628466	133	0.28078	5.12574	0.0368624	MI24-k9me3_peaks_unique	38.4825	31.6767
chr1	30660831	30661146	158	0.43749	4.90065	0.0264115	MI24-k9me3_peaks_unique	34.7609	25.6681
chr1	30731564	30731859	148	0.30526	5.08214	0.0302836	MI24-k9me3_peaks_unique	37.655	30.4741
chr1	30913843	30914268	247	0.67525	5.02049	0.00915928	MI24-k9me3_peaks_unique	41.016	25.6852
chr1	30921214	30921492	96	0.27506	5.7397	0.0241936	MI24-k9me3_peaks_unique	58.779	48.5759
chr1	30969553	30969951	245	0.88702	5.19334	0.0014505	MI24-k9me3_peaks_unique	49.7578	26.9055
chr1	31005895	31006219	143	0.21618	5.17326	0.0366046	MI24-k9me3_peaks_unique	38.8906	33.4787
chr1	31127671	31127990	199	0.45098	4.56593	0.0297285	MI24-k9me3_peaks_unique	27.6924	20.2583
chr1	31277340	31277596	120	0.47171	4.88368	0.0225147	MI24-k9me3_peaks_unique	34.7643	25.0689
chr1	31292570	31292899	229	-0.0388	4.99185	0.0496734	MI24-k9me3_peaks_unique	31.3947	32.2505
chr1	31294843	31295099	6	0.06817	5.24668	0.044442	MI24-k9me3_peaks_unique	38.8748	37.0807
chr1	31295966	31296243	149	-0.35431	5.31057	0.0239471	MI24-k9me3_peaks_unique	35.1004	44.8714
chr1	31301010	31301266	63	-0.09964	5.4194	0.0409444	MI24-k9me3_peaks_unique	41.3432	44.2996
chr1	31410689	31410970	119	-0.14081	5.18752	0.0437871	MI24-k9me3_peaks_unique	34.706	38.2642
chr1	31432110	31432553	320	-0.09723	4.96241	0.0488849	MI24-k9me3_peaks_unique	30.1439	32.2455
chr1	31449192	31449487	255	0.66096	4.75489	0.0116813	MI24-k9me3_peaks_unique	33.9507	21.4724
chr1	31457857	31458113	159	-0.16842	5.21836	0.0415416	MI24-k9me3_peaks_unique	35.1183	39.4669
chr1	31499872	31500201	23	0.3735	4.96648	0.0265338	MI24-k9me3_peaks_unique	35.5858	27.4689
chr1	31500928	31501344	176	0.22214	5.12337	0.0368624	MI24-k9me3_peaks_unique	37.6464	32.274
chr1	31546585	31547075	389	0.21434	5.32035	0.0355971	MI24-k9me3_peaks_unique	43.0374	37.0957
chr1	31573129	31573506	254	-0.07273	5.02764	0.0489207	MI24-k9me3_peaks_unique	31.8071	33.4516
chr1	31697308	31697599	159	-0.26297	5.10305	0.0337027	MI24-k9me3_peaks_unique	31.3755	37.6489
chr1	31749198	31749858	423	0.16677	5.27272	0.0386022	MI24-k9me3_peaks_unique	40.9589	36.4876
chr1	31792331	31792587	201	0.30526	5.08214	0.0302836	MI24-k9me3_peaks_unique	37.655	30.4741
chr1	31795159	31795424	129	0.0449	5.30367	0.0444639	MI24-k9me3_peaks_unique	40.1164	38.8871
chr1	31922695	31923134	201	0.16301	5.31775	0.0402809	MI24-k9me3_peaks_unique	42.2024	37.6935
chr1	31935688	31936943	308	0.25953	5.54024	0.029291	MI24-k9me3_peaks_unique	50.9145	42.532
chr1	31938273	31938838	106	0.53247	5.33267	0.0134111	MI24-k9me3_peaks_unique	48.4661	33.508
chr1	31952826	31953374	293	0.89487	4.78966	0.00320447	MI24-k9me3_peaks_unique	37.7157	20.2834
chr1	32047317	32047769	36	-0.17586	5.3208	0.0402809	MI24-k9me3_peaks_unique	37.6054	42.4805
chr1	32050573	32050925	191	0.06817	5.24668	0.044442	MI24-k9me3_peaks_unique	38.8748	37.0807
chr1	32062536	32062859	119	0.41838	5.3262	0.0210839	MI24-k9me3_peaks_unique	46.3787	34.7035
chr1	32067431	32067826	225	0.09118	5.64702	0.0378889	MI24-k9me3_peaks_unique	51.7186	48.551
chr1	32163650	32164182	231	-0.28691	4.99558	0.037644	MI24-k9me3_peaks_unique	28.8825	35.2374
chr1	32269955	32270228	130	0.10045	4.97891	0.0466629	MI24-k9me3_peaks_unique	32.6528	30.4566
chr1	32317917	32318343	205	-0.10591	5.13529	0.0461929	MI24-k9me3_peaks_unique	33.8794	36.4601
chr1	32377888	32378619	238	0.08112	5.34413	0.0418302	MI24-k9me3_peaks_unique	41.7785	39.4942
chr1	32405547	32405865	161	-0.12378	5.32642	0.0402809	MI24-k9me3_peaks_unique	38.4398	41.8835
chr1	32442290	32442577	99	0.3848	4.8741	0.0303083	MI24-k9me3_peaks_unique	33.5095	25.6645
chr1	32546408	32546959	309	0.01793	5.45887	0.0424067	MI24-k9me3_peaks_unique	44.257	43.7104
chr1	32588523	32588945	79	-0.10505	5.06238	0.045447	MI24-k9me3_peaks_unique	32.2193	34.6529
chr1	32670479	32670861	204	0.31139	4.8371	0.0384248	MI24-k9me3_peaks_unique	31.8406	25.6592
chr1	32794450	32794706	71	0.2008	5.08543	0.0429221	MI24-k9me3_peaks_unique	36.3991	31.6697
chr1	32842751	32843103	150	-0.27112	5.25216	0.0330876	MI24-k9me3_peaks_unique	34.6937	41.8664
chr1	32863957	32864237	121	0.44276	5.23457	0.0178379	MI24-k9me3_peaks_unique	43.8939	32.2939
chr1	33014352	33014745	212	0.14693	5.11215	0.0448731	MI24-k9me3_peaks_unique	36.3937	32.8697
chr1	33019644	33019923	247	-0.03945	5.38955	0.0433988	MI24-k9me3_peaks_unique	41.3503	42.4966
chr1	33104400	33104704	210	-0.01243	5.36162	0.0439217	MI24-k9me3_peaks_unique	40.939	41.2933
chr1	33117284	33117980	304	0.43874	4.9674	0.0265338	MI24-k9me3_peaks_unique	36.4228	26.872
chr1	33167050	33167306	44	-0.09848	5.3598	0.0428759	MI24-k9me3_peaks_unique	39.6861	42.4897
chr1	33301027	33301361	276	-0.23676	4.97071	0.0411731	MI24-k9me3_peaks_unique	28.8866	34.0384
chr1	33305403	33305888	80	-0.06709	5.20177	0.0450034	MI24-k9me3_peaks_unique	35.9576	37.6692
chr1	33409965	33410361	210	0.15326	5.14154	0.0424476	MI24-k9me3_peaks_unique	37.2242	33.4726
chr1	33538839	33539199	238	0.28518	5.37932	0.0297676	MI24-k9me3_peaks_unique	45.9474	37.7062
chr1	34417923	34418793	667	0.15421	5.33621	0.037939	MI24-k9me3_peaks_unique	42.6158	38.2955
chr1	34419811	34420070	72	0.45565	5.06978	0.0232951	MI24-k9me3_peaks_unique	39.3313	28.6796
chr1	34422857	34423125	214	0.01733	5.02014	0.0489207	MI24-k9me3_peaks_unique	32.6453	32.2555
chr1	34450329	34451276	553	0.67065	5.5736	0.00341746	MI24-k9me3_peaks_unique	60.0847	37.7466
chr1	34491418	34491735	141	0.40546	4.95062	0.0265338	MI24-k9me3_peaks_unique	35.5888	26.8694
chr1	34566587	34566864	121	-0.05965	5.49735	0.0410239	MI24-k9me3_peaks_unique	44.2475	46.1153
chr1	34652849	34653361	184	0.47127	4.98379	0.0229481	MI24-k9me3_peaks_unique	37.2566	26.8743
chr1	34777711	34778199	411	0.3848	4.8741	0.0303083	MI24-k9me3_peaks_unique	33.5095	25.6645
chr1	34979363	34979779	198	0.54754	5.48828	0.00859335	MI24-k9me3_peaks_unique	54.2688	37.1299
chr1	34980124	34980474	167	0.6003	4.98271	0.0135877	MI24-k9me3_peaks_unique	38.9313	25.6798
chr1	35026674	35026943	157	-0.08645	4.76593	0.0521085	MI24-k9me3_peaks_unique	26.4044	28.035
chr1	35049145	35049408	115	0.35057	5.43518	0.021407	MI24-k9me3_peaks_unique	48.856	38.3165
chr1	35118514	35118852	196	0.33546	5.89068	0.0161395	MI24-k9me3_peaks_unique	66.6443	52.8177
chr1	35135411	35135915	288	0.20926	5.36396	0.0353523	MI24-k9me3_peaks_unique	44.2802	38.3015
chr1	35158152	35158430	73	0.06327	4.96018	0.0488849	MI24-k9me3_peaks_unique	31.819	30.4537
chr1	35272881	35273137	204	0.33671	5.09799	0.0302836	MI24-k9me3_peaks_unique	38.4882	30.4767
chr1	35308638	35309093	131	-0.29082	5.36183	0.029853	MI24-k9me3_peaks_unique	37.1791	45.4825
chr1	35413152	35413460	256	0.33423	5.38078	0.0240674	MI24-k9me3_peaks_unique	46.7824	37.1082
chr1	35413879	35414353	354	0.43072	5.30712	0.0182206	MI24-k9me3_peaks_unique	45.9655	34.1014
chr1	35485854	35486273	218	1.29233	4.65474	0.000412854	MI24-k9me3_peaks_unique	39.4213	16.0954
chr1	35794665	35795485	353	0.18672	5.37514	0.0376184	MI24-k9me3_peaks_unique	44.2774	38.9022
chr1	36043743	36044079	247	0.05316	5.14212	0.0468528	MI24-k9me3_peaks_unique	35.9695	34.6682
chr1	36259123	36259508	302	0.08763	4.72432	0.0540384	MI24-k9me3_peaks_unique	27.2491	25.6432
chr1	36951987	36952400	76	0.07311	4.93634	0.0504618	MI24-k9me3_peaks_unique	31.4044	29.8526
chr1	37161891	37162147	163	-0.05213	5.61026	0.0393927	MI24-k9me3_peaks_unique	47.9745	49.7397
chr1	37208582	37208838	99	-0.02493	5.24593	0.0456115	MI24-k9me3_peaks_unique	37.621	38.2767
chr1	37605422	37605728	136	0.20711	4.85065	0.0455404	MI24-k9me3_peaks_unique	31.0002	26.8546
chr1	37777989	37778302	174	-0.24602	5.0162	0.040781	MI24-k9me3_peaks_unique	29.7164	35.2417
chr1	39082384	39082775	223	0.18937	5.02373	0.040781	MI24-k9me3_peaks_unique	34.7373	30.4642
chr1	39180684	39181044	142	0.24663	5.18861	0.0334017	MI24-k9me3_peaks_unique	39.7236	33.4816
chr1	39540473	39540846	60	0.74408	4.71366	0.00892029	MI24-k9me3_peaks_unique	33.9585	20.2749
chr1	39787146	39787459	154	-0.0293	5.31034	0.0444639	MI24-k9me3_peaks_unique	39.2791	40.085
chr1	39787646	39788129	384	0.0449	5.25822	0.0450268	MI24-k9me3_peaks_unique	38.8723	37.6811
chr1	40165132	40165611	141	-0.08187	5.12337	0.0461929	MI24-k9me3_peaks_unique	33.8817	35.86
chr1	40196729	40197007	81	0.20731	4.75042	0.0467179	MI24-k9me3_peaks_unique	28.9216	25.0505
chr1	40200013	40200300	90	-0.27838	5.07201	0.0371218	MI24-k9me3_peaks_unique	30.5441	37.0448
chr1	40206040	40206349	114	0.24755	4.99487	0.037644	MI24-k9me3_peaks_unique	34.7429	29.2648
chr1	40216083	40216367	119	-0.13755	4.94209	0.047308	MI24-k9me3_peaks_unique	29.3099	32.2419
chr1	40521054	40521310	202	-0.25312	4.93672	0.0415737	MI24-k9me3_peaks_unique	28.0545	33.4348
chr1	40698202	40698477	200	0.03072	5.38337	0.0433988	MI24-k9me3_peaks_unique	42.1871	41.2983
chr1	40701841	40702181	101	0.05408	4.52764	0.0572833	MI24-k9me3_peaks_unique	23.5015	22.6368
chr1	41070934	41071587	204	-0.32097	5.73112	0.0219535	MI24-k9me3_peaks_unique	47.5257	59.3676
chr1	41088778	41089238	248	0.2653	5.58355	0.0267103	MI24-k9me3_peaks_unique	52.5712	43.7406
chr1	41472514	41473047	389	0.04489	5.2113	0.0450034	MI24-k9me3_peaks_unique	37.6283	36.4755
chr1	41678534	41678866	172	0.00203	4.50141	0.058502	MI24-k9me3_peaks_unique	22.6655	22.6336
chr1	42142095	42142407	134	-0.1237	5.26276	0.0427754	MI24-k9me3_peaks_unique	36.7815	40.0744
chr1	42334781	42335170	138	0.20615	5.11531	0.040022	MI24-k9me3_peaks_unique	37.2298	32.2725
chr1	42339077	42339804	707	0.10518	5.2886	0.042295	MI24-k9me3_peaks_unique	40.5376	37.6874
chr1	42380043	42380518	181	0.08166	5.56858	0.0389534	MI24-k9me3_peaks_unique	48.8203	46.1337
chr1	43287898	43288548	224	0.17204	5.29903	0.0382669	MI24-k9me3_peaks_unique	41.789	37.0913
chr1	43689335	43689594	116	0.20038	5.31331	0.0355971	MI24-k9me3_peaks_unique	42.6212	37.0942
chr1	43926541	43926862	276	-0.3888	5.29319	0.0209537	MI24-k9me3_peaks_unique	34.268	44.8672
chr1	44171670	44173067	489	0.48927	5.54984	0.0107882	MI24-k9me3_peaks_unique	55.5023	39.539
chr1	44284160	44284683	236	-0.09822	5.75247	0.0355887	MI24-k9me3_peaks_unique	52.1054	55.7763
chr1	44310988	44311254	112	-0.16648	5.28398	0.0406888	MI24-k9me3_peaks_unique	36.7772	41.2757
chr1	44370110	44370523	201	0.41343	5.1649	0.0235698	MI24-k9me3_peaks_unique	41.4016	31.0858
chr1	44374068	44374331	134	0.30526	5.08214	0.0302836	MI24-k9me3_peaks_unique	37.655	30.4741
chr1	44374963	44375634	481	-0.0254	5.53338	0.0410385	MI24-k9me3_peaks_unique	45.9082	46.7236
chr1	44393500	44393756	217	0.12482	5.2031	0.0437871	MI24-k9me3_peaks_unique	38.4659	35.2778
chr1	44438924	44439201	96	0.47237	4.65984	0.0254145	MI24-k9me3_peaks_unique	29.7749	21.4611
chr1	44475984	44476408	312	-0.25766	4.96018	0.0379054	MI24-k9me3_peaks_unique	28.4696	34.0365
chr1	44491492	44491765	144	0.2505	4.90448	0.038166	MI24-k9me3_peaks_unique	32.6663	27.4594
chr1	44496362	44496969	21	0.41908	5.35141	0.0183923	MI24-k9me3_peaks_unique	47.2077	35.3067
chr1	44497203	44497809	90	0.30108	5.51963	0.0242048	MI24-k9me3_peaks_unique	50.9203	41.3292
chr1	44502373	44502802	180	0.15143	4.91645	0.047308	MI24-k9me3_peaks_unique	31.8267	28.6554
chr1	44521460	44521716	107	-0.10326	4.90448	0.0496346	MI24-k9me3_peaks_unique	28.897	31.0411
chr1	44603019	44603275	46	-0.17306	4.897	0.0449814	MI24-k9me3_peaks_unique	28.0605	31.6368
chr1	44604985	44605625	191	0.38264	5.12114	0.0234407	MI24-k9me3_peaks_unique	39.7383	30.4806
chr1	44642705	44643318	442	0.20684	4.94437	0.0444408	MI24-k9me3_peaks_unique	33.0778	28.6597
chr1	44697706	44698438	133	0.02124	5.22302	0.0456115	MI24-k9me3_peaks_unique	37.6255	37.0757
chr1	44704035	44704586	326	0.62792	5.38078	0.00657474	MI24-k9me3_peaks_unique	51.795	33.517
chr1	44723455	44723711	211	0.18507	5.15757	0.039655	MI24-k9me3_peaks_unique	38.0574	33.4755
chr1	44727218	44727589	169	0.01311	5.55279	0.0410385	MI24-k9me3_peaks_unique	47.1552	46.7286
chr1	44757836	44758307	314	0.47882	5.52237	0.012403	MI24-k9me3_peaks_unique	54.2586	38.934
chr1	44820206	44820555	236	-0.01092	5.20681	0.0462197	MI24-k9me3_peaks_unique	36.7928	37.0723
chr1	44825653	44826390	611	0.3777	5.28041	0.0238714	MI24-k9me3_peaks_unique	44.3008	34.0967
chr1	44858459	44858835	177	-0.0835	5.36735	0.0428759	MI24-k9me3_peaks_unique	40.1019	42.4914
chr1	44860224	44860549	125	-0.21669	5.49185	0.0319473	MI24-k9me3_peaks_unique	41.7442	48.5095
chr1	44898368	44898624	108	-0.13526	5.16742	0.0419876	MI24-k9me3_peaks_unique	34.2918	37.6623
chr1	44906068	44906342	106	0.2302	4.98613	0.0411731	MI24-k9me3_peaks_unique	34.326	29.2635
chr1	44960490	44960876	232	-0.04747	5.25711	0.0450268	MI24-k9me3_peaks_unique	37.6186	38.877
chr1	44965317	44965856	190	0.19521	5.05492	0.0403973	MI24-k9me3_peaks_unique	35.5684	31.0671
chr1	44979169	44979547	351	0.1679	4.83089	0.0486812	MI24-k9me3_peaks_unique	30.1658	26.8517
chr1	45090920	45091256	168	0.03072	5.38337	0.0433988	MI24-k9me3_peaks_unique	42.1871	41.2983
chr1	45093688	45093944	202	0.13454	5.41446	0.0391247	MI24-k9me3_peaks_unique	44.6853	40.7066
chr1	45095633	45095951	111	0.16105	5.42782	0.0369984	MI24-k9me3_peaks_unique	45.5174	40.7095
chr1	45096263	45096629	116	0.21651	5.47701	0.0321112	MI24-k9me3_peaks_unique	48.0101	41.3196
chr1	45097479	45097863	210	-0.16344	5.58879	0.0337291	MI24-k9me3_peaks_unique	45.4772	50.9323
chr1	45162124	45162475	107	0.31053	5.50316	0.0242048	MI24-k9me3_peaks_unique	50.5075	40.7265
chr1	45167613	45167941	170	0.30189	5.05164	0.0338464	MI24-k9me3_peaks_unique	36.8243	29.8714
chr1	45170972	45171259	41	0.18672	5.37514	0.0376184	MI24-k9me3_peaks_unique	44.2774	38.9022
chr1	45200606	45201182	140	0.36426	5.46463	0.0214948	MI24-k9me3_peaks_unique	50.1007	38.9216
chr1	45201891	45202389	195	0.42642	5.11441	0.0234407	MI24-k9me3_peaks_unique	40.1581	29.8819
chr1	45203745	45204163	177	0.37742	5.03035	0.0303102	MI24-k9me3_peaks_unique	37.2472	28.6734
chr1	45204844	45205301	273	0.27702	5.09615	0.0337027	MI24-k9me3_peaks_unique	37.6521	31.0741
chr1	45251498	45251851	312	-0.04295	5.44798	0.0424067	MI24-k9me3_peaks_unique	43.0072	44.3068
chr1	45610749	45611193	208	0.30079	5.41009	0.0269175	MI24-k9me3_peaks_unique	47.1925	38.3112
chr1	45657268	45657524	106	0.2302	4.98613	0.0411731	MI24-k9me3_peaks_unique	34.326	29.2635
chr1	45659352	45659932	432	0.3712	5.17132	0.0268843	MI24-k9me3_peaks_unique	40.982	31.6848
chr1	45749588	45749882	215	0.46832	5.44836	0.0140363	MI24-k9me3_peaks_unique	51.3581	37.1219
chr1	45750046	45750454	212	0.67166	5.14803	0.00648853	MI24-k9me3_peaks_unique	44.7514	28.0942
chr1	45958430	45958844	172	-0.03097	5.67256	0.0386467	MI24-k9me3_peaks_unique	50.4602	51.5552
chr1	46090806	46091517	467	0.07536	5.27357	0.0439011	MI24-k9me3_peaks_unique	39.705	37.6843
chr1	46094462	46095102	108	0.09536	5.3513	0.0418302	MI24-k9me3_peaks_unique	42.1944	39.4956
chr1	46287643	46287960	146	0.29736	5.2652	0.0300097	MI24-k9me3_peaks_unique	42.6324	34.6917
chr1	46313492	46313905	375	0.37293	5.19937	0.0236838	MI24-k9me3_peaks_unique	41.8117	32.2875
chr1	46387939	46388295	194	0.06744	5.29248	0.0439011	MI24-k9me3_peaks_unique	40.1186	38.2864
chr1	46485076	46485435	72	0.49984	5.12203	0.0171517	MI24-k9me3_peaks_unique	41.4112	29.2854
chr1	46485623	46485885	193	0.36585	5.29972	0.0239471	MI24-k9me3_peaks_unique	44.7137	34.6983
chr1	46502503	46502779	64	0.00888	5.04257	0.0489207	MI24-k9me3_peaks_unique	33.0599	32.857
chr1	46504691	46505040	318	0.16309	4.8917	0.0479801	MI24-k9me3_peaks_unique	31.412	28.0544
chr1	46567148	46568045	134	0.20926	5.36396	0.0353523	MI24-k9me3_peaks_unique	44.2802	38.3015
chr1	46585084	46585596	214	0.33429	5.23278	0.0269134	MI24-k9me3_peaks_unique	42.2221	33.4895
chr1	46695324	46695587	45	0.6963	4.64616	0.0139882	MI24-k9me3_peaks_unique	31.874	19.6712
chr1	46702012	46702293	227	0.51529	5.09984	0.0171517	MI24-k9me3_peaks_unique	40.9981	28.6844
chr1	46702593	46703147	269	0.28807	5.40368	0.0269175	MI24-k9me3_peaks_unique	46.7766	38.3099
chr1	46719449	46719917	250	0.81051	5.27861	0.00215831	MI24-k9me3_peaks_unique	51.406	29.3107
chr1	46949129	46949712	410	0.30566	5.21836	0.030143	MI24-k9me3_peaks_unique	41.3894	33.487
chr1	46995467	46996180	174	0.0239	5.40085	0.0428942	MI24-k9me3_peaks_unique	42.6005	41.9006
chr1	47071157	47071550	161	0.37461	5.63864	0.0172553	MI24-k9me3_peaks_unique	56.7263	43.7538
chr1	47155115	47155371	146	-0.17839	5.09876	0.0429221	MI24-k9me3_peaks_unique	32.2129	36.4527
chr1	47156306	47156594	203	-0.04696	5.14097	0.0468528	MI24-k9me3_peaks_unique	34.7151	35.8636
chr1	47176838	47177094	107	0.0527	5.23888	0.0456115	MI24-k9me3_peaks_unique	38.4585	37.079
chr1	47179434	47179816	221	0.44125	5.12188	0.0202962	MI24-k9me3_peaks_unique	40.5746	29.883
chr1	47180908	47181779	363	0.29813	5.38585	0.0297676	MI24-k9me3_peaks_unique	46.3634	37.7076
chr1	47519131	47519602	302	-0.3589	5.34653	0.0240122	MI24-k9me3_peaks_unique	35.9291	46.0772
chr1	47524077	47524413	102	0.32665	4.81057	0.0386805	MI24-k9me3_peaks_unique	31.4262	25.0588
chr1	47581200	47581547	116	0.7263	4.7047	0.00892029	MI24-k9me3_peaks_unique	33.5409	20.2739
chr1	47587750	47588417	236	0.49627	5.26154	0.012939	MI24-k9me3_peaks_unique	45.5593	32.2987
chr1	47676193	47676495	85	-0.1706	5.1496	0.039655	MI24-k9me3_peaks_unique	33.4585	37.6584
chr1	47738379	47738642	133	0.57255	5.12869	0.0121373	MI24-k9me3_peaks_unique	42.6645	28.6888
chr1	47756888	47757319	248	-0.25844	5.54091	0.029291	MI24-k9me3_peaks_unique	42.5678	50.9189
chr1	47757717	47758035	196	-0.1147	5.46961	0.0401123	MI24-k9me3_peaks_unique	42.5846	46.1085
chr1	47787191	47787609	195	0.1	5.83665	0.0347767	MI24-k9me3_peaks_unique	59.1641	55.202
chr1	47788191	47788855	591	0.14492	5.46185	0.0387602	MI24-k9me3_peaks_unique	46.344	41.9149
chr1	47790028	47790286	43	0.00327	5.41109	0.0428942	MI24-k9me3_peaks_unique	42.5983	42.5019
chr1	47872909	47873508	197	0.29813	5.38585	0.0297676	MI24-k9me3_peaks_unique	46.3634	37.7076
chr1	47873802	47874058	60	0.2186	5.34576	0.0353523	MI24-k9me3_peaks_unique	43.8669	37.6992
chr1	47968206	47968470	157	-0.12438	5.55622	0.0377233	MI24-k9me3_peaks_unique	45.068	49.1258
chr1	48080973	48081388	194	0.18507	5.15757	0.039655	MI24-k9me3_peaks_unique	38.0574	33.4755
chr1	48091898	48092705	92	0.16701	5.51395	0.0364051	MI24-k9me3_peaks_unique	48.4174	43.1248
chr1	48142173	48142551	205	0.4553	5.00771	0.0196267	MI24-k9me3_peaks_unique	37.6704	27.4752
chr1	48167665	48168213	404	0.47197	4.81285	0.0260983	MI24-k9me3_peaks_unique	33.1017	23.8657
chr1	48171126	48171387	158	-0.1288	5.4625	0.0387602	MI24-k9me3_peaks_unique	42.1687	46.1066
chr1	48180904	48181230	218	0.31491	5.02883	0.0339842	MI24-k9me3_peaks_unique	36.4106	29.2705
chr1	48198125	48198392	108	0.0283	5.15445	0.0468528	MI24-k9me3_peaks_unique	35.9669	35.2683
chr1	48202730	48203077	140	0.88418	4.82642	0.00346271	MI24-k9me3_peaks_unique	38.546	20.8841
chr1	48209806	48210062	175	0.28553	5.0434	0.0373826	MI24-k9me3_peaks_unique	36.4075	29.8702
chr1	48225564	48225879	140	0.30327	4.76374	0.0389316	MI24-k9me3_peaks_unique	30.177	24.4558
chr1	48247172	48247493	173	-0.08383	5.19334	0.0450034	MI24-k9me3_peaks_unique	35.5413	37.6677
chr1	48264573	48265075	374	0.25769	5.16797	0.0366046	MI24-k9me3_peaks_unique	39.3097	32.8797
chr1	48355805	48356061	127	0.16349	5.93054	0.0294593	MI24-k9me3_peaks_unique	64.5473	57.6319
chr1	48356343	48356958	263	0.12778	5.71836	0.0345183	MI24-k9me3_peaks_unique	55.0339	50.3692
chr1	48357723	48358076	152	-0.12879	5.51809	0.0380599	MI24-k9me3_peaks_unique	43.8254	47.9176
chr1	48358485	48359134	568	-0.12438	5.55622	0.0377233	MI24-k9me3_peaks_unique	45.068	49.1258
chr1	48363515	48363781	121	0.14519	5.70972	0.0345183	MI24-k9me3_peaks_unique	55.0364	49.7673
chr1	48364112	48364449	311	0.1556	5.21862	0.0415416	MI24-k9me3_peaks_unique	39.299	35.281
chr1	48368022	48368278	116	0.57095	5.32586	0.00930564	MI24-k9me3_peaks_unique	48.8855	32.9084
chr1	48368520	48368815	186	0.38573	5.17864	0.0268843	MI24-k9me3_peaks_unique	41.3984	31.686
chr1	48380121	48380487	139	0.30128	4.5736	0.0445928	MI24-k9me3_peaks_unique	26.4325	21.4508
chr1	48413380	48413810	195	0.26899	5.03506	0.0373826	MI24-k9me3_peaks_unique	35.9908	29.8687
chr1	48418686	48419355	376	0.60541	5.23342	0.00854842	MI24-k9me3_peaks_unique	46.4023	30.4995
chr1	48467107	48467375	184	-0.21344	5.54638	0.0317839	MI24-k9me3_peaks_unique	43.4011	50.3214
chr1	48484793	48485071	50	0.35219	5.10579	0.0267893	MI24-k9me3_peaks_unique	38.905	30.478
chr1	48495754	48496229	74	0.33405	5.06785	0.0302836	MI24-k9me3_peaks_unique	37.6578	29.8741
chr1	48602388	48602655	237	0.65133	4.82866	0.0125082	MI24-k9me3_peaks_unique	35.6128	22.6744
chr1	48671340	48671792	147	-0.06427	5.76958	0.0365959	MI24-k9me3_peaks_unique	53.3511	55.7815
chr1	48685895	48686320	225	0.09385	5.57471	0.0389534	MI24-k9me3_peaks_unique	49.2358	46.1349
chr1	48695155	48695684	158	0.15617	5.56785	0.0358371	MI24-k9me3_peaks_unique	50.0721	44.9349
chr1	48696239	48696560	138	0.54628	5.31342	0.0111214	MI24-k9me3_peaks_unique	48.0532	32.906
chr1	48715060	48715496	212	0.0289	5.20324	0.0462197	MI24-k9me3_peaks_unique	37.2118	36.4738
chr1	48727878	48728712	23	0.48105	5.38264	0.01363	MI24-k9me3_peaks_unique	49.288	35.3127
chr1	48739208	48739648	215	-0.04989	5.64602	0.0390143	MI24-k9me3_peaks_unique	49.2167	50.9484
chr1	48748061	48748588	342	0.48578	5.08496	0.020092	MI24-k9me3_peaks_unique	40.1645	28.6819
chr1	48771727	48772127	264	0.45337	4.76666	0.0259021	MI24-k9me3_peaks_unique	31.8527	23.2632
chr1	48802820	48803422	24	0.08839	5.55295	0.0401835	MI24-k9me3_peaks_unique	48.407	45.5303
chr1	48815321	48815769	200	0.37916	5.30643	0.0239471	MI24-k9me3_peaks_unique	45.1298	34.6997
chr1	48822564	48823047	71	0.50141	5.06222	0.0168889	MI24-k9me3_peaks_unique	39.7512	28.0809
chr1	48922068	48922411	221	0.42642	5.11441	0.0234407	MI24-k9me3_peaks_unique	40.1581	29.8819
chr1	48923075	48923378	79	0.42964	5.25464	0.0208109	MI24-k9me3_peaks_unique	44.3069	32.8955
chr1	48924304	48924696	190	0.59762	5.17132	0.0100684	MI24-k9me3_peaks_unique	44.3275	29.2935
chr1	48973492	48973792	116	-0.11791	5.17616	0.0437871	MI24-k9me3_peaks_unique	34.7082	37.664
chr1	49071864	49072657	126	0.3675	5.32541	0.0210839	MI24-k9me3_peaks_unique	45.5431	35.3016
chr1	49185704	49186054	310	-0.04172	4.78848	0.0530735	MI24-k9me3_peaks_unique	27.2393	28.0386
chr1	49252146	49252648	154	0.48266	5.28136	0.0154875	MI24-k9me3_peaks_unique	45.9722	32.9003
chr1	49255392	49255685	201	0.71841	5.04224	0.00741466	MI24-k9me3_peaks_unique	42.2666	25.6882
chr1	49256362	49256859	356	0.49984	5.12203	0.0171517	MI24-k9me3_peaks_unique	41.4112	29.2854
chr1	49274600	49274856	94	0.22214	5.12337	0.0368624	MI24-k9me3_peaks_unique	37.6464	32.274
chr1	49296954	49297278	146	0.1556	5.21862	0.0415416	MI24-k9me3_peaks_unique	39.299	35.281
chr1	49316277	49316579	111	0.96561	4.43518	0.00490086	MI24-k9me3_peaks_unique	30.2316	15.4804
chr1	49348814	49349292	429	0.27992	5.23112	0.0332459	MI24-k9me3_peaks_unique	41.3863	34.0872
chr1	49351843	49352344	130	-0.05693	5.33919	0.0439217	MI24-k9me3_peaks_unique	39.6906	41.2881
chr1	49374606	49374862	98	0.43442	4.75711	0.0301406	MI24-k9me3_peaks_unique	31.4354	23.2619
chr1	49607158	49607586	397	0.40804	5.01516	0.0266362	MI24-k9me3_peaks_unique	37.2503	28.0736
chr1	49640166	49640436	176	0.18573	5.2338	0.0389452	MI24-k9me3_peaks_unique	40.1315	35.2838
chr1	49642010	49642286	165	0.00386	5.16658	0.0468528	MI24-k9me3_peaks_unique	35.9647	35.8686
chr1	49725776	49726082	88	-0.47299	5.49965	0.0122116	MI24-k9me3_peaks_unique	38.4032	53.303
chr1	49727379	49727635	164	-0.01666	5.59267	0.0401966	MI24-k9me3_peaks_unique	47.9793	48.5366
chr1	49750110	49750506	289	0.09695	5.30735	0.042295	MI24-k9me3_peaks_unique	40.9509	38.2895
chr1	49829622	49830442	603	-0.1248	5.65871	0.0350294	MI24-k9me3_peaks_unique	48.379	52.7504
chr1	50161540	50161830	150	-0.2435	5.61531	0.0290846	MI24-k9me3_peaks_unique	45.0533	53.3368
chr1	50371899	50372326	212	0.08474	5.20734	0.0450034	MI24-k9me3_peaks_unique	38.047	35.8766
chr1	50402193	50402908	308	0.28955	5.31057	0.0299339	MI24-k9me3_peaks_unique	43.8755	35.8971
chr1	50420952	50421246	239	0.62112	4.77465	0.0148672	MI24-k9me3_peaks_unique	33.947	22.0711
chr1	50812270	50812556	220	0.55115	5.23431	0.0106166	MI24-k9me3_peaks_unique	45.566	31.0977
chr1	50813238	50813527	205	1.07086	5.07788	0.000412294	MI24-k9me3_peaks_unique	48.9525	23.3031
chr1	51252597	51252854	78	0.07503	4.81604	0.0512433	MI24-k9me3_peaks_unique	28.9112	27.446
chr1	51438626	51439042	210	-0.05031	4.95887	0.0496734	MI24-k9me3_peaks_unique	30.563	31.6476
chr1	51712255	51712796	131	-0.01288	5.15814	0.0468528	MI24-k9me3_peaks_unique	35.5481	35.8669
chr1	51868173	51868539	308	0.32755	5.30528	0.0269405	MI24-k9me3_peaks_unique	44.2945	35.2978
chr1	51940667	51940986	167	0.24486	5.07994	0.0371218	MI24-k9me3_peaks_unique	36.8188	31.0713
chr1	52401286	52401689	210	0.02641	5.63222	0.0397946	MI24-k9me3_peaks_unique	50.0544	49.1464
chr1	52405358	52405639	133	-0.11037	4.9286	0.047308	MI24-k9me3_peaks_unique	29.3119	31.6424
chr1	52589934	52591403	280	0.33938	5.58049	0.021764	MI24-k9me3_peaks_unique	53.8241	42.5415
chr1	52593031	52593287	226	0.25087	5.55622	0.029291	MI24-k9me3_peaks_unique	51.3273	43.1349
chr1	52593892	52594252	220	0.20075	4.91069	0.0449814	MI24-k9me3_peaks_unique	32.2464	28.0575
chr1	52613679	52613990	156	-0.06056	5.18179	0.0462197	MI24-k9me3_peaks_unique	35.5434	37.0672
chr1	52671820	52672219	229	-0.2226	4.7873	0.046119	MI24-k9me3_peaks_unique	25.5633	29.8281
chr1	52880732	52881027	142	0.2008	5.08543	0.0429221	MI24-k9me3_peaks_unique	36.3991	31.6697
chr1	52937639	52938346	585	0.41143	5.10686	0.0234407	MI24-k9me3_peaks_unique	39.7415	29.8808
chr1	52945668	52946022	171	-0.00619	4.60777	0.0572833	MI24-k9me3_peaks_unique	24.3302	24.4348
chr1	52993987	52994247	143	0.5625	5.06174	0.0115339	MI24-k9me3_peaks_unique	40.5882	27.4834
chr1	53129704	53130174	111	0.22666	5.39528	0.0324391	MI24-k9me3_peaks_unique	45.5257	38.9068
chr1	53130347	53130817	377	0.16371	5.55214	0.033951	MI24-k9me3_peaks_unique	49.6594	44.3323
chr1	53131134	53131608	379	-0.18246	5.41645	0.0373049	MI24-k9me3_peaks_unique	40.0914	45.4964
chr1	53134274	53134854	134	0.16752	5.7726	0.0322677	MI24-k9me3_peaks_unique	57.9349	51.5836
chr1	53155891	53156147	171	0.15568	4.85669	0.0455404	MI24-k9me3_peaks_unique	30.5803	27.4522
chr1	53234198	53234454	216	0.41524	5.22069	0.0206545	MI24-k9me3_peaks_unique	43.061	32.2912
chr1	53333658	53334127	250	0.43148	4.63922	0.0298994	MI24-k9me3_peaks_unique	28.9393	21.4585
chr1	53389506	53390157	136	0.14492	5.46185	0.0387602	MI24-k9me3_peaks_unique	46.344	41.9149
chr1	53614361	53614654	132	-0.12895	5.67305	0.0364591	MI24-k9me3_peaks_unique	48.7921	53.354
chr1	53691379	53691922	402	0.08872	5.71588	0.0372257	MI24-k9me3_peaks_unique	54.2007	50.968
chr1	53954978	53955490	331	0.66058	5.01309	0.00915928	MI24-k9me3_peaks_unique	40.5992	25.684
chr1	54270719	54271019	164	-0.03257	5.09892	0.0475127	MI24-k9me3_peaks_unique	33.8864	34.6601
chr1	54320995	54321385	190	-0.07985	5.40959	0.0409444	MI24-k9me3_peaks_unique	41.3457	43.6986
chr1	54387430	54387717	108	-0.05642	4.58245	0.0572833	MI24-k9me3_peaks_unique	23.4943	24.4313
chr1	54391914	54392604	465	0.03602	5.08245	0.0482013	MI24-k9me3_peaks_unique	34.3077	33.4617
chr1	54408427	54408683	175	0.31786	5.97773	0.0163705	MI24-k9me3_peaks_unique	70.3589	56.446
chr1	54412998	54413519	398	0.39187	5.00701	0.0266362	MI24-k9me3_peaks_unique	36.8335	28.0723
chr1	54514325	54514761	189	0.37138	4.93345	0.0303243	MI24-k9me3_peaks_unique	34.7548	26.8669
chr1	55040925	55041669	107	0.24552	5.59337	0.0267103	MI24-k9me3_peaks_unique	52.5686	44.3422
chr1	55297193	55297456	197	0.12002	5.84674	0.0333277	MI24-k9me3_peaks_unique	59.9941	55.2051
chr1	55367778	55368052	186	-0.06236	4.92509	0.0504618	MI24-k9me3_peaks_unique	29.7313	31.0446
chr1	55466755	55467034	143	0.10948	4.73533	0.0521085	MI24-k9me3_peaks_unique	27.6665	25.6447
chr1	55471177	55471748	408	0.36551	5.08371	0.0302836	MI24-k9me3_peaks_unique	38.4914	29.8768
chr1	55781325	55781755	243	-0.10074	5.47664	0.0401123	MI24-k9me3_peaks_unique	43.0002	46.1101
chr1	55783163	55783419	172	-0.12908	5.2816	0.0406888	MI24-k9me3_peaks_unique	37.1956	40.677
chr1	56096942	56097302	170	0.06274	5.01585	0.0489207	MI24-k9me3_peaks_unique	33.0647	31.6576
chr1	56141995	56142376	167	0.09853	5.03389	0.0474819	MI24-k9me3_peaks_unique	33.8986	31.6608
chr1	56714671	56715288	486	0.09671	5.08684	0.0468241	MI24-k9me3_peaks_unique	35.1437	32.8651
chr1	57065068	57065326	163	0.19521	5.05492	0.0403973	MI24-k9me3_peaks_unique	35.5684	31.0671
chr1	57180937	57181459	40	0.64908	5.31137	0.00614172	MI24-k9me3_peaks_unique	49.7254	31.7092
chr1	57317654	57318178	189	0.20533	5.26812	0.0386022	MI24-k9me3_peaks_unique	41.3778	35.8886
chr1	57568745	57569035	182	0.36119	5.41763	0.0241136	MI24-k9me3_peaks_unique	48.4433	37.7142
chr1	57810321	57810773	164	-0.11725	4.95232	0.0488849	MI24-k9me3_peaks_unique	29.7269	32.2437
chr1	58327455	58327770	78	-0.07841	5.50666	0.0397146	MI24-k9me3_peaks_unique	44.2454	46.7167
chr1	58337689	58337945	215	0.3301	4.84653	0.0384248	MI24-k9me3_peaks_unique	32.2579	25.6606
chr1	58364536	58364827	85	0.5146	4.59799	0.0251155	MI24-k9me3_peaks_unique	28.946	20.2618
chr1	58506182	58506512	112	0.64624	5.51438	0.00492091	MI24-k9me3_peaks_unique	57.1824	36.5363
chr1	58512576	58512885	248	0.2292	5.97873	0.023917	MI24-k9me3_peaks_unique	68.2771	58.2477
chr1	58514884	58515285	166	-0.10906	5.39487	0.0409444	MI24-k9me3_peaks_unique	40.5138	43.6951
chr1	58618846	58619108	136	0.12162	4.44209	0.057202	MI24-k9me3_peaks_unique	22.673	20.84
chr1	58641899	58642837	321	0.20497	5.77447	0.0284393	MI24-k9me3_peaks_unique	58.7678	50.9844
chr1	58643967	58644453	239	-0.02711	5.35422	0.0439217	MI24-k9me3_peaks_unique	40.5229	41.2916
chr1	58649128	58649573	309	0.42906	5.22766	0.0206545	MI24-k9me3_peaks_unique	43.4773	32.2926
chr1	58810860	58811447	382	0.23959	5.7573	0.026371	MI24-k9me3_peaks_unique	58.7735	49.7804
chr1	58820245	58821041	212	0.56218	5.84805	0.00385631	MI24-k9me3_peaks_unique	69.9931	47.4048
chr1	58837260	58837547	98	0.1957	5.35712	0.0353523	MI24-k9me3_peaks_unique	43.8641	38.2999
chr1	58868631	58869056	292	0.4708	5.07741	0.020092	MI24-k9me3_peaks_unique	39.748	28.6807
chr1	58880104	58880543	203	0.16113	5.03774	0.043412	MI24-k9me3_peaks_unique	34.7347	31.0641
chr1	58884857	58885162	119	0.14388	4.88202	0.0479801	MI24-k9me3_peaks_unique	30.9949	28.0529
chr1	58892619	58892942	179	0.80505	4.70097	0.00892029	MI24-k9me3_peaks_unique	34.3799	19.6771
chr1	59344902	59345753	237	0.14563	5.35443	0.0398846	MI24-k9me3_peaks_unique	43.0292	38.8978
chr1	59442525	59443072	347	0.43814	4.93441	0.0227432	MI24-k9me3_peaks_unique	35.592	26.2699
chr1	59922639	59922998	247	0.16377	4.42118	0.0546019	MI24-k9me3_peaks_unique	22.6755	20.2422
chr1	60306657	60306940	57	-0.10831	5.33422	0.0418302	MI24-k9me3_peaks_unique	38.856	41.8854
chr1	60307581	60308047	225	-0.00054	5.28076	0.0450268	MI24-k9me3_peaks_unique	38.8674	38.882
chr1	60678034	60678401	331	-0.06866	5.37483	0.0433988	MI24-k9me3_peaks_unique	40.5183	42.4932
chr1	61343939	61344801	148	0.78767	5.00788	0.00423137	MI24-k9me3_peaks_unique	42.2745	24.4887
chr1	61345882	61346348	231	-0.11199	5.15587	0.0443203	MI24-k9me3_peaks_unique	34.2938	37.0619
chr1	61363195	61363778	369	-0.14441	5.33665	0.0402809	MI24-k9me3_peaks_unique	38.4376	42.4842
chr1	61447606	61448009	39	0.24187	5.33422	0.0327655	MI24-k9me3_peaks_unique	43.8698	37.0984
chr1	61495194	61495471	102	-0.03264	4.76178	0.0540384	MI24-k9me3_peaks_unique	26.8241	27.4379
chr1	61519470	61519928	209	0.33885	5.28611	0.0269405	MI24-k9me3_peaks_unique	43.8813	34.6957
chr1	61757331	61757625	158	0.65451	4.48649	0.0200299	MI24-k9me3_peaks_unique	28.1243	17.8671
chr1	61894313	61894643	221	-0.32223	4.92763	0.0342371	MI24-k9me3_peaks_unique	27.2185	34.0302
chr1	62221493	62221844	203	0.48831	4.92626	0.0227432	MI24-k9me3_peaks_unique	36.0122	25.6717
chr1	62294958	62296306	999	0.37293	5.19937	0.0236838	MI24-k9me3_peaks_unique	41.8117	32.2875
chr1	62300492	62301273	112	0.17711	5.32485	0.037939	MI24-k9me3_peaks_unique	42.6184	37.6948
chr1	62301537	62301863	152	0.59047	4.90849	0.0128885	MI24-k9me3_peaks_unique	36.8534	24.4753
chr1	62322956	62324215	535	0.67336	5.40368	0.00539625	MI24-k9me3_peaks_unique	53.459	33.5212
chr1	62833700	62834057	160	0.32107	5.09011	0.0302836	MI24-k9me3_peaks_unique	38.0716	30.4754
chr1	62866372	62866765	192	0.01566	5.333	0.0439217	MI24-k9me3_peaks_unique	40.5275	40.09
chr1	62869124	62869547	195	-0.25398	5.2608	0.0330876	MI24-k9me3_peaks_unique	35.11	41.8684
chr1	62892925	62893734	151	0.3267	5.14889	0.0301988	MI24-k9me3_peaks_unique	39.7323	31.6809
chr1	62896110	62896392	61	0.2893	5.51369	0.0242048	MI24-k9me3_peaks_unique	50.5045	41.3278
chr1	63835619	63835899	189	-0.03671	4.69508	0.055058	MI24-k9me3_peaks_unique	25.5761	26.2353
chr1	63841394	63841675	73	0.08198	4.96961	0.0488849	MI24-k9me3_peaks_unique	32.236	30.4553
chr1	63864022	63864278	99	0.2908	4.95607	0.0379054	MI24-k9me3_peaks_unique	34.3317	28.0644
chr1	63864465	63864747	139	0.39187	5.00701	0.0266362	MI24-k9me3_peaks_unique	36.8335	28.0723
chr1	63888340	63888713	194	0.38855	5.23393	0.0237839	MI24-k9me3_peaks_unique	43.0579	32.8918
chr1	63888964	63889255	158	0.12844	5.27705	0.0406888	MI24-k9me3_peaks_unique	40.5399	37.0867
chr1	64058870	64059178	85	0.11287	4.30735	0.0597003	MI24-k9me3_peaks_unique	20.5888	19.0394
chr1	64178221	64179133	236	0.48144	5.35798	0.0159017	MI24-k9me3_peaks_unique	48.4592	34.7095
chr1	64205091	64205432	170	0.06327	4.96018	0.0488849	MI24-k9me3_peaks_unique	31.819	30.4537
chr1	64261124	64261622	168	0.28553	5.0434	0.0373826	MI24-k9me3_peaks_unique	36.4075	29.8702
chr1	64315303	64315707	203	0.36426	5.46463	0.0214948	MI24-k9me3_peaks_unique	50.1007	38.9216
chr1	64383246	64383669	179	0.05832	5.43883	0.0424067	MI24-k9me3_peaks_unique	44.2618	42.5082
chr1	64388254	64388703	194	0.20071	5.16546	0.039655	MI24-k9me3_peaks_unique	38.4741	33.4772
chr1	65066560	65067018	242	0.31491	5.02883	0.0339842	MI24-k9me3_peaks_unique	36.4106	29.2705
chr1	65126666	65126929	137	0.23731	5.60875	0.0290846	MI24-k9me3_peaks_unique	52.9811	44.9452
chr1	65127086	65127737	230	0.57939	5.2203	0.00854842	MI24-k9me3_peaks_unique	45.5695	30.4972
chr1	65481971	65482227	63	0.40546	4.95062	0.0265338	MI24-k9me3_peaks_unique	35.5888	26.8694
chr1	65540136	65540405	224	-0.00935	5.03338	0.0489207	MI24-k9me3_peaks_unique	32.6431	32.8553
chr1	65619710	65619968	165	-0.29491	5.57297	0.024232	MI24-k9me3_peaks_unique	42.9777	52.7254
chr1	65621088	65621421	247	0.23602	5.37744	0.0326026	MI24-k9me3_peaks_unique	45.1123	38.3042
chr1	65710825	65711156	185	0.46994	5.22108	0.0178379	MI24-k9me3_peaks_unique	43.897	31.6934
chr1	65779891	65780352	311	0.89379	4.91208	0.00285839	MI24-k9me3_peaks_unique	41.0405	22.0879
chr1	65784734	65785056	89	-0.3823	5.0429	0.0267208	MI24-k9me3_peaks_unique	28.875	37.6362
chr1	65815642	65816099	307	0.1507	5.78094	0.0322677	MI24-k9me3_peaks_unique	57.9321	52.186
chr1	65816800	65817491	179	0.20798	5.49363	0.0344048	MI24-k9me3_peaks_unique	48.423	41.9221
chr1	65890851	65891170	170	0.2828	5.55197	0.0267562	MI24-k9me3_peaks_unique	51.7458	42.5348
chr1	65948453	65948751	91	0.12924	4.96463	0.0466629	MI24-k9me3_peaks_unique	32.6554	29.8573
chr1	65979428	65980277	312	0.19127	5.39964	0.0373049	MI24-k9me3_peaks_unique	45.1069	39.5061
chr1	65998548	65999193	469	0.31806	5.05979	0.0338464	MI24-k9me3_peaks_unique	37.241	29.8728
chr1	66019905	66020715	646	-0.15945	5.78285	0.0322677	MI24-k9me3_peaks_unique	52.0969	58.185
chr1	66048606	66049088	446	0.23149	5.18097	0.0366046	MI24-k9me3_peaks_unique	39.307	33.4799
chr1	66053022	66053466	190	0.03753	5.32215	0.0433795	MI24-k9me3_peaks_unique	40.5299	39.4892
chr1	66275166	66275457	151	-0.06056	5.18179	0.0462197	MI24-k9me3_peaks_unique	35.5434	37.0672
chr1	66517045	66517328	90	0.10625	5.06496	0.045447	MI24-k9me3_peaks_unique	34.7294	32.2636
chr1	66534192	66534477	129	0.37551	4.99877	0.0303243	MI24-k9me3_peaks_unique	36.4166	28.0711
chr1	66545400	66545782	220	0.47112	5.01568	0.0196267	MI24-k9me3_peaks_unique	38.0874	27.4764
chr1	66574823	66575084	114	-0.02982	5.1496	0.0468528	MI24-k9me3_peaks_unique	35.1314	35.8651
chr1	66584204	66584634	89	0.78773	4.85862	0.00613844	MI24-k9me3_peaks_unique	38.1202	22.0813
chr1	66847840	66848254	189	0.40406	4.91724	0.0264115	MI24-k9me3_peaks_unique	34.7579	26.2675
chr1	66879140	66879506	230	0.57674	4.86566	0.0156352	MI24-k9me3_peaks_unique	35.6055	23.8727
chr1	66912461	66912955	140	0.25674	5.05768	0.0373826	MI24-k9me3_peaks_unique	36.4046	30.4698
chr1	67240356	67240612	84	-0.10591	5.13529	0.0461929	MI24-k9me3_peaks_unique	33.8794	36.4601
chr1	67277343	67277599	90	-0.18679	5.04605	0.043412	MI24-k9me3_peaks_unique	30.9669	35.2474
chr1	67280559	67280851	155	0.24932	5.10989	0.0368624	MI24-k9me3_peaks_unique	37.6493	31.6741
chr1	67537743	67537999	121	0.83522	5.06689	0.00273412	MI24-k9me3_peaks_unique	44.7712	25.0942
chr1	67542511	67542832	97	0.3848	4.8741	0.0303083	MI24-k9me3_peaks_unique	33.5095	25.6645
chr1	67620505	67621051	318	0.45658	5.37031	0.0159017	MI24-k9me3_peaks_unique	48.4559	35.3104
chr1	67625563	67625831	118	-0.06056	5.18179	0.0462197	MI24-k9me3_peaks_unique	35.5434	37.0672
chr1	67626715	67627156	198	0.47096	5.04687	0.0198693	MI24-k9me3_peaks_unique	38.9176	28.0784
chr1	67686802	67687424	445	0.23333	5.10183	0.040022	MI24-k9me3_peaks_unique	37.2326	31.6726
chr1	67688500	67688840	156	0.67317	4.80089	0.0121061	MI24-k9me3_peaks_unique	35.1993	22.0744
chr1	67713710	67714352	225	0.321	5.61162	0.0218134	MI24-k9me3_peaks_unique	54.6489	43.7472
chr1	67715485	67715741	144	-0.12904	5.72121	0.0345183	MI24-k9me3_peaks_unique	50.4468	55.1669
chr1	67717988	67718344	144	0.30848	5.112	0.0337027	MI24-k9me3_peaks_unique	38.4854	31.0767
chr1	67719133	67719403	108	0.12073	5.12515	0.0448731	MI24-k9me3_peaks_unique	36.3911	33.4697
chr1	67818309	67818793	341	-0.09727	5.29763	0.042295	MI24-k9me3_peaks_unique	38.0281	40.6805
chr1	67833693	67834200	347	0.14968	5.19077	0.0437871	MI24-k9me3_peaks_unique	38.4686	34.6775
chr1	67889185	67889572	208	0.18046	5.20628	0.0415416	MI24-k9me3_peaks_unique	39.3014	34.6804
chr1	67907448	67907811	204	-0.05715	5.62515	0.0393927	MI24-k9me3_peaks_unique	48.3879	50.3432
chr1	67990469	67990771	107	0.69	4.92275	0.00849232	MI24-k9me3_peaks_unique	38.5257	23.8803
chr1	68406062	68406431	364	-0.13474	5.23533	0.0432725	MI24-k9me3_peaks_unique	35.951	39.4704
chr1	68598339	68598766	177	0.48485	5.14386	0.0173967	MI24-k9me3_peaks_unique	41.8248	29.8868
chr1	68598919	68599208	208	0.48066	5.40689	0.0138383	MI24-k9me3_peaks_unique	50.1167	35.9161
chr1	68603203	68603469	166	0.28162	5.01205	0.0339842	MI24-k9me3_peaks_unique	35.5767	29.2677
chr1	68766208	68766508	199	0.51754	5.03908	0.0166072	MI24-k9me3_peaks_unique	39.3379	27.48
chr1	69147267	69147659	158	0.52832	4.76666	0.0219775	MI24-k9me3_peaks_unique	32.691	22.6667
chr1	69234064	69234452	210	0.11326	4.89721	0.0496346	MI24-k9me3_peaks_unique	30.9923	28.6523
chr1	69699457	69699860	187	0.11478	5.52747	0.0380599	MI24-k9me3_peaks_unique	47.9966	44.326
chr1	69702905	69703258	22	-0.12378	5.32642	0.0402809	MI24-k9me3_peaks_unique	38.4398	41.8835
chr1	69940605	69940873	110	0.3735	4.96648	0.0265338	MI24-k9me3_peaks_unique	35.5858	27.4689
chr1	69942278	69942635	81	0.33671	5.09799	0.0302836	MI24-k9me3_peaks_unique	38.4882	30.4767
chr1	69944785	69945314	376	0.26551	5.32249	0.0299339	MI24-k9me3_peaks_unique	43.8725	36.4977
chr1	70473053	70473335	191	0.21399	4.78801	0.046119	MI24-k9me3_peaks_unique	29.7539	25.6523
chr1	70523268	70523823	214	0.41765	5.30054	0.0182206	MI24-k9me3_peaks_unique	45.5496	34.1004
chr1	70548311	70548781	41	0.33405	5.06785	0.0302836	MI24-k9me3_peaks_unique	37.6578	29.8741
chr1	70689224	70689490	190	0.20711	4.85065	0.0455404	MI24-k9me3_peaks_unique	31.0002	26.8546
chr1	70952876	70953159	114	0.6632	4.87242	0.0101418	MI24-k9me3_peaks_unique	36.8609	23.2768
chr1	71081120	71081744	435	0.35855	5.19212	0.0268843	MI24-k9me3_peaks_unique	41.3953	32.2862
chr1	71085668	71086052	175	0.22265	4.6126	0.0518193	MI24-k9me3_peaks_unique	26.4267	22.6474
chr1	71252042	71252629	355	0.20615	5.11531	0.040022	MI24-k9me3_peaks_unique	37.2298	32.2725
chr1	71256071	71256421	71	0.01469	4.90689	0.0512891	MI24-k9me3_peaks_unique	30.1531	29.8476
chr1	71435778	71436371	200	0.24486	5.07994	0.0371218	MI24-k9me3_peaks_unique	36.8188	31.0713
chr1	71662320	71662714	244	-0.02711	5.35422	0.0439217	MI24-k9me3_peaks_unique	40.5229	41.2916
chr1	72127238	72128812	1413	0.31329	5.7409	0.0197581	MI24-k9me3_peaks_unique	59.6126	47.9765
chr1	72132025	72132746	576	0.47991	5.4542	0.0120118	MI24-k9me3_peaks_unique	51.774	37.1231
chr1	72789032	72789429	298	-0.20985	5.53077	0.0317839	MI24-k9me3_peaks_unique	42.9875	49.718
chr1	73106366	73106810	333	0.93046	4.67326	0.003587	MI24-k9me3_peaks_unique	35.2241	18.4818
chr1	73289107	73289601	366	0.38792	5.47655	0.018966	MI24-k9me3_peaks_unique	50.9323	38.9241
chr1	73295306	73295562	191	0.25543	5.34106	0.0327655	MI24-k9me3_peaks_unique	44.2859	37.0999
chr1	73297178	73297601	212	0.45615	5.18643	0.0176251	MI24-k9me3_peaks_unique	42.6509	31.0895
chr1	73318629	73318885	190	-0.01985	5.00141	0.0496734	MI24-k9me3_peaks_unique	31.8117	32.2524
chr1	73321699	73322272	528	0.52982	5.10716	0.0171517	MI24-k9me3_peaks_unique	41.4147	28.6855
chr1	73405483	73405740	134	0.19436	4.87619	0.0455404	MI24-k9me3_peaks_unique	31.4148	27.4552
chr1	73420357	73421273	581	0.07793	5.46905	0.0401123	MI24-k9me3_peaks_unique	45.507	43.114
chr1	73435394	73435820	317	-0.00054	5.28076	0.0450268	MI24-k9me3_peaks_unique	38.8674	38.882
chr1	73478267	73478605	221	0.35896	4.99043	0.0303243	MI24-k9me3_peaks_unique	35.9996	28.0699
chr1	73648594	73648968	180	0.20992	5.29447	0.0358449	MI24-k9me3_peaks_unique	42.2076	36.492
chr1	73883285	73883999	415	0.3562	5.66867	0.0173644	MI24-k9me3_peaks_unique	57.551	44.96
chr1	73884403	73884724	176	0.30338	5.64205	0.0242371	MI24-k9me3_peaks_unique	55.474	44.9534
chr1	73885693	73886010	135	0.05337	5.0912	0.0468241	MI24-k9me3_peaks_unique	34.7246	33.4635
chr1	74653887	74654268	169	0.20082	5.0007	0.043918	MI24-k9me3_peaks_unique	34.3231	29.8631
chr1	75616068	75616378	191	0.01608	4.96463	0.0504618	MI24-k9me3_peaks_unique	31.3995	31.0515
chr1	75682095	75682598	244	0.75592	4.84259	0.00777536	MI24-k9me3_peaks_unique	37.2857	22.0794
chr1	75709950	75710206	208	0.01846	5.0736	0.0482013	MI24-k9me3_peaks_unique	33.891	33.4601
chr1	75863747	75864008	59	0.34857	4.85583	0.0343494	MI24-k9me3_peaks_unique	32.675	25.6617
chr1	75892901	75893565	532	0.35482	5.64846	0.0172553	MI24-k9me3_peaks_unique	56.7233	44.3558
chr1	75894137	75894439	114	0.3134	5.41645	0.0241136	MI24-k9me3_peaks_unique	47.6086	38.3127
chr1	76003759	76004068	180	0.09969	5.72141	0.035872	MI24-k9me3_peaks_unique	54.6161	50.9696
chr1	76056025	76056317	99	0.42014	4.89191	0.0303083	MI24-k9me3_peaks_unique	34.3439	25.6669
chr1	76231082	76231892	690	0.53056	5.59252	0.00775501	MI24-k9me3_peaks_unique	57.9927	40.1476
chr1	76301058	76301434	106	0.43527	4.79436	0.0302191	MI24-k9me3_peaks_unique	32.2672	23.8634
chr1	76317029	76317388	132	0.54266	4.84848	0.0187623	MI24-k9me3_peaks_unique	34.7709	23.8704
chr1	76615819	76616169	163	-0.31058	5.48	0.0241817	MI24-k9me3_peaks_unique	40.0772	49.704
chr1	76741938	76742264	201	-0.18489	4.6204	0.0518193	MI24-k9me3_peaks_unique	23.0701	26.2245
chr1	77668762	77669046	43	-0.04195	5.34674	0.0439217	MI24-k9me3_peaks_unique	40.1065	41.2898
chr1	77669853	77670162	113	0.43874	4.9674	0.0265338	MI24-k9me3_peaks_unique	36.4228	26.872
chr1	77754392	77754759	211	0.27322	4.81786	0.0423997	MI24-k9me3_peaks_unique	31.0059	25.6565
chr1	77990379	77990861	97	0.28518	5.37932	0.0297676	MI24-k9me3_peaks_unique	45.9474	37.7062
chr1	78047490	78047746	115	0.5435	4.43054	0.029261	MI24-k9me3_peaks_unique	26.0334	17.8616
chr1	78241415	78242107	405	0.09862	5.26203	0.0427754	MI24-k9me3_peaks_unique	39.7075	37.0839
chr1	78829070	78829446	165	-0.01883	5.37932	0.0433988	MI24-k9me3_peaks_unique	41.3526	41.8958
chr1	78949937	78950564	194	0.0449	5.30367	0.0444639	MI24-k9me3_peaks_unique	40.1164	38.8871
chr1	78984805	78985224	261	0.20057	5.24128	0.0360956	MI24-k9me3_peaks_unique	40.5482	35.2853
chr1	78989527	78989924	215	0.14693	5.11215	0.0448731	MI24-k9me3_peaks_unique	36.3937	32.8697
chr1	78995507	78996068	377	0.31451	5.16993	0.0301988	MI24-k9me3_peaks_unique	40.146	32.2824
chr1	79018867	79019355	248	0.4685	5.4248	0.0140363	MI24-k9me3_peaks_unique	50.5294	36.5184
chr1	79019785	79020248	209	0.32499	5.86878	0.0179583	MI24-k9me3_peaks_unique	65.4026	52.2111
chr1	79040667	79041079	99	-0.29967	5.41367	0.0269175	MI24-k9me3_peaks_unique	38.4213	47.2914
chr1	79100514	79100823	160	0.45207	4.6496	0.0298994	MI24-k9me3_peaks_unique	29.3571	21.4598
chr1	79254813	79255096	78	0.32529	4.97345	0.0341149	MI24-k9me3_peaks_unique	35.1656	28.067
chr1	79281810	79282080	202	1.16503	4.59058	0.00115055	MI24-k9me3_peaks_unique	36.0792	16.0897
chr1	79383960	79384246	213	0.30327	4.76374	0.0389316	MI24-k9me3_peaks_unique	30.177	24.4558
chr1	79551057	79551791	610	0.17362	5.09892	0.0429221	MI24-k9me3_peaks_unique	36.3966	32.2697
chr1	79552560	79552932	219	0.01469	4.90689	0.0512891	MI24-k9me3_peaks_unique	30.1531	29.8476
chr1	79614475	79615025	92	-0.01288	5.15814	0.0468528	MI24-k9me3_peaks_unique	35.5481	35.8669
chr1	79911702	79912026	127	0.30744	4.80089	0.0386805	MI24-k9me3_peaks_unique	31.0089	25.0575
chr1	79939816	79940134	192	-0.19093	5.75191	0.0285484	MI24-k9me3_peaks_unique	50.4382	57.5752
chr1	79966322	79966578	43	-0.46985	5.04423	0.0198693	MI24-k9me3_peaks_unique	28.0379	38.8315
chr1	80125728	80126133	86	0.47171	4.88368	0.0225147	MI24-k9me3_peaks_unique	34.7643	25.0689
chr1	80144464	80144766	132	0.44654	5.69468	0.0114782	MI24-k9me3_peaks_unique	60.4617	44.3668
chr1	80144925	80145182	132	0.33764	5.55898	0.0217079	MI24-k9me3_peaks_unique	52.9956	41.9372
chr1	80688580	80689177	207	0.08759	5.36926	0.0413803	MI24-k9me3_peaks_unique	42.6081	40.0982
chr1	80693382	80693758	185	0.50675	4.8663	0.0187623	MI24-k9me3_peaks_unique	34.7677	24.4697
chr1	80984245	80984501	188	-0.42775	5.06545	0.0232951	MI24-k9me3_peaks_unique	28.8715	38.8361
chr1	80989756	80990104	246	0.51026	5.2414	0.0152613	MI24-k9me3_peaks_unique	45.1461	31.6969
chr1	81448436	81448963	422	0.22524	5.46018	0.0321112	MI24-k9me3_peaks_unique	47.597	40.717
chr1	81449332	81449765	307	-0.02507	5.3968	0.0433988	MI24-k9me3_peaks_unique	41.7662	42.4984
chr1	81500384	81500719	309	0.0612	5.17104	0.0455865	MI24-k9me3_peaks_unique	36.8002	35.2717
chr1	81530327	81530650	220	0.42642	5.11441	0.0234407	MI24-k9me3_peaks_unique	40.1581	29.8819
chr1	81612438	81612983	405	-0.16533	5.12899	0.0424476	MI24-k9me3_peaks_unique	33.0442	37.0565
chr1	81621481	81621953	197	0.05925	5.35497	0.0428759	MI24-k9me3_peaks_unique	41.7758	40.0949
chr1	82397930	82398186	63	-0.17028	5.49718	0.0364051	MI24-k9me3_peaks_unique	42.5781	47.9122
chr1	82510934	82511215	30	0.68498	5.05882	0.00741466	MI24-k9me3_peaks_unique	42.2626	26.2879
chr1	83232716	83233148	364	-0.27812	5.47873	0.0268685	MI24-k9me3_peaks_unique	40.495	49.1047
chr1	83476392	83476662	116	0.7665	4.49363	0.0124323	MI24-k9me3_peaks_unique	29.3824	17.2722
chr1	83511808	83512064	148	0.36343	5.05328	0.0267208	MI24-k9me3_peaks_unique	37.6609	29.2743
chr1	83516861	83517143	122	0.06021	5.26593	0.0450268	MI24-k9me3_peaks_unique	39.2885	37.6826
chr1	83615473	83615778	98	0.04451	5.00666	0.0489207	MI24-k9me3_peaks_unique	32.6478	31.656
chr1	83824536	83824815	126	0.34744	5.04522	0.0303102	MI24-k9me3_peaks_unique	37.2441	29.273
chr1	83912320	83912901	410	0.59286	5.36311	0.00795085	MI24-k9me3_peaks_unique	50.5465	33.5137
chr1	84121674	84122186	356	0.4937	4.58746	0.0251155	MI24-k9me3_peaks_unique	28.5281	20.2607
chr1	84123910	84124251	171	0.22961	4.65389	0.0479808	MI24-k9me3_peaks_unique	27.2597	23.2488
chr1	84165332	84165589	79	0.14029	5.2109	0.0415416	MI24-k9me3_peaks_unique	38.8824	35.2794
chr1	84269240	84269502	73	-0.11725	4.95232	0.0488849	MI24-k9me3_peaks_unique	29.7269	32.2437
chr1	84456081	84456558	348	0.03706	5.231	0.0456115	MI24-k9me3_peaks_unique	38.0422	37.0774
chr1	84457042	84457333	54	0.11585	5.22302	0.0432725	MI24-k9me3_peaks_unique	38.8797	35.8797
chr1	84544077	84544407	132	0.36915	4.89964	0.0303083	MI24-k9me3_peaks_unique	33.9235	26.2649
chr1	84603723	84603981	117	0.55081	4.69937	0.0213154	MI24-k9me3_peaks_unique	31.4454	21.4657
chr1	84700858	84701189	188	-0.11765	5.10534	0.0448731	MI24-k9me3_peaks_unique	33.0485	35.8566
chr1	84896127	84896708	194	0.31161	4.99718	0.0339842	MI24-k9me3_peaks_unique	35.5798	28.6681
chr1	84953695	84954060	194	0.26873	4.91367	0.038166	MI24-k9me3_peaks_unique	33.0834	27.4609
chr1	84958520	84958795	149	-0.2423	6.30554	0.0186173	MI24-k9me3_peaks_unique	72.7255	86.0254
chr1	84961131	84961629	392	0.49159	6.11098	0.00432198	MI24-k9me3_peaks_unique	81.9558	58.2903
chr1	84974936	84975346	183	0.17038	6.79888	0.0182957	MI24-k9me3_peaks_unique	118.117	104.96
chr1	84984432	84984710	156	-0.03741	6.23625	0.0320914	MI24-k9me3_peaks_unique	74.4162	76.3711
chr1	85001246	85001608	161	0.43939	6.00771	0.00754174	MI24-k9me3_peaks_unique	74.9265	55.2543
chr1	85014128	85014455	185	0.15694	6.05756	0.028756	MI24-k9me3_peaks_unique	70.3281	63.0791
chr1	85021402	85021658	152	0.07877	5.85723	0.0345179	MI24-k9me3_peaks_unique	59.5742	56.4087
chr1	85024141	85024397	148	0.01657	5.76264	0.0379513	MI24-k9me3_peaks_unique	54.6036	53.9801
chr1	85041118	85041724	113	0.37011	6.76844	0.00453737	MI24-k9me3_peaks_unique	123.94	95.8951
chr1	85061021	85061383	154	0.33764	5.55898	0.0217079	MI24-k9me3_peaks_unique	52.9956	41.9372
chr1	85078358	85078826	93	0.0706	7.04951	0.0223291	MI24-k9me3_peaks_unique	135.75	129.267
chr1	85091629	85091973	209	0.16953	8.31889	0.00510728	MI24-k9me3_peaks_unique	338.651	301.105
chr1	85100960	85101303	154	0.07671	7.52433	0.0181483	MI24-k9me3_peaks_unique	189.058	179.268
chr1	85116237	85116570	168	0.38118	6.68928	0.00421062	MI24-k9me3_peaks_unique	117.773	90.4275
chr1	85116783	85117040	42	0.53521	6.67694	0.000856448	MI24-k9me3_peaks_unique	123.173	84.9967
chr1	85146355	85146710	168	0.23914	6.29319	0.0186099	MI24-k9me3_peaks_unique	85.1987	72.1846
chr1	85156180	85156489	116	0.38954	5.95062	0.0112724	MI24-k9me3_peaks_unique	70.7859	54.036
chr1	85174842	85175102	218	0.12206	5.51136	0.0380599	MI24-k9me3_peaks_unique	47.5835	43.7233
chr1	85189949	85190469	203	0.09297	6.10613	0.0320026	MI24-k9me3_peaks_unique	71.1413	66.7014
chr1	85211246	85211565	125	-0.00265	6.21901	0.0325193	MI24-k9me3_peaks_unique	74.4234	74.5603
chr1	85216039	85216484	195	0.10102	7.09843	0.0200752	MI24-k9me3_peaks_unique	141.921	132.323
chr1	85225735	85226055	126	0.16817	5.34325	0.037939	MI24-k9me3_peaks_unique	43.0319	38.2972
chr1	85337280	85337565	151	0.17167	7.3836	0.0120027	MI24-k9me3_peaks_unique	177.225	157.343
chr1	85455289	85455685	192	0.22476	7.53876	0.0066986	MI24-k9me3_peaks_unique	201.012	172.014
chr1	85461784	85462177	212	0.30103	6.26249	0.0140335	MI24-k9me3_peaks_unique	85.2132	69.1652
chr1	85474474	85474820	172	0.37274	6.09538	0.0105345	MI24-k9me3_peaks_unique	77.8028	60.0882
chr1	85483503	85483856	173	0.00908	7.20929	0.0231685	MI24-k9me3_peaks_unique	148.45	147.518
chr1	85494369	85494692	238	0.14179	7.70642	0.0120972	MI24-k9me3_peaks_unique	219.384	198.848
chr1	85506365	85507365	236	0.4313	7.20387	0.000896012	MI24-k9me3_peaks_unique	171.198	126.959
chr1	85508175	85508591	98	0.23538	6.26685	0.0186008	MI24-k9me3_peaks_unique	83.5484	70.9711
chr1	85508857	85509233	133	0.09022	6.26581	0.0304809	MI24-k9me3_peaks_unique	79.3919	74.5791
chr1	85510149	85510478	141	-0.01659	5.74593	0.0382995	MI24-k9me3_peaks_unique	53.3581	53.9752
chr1	85515316	85515707	154	0.45664	5.46574	0.0142245	MI24-k9me3_peaks_unique	51.7706	37.7242
chr1	85526776	85527129	153	0.24544	6.14313	0.0201875	MI24-k9me3_peaks_unique	76.95	64.9119
chr1	85537849	85538159	144	0.49469	6.40982	0.00267185	MI24-k9me3_peaks_unique	100.927	71.6291
chr1	85538625	85539106	173	0.33528	6.59665	0.00737756	MI24-k9me3_peaks_unique	108.706	86.1638
chr1	85552538	85552820	129	0.11386	7.81147	0.0131227	MI24-k9me3_peaks_unique	233.682	215.948
chr1	85563088	85563387	135	0.14508	6.87527	0.0201159	MI24-k9me3_peaks_unique	123.452	111.642
chr1	85570720	85571133	269	0.24337	6.45579	0.0159039	MI24-k9me3_peaks_unique	95.5031	80.6781
chr1	85631273	85631620	159	0.40528	6.66213	0.00358963	MI24-k9me3_peaks_unique	116.547	88.0036
chr1	85636262	85636566	118	0.13347	6.4004	0.0265288	MI24-k9me3_peaks_unique	88.4711	80.6535
chr1	85640244	85640530	208	0.10436	5.74077	0.0369068	MI24-k9me3_peaks_unique	55.4436	51.5746
chr1	85643695	85644133	223	-0.26822	5.66679	0.0242324	MI24-k9me3_peaks_unique	46.2916	55.75
chr1	85647537	85647852	185	0.03229	6.42346	0.0300257	MI24-k9me3_peaks_unique	86.7989	84.8778
chr1	85650489	85650821	137	0.08632	6.16686	0.0314059	MI24-k9me3_peaks_unique	74.0291	69.7296
chr1	85657530	85658051	355	0.17044	6.00788	0.0290327	MI24-k9me3_peaks_unique	68.2662	60.6594
chr1	85875930	85876246	102	0.11331	5.425	0.0391247	MI24-k9me3_peaks_unique	44.683	41.3079
chr1	85876618	85876883	204	0.12754	5.62899	0.035293	MI24-k9me3_peaks_unique	51.7239	47.3476
chr1	85882832	85883114	231	0.30265	5.19064	0.030143	MI24-k9me3_peaks_unique	40.5594	32.884
chr1	87515775	87516105	151	0.20711	4.85065	0.0455404	MI24-k9me3_peaks_unique	31.0002	26.8546
chr1	87530698	87531103	1	0.53907	4.91763	0.019075	MI24-k9me3_peaks_unique	36.4328	25.0736
chr1	87663939	87664270	141	0.14748	4.97382	0.0466629	MI24-k9me3_peaks_unique	33.0725	29.8587
chr1	87707900	87708358	33	0.37925	5.06125	0.0267208	MI24-k9me3_peaks_unique	38.0777	29.2756
chr1	87745082	87745636	401	0.26899	5.03506	0.0373826	MI24-k9me3_peaks_unique	35.9908	29.8687
chr1	88033799	88034076	96	0.34744	5.04522	0.0303102	MI24-k9me3_peaks_unique	37.2441	29.273
chr1	88034442	88034888	241	0.62263	4.9247	0.0105143	MI24-k9me3_peaks_unique	37.6875	24.4775
chr1	88228059	88228450	243	-0.25242	7.14731	0.00790619	MI24-k9me3_peaks_unique	129.886	154.72
chr1	88236009	88236265	137	0.13471	7.02641	0.0178669	MI24-k9me3_peaks_unique	136.595	124.418
chr1	88238146	88239658	689	-0.04009	7.27687	0.0220652	MI24-k9me3_peaks_unique	152.94	157.25
chr1	88251917	88252327	220	-0.15244	6.94387	0.0180335	MI24-k9me3_peaks_unique	116.78	129.795
chr1	88284873	88285307	212	0.02495	6.79892	0.0265063	MI24-k9me3_peaks_unique	112.314	110.388
chr1	88291566	88291864	6	-0.11114	6.97815	0.0206029	MI24-k9me3_peaks_unique	121.312	131.027
chr1	88294432	88295039	124	-0.20315	6.53338	0.0185899	MI24-k9me3_peaks_unique	86.3309	99.3849
chr1	88297353	88297618	91	0.19833	7.05848	0.0124309	MI24-k9me3_peaks_unique	142.78	124.441
chr1	88298516	88298844	10	-0.10415	6.74178	0.0234716	MI24-k9me3_peaks_unique	103.229	110.957
chr1	88302444	88303090	218	0.12947	7.19663	0.017468	MI24-k9me3_peaks_unique	153.422	140.254
chr1	88303243	88304021	650	0.0496	7.25921	0.0218454	MI24-k9me3_peaks_unique	155.85	150.582
chr1	88305028	88305452	190	-0.0123	7.34576	0.0220784	MI24-k9me3_peaks_unique	161.973	163.36
chr1	88308962	88309539	363	0.43846	7.16532	0.000830087	MI24-k9me3_peaks_unique	167.098	123.305
chr1	88309708	88310375	514	0.20955	7.00653	0.0132684	MI24-k9me3_peaks_unique	138.266	119.574
chr1	88787345	88787880	148	0.31869	4.90689	0.0342371	MI24-k9me3_peaks_unique	33.5034	26.8629
chr1	88832326	88832693	209	0.29283	5.10412	0.0337027	MI24-k9me3_peaks_unique	38.0687	31.0755
chr1	89057897	89058287	169	0.39024	4.97491	0.0265338	MI24-k9me3_peaks_unique	36.0026	27.4701
chr1	89061358	89061905	334	0.40011	5.18589	0.0236838	MI24-k9me3_peaks_unique	41.8149	31.6873
chr1	89201421	89201699	176	-0.32734	5.68316	0.0196293	MI24-k9me3_peaks_unique	45.8704	57.5534
chr1	89247175	89247774	101	0.10038	5.21523	0.0450034	MI24-k9me3_peaks_unique	38.4635	35.8783
chr1	90107071	90107516	94	0.34222	4.98199	0.0303243	MI24-k9me3_peaks_unique	35.5826	28.0685
chr1	90303171	90303600	200	0.57718	5.06914	0.0115339	MI24-k9me3_peaks_unique	41.0051	27.4846
chr1	90413511	90413859	240	0.3976	4.77537	0.0345361	MI24-k9me3_peaks_unique	31.4322	23.8608
chr1	90498003	90498287	98	0.42314	4.9915	0.0229481	MI24-k9me3_peaks_unique	36.8366	27.4728
chr1	90499651	90500358	621	0.25359	5.13922	0.0368624	MI24-k9me3_peaks_unique	38.4794	32.2768
chr1	90891270	90891875	154	0.28784	5.59491	0.0267103	MI24-k9me3_peaks_unique	53.4023	43.7433
chr1	91026323	91027142	247	0.38855	5.23393	0.0237839	MI24-k9me3_peaks_unique	43.0579	32.8918
chr1	91475230	91475492	139	-0.20429	5.63507	0.0312975	MI24-k9me3_peaks_unique	46.2995	53.3426
chr1	92095359	92095925	200	0.42781	5.17215	0.0204833	MI24-k9me3_peaks_unique	41.8181	31.0871
chr1	92413117	92413373	132	0.50986	4.75736	0.0259021	MI24-k9me3_peaks_unique	32.2738	22.6656
chr1	92413883	92414314	232	0.35219	5.10579	0.0267893	MI24-k9me3_peaks_unique	38.905	30.478
chr1	92809321	92810106	579	0.22542	5.22895	0.0360956	MI24-k9me3_peaks_unique	40.5508	34.685
chr1	93109901	93110617	227	0.18028	5.63704	0.0332952	MI24-k9me3_peaks_unique	52.9728	46.7502
chr1	93570944	93571566	366	0.43072	5.30712	0.0182206	MI24-k9me3_peaks_unique	45.9655	34.1014
chr1	93840180	93840644	240	0.33926	5.12751	0.030246	MI24-k9me3_peaks_unique	39.3186	31.0792
chr1	93844860	93845330	241	0.00888	5.04257	0.0489207	MI24-k9me3_peaks_unique	33.0599	32.857
chr1	93889441	93889754	193	0.0429	4.70177	0.055058	MI24-k9me3_peaks_unique	26.4138	25.6399
chr1	93958483	93958951	221	0.17115	5.79125	0.0303535	MI24-k9me3_peaks_unique	58.7625	52.189
chr1	94132186	94132536	132	0.30265	5.19064	0.030143	MI24-k9me3_peaks_unique	40.5594	32.884
chr1	94152569	94152932	347	0.12343	5.36545	0.0398846	MI24-k9me3_peaks_unique	43.0268	39.4988
chr1	94155349	94155611	132	0.15568	4.85669	0.0455404	MI24-k9me3_peaks_unique	30.5803	27.4522
chr1	94156281	94156678	157	0.13709	5.13339	0.0424476	MI24-k9me3_peaks_unique	36.8077	33.4711
chr1	94194938	94195220	225	0.10625	5.06496	0.045447	MI24-k9me3_peaks_unique	34.7294	32.2636
chr1	94236850	94237346	91	0.2209	5.20137	0.0363489	MI24-k9me3_peaks_unique	39.7207	34.0816
chr1	94288432	94288906	351	0.01608	4.96463	0.0504618	MI24-k9me3_peaks_unique	31.3995	31.0515
chr1	94770343	94770702	23	0.20071	5.16546	0.039655	MI24-k9me3_peaks_unique	38.4741	33.4772
chr1	95238800	95239081	207	0.34857	4.85583	0.0343494	MI24-k9me3_peaks_unique	32.675	25.6617
chr1	95491485	95491798	243	0.10419	5.11681	0.0448731	MI24-k9me3_peaks_unique	35.9746	33.4681
chr1	95512327	95512601	141	-0.27029	4.90186	0.038166	MI24-k9me3_peaks_unique	27.2223	32.8314
chr1	95516409	95516671	228	0.00525	5.21496	0.0462197	MI24-k9me3_peaks_unique	37.2091	37.074
chr1	95635976	95636485	197	0.12623	5.02014	0.0460431	MI24-k9me3_peaks_unique	33.901	31.0608
chr1	95809822	95810115	65	0.52993	4.72869	0.0216636	MI24-k9me3_peaks_unique	31.8596	22.0656
chr1	95940423	95940719	113	-0.09438	5.40227	0.0409444	MI24-k9me3_peaks_unique	40.9298	43.6969
chr1	96116995	96117469	158	0.26551	5.32249	0.0299339	MI24-k9me3_peaks_unique	43.8725	36.4977
chr1	96333893	96334149	79	0.38988	5.2608	0.0208109	MI24-k9me3_peaks_unique	43.8876	33.4947
chr1	96534600	96534940	300	-0.01288	5.15814	0.0468528	MI24-k9me3_peaks_unique	35.5481	35.8669
chr1	96574312	96574608	173	0.47012	5.19347	0.0176251	MI24-k9me3_peaks_unique	43.0676	31.0907
chr1	96576752	96577200	133	0.43019	5.28112	0.0180361	MI24-k9me3_peaks_unique	45.1363	33.4985
chr1	96668930	96669725	233	0.26837	5.52407	0.0267982	MI24-k9me3_peaks_unique	50.5015	41.9293
chr1	96670042	96670534	232	0.36572	5.48757	0.0215738	MI24-k9me3_peaks_unique	50.9295	39.5254
chr1	96672280	96672570	160	0.28646	5.28457	0.0300097	MI24-k9me3_peaks_unique	43.0458	35.2937
chr1	96679789	96680402	213	0.20992	5.29447	0.0358449	MI24-k9me3_peaks_unique	42.2076	36.492
chr1	96719006	96719352	156	0.12482	5.2031	0.0437871	MI24-k9me3_peaks_unique	38.4659	35.2778
chr1	96744092	96744385	200	0.13438	5.30332	0.042295	MI24-k9me3_peaks_unique	41.3699	37.6905
chr1	96966746	96967002	91	0.47127	4.98379	0.0229481	MI24-k9me3_peaks_unique	37.2566	26.8743
chr1	96967741	96968147	187	0.23919	5.55033	0.029291	MI24-k9me3_peaks_unique	50.9117	43.1334
chr1	96968410	96968729	199	-0.10236	5.76593	0.0365959	MI24-k9me3_peaks_unique	52.5184	56.3799
chr1	96979484	96980209	100	0.34504	5.36258	0.0269326	MI24-k9me3_peaks_unique	46.3694	36.506
chr1	97101742	97102133	189	0.25462	5.7294	0.0264337	MI24-k9me3_peaks_unique	57.9489	48.5733
chr1	97158900	97159323	190	0.17497	5.17823	0.0419876	MI24-k9me3_peaks_unique	38.4714	34.0774
chr1	97171469	97171725	129	0.09695	5.30735	0.042295	MI24-k9me3_peaks_unique	40.9509	38.2895
chr1	97197802	97198727	215	0.58885	5.53237	0.00615114	MI24-k9me3_peaks_unique	56.7597	37.738
chr1	97276261	97276594	216	0.69908	5.06593	0.00594897	MI24-k9me3_peaks_unique	42.6795	26.289
chr1	97281105	97281404	103	-0.12887	5.62322	0.035293	MI24-k9me3_peaks_unique	47.1369	51.5412
chr1	97283551	97284272	201	0.63097	5.2463	0.00880951	MI24-k9me3_peaks_unique	47.235	30.5016
chr1	97398087	97398459	35	0.17497	5.17823	0.0419876	MI24-k9me3_peaks_unique	38.4714	34.0774
chr1	97447227	97447804	391	0.08227	5.29996	0.042295	MI24-k9me3_peaks_unique	40.535	38.2881
chr1	97527883	97528239	145	-0.1237	5.26276	0.0427754	MI24-k9me3_peaks_unique	36.7815	40.0744
chr1	97866192	97866646	23	-0.1848	5.35669	0.0353523	MI24-k9me3_peaks_unique	38.4334	43.6857
chr1	97866828	97867502	429	0.53576	4.98361	0.0163053	MI24-k9me3_peaks_unique	38.0939	26.277
chr1	97868417	97868843	342	0.67852	4.76374	0.0116813	MI24-k9me3_peaks_unique	34.3681	21.4734
chr1	97870749	97871274	494	-0.01501	5.10777	0.0475127	MI24-k9me3_peaks_unique	34.303	34.6618
chr1	98102961	98103434	370	0.12663	5.43171	0.0391247	MI24-k9me3_peaks_unique	45.099	41.3093
chr1	98294566	98294850	172	-0.1242	5.50211	0.0384054	MI24-k9me3_peaks_unique	43.4116	47.3145
chr1	98372306	98372678	127	0.31869	4.90689	0.0342371	MI24-k9me3_peaks_unique	33.5034	26.8629
chr1	98389223	98389611	201	0.28553	5.0434	0.0373826	MI24-k9me3_peaks_unique	36.4075	29.8702
chr1	98391061	98391406	99	0.23401	4.79809	0.046119	MI24-k9me3_peaks_unique	30.1711	25.6535
chr1	98455966	98456222	200	0.07634	5.22715	0.0450034	MI24-k9me3_peaks_unique	38.4609	36.4786
chr1	98618772	98619427	152	0.48627	5.05459	0.0198693	MI24-k9me3_peaks_unique	39.3346	28.0797
chr1	98620516	98620834	234	0.10845	5.01118	0.0481681	MI24-k9me3_peaks_unique	33.4841	31.0593
chr1	98650978	98651436	5	0.69	4.92275	0.00849232	MI24-k9me3_peaks_unique	38.5257	23.8803
chr1	98768208	98768635	111	0.05116	5.49541	0.0410239	MI24-k9me3_peaks_unique	45.9181	44.3183
chr1	98846220	98846536	234	0.23333	5.10183	0.040022	MI24-k9me3_peaks_unique	37.2326	31.6726
chr1	98883977	98884233	143	-0.14169	5.11726	0.0448731	MI24-k9me3_peaks_unique	33.0463	36.4565
chr1	98900798	98901231	113	-0.14621	5.20734	0.0415416	MI24-k9me3_peaks_unique	35.1203	38.8662
chr1	98936454	98936732	92	-0.19043	4.96832	0.0444408	MI24-k9me3_peaks_unique	29.3056	33.4407
chr1	98938387	98938646	53	0.12441	4.87221	0.0479801	MI24-k9me3_peaks_unique	30.5779	28.0515
chr1	98951435	98952040	309	-0.02316	5.43816	0.0424067	MI24-k9me3_peaks_unique	43.0094	43.7054
chr1	99056766	99057053	66	0.50395	4.96758	0.0193625	MI24-k9me3_peaks_unique	37.26	26.2748
chr1	99128091	99128464	126	0.15421	5.33621	0.037939	MI24-k9me3_peaks_unique	42.6158	38.2955
chr1	99128866	99129407	130	0.17298	5.65189	0.0332952	MI24-k9me3_peaks_unique	53.3856	47.3535
chr1	99131304	99131661	185	0.63756	5.19145	0.00674875	MI24-k9me3_peaks_unique	45.5769	29.2968
chr1	99144165	99144421	157	0.54767	5.05426	0.0139085	MI24-k9me3_peaks_unique	40.1713	27.4822
chr1	99203088	99203352	119	-0.10591	5.13529	0.0461929	MI24-k9me3_peaks_unique	33.8794	36.4601
chr1	99207728	99208333	484	0.75398	4.7608	0.00934507	MI24-k9me3_peaks_unique	35.207	20.8765
chr1	99240593	99240877	223	-0.27465	4.92587	0.0415737	MI24-k9me3_peaks_unique	27.6373	33.4329
chr1	99259192	99259512	182	0.35219	5.10579	0.0267893	MI24-k9me3_peaks_unique	38.905	30.478
chr1	99264290	99264652	248	-0.28773	5.34413	0.029853	MI24-k9me3_peaks_unique	36.7651	44.8798
chr1	99271620	99271923	117	0.75752	4.53841	0.0129849	MI24-k9me3_peaks_unique	30.2145	17.8723
chr1	99299194	99299594	222	0.2008	5.08543	0.0429221	MI24-k9me3_peaks_unique	36.3991	31.6697
chr1	99312483	99312949	40	0.60341	4.95006	0.013248	MI24-k9me3_peaks_unique	38.1012	25.0781
chr1	99345814	99346344	115	0.54044	5.41258	0.00976819	MI24-k9me3_peaks_unique	51.3681	35.3187
chr1	99356108	99356385	101	-0.05517	4.75042	0.0540384	MI24-k9me3_peaks_unique	26.4067	27.4361
chr1	99369600	99369918	240	-0.21626	5.34084	0.0353523	MI24-k9me3_peaks_unique	37.6013	43.6821
chr1	99373416	99373967	349	0.33829	5.42899	0.0241136	MI24-k9me3_peaks_unique	48.4403	38.3152
chr1	99412758	99413078	112	0.41524	5.22069	0.0206545	MI24-k9me3_peaks_unique	43.061	32.2912
chr1	99487254	99487579	102	0.3712	5.17132	0.0268843	MI24-k9me3_peaks_unique	40.982	31.6848
chr1	99487849	99488105	122	0.84853	5.0736	0.00273412	MI24-k9me3_peaks_unique	45.1879	25.0951
chr1	99494979	99495235	60	0.62056	4.36905	0.0239408	MI24-k9me3_peaks_unique	25.6223	16.6652
chr1	99503292	99503660	29	0.31161	4.99718	0.0339842	MI24-k9me3_peaks_unique	35.5798	28.6681
chr1	99513608	99513959	181	0.05221	5.32955	0.0433795	MI24-k9me3_peaks_unique	40.9461	39.4908
chr1	99543275	99544271	666	0.07793	5.46905	0.0401123	MI24-k9me3_peaks_unique	45.507	43.114
chr1	99556742	99557294	233	0.58168	5.19266	0.0103481	MI24-k9me3_peaks_unique	44.7402	29.8947
chr1	99562440	99562729	147	0.47142	4.95119	0.0227432	MI24-k9me3_peaks_unique	36.4261	26.2725
chr1	99633748	99634102	165	0.30815	4.96481	0.0341149	MI24-k9me3_peaks_unique	34.7486	28.0657
chr1	99635043	99635539	196	0.68062	5.18316	0.00674875	MI24-k9me3_peaks_unique	45.9971	28.6974
chr1	99824063	99824373	122	0.41036	5.07693	0.0232951	MI24-k9me3_peaks_unique	38.9111	29.2781
chr1	100224152	100224541	220	0.09182	5.23495	0.0432725	MI24-k9me3_peaks_unique	38.8774	36.4802
chr1	100229530	100229875	171	0.16129	5.24593	0.0411089	MI24-k9me3_peaks_unique	40.129	35.8844
chr1	100282280	100283408	679	0.64253	5.36194	0.00636068	MI24-k9me3_peaks_unique	51.3825	32.915
chr1	100315656	100315981	105	0.4553	5.00771	0.0196267	MI24-k9me3_peaks_unique	37.6704	27.4752
chr1	100318333	100318590	151	0.29836	5.02049	0.0339842	MI24-k9me3_peaks_unique	35.9936	29.2692
chr1	100320003	100320759	189	0.42906	5.22766	0.0206545	MI24-k9me3_peaks_unique	43.4773	32.2926
chr1	100351819	100352318	362	-0.04864	5.46463	0.0414644	MI24-k9me3_peaks_unique	43.4207	44.9095
chr1	100359607	100359863	173	0.01733	5.02014	0.0489207	MI24-k9me3_peaks_unique	32.6453	32.2555
chr1	100403343	100403690	137	0.16129	5.24593	0.0411089	MI24-k9me3_peaks_unique	40.129	35.8844
chr1	100406552	100406860	83	-0.36329	5.38161	0.0240674	MI24-k9me3_peaks_unique	36.7575	47.2832
chr1	100433915	100434200	69	0.26771	5.68111	0.0265526	MI24-k9me3_peaks_unique	56.2962	46.7617
chr1	100434635	100435048	232	0.32019	5.48649	0.0241817	MI24-k9me3_peaks_unique	50.0947	40.124
chr1	100503378	100503847	304	0.42159	5.44807	0.0164372	MI24-k9me3_peaks_unique	50.5229	37.7204
chr1	100504314	100504780	229	0.65063	5.19803	0.00674875	MI24-k9me3_peaks_unique	45.9931	29.2977
chr1	100530609	100531928	195	0.27684	5.97245	0.0201042	MI24-k9me3_peaks_unique	69.1123	57.0451
chr1	100546803	100547215	224	0.25928	5.45579	0.0295856	MI24-k9me3_peaks_unique	48.0156	40.1172
chr1	100547729	100548057	232	-0.10654	5.54737	0.0377233	MI24-k9me3_peaks_unique	45.0701	48.5245
chr1	100562348	100562686	214	0.46941	5.30089	0.0182206	MI24-k9me3_peaks_unique	46.3853	33.5022
chr1	100564300	100565052	474	0.48144	5.35798	0.0159017	MI24-k9me3_peaks_unique	48.4592	34.7095
chr1	100574896	100575373	241	0.26551	5.32249	0.0299339	MI24-k9me3_peaks_unique	43.8725	36.4977
chr1	100636013	100636771	349	0.24452	5.51205	0.0293915	MI24-k9me3_peaks_unique	49.6703	41.9265
chr1	100637698	100638504	370	0.0697	5.15046	0.0468528	MI24-k9me3_peaks_unique	36.386	34.6699
chr1	100672618	100673105	178	-0.08999	5.21313	0.0450034	MI24-k9me3_peaks_unique	35.9554	38.2696
chr1	100676752	100677013	153	0.35656	4.95794	0.0303243	MI24-k9me3_peaks_unique	35.1687	27.4676
chr1	100740867	100741123	153	0.52993	4.72869	0.0216636	MI24-k9me3_peaks_unique	31.8596	22.0656
chr1	100759764	100760441	494	-0.16533	5.12899	0.0424476	MI24-k9me3_peaks_unique	33.0442	37.0565
chr1	100777956	100778303	133	-0.13329	5.53389	0.036118	MI24-k9me3_peaks_unique	44.2389	48.5209
chr1	100779502	100779955	236	0.13662	5.66993	0.0364591	MI24-k9me3_peaks_unique	53.3805	48.5574
chr1	100782702	100783057	226	-0.03431	5.9332	0.0354632	MI24-k9me3_peaks_unique	60.3819	61.8351
chr1	100791682	100792286	182	0.6664	5.08214	0.00771162	MI24-k9me3_peaks_unique	42.6756	26.8889
chr1	100836879	100837405	249	0.31451	5.16993	0.0301988	MI24-k9me3_peaks_unique	40.146	32.2824
chr1	100859312	100859937	78	0.34099	5.31206	0.0239471	MI24-k9me3_peaks_unique	44.7109	35.2992
chr1	100867319	100867575	133	-0.12378	5.32642	0.0402809	MI24-k9me3_peaks_unique	38.4398	41.8835
chr1	100914463	100914814	164	0.10223	5.16686	0.0455865	MI24-k9me3_peaks_unique	37.2192	34.6731
chr1	100986390	100986884	108	-0.00538	5.13748	0.0475127	MI24-k9me3_peaks_unique	35.1339	35.2651
chr1	100987627	100988099	250	0.10946	5.35841	0.0398846	MI24-k9me3_peaks_unique	42.6106	39.4972
chr1	100988321	100988577	64	0.17795	5.39293	0.0373049	MI24-k9me3_peaks_unique	44.6908	39.5048
chr1	100990380	100990693	158	0.40892	5.41842	0.0187004	MI24-k9me3_peaks_unique	49.2783	37.1158
chr1	100991068	100991654	536	0.13725	5.37242	0.0413803	MI24-k9me3_peaks_unique	43.4428	39.5004
chr1	100998166	100998517	214	0.1908	5.2608	0.0386022	MI24-k9me3_peaks_unique	40.9616	35.8873
chr1	101046193	101046449	77	0.06327	4.96018	0.0488849	MI24-k9me3_peaks_unique	31.819	30.4537
chr1	101049557	101050068	201	0.61231	5.0222	0.0112099	MI24-k9me3_peaks_unique	40.1786	26.2828
chr1	101086739	101086995	43	0.2584	5.27043	0.0330876	MI24-k9me3_peaks_unique	42.2134	35.291
chr1	101103101	101103587	215	0.08508	5.45232	0.0414644	MI24-k9me3_peaks_unique	45.0939	42.5115
chr1	101107750	101108962	217	0.65652	5.74033	0.00277647	MI24-k9me3_peaks_unique	67.1162	42.579
chr1	101109113	101109369	185	0.58838	5.41188	0.00817147	MI24-k9me3_peaks_unique	52.2033	34.7199
chr1	101111015	101111374	204	0.55468	5.17905	0.0124177	MI24-k9me3_peaks_unique	43.9073	29.8925
chr1	101118782	101119138	128	0.18764	4.84084	0.0455404	MI24-k9me3_peaks_unique	30.583	26.8532
chr1	101148539	101148895	143	0.0697	5.15046	0.0468528	MI24-k9me3_peaks_unique	36.386	34.6699
chr1	101169435	101169800	165	0.15446	5.00614	0.043918	MI24-k9me3_peaks_unique	33.9037	30.4614
chr1	101173998	101174337	316	0.5625	5.06174	0.0115339	MI24-k9me3_peaks_unique	40.5882	27.4834
chr1	101177225	101177689	208	-0.03945	5.38955	0.0433988	MI24-k9me3_peaks_unique	41.3503	42.4966
chr1	101212217	101212513	80	-0.09169	5.01809	0.0481681	MI24-k9me3_peaks_unique	31.3903	33.45
chr1	101218837	101219093	244	0.35219	5.10579	0.0267893	MI24-k9me3_peaks_unique	38.905	30.478
chr1	101238473	101238738	125	-0.06732	5.56713	0.0389534	MI24-k9me3_peaks_unique	46.317	48.5295
chr1	101239926	101240624	318	0.34725	5.5429	0.0191943	MI24-k9me3_peaks_unique	52.583	41.3345
chr1	101263722	101264413	157	0.03034	5.3404	0.0439217	MI24-k9me3_peaks_unique	40.9437	40.0917
chr1	101313363	101313633	151	0.93695	4.93383	0.00217782	MI24-k9me3_peaks_unique	42.2918	22.0905
chr1	101313917	101314288	316	0.66807	4.8371	0.0125082	MI24-k9me3_peaks_unique	36.0302	22.6755
chr1	101317725	101317982	147	0.02405	4.88223	0.0512891	MI24-k9me3_peaks_unique	29.7384	29.2468
chr1	101334578	101335842	341	0.28536	5.5736	0.024232	MI24-k9me3_peaks_unique	52.5741	43.139
chr1	101355438	101355694	179	0.00068	5.06464	0.0489207	MI24-k9me3_peaks_unique	33.4742	33.4585
chr1	101360423	101360778	153	0.17412	5.43441	0.0369984	MI24-k9me3_peaks_unique	45.9333	40.7111
chr1	101374419	101374761	134	0.23216	5.3526	0.0353523	MI24-k9me3_peaks_unique	44.283	37.7007
chr1	101375140	101375560	119	0.21263	5.45382	0.0346368	MI24-k9me3_peaks_unique	47.181	40.7155
chr1	101385369	101385760	190	-0.0835	5.36735	0.0428759	MI24-k9me3_peaks_unique	40.1019	42.4914
chr1	101405246	101405643	189	0.25359	5.13922	0.0368624	MI24-k9me3_peaks_unique	38.4794	32.2768
chr1	101458269	101458593	196	0.12844	5.27705	0.0406888	MI24-k9me3_peaks_unique	40.5399	37.0867
chr1	101459768	101460284	61	0.32987	5.33089	0.0269405	MI24-k9me3_peaks_unique	45.1241	35.9011
chr1	101482283	101482749	126	0.18573	5.2338	0.0389452	MI24-k9me3_peaks_unique	40.1315	35.2838
chr1	101483463	101483814	130	0.5495	5.02322	0.0166072	MI24-k9me3_peaks_unique	39.3412	26.8802
chr1	101499121	101499402	40	0.50395	4.96758	0.0193625	MI24-k9me3_peaks_unique	37.26	26.2748
chr1	101593363	101593808	209	0.94299	5.01343	0.00135857	MI24-k9me3_peaks_unique	44.7844	23.2948
chr1	101604609	101605283	603	0.36235	5.24693	0.0237839	MI24-k9me3_peaks_unique	43.0549	33.4922
chr1	101652652	101652989	136	0.22666	5.39528	0.0324391	MI24-k9me3_peaks_unique	45.5257	38.9068
chr1	101657552	101657970	198	0.04431	4.95062	0.0504618	MI24-k9me3_peaks_unique	31.4018	30.452
chr1	101710396	101710652	74	-0.2456	5.69374	0.0287653	MI24-k9me3_peaks_unique	47.5357	56.3577
chr1	101710810	101711206	252	-0.11186	5.61478	0.0370754	MI24-k9me3_peaks_unique	47.139	50.9394
chr1	101740741	101741125	227	0.37138	4.93345	0.0303243	MI24-k9me3_peaks_unique	34.7548	26.8669
chr1	101759986	101760486	385	-0.39401	5.5064	0.0190846	MI24-k9me3_peaks_unique	39.654	52.107
chr1	101768419	101768868	68	0.11365	5.09538	0.0448731	MI24-k9me3_peaks_unique	35.5605	32.8667
chr1	101860927	101861183	18	-0.28382	5.59499	0.0267103	MI24-k9me3_peaks_unique	43.8067	53.3309
chr1	101888865	101889377	124	-0.02584	5.65814	0.0394045	MI24-k9me3_peaks_unique	50.0473	50.9518
chr1	101893060	101893455	58	0.3057	5.56351	0.024232	MI24-k9me3_peaks_unique	52.577	42.5374
chr1	101893834	101894239	65	0.36426	5.46463	0.0214948	MI24-k9me3_peaks_unique	50.1007	38.9216
chr1	101909213	101909474	75	0.61892	4.60716	0.0209296	MI24-k9me3_peaks_unique	30.203	19.6669
chr1	101928903	101929170	127	0.56939	5.4993	0.00718717	MI24-k9me3_peaks_unique	55.1006	37.1324
chr1	101931610	101932064	212	0.45549	5.03908	0.0198693	MI24-k9me3_peaks_unique	38.501	28.0773
chr1	101979493	101979867	183	-0.30294	5.78362	0.0219939	MI24-k9me3_peaks_unique	49.5959	61.1843
chr1	101999860	102000116	158	0.6157	4.41763	0.0239408	MI24-k9me3_peaks_unique	26.4552	17.265
chr1	102001939	102002406	325	0.05195	5.37284	0.0433988	MI24-k9me3_peaks_unique	42.1896	40.6974
chr1	102015553	102015907	166	0.23774	5.46648	0.0321112	MI24-k9me3_peaks_unique	48.0129	40.7184
chr1	102017534	102017804	161	-0.15295	5.43132	0.0369984	MI24-k9me3_peaks_unique	40.9231	45.5
chr1	102035909	102036175	114	0.30526	5.08214	0.0302836	MI24-k9me3_peaks_unique	37.655	30.4741
chr1	102048932	102049894	160	-0.01919	5.6785	0.0390256	MI24-k9me3_peaks_unique	50.8757	51.557
chr1	102072261	102072762	438	0.02763	5.10396	0.0475127	MI24-k9me3_peaks_unique	34.7219	34.0633
chr1	102079528	102080243	568	0.61231	5.0222	0.0112099	MI24-k9me3_peaks_unique	40.1786	26.2828
chr1	102081087	102081391	121	0.12758	4.81057	0.0512433	MI24-k9me3_peaks_unique	29.3311	26.8487
chr1	102090521	102091070	451	0.34504	5.36258	0.0269326	MI24-k9me3_peaks_unique	46.3694	36.506
chr1	102112250	102112543	238	0.09988	5.41822	0.0409444	MI24-k9me3_peaks_unique	44.267	41.306
chr1	102121510	102121766	78	-0.01416	5.31797	0.0444639	MI24-k9me3_peaks_unique	39.6951	40.0866
chr1	102124642	102125341	326	0.44419	5.36407	0.0159017	MI24-k9me3_peaks_unique	48.04	35.3093
chr1	102127673	102128732	455	0.57503	5.27405	0.0108742	MI24-k9me3_peaks_unique	47.2278	31.7027
chr1	102150921	102151373	218	-0.12057	5.64422	0.0367635	MI24-k9me3_peaks_unique	47.9658	52.1467
chr1	102234297	102234602	148	0.14968	5.19077	0.0437871	MI24-k9me3_peaks_unique	38.4686	34.6775
chr1	102250536	102250918	245	0.42845	5.20017	0.0206545	MI24-k9me3_peaks_unique	42.6477	31.6898
chr1	102263610	102263872	114	-0.1377	5.54951	0.0377233	MI24-k9me3_peaks_unique	44.6522	49.1241
chr1	102264780	102265361	385	0.37106	5.57583	0.0192959	MI24-k9me3_peaks_unique	54.2428	41.9413
chr1	102285875	102286424	495	0.24238	5.16026	0.0366046	MI24-k9me3_peaks_unique	38.8933	32.8784
chr1	102301309	102301734	273	0.42906	5.22766	0.0206545	MI24-k9me3_peaks_unique	43.4773	32.2926
chr1	102308414	102308731	152	-0.20516	5.69857	0.0287653	MI24-k9me3_peaks_unique	48.3683	55.7597
chr1	102344371	102344860	239	0.52008	5.32642	0.0134111	MI24-k9me3_peaks_unique	48.0498	33.5067
chr1	102357711	102358273	227	0.72078	4.93826	0.00849232	MI24-k9me3_peaks_unique	39.3598	23.8823
chr1	102360770	102361185	34	0.5164	5.06978	0.0168889	MI24-k9me3_peaks_unique	40.1681	28.0821
chr1	102388782	102389231	90	0.20992	5.29447	0.0358449	MI24-k9me3_peaks_unique	42.2076	36.492
chr1	102412642	102413079	202	-0.02493	5.24593	0.0456115	MI24-k9me3_peaks_unique	37.621	38.2767
chr1	102432835	102433091	69	0.52847	5.13646	0.0144973	MI24-k9me3_peaks_unique	42.2446	29.2877
chr1	102433605	102433896	94	0.38422	5.15018	0.0235698	MI24-k9me3_peaks_unique	40.5686	31.0833
chr1	102465017	102465721	571	0.10518	5.2886	0.042295	MI24-k9me3_peaks_unique	40.5376	37.6874
chr1	102476305	102476737	200	0.56687	4.9993	0.0135877	MI24-k9me3_peaks_unique	38.928	26.2795
chr1	102480775	102481031	124	0.43874	4.9674	0.0265338	MI24-k9me3_peaks_unique	36.4228	26.872
chr1	102485280	102485536	173	0.46941	5.30089	0.0182206	MI24-k9me3_peaks_unique	46.3853	33.5022
chr1	102515939	102516260	160	0.26469	5.00351	0.037644	MI24-k9me3_peaks_unique	35.1598	29.2662
chr1	102527366	102527963	181	-0.14476	5.72901	0.0326691	MI24-k9me3_peaks_unique	50.4447	55.7689
chr1	102528781	102529545	157	0.11756	5.34029	0.0418302	MI24-k9me3_peaks_unique	42.197	38.8949
chr1	102535419	102535763	193	0.20684	4.94437	0.0444408	MI24-k9me3_peaks_unique	33.0778	28.6597
chr1	102540813	102541161	193	0.42781	5.17215	0.0204833	MI24-k9me3_peaks_unique	41.8181	31.0871
chr1	102577929	102578215	209	0.49176	4.70945	0.0256753	MI24-k9me3_peaks_unique	31.0244	22.0632
chr1	102596032	102596288	96	-0.3157	5.51205	0.0242048	MI24-k9me3_peaks_unique	40.9049	50.9108
chr1	102600475	102601140	143	-0.2502	5.24178	0.0360956	MI24-k9me3_peaks_unique	34.6956	41.2659
chr1	102603062	102603335	39	0.39102	5.54373	0.0191943	MI24-k9me3_peaks_unique	53.4175	40.7356
chr1	102603791	102604206	167	0.52322	5.5222	0.00879482	MI24-k9me3_peaks_unique	55.0935	38.335
chr1	102624641	102624956	140	0.63452	4.96574	0.0108702	MI24-k9me3_peaks_unique	38.9351	25.0802
chr1	102645657	102645913	149	0.77899	4.73125	0.0070088	MI24-k9me3_peaks_unique	34.7935	20.2768
chr1	102664375	102664774	254	0.70193	4.73457	0.0116813	MI24-k9me3_peaks_unique	33.9546	20.8736
chr1	102714607	102715157	96	0.33942	4.9493	0.0303243	MI24-k9me3_peaks_unique	34.7517	27.4663
chr1	102715893	102716187	155	0.50845	5.29436	0.0131809	MI24-k9me3_peaks_unique	46.8048	32.9027
chr1	102716377	102716774	184	0.42567	5.08465	0.0232951	MI24-k9me3_peaks_unique	39.328	29.2794
chr1	102774114	102774654	341	0.49434	5.33919	0.0134111	MI24-k9me3_peaks_unique	48.0465	34.1076
chr1	102779054	102779342	107	0.32265	5.25266	0.0269318	MI24-k9me3_peaks_unique	42.6356	34.0914
chr1	102788601	102789055	113	0.19521	5.05492	0.0403973	MI24-k9me3_peaks_unique	35.5684	31.0671
chr1	102804310	102805080	151	0.40775	5.71392	0.015429	MI24-k9me3_peaks_unique	60.4552	45.571
chr1	102814588	102815372	637	0.49497	5.31377	0.0157008	MI24-k9me3_peaks_unique	47.2177	33.5046
chr1	102834816	102835072	228	0.57718	5.06914	0.0115339	MI24-k9me3_peaks_unique	41.0051	27.4846
chr1	102865125	102865769	219	0.21127	5.14458	0.039655	MI24-k9me3_peaks_unique	38.0603	32.8756
chr1	102993860	102994116	192	0.48727	4.99185	0.0196267	MI24-k9me3_peaks_unique	37.6737	26.8754
chr1	102999430	103000113	503	0.03282	5.75458	0.0376031	MI24-k9me3_peaks_unique	54.6061	53.3779
chr1	103001518	103002057	121	0.09691	5.78688	0.0353118	MI24-k9me3_peaks_unique	57.0967	53.3873
chr1	103008775	103009041	56	-0.02288	5.72651	0.0386574	MI24-k9me3_peaks_unique	52.53	53.3697
chr1	103031789	103032101	79	0.12607	5.91168	0.0326671	MI24-k9me3_peaks_unique	62.8881	57.6259
chr1	103034513	103035625	986	0.29152	5.80089	0.0198654	MI24-k9me3_peaks_unique	61.6765	50.3922
chr1	103035999	103037167	237	0.39858	5.72831	0.013532	MI24-k9me3_peaks_unique	60.8675	46.1744
chr1	103042350	103042772	167	-0.02274	5.29178	0.0450268	MI24-k9me3_peaks_unique	38.8653	39.4827
chr1	103067138	103067758	412	0.32755	5.30528	0.0269405	MI24-k9me3_peaks_unique	44.2945	35.2978
chr1	103096060	103096367	90	0.34222	4.98199	0.0303243	MI24-k9me3_peaks_unique	35.5826	28.0685
chr1	103149422	103149697	153	-0.11712	4.86926	0.0504198	MI24-k9me3_peaks_unique	28.065	30.4384
chr1	103155149	103155513	229	0.39773	5.43605	0.0188382	MI24-k9me3_peaks_unique	49.6911	37.7181
chr1	103156492	103156769	144	0.40725	5.36989	0.018552	MI24-k9me3_peaks_unique	47.6206	35.9088
chr1	103163024	103164301	252	0.55362	5.39436	0.00976819	MI24-k9me3_peaks_unique	50.9556	34.7165
chr1	103178773	103179111	216	0.00486	5.72406	0.0386574	MI24-k9me3_peaks_unique	52.9475	52.7694
chr1	103181634	103182050	346	0.29283	5.10412	0.0337027	MI24-k9me3_peaks_unique	38.0687	31.0755
chr1	103214476	103215137	476	0.32369	5.39873	0.0269175	MI24-k9me3_peaks_unique	47.1954	37.7103
chr1	103267265	103267713	243	0.41343	5.1649	0.0235698	MI24-k9me3_peaks_unique	41.4016	31.0858
chr1	103291976	103292232	224	0.2302	4.98613	0.0411731	MI24-k9me3_peaks_unique	34.326	29.2635
chr1	103293147	103293415	248	0.18425	5.07709	0.0429221	MI24-k9me3_peaks_unique	35.9823	31.6682
chr1	103300814	103301070	142	0.26018	4.97126	0.0411731	MI24-k9me3_peaks_unique	34.3289	28.664
chr1	103310322	103310802	136	0.07261	5.40448	0.0423895	MI24-k9me3_peaks_unique	43.435	41.303
chr1	103312633	103312949	198	0.54098	5.17215	0.014767	MI24-k9me3_peaks_unique	43.4909	29.8914
chr1	103365768	103366065	229	0.32755	5.30528	0.0269405	MI24-k9me3_peaks_unique	44.2945	35.2978
chr1	103372666	103372974	85	-0.047	5.59522	0.0401966	MI24-k9me3_peaks_unique	47.5614	49.1364
chr1	103373687	103374091	181	0.18707	5.44094	0.0369984	MI24-k9me3_peaks_unique	46.3493	40.7126
chr1	103380139	103380471	78	-0.11819	5.24367	0.0432725	MI24-k9me3_peaks_unique	36.3674	39.4722
chr1	103409349	103409798	230	0.17795	5.39293	0.0373049	MI24-k9me3_peaks_unique	44.6908	39.5048
chr1	103413624	103413911	218	-0.21105	5.66399	0.0288727	MI24-k9me3_peaks_unique	47.1264	54.5503
chr1	103418534	103418949	16	-0.00751	5.68439	0.0390256	MI24-k9me3_peaks_unique	51.291	51.5587
chr1	103441229	103441554	157	0.23216	5.3526	0.0353523	MI24-k9me3_peaks_unique	44.283	37.7007
chr1	103464818	103465209	246	0.38671	4.90849	0.0303083	MI24-k9me3_peaks_unique	34.3406	26.2662
chr1	103478653	103479082	195	0.0526	5.9194	0.0348819	MI24-k9me3_peaks_unique	61.6359	59.4292
chr1	103481892	103482329	213	-0.22694	5.67187	0.0288727	MI24-k9me3_peaks_unique	47.1243	55.1519
chr1	103485013	103485275	20	0.31916	4.73584	0.0389316	MI24-k9me3_peaks_unique	29.7624	23.8557
chr1	103514040	103514376	149	-0.00069	5.50806	0.0414797	MI24-k9me3_peaks_unique	45.4975	45.5192
chr1	103550169	103550502	95	0.34744	5.04522	0.0303102	MI24-k9me3_peaks_unique	37.2441	29.273
chr1	103560156	103560412	172	-0.31482	5.16644	0.0301988	MI24-k9me3_peaks_unique	32.2009	40.0533
chr1	103561374	103561663	132	-0.10383	5.37744	0.0413803	MI24-k9me3_peaks_unique	40.0999	43.0922
chr1	103584799	103585116	96	-0.05691	5.44094	0.0424067	MI24-k9me3_peaks_unique	42.5913	44.3049
chr1	103586392	103587496	424	0.04355	5.79231	0.0376125	MI24-k9me3_peaks_unique	56.2619	54.5889
chr1	103587901	103588216	126	0.16897	5.63134	0.0332952	MI24-k9me3_peaks_unique	52.5575	46.7487
chr1	103599394	103599708	129	0.68461	4.84544	0.0125082	MI24-k9me3_peaks_unique	36.4474	22.6766
chr1	103614756	103615134	205	0.21716	5.09368	0.040022	MI24-k9me3_peaks_unique	36.816	31.6712
chr1	103663345	103663736	211	0.2725	5.27753	0.0300097	MI24-k9me3_peaks_unique	42.6295	35.2923
chr1	103664935	103665223	138	0.01072	5.43518	0.0428942	MI24-k9me3_peaks_unique	43.4276	43.1061
chr1	103668174	103668588	223	0.19545	5.13661	0.039655	MI24-k9me3_peaks_unique	37.6437	32.8742
chr1	103681357	103681657	141	0.48308	5.25489	0.0152613	MI24-k9me3_peaks_unique	45.143	32.2975
chr1	103688760	103689050	105	0.21264	4.97728	0.0411731	MI24-k9me3_peaks_unique	33.9091	29.2621
chr1	103698411	103698777	241	0.18628	5.3062	0.0382669	MI24-k9me3_peaks_unique	42.2049	37.0926
chr1	103740433	103740904	191	0.39236	5.31308	0.0210839	MI24-k9me3_peaks_unique	45.5462	34.7009
chr1	103744902	103745347	230	0.45625	5.21418	0.0206545	MI24-k9me3_peaks_unique	43.4808	31.6922
chr1	103747084	103747470	183	0.33926	5.12751	0.030246	MI24-k9me3_peaks_unique	39.3186	31.0792
chr1	103860413	103860707	235	-0.01985	5.00141	0.0496734	MI24-k9me3_peaks_unique	31.8117	32.2524
chr1	103883279	103883578	79	-0.02506	5.07741	0.0482013	MI24-k9me3_peaks_unique	33.4719	34.0584
chr1	103893542	103894010	111	0.40543	5.31967	0.0210839	MI24-k9me3_peaks_unique	45.9625	34.7022
chr1	103897881	103898137	96	0.42906	5.22766	0.0206545	MI24-k9me3_peaks_unique	43.4773	32.2926
chr1	103925929	103926554	219	0.3121	5.62692	0.0218134	MI24-k9me3_peaks_unique	55.0614	44.3502
chr1	103926805	103927076	172	0.35957	5.39354	0.0213097	MI24-k9me3_peaks_unique	47.6144	37.1105
chr1	103936329	103936703	234	0.07311	4.93634	0.0504618	MI24-k9me3_peaks_unique	31.4044	29.8526
chr1	103980606	103981065	63	0.14379	5.029	0.0460431	MI24-k9me3_peaks_unique	34.318	31.0626
chr1	104017199	104018012	623	0.40446	5.29389	0.0209537	MI24-k9me3_peaks_unique	45.1333	34.0991
chr1	104019990	104020246	32	0.37138	4.93345	0.0303243	MI24-k9me3_peaks_unique	34.7548	26.8669
chr1	104097474	104097864	153	0.091	5.47564	0.0401123	MI24-k9me3_peaks_unique	45.9228	43.1157
chr1	104098060	104098401	141	0.03822	5.56545	0.040611	MI24-k9me3_peaks_unique	47.9866	46.732
chr1	104103487	104103824	229	0.54628	5.31342	0.0111214	MI24-k9me3_peaks_unique	48.0532	32.906
chr1	104104216	104104499	131	0.61713	5.12054	0.00977724	MI24-k9me3_peaks_unique	43.0847	28.0898
chr1	104105805	104106167	326	0.27309	5.06593	0.0338464	MI24-k9me3_peaks_unique	36.8215	30.4714
chr1	104147993	104148635	216	0.20533	5.26812	0.0386022	MI24-k9me3_peaks_unique	41.3778	35.8886
chr1	104157528	104157817	155	-0.22411	5.37619	0.0326026	MI24-k9me3_peaks_unique	38.4293	44.8876
chr1	104178357	104178747	155	0.98068	4.69857	0.00269025	MI24-k9me3_peaks_unique	36.4769	18.4843
chr1	104191376	104191648	78	0.62367	5.0606	0.0115339	MI24-k9me3_peaks_unique	41.4252	26.8857
chr1	104217641	104218177	370	0.08606	5.15871	0.0455865	MI24-k9me3_peaks_unique	36.8027	34.6715
chr1	104222803	104223161	175	0.1835	5.54232	0.033951	MI24-k9me3_peaks_unique	49.662	43.7306
chr1	104272794	104273218	142	0.09239	5.43538	0.040522	MI24-k9me3_peaks_unique	44.6805	41.9089
chr1	104273514	104273791	185	0.28218	5.35454	0.029853	MI24-k9me3_peaks_unique	45.118	37.1026
chr1	104277899	104278231	175	0.45615	5.18643	0.0176251	MI24-k9me3_peaks_unique	42.6509	31.0895
chr1	104298669	104299214	308	1.09635	5.05295	0.000412294	MI24-k9me3_peaks_unique	48.5408	22.7024
chr1	104345615	104345871	123	0.74251	5.15246	0.00394954	MI24-k9me3_peaks_unique	46.0049	27.4971
chr1	104363706	104364003	136	0.50308	4.99982	0.0196267	MI24-k9me3_peaks_unique	38.0905	26.8766
chr1	104365940	104366196	213	-0.02252	5.12884	0.0475127	MI24-k9me3_peaks_unique	34.7172	35.2634
chr1	104384063	104384429	47	-0.089	5.38492	0.0423895	MI24-k9me3_peaks_unique	40.516	43.0941
chr1	104405153	104405588	333	0.23587	5.52832	0.0317839	MI24-k9me3_peaks_unique	50.0832	42.5293
chr1	104405947	104406203	122	0.38308	5.60251	0.0193897	MI24-k9me3_peaks_unique	55.4859	42.5465
chr1	104406524	104407398	632	-0.06626	6.08995	0.0329302	MI24-k9me3_peaks_unique	66.5709	69.6997
chr1	104487746	104488251	119	0.31902	5.34946	0.0269326	MI24-k9me3_peaks_unique	45.5371	36.5032
chr1	104581826	104582211	171	0.27645	5.20363	0.030143	MI24-k9me3_peaks_unique	40.5563	33.4841
chr1	104583159	104583623	367	-0.11199	5.15587	0.0443203	MI24-k9me3_peaks_unique	34.2938	37.0619
chr1	104893088	104893434	111	0.69479	4.99612	0.00710869	MI24-k9me3_peaks_unique	40.603	25.0845
chr1	104894103	104894359	64	0.23396	5.28255	0.0358449	MI24-k9me3_peaks_unique	42.2105	35.8915
chr1	104963225	104963645	252	0.09207	4.94589	0.0488849	MI24-k9me3_peaks_unique	31.8214	29.8541
chr1	104968181	104968500	190	0.23745	4.92918	0.0415737	MI24-k9me3_peaks_unique	33.0804	28.0602
chr1	105014038	105014306	90	0.28553	5.0434	0.0373826	MI24-k9me3_peaks_unique	36.4075	29.8702
chr1	105014567	105015182	218	0.10395	5.48217	0.0401123	MI24-k9me3_peaks_unique	46.3387	43.1173
chr1	105195783	105196321	170	0.49032	5.50561	0.0104025	MI24-k9me3_peaks_unique	53.8461	38.3313
chr1	105453860	105454349	296	0.20533	5.26812	0.0386022	MI24-k9me3_peaks_unique	41.3778	35.8886
chr1	105477464	105477720	147	-0.00538	5.13748	0.0475127	MI24-k9me3_peaks_unique	35.1339	35.2651
chr1	105538939	105539241	80	0.21459	5.5973	0.0314588	MI24-k9me3_peaks_unique	52.15	44.9424
chr1	105608204	105608919	108	0.05293	5.19131	0.0462197	MI24-k9me3_peaks_unique	37.214	35.8735
chr1	105954796	105955052	49	-0.19458	4.88616	0.0449814	MI24-k9me3_peaks_unique	27.6435	31.635
chr1	106119044	106119424	280	0.14033	5.08214	0.0429221	MI24-k9me3_peaks_unique	35.563	32.2667
chr1	106294063	106294345	131	0.01406	4.46869	0.0598021	MI24-k9me3_peaks_unique	22.2498	22.034
chr1	106803858	106804279	234	0.36585	5.29972	0.0239471	MI24-k9me3_peaks_unique	44.7137	34.6983
chr1	106854666	106855449	310	0.5164	5.06978	0.0168889	MI24-k9me3_peaks_unique	40.1681	28.0821
chr1	107119997	107120465	91	-0.09847	5.04041	0.0474819	MI24-k9me3_peaks_unique	31.8048	34.0515
chr1	107121990	107122294	161	0.16548	4.98289	0.0466629	MI24-k9me3_peaks_unique	33.4893	29.8602
chr1	107134917	107135467	235	-0.11985	5.54066	0.0377233	MI24-k9me3_peaks_unique	44.6545	48.5226
chr1	107180807	107181147	212	0.57718	5.06914	0.0115339	MI24-k9me3_peaks_unique	41.0051	27.4846
chr1	107204569	107204960	174	0.22977	5.256	0.0360956	MI24-k9me3_peaks_unique	41.3807	35.2882
chr1	107222054	107222313	139	0.3301	4.84653	0.0384248	MI24-k9me3_peaks_unique	32.2579	25.6606
chr1	107268511	107268859	191	0.10918	5.19522	0.0437871	MI24-k9me3_peaks_unique	38.0496	35.2764
chr1	107686471	107686934	216	-0.06129	5.05915	0.0482013	MI24-k9me3_peaks_unique	32.6386	34.055
chr1	107688117	107688589	218	0.70193	4.73457	0.0116813	MI24-k9me3_peaks_unique	33.9546	20.8736
chr1	107798411	107798759	150	0.28784	5.59491	0.0267103	MI24-k9me3_peaks_unique	53.4023	43.7433
chr1	107881423	107882196	94	0.43931	4.99965	0.0229481	MI24-k9me3_peaks_unique	37.2535	27.474
chr1	107920580	107921156	142	-0.07521	5.10229	0.0468241	MI24-k9me3_peaks_unique	33.4674	35.2584
chr1	108189521	108189957	33	0.05246	5.28493	0.0439011	MI24-k9me3_peaks_unique	39.7026	38.2848
chr1	108351064	108351446	140	0.34954	4.63777	0.0394128	MI24-k9me3_peaks_unique	28.1008	22.0545
chr1	108402072	108402332	193	0.54098	5.17215	0.014767	MI24-k9me3_peaks_unique	43.4909	29.8914
chr1	108402614	108402906	71	0.49497	5.31377	0.0157008	MI24-k9me3_peaks_unique	47.2177	33.5046
chr1	108410646	108411195	333	-0.3126	5.38863	0.0269175	MI24-k9me3_peaks_unique	37.5914	46.6864
chr1	108523654	108523949	206	0.26162	5.19616	0.0334017	MI24-k9me3_peaks_unique	40.14	33.4828
chr1	108598352	108598779	205	0.10592	5.5808	0.0373953	MI24-k9me3_peaks_unique	49.6513	46.1366
chr1	108602858	108603114	43	0.62263	4.9247	0.0105143	MI24-k9me3_peaks_unique	37.6875	24.4775
chr1	108646711	108646970	203	-0.19322	4.77272	0.0494132	MI24-k9me3_peaks_unique	25.5652	29.229
chr1	108689813	108690069	185	0.0449	5.25822	0.0450268	MI24-k9me3_peaks_unique	38.8723	37.6811
chr1	108713989	108714356	111	0.34021	5.45251	0.0241515	MI24-k9me3_peaks_unique	49.2692	38.9191
chr1	108728172	108728514	122	0.20711	4.85065	0.0455404	MI24-k9me3_peaks_unique	31.0002	26.8546
chr1	108734462	108735016	195	-0.29129	5.7164	0.0242103	MI24-k9me3_peaks_unique	47.5296	58.1636
chr1	108736213	108736747	150	0.17868	5.45794	0.0346368	MI24-k9me3_peaks_unique	46.7625	41.3152
chr1	108737230	108738360	464	0.49085	5.48298	0.0122116	MI24-k9me3_peaks_unique	53.0178	37.7278
chr1	108853316	108853585	36	-0.01707	5.42118	0.0428942	MI24-k9me3_peaks_unique	42.596	43.103
chr1	108853968	108854249	67	0.35553	5.5043	0.0215738	MI24-k9me3_peaks_unique	51.3419	40.1279
chr1	108917739	108918271	103	-0.03413	4.91109	0.0512891	MI24-k9me3_peaks_unique	29.7337	30.4455
chr1	108935008	108935501	147	0.75592	4.84259	0.00777536	MI24-k9me3_peaks_unique	37.2857	22.0794
chr1	108936977	108937439	155	0.33186	5.20536	0.030143	MI24-k9me3_peaks_unique	41.3923	32.8867
chr1	109000412	109000674	163	-0.15435	5.08684	0.0429221	MI24-k9me3_peaks_unique	32.2151	35.8528
chr1	109038810	109039085	74	0.25892	5.36608	0.0326026	MI24-k9me3_peaks_unique	45.1151	37.7033
chr1	109039591	109040151	229	0.17983	5.57978	0.0337291	MI24-k9me3_peaks_unique	50.9036	44.938
chr1	109050875	109051137	123	0.51754	5.03908	0.0166072	MI24-k9me3_peaks_unique	39.3379	27.48
chr1	109066759	109067202	163	0.19559	5.48739	0.0344048	MI24-k9me3_peaks_unique	48.0074	41.9208
chr1	109084808	109085064	76	0.36786	4.60716	0.0346833	MI24-k9me3_peaks_unique	27.6861	21.4548
chr1	109087114	109087370	79	0.69419	5.09615	0.00622188	MI24-k9me3_peaks_unique	43.5091	26.8911
chr1	109096329	109096860	468	0.3777	5.28041	0.0238714	MI24-k9me3_peaks_unique	44.3008	34.0967
chr1	109111496	109111924	194	0.53269	5.04671	0.0139085	MI24-k9me3_peaks_unique	39.7547	27.481
chr1	109200155	109200775	165	0.43072	5.30712	0.0182206	MI24-k9me3_peaks_unique	45.9655	34.1014
chr1	109202596	109203055	334	0.35431	5.31877	0.0239471	MI24-k9me3_peaks_unique	45.1272	35.3005
chr1	109204234	109204899	579	-0.02138	5.47837	0.0419356	MI24-k9me3_peaks_unique	44.2523	44.913
chr1	109208127	109208858	281	-0.29575	5.48748	0.0241817	MI24-k9me3_peaks_unique	40.4931	49.7062
chr1	109219125	109219381	104	-0.02563	4.88657	0.0512891	MI24-k9me3_peaks_unique	29.3188	29.8443
chr1	109256032	109256590	425	0.24119	5.48944	0.0294898	MI24-k9me3_peaks_unique	48.8415	41.3222
chr1	109258490	109259040	148	0.21913	5.56028	0.031621	MI24-k9me3_peaks_unique	50.9089	43.735
chr1	109265961	109266258	112	-0.2316	5.41069	0.0324391	MI24-k9me3_peaks_unique	39.2573	46.0934
chr1	109268439	109268916	237	0.45549	5.03908	0.0198693	MI24-k9me3_peaks_unique	38.501	28.0773
chr1	109273597	109273975	205	0.52253	4.90929	0.019075	MI24-k9me3_peaks_unique	36.0157	25.0723
chr1	109281413	109282063	119	0.14631	5.23837	0.0411089	MI24-k9me3_peaks_unique	39.7126	35.8827
chr1	109294698	109294996	95	-0.16193	5.03372	0.043412	MI24-k9me3_peaks_unique	30.969	34.6476
chr1	109315353	109315858	309	0.44338	5.28777	0.0154875	MI24-k9me3_peaks_unique	45.5525	33.4998
chr1	109316956	109317464	143	0.11609	5.04274	0.0474819	MI24-k9me3_peaks_unique	34.3154	31.6623
chr1	109327623	109327926	205	-0.09964	5.4194	0.0409444	MI24-k9me3_peaks_unique	41.3432	44.2996
chr1	109345930	109346239	140	0.15933	5.17034	0.0419876	MI24-k9me3_peaks_unique	38.0548	34.0758
chr1	109348780	109349492	528	0.66981	5.42763	0.00439695	MI24-k9me3_peaks_unique	54.287	34.1242
chr1	109349718	109350240	181	0.68488	5.24467	0.00568947	MI24-k9me3_peaks_unique	48.0715	29.9032
chr1	109381580	109381962	211	0.16452	5.38616	0.0394993	MI24-k9me3_peaks_unique	44.275	39.5033
chr1	109388365	109388621	209	0.20057	5.24128	0.0360956	MI24-k9me3_peaks_unique	40.5482	35.2853
chr1	109428918	109429287	189	0.64983	4.97345	0.0108702	MI24-k9me3_peaks_unique	39.352	25.0812
chr1	109441086	109442011	494	0.39571	5.38811	0.0213097	MI24-k9me3_peaks_unique	48.0334	36.5109
chr1	109443247	109443814	351	0.0449	5.30367	0.0444639	MI24-k9me3_peaks_unique	40.1164	38.8871
chr1	109451358	109451773	233	0.79537	4.90126	0.00647034	MI24-k9me3_peaks_unique	39.3678	22.6836
chr1	109457585	109457848	155	0.03676	5.18316	0.0462197	MI24-k9me3_peaks_unique	36.7976	35.8718
chr1	109505306	109505898	377	0.34306	5.33754	0.0240122	MI24-k9me3_peaks_unique	45.5402	35.9024
chr1	109574592	109575066	140	0.09182	5.23495	0.0432725	MI24-k9me3_peaks_unique	38.8774	36.4802
chr1	109588303	109588652	158	0.50986	4.75736	0.0259021	MI24-k9me3_peaks_unique	32.2738	22.6656
chr1	109594900	109595550	102	0.53247	5.33267	0.0134111	MI24-k9me3_peaks_unique	48.4661	33.508
chr1	109604714	109604980	107	0.16522	4.7292	0.0501785	MI24-k9me3_peaks_unique	28.0866	25.0474
chr1	109621982	109622303	150	-0.10505	5.06238	0.045447	MI24-k9me3_peaks_unique	32.2193	34.6529
chr1	109652752	109653411	430	0.74647	5.05638	0.00594897	MI24-k9me3_peaks_unique	43.1	25.6902
chr1	109682886	109683383	119	0.2289	5.48325	0.0321112	MI24-k9me3_peaks_unique	48.4257	41.3209
chr1	109683640	109684184	311	0.35229	5.45859	0.0214948	MI24-k9me3_peaks_unique	49.6849	38.9201
chr1	109724954	109725302	217	-0.093	5.34194	0.0418302	MI24-k9me3_peaks_unique	39.2723	41.8873
chr1	109729733	109730288	95	0.022	5.26958	0.0450268	MI24-k9me3_peaks_unique	38.8699	38.2816
chr1	109751022	109751532	327	0.36426	5.46463	0.0214948	MI24-k9me3_peaks_unique	50.1007	38.9216
chr1	109751679	109752288	148	0.39773	5.43605	0.0188382	MI24-k9me3_peaks_unique	49.6911	37.7181
chr1	109753948	109754206	135	0.03799	5.44892	0.0424067	MI24-k9me3_peaks_unique	44.2595	43.1092
chr1	109780317	109780730	203	0.20575	5.19374	0.0392961	MI24-k9me3_peaks_unique	39.3043	34.0803
chr1	109802303	109802559	82	0.06435	4.84194	0.0521584	MI24-k9me3_peaks_unique	29.3261	28.0468
chr1	109830698	109830982	76	0.11592	4.83665	0.0486812	MI24-k9me3_peaks_unique	29.7457	27.4492
chr1	109847309	109847737	215	0.57411	4.90025	0.0156352	MI24-k9me3_peaks_unique	36.4363	24.4743
chr1	109871249	109871756	100	-0.00427	5.59892	0.0401966	MI24-k9me3_peaks_unique	48.395	48.5384
chr1	109965694	109965950	125	-0.31562	4.71103	0.0391765	MI24-k9me3_peaks_unique	23.4777	29.2191
chr1	110037352	110037883	161	0.15469	5.66096	0.0350294	MI24-k9me3_peaks_unique	53.3829	47.9552
chr1	110038839	110039599	290	0.55569	5.93403	0.00351958	MI24-k9me3_peaks_unique	74.1243	50.4291
chr1	110039828	110040170	137	0.79927	5.61516	0.000835158	MI24-k9me3_peaks_unique	64.6597	37.156
chr1	110040656	110041172	303	0.51412	5.47144	0.0101987	MI24-k9me3_peaks_unique	53.0213	37.1266
chr1	110044296	110044607	170	0.0204	5.17492	0.0468528	MI24-k9me3_peaks_unique	36.3812	35.8704
chr1	110110475	110110731	106	0.17946	5.12855	0.0424476	MI24-k9me3_peaks_unique	37.2271	32.8727
chr1	110150991	110151313	187	0.43606	4.83067	0.0260983	MI24-k9me3_peaks_unique	33.0986	24.4649
chr1	110161604	110162070	367	-0.41948	5.21836	0.0206545	MI24-k9me3_peaks_unique	32.1918	43.0547
chr1	110180235	110180638	179	0.19547	5.54836	0.033951	MI24-k9me3_peaks_unique	50.0776	43.7322
chr1	110186785	110187404	146	-0.01288	5.15814	0.0468528	MI24-k9me3_peaks_unique	35.5481	35.8669
chr1	110189940	110190271	241	0.24663	5.18861	0.0334017	MI24-k9me3_peaks_unique	39.7236	33.4816
chr1	110228469	110228792	150	0.35241	5.29295	0.0269405	MI24-k9me3_peaks_unique	44.2976	34.6971
chr1	110251128	110251620	301	-0.16648	5.28398	0.0406888	MI24-k9me3_peaks_unique	36.7772	41.2757
chr1	110272406	110272834	256	0.3848	4.8741	0.0303083	MI24-k9me3_peaks_unique	33.5095	25.6645
chr1	110288592	110288947	133	0.19127	5.39964	0.0373049	MI24-k9me3_peaks_unique	45.1069	39.5061
chr1	110289309	110290128	599	0.27211	5.37273	0.0297676	MI24-k9me3_peaks_unique	45.5312	37.7048
chr1	110294253	110294519	150	-0.06129	5.05915	0.0482013	MI24-k9me3_peaks_unique	32.6386	34.055
chr1	110303690	110303954	175	0.17685	4.95925	0.0444408	MI24-k9me3_peaks_unique	33.0751	29.2593
chr1	110314861	110315240	339	0.23774	5.46648	0.0321112	MI24-k9me3_peaks_unique	48.0129	40.7184
chr1	110315425	110316063	531	0.20861	5.43025	0.034872	MI24-k9me3_peaks_unique	46.3518	40.1115
chr1	110324484	110324769	250	-0.09693	5.51585	0.0397146	MI24-k9me3_peaks_unique	44.2432	47.3179
chr1	110325267	110325619	249	-0.14006	5.25452	0.0411089	MI24-k9me3_peaks_unique	36.3653	40.0728
chr1	110333724	110334140	170	0.31574	5.44017	0.026896	MI24-k9me3_peaks_unique	48.4371	38.9162
chr1	110410855	110411335	414	0.78773	4.85862	0.00613844	MI24-k9me3_peaks_unique	38.1202	22.0813
chr1	110504363	110504619	148	0.28078	5.12574	0.0368624	MI24-k9me3_peaks_unique	38.4825	31.6767
chr1	110514546	110515146	100	0.38988	5.2608	0.0208109	MI24-k9me3_peaks_unique	43.8876	33.4947
chr1	110528179	110528483	174	-0.03257	5.09892	0.0475127	MI24-k9me3_peaks_unique	33.8864	34.6601
chr1	110542656	110543233	166	-0.32055	5.4395	0.026896	MI24-k9me3_peaks_unique	38.8334	48.4954
chr1	110550384	110551270	223	0.63097	5.2463	0.00880951	MI24-k9me3_peaks_unique	47.235	30.5016
chr1	110560423	110560679	14	0.00234	5.11651	0.0475127	MI24-k9me3_peaks_unique	34.7196	34.6634
chr1	110581225	110581589	175	0.36432	4.82955	0.0344498	MI24-k9me3_peaks_unique	32.2608	25.0613
chr1	110596671	110596972	35	0.36125	5.0222	0.0303102	MI24-k9me3_peaks_unique	36.8304	28.6721
chr1	110600500	110600756	24	-0.13755	4.94209	0.047308	MI24-k9me3_peaks_unique	29.3099	32.2419
chr1	110613174	110613451	216	-0.35817	4.83089	0.0344498	MI24-k9me3_peaks_unique	25.1381	32.222
chr1	110618495	110618897	182	0.60218	5.39354	0.00657474	MI24-k9me3_peaks_unique	51.791	34.1177
chr1	110619643	110619997	227	0.19559	5.48739	0.0344048	MI24-k9me3_peaks_unique	48.0074	41.9208
chr1	110624202	110624708	188	0.1556	5.21862	0.0415416	MI24-k9me3_peaks_unique	39.299	35.281
chr1	110635206	110635488	96	0.67852	4.76374	0.0116813	MI24-k9me3_peaks_unique	34.3681	21.4734
chr1	110646750	110647017	30	0.18309	5.48109	0.0344048	MI24-k9me3_peaks_unique	47.5916	41.9194
chr1	110664037	110664293	14	-0.08383	5.19334	0.0450034	MI24-k9me3_peaks_unique	35.5413	37.6677
chr1	110668342	110668944	235	0.61253	5.29295	0.00906186	MI24-k9me3_peaks_unique	48.4766	31.706
chr1	110671723	110672360	118	0.12717	5.53372	0.0380599	MI24-k9me3_peaks_unique	48.4124	44.3276
chr1	110683332	110684017	517	0.14563	5.35443	0.0398846	MI24-k9me3_peaks_unique	43.0292	38.8978
chr1	110685339	110685602	151	-0.16055	5.52014	0.0341762	MI24-k9me3_peaks_unique	43.4073	48.5169
chr1	110794789	110795045	127	-0.34123	4.89232	0.0343494	MI24-k9me3_peaks_unique	26.3861	33.4268
chr1	110809211	110809834	169	0.35241	5.29295	0.0269405	MI24-k9me3_peaks_unique	44.2976	34.6971
chr1	110864184	110864476	238	0.17711	5.32485	0.037939	MI24-k9me3_peaks_unique	42.6184	37.6948
chr1	110864728	110865103	163	0.00538	5.49185	0.0419356	MI24-k9me3_peaks_unique	45.0839	44.9161
chr1	110913435	110913699	55	0.23853	4.58182	0.0486467	MI24-k9me3_peaks_unique	26.0116	22.0477
chr1	110940608	110941066	47	0.07536	5.27357	0.0439011	MI24-k9me3_peaks_unique	39.705	37.6843
chr1	110943181	110943531	161	0.11331	5.425	0.0391247	MI24-k9me3_peaks_unique	44.683	41.3079
chr1	110943842	110944114	99	0.45664	5.48864	0.0122116	MI24-k9me3_peaks_unique	52.5989	38.3278
chr1	110944514	110944864	176	0.71123	5.16797	0.00521904	MI24-k9me3_peaks_unique	46.0007	28.0972
chr1	110994462	110994779	64	0.09862	5.26203	0.0427754	MI24-k9me3_peaks_unique	39.7075	37.0839
chr1	110998293	110998549	98	0.36585	5.29972	0.0239471	MI24-k9me3_peaks_unique	44.7137	34.6983
chr1	110998877	110999180	217	0.0098	5.39375	0.0433988	MI24-k9me3_peaks_unique	42.1848	41.8992
chr1	111000802	111001271	286	0.12227	5.2503	0.0411089	MI24-k9me3_peaks_unique	39.7101	36.4833
chr1	111004660	111005136	158	0.48831	4.92626	0.0227432	MI24-k9me3_peaks_unique	36.0122	25.6717
chr1	111045070	111045372	120	0.09337	5.18725	0.0437871	MI24-k9me3_peaks_unique	37.6332	35.2748
chr1	111048961	111049609	136	0.20926	5.36396	0.0353523	MI24-k9me3_peaks_unique	44.2802	38.3015
chr1	111071020	111071384	40	0.66096	4.75489	0.0116813	MI24-k9me3_peaks_unique	33.9507	21.4724
chr1	111095516	111095830	215	-0.11985	5.54066	0.0377233	MI24-k9me3_peaks_unique	44.6545	48.5226
chr1	111137946	111138213	71	-0.22074	5.10106	0.040022	MI24-k9me3_peaks_unique	31.7942	37.0507
chr1	111140230	111140505	221	-0.08566	5.26006	0.044442	MI24-k9me3_peaks_unique	37.2	39.4756
chr1	111277669	111278072	192	0.20401	5.47071	0.0321112	MI24-k9me3_peaks_unique	47.5942	41.3182
chr1	111278489	111278971	332	0.33661	5.2597	0.0269318	MI24-k9me3_peaks_unique	43.0519	34.0928
chr1	111296462	111296718	132	0.74105	4.62396	0.0107602	MI24-k9me3_peaks_unique	31.8779	19.0727
chr1	111299465	111300037	220	0.72078	4.93826	0.00849232	MI24-k9me3_peaks_unique	39.3598	23.8823
chr1	111302171	111302668	305	0.23048	5.4194	0.034872	MI24-k9me3_peaks_unique	46.3546	39.5104
chr1	111317729	111318045	222	-0.17586	5.3208	0.0402809	MI24-k9me3_peaks_unique	37.6054	42.4805
chr1	111332017	111332645	497	-0.0197	5.51749	0.0414797	MI24-k9me3_peaks_unique	45.4951	46.1206
chr1	111374602	111374858	208	0.47046	5.13661	0.0202962	MI24-k9me3_peaks_unique	41.4081	29.8856
chr1	111413273	111413600	139	0.71913	5.20257	0.00545644	MI24-k9me3_peaks_unique	47.2465	28.7005
chr1	111413920	111414331	189	0.55049	5.44209	0.0083856	MI24-k9me3_peaks_unique	52.6125	35.9232
chr1	111429996	111430256	61	0.43072	5.30712	0.0182206	MI24-k9me3_peaks_unique	45.9655	34.1014
chr1	111431533	111432010	166	0.23973	5.40186	0.0324391	MI24-k9me3_peaks_unique	45.9415	38.908
chr1	111434758	111435277	442	0.19517	5.66307	0.0311372	MI24-k9me3_peaks_unique	54.2163	47.3563
chr1	111436689	111437132	248	-0.10818	5.65046	0.0367635	MI24-k9me3_peaks_unique	48.381	52.1484
chr1	111438021	111438289	79	-0.30289	5.21523	0.030143	MI24-k9me3_peaks_unique	33.4465	41.2601
chr1	111440766	111441124	187	0.25268	5.40839	0.0324391	MI24-k9me3_peaks_unique	46.3575	38.9095
chr1	111447700	111448018	183	0.55549	4.6186	0.0209296	MI24-k9me3_peaks_unique	29.7815	20.2641
chr1	111452747	111453146	254	0.17612	5.2534	0.0386022	MI24-k9me3_peaks_unique	40.5452	35.8858
chr1	111461981	111462333	226	0.18259	5.41714	0.034872	MI24-k9me3_peaks_unique	45.5202	40.1088
chr1	111464015	111464374	306	0.29813	5.38585	0.0297676	MI24-k9me3_peaks_unique	46.3634	37.7076
chr1	111470889	111471369	113	-0.23876	5.44437	0.0322752	MI24-k9me3_peaks_unique	40.085	47.2994
chr1	111523436	111523859	358	0.87026	5.04951	0.00195294	MI24-k9me3_peaks_unique	44.7756	24.4944
chr1	111534288	111534805	135	0.16452	5.38616	0.0394993	MI24-k9me3_peaks_unique	44.275	39.5033
chr1	111538313	111538684	223	0.29085	5.42763	0.026896	MI24-k9me3_peaks_unique	47.6055	38.9137
chr1	111544096	111544426	195	0.26873	4.91367	0.038166	MI24-k9me3_peaks_unique	33.0834	27.4609
chr1	111563661	111564008	220	0.22691	5.15246	0.039655	MI24-k9me3_peaks_unique	38.4768	32.877
chr1	111566635	111566982	185	-0.34071	5.46481	0.0214948	MI24-k9me3_peaks_unique	39.2455	49.6997
chr1	111701715	111702250	488	0.46777	5.5168	0.012403	MI24-k9me3_peaks_unique	53.8429	38.9328
chr1	111715979	111716612	71	0.40238	5.2409	0.0237839	MI24-k9me3_peaks_unique	43.4743	32.893
chr1	111721163	111721472	185	0.08276	5.53085	0.0393285	MI24-k9me3_peaks_unique	47.5782	44.9257
chr1	111776039	111776855	362	0.08484	5.66167	0.0378889	MI24-k9me3_peaks_unique	52.1317	49.1544
chr1	111781650	111782010	183	-0.00533	4.8968	0.0512891	MI24-k9me3_peaks_unique	29.7359	29.846
chr1	111942004	111942645	446	0.47142	4.95119	0.0227432	MI24-k9me3_peaks_unique	36.4261	26.2725
chr1	111962102	111962591	158	0.06744	5.29248	0.0439011	MI24-k9me3_peaks_unique	40.1186	38.2864
chr1	112017438	112017764	127	0.58906	5.1064	0.0118429	MI24-k9me3_peaks_unique	42.2515	28.0878
chr1	112018695	112019625	587	0.89419	5.26019	0.00120367	MI24-k9me3_peaks_unique	52.2473	28.1116
chr1	112037996	112038762	383	0.06892	5.19937	0.0450034	MI24-k9me3_peaks_unique	37.6305	35.8751
chr1	112054300	112054576	174	0.40102	4.84805	0.030274	MI24-k9me3_peaks_unique	33.0954	25.0639
chr1	112057491	112057780	78	0.07536	5.27357	0.0439011	MI24-k9me3_peaks_unique	39.705	37.6843
chr1	112149632	112150016	63	0.10625	5.06496	0.045447	MI24-k9me3_peaks_unique	34.7294	32.2636
chr1	112155604	112155991	178	0.14312	5.28445	0.0406888	MI24-k9me3_peaks_unique	40.9562	37.0882
chr1	112201748	112202687	199	0.19964	5.51006	0.0341762	MI24-k9me3_peaks_unique	48.8362	42.525
chr1	112208209	112208595	222	0.39024	4.97491	0.0265338	MI24-k9me3_peaks_unique	36.0026	27.4701
chr1	112233608	112234247	499	0.47063	5.10731	0.0171517	MI24-k9me3_peaks_unique	40.578	29.2831
chr1	112237383	112237826	154	-0.16763	5.42392	0.0391247	MI24-k9me3_peaks_unique	40.5072	45.4981
chr1	112257014	112257317	109	0.65854	4.90689	0.0105143	MI24-k9me3_peaks_unique	37.6913	23.8782
chr1	112282096	112282529	324	0.34839	5.23989	0.0237839	MI24-k9me3_peaks_unique	42.6385	33.4909
chr1	112298922	112299373	255	0.43442	4.75711	0.0301406	MI24-k9me3_peaks_unique	31.4354	23.2619
chr1	112440026	112440497	248	0.06474	5.46241	0.0414644	MI24-k9me3_peaks_unique	45.0914	43.1127
chr1	112440747	112441544	456	0.0635	5.54041	0.0401835	MI24-k9me3_peaks_unique	47.5759	45.5273
chr1	112475526	112475856	116	0.08348	5.25439	0.044442	MI24-k9me3_peaks_unique	39.2911	37.0821
chr1	112476821	112477364	196	0.09337	5.18725	0.0437871	MI24-k9me3_peaks_unique	37.6332	35.2748
chr1	112494212	112494504	172	0.48831	4.92626	0.0227432	MI24-k9me3_peaks_unique	36.0122	25.6717
chr1	112515259	112515654	93	0.60664	4.91664	0.0128885	MI24-k9me3_peaks_unique	37.2704	24.4764
chr1	112548715	112549252	102	0.09379	4.88739	0.0496346	MI24-k9me3_peaks_unique	30.5751	28.6506
chr1	112554463	112554954	162	0.07845	5.12958	0.0461929	MI24-k9me3_peaks_unique	35.9721	34.0682
chr1	112556251	112557218	746	0.68649	5.67111	0.00198075	MI24-k9me3_peaks_unique	64.64	40.1649
chr1	112576880	112577346	434	0.27585	5.30367	0.0329273	MI24-k9me3_peaks_unique	43.4594	35.8959
chr1	112579420	112580005	335	-0.25216	5.50945	0.0293915	MI24-k9me3_peaks_unique	41.7403	49.7123
chr1	112581270	112581686	200	0.20926	5.36396	0.0353523	MI24-k9me3_peaks_unique	44.2802	38.3015
chr1	112583182	112583639	92	0.45646	5.29436	0.0182206	MI24-k9me3_peaks_unique	45.969	33.501
chr1	112584669	112585055	78	0.05293	5.19131	0.0462197	MI24-k9me3_peaks_unique	37.214	35.8735
chr1	112610153	112610576	217	0.27702	5.09615	0.0337027	MI24-k9me3_peaks_unique	37.6521	31.0741
chr1	112611962	112612387	27	-0.07208	5.33156	0.0433795	MI24-k9me3_peaks_unique	39.2745	41.2865
chr1	112619150	112619767	397	0.05656	5.59321	0.0397822	MI24-k9me3_peaks_unique	49.2308	47.3381
chr1	112621255	112621558	109	-0.15295	5.43132	0.0369984	MI24-k9me3_peaks_unique	40.9231	45.5
chr1	112625018	112625302	165	0.66755	5.17657	0.00674875	MI24-k9me3_peaks_unique	45.5805	28.6963
chr1	112654172	112654447	108	0.3675	5.32541	0.0210839	MI24-k9me3_peaks_unique	45.5431	35.3016
chr1	112658009	112658424	115	0.37862	5.51594	0.0190846	MI24-k9me3_peaks_unique	52.1737	40.1306
chr1	112680622	112681024	198	0.2289	5.48325	0.0321112	MI24-k9me3_peaks_unique	48.4257	41.3209
chr1	112693841	112694494	524	0.27167	5.46204	0.0295856	MI24-k9me3_peaks_unique	48.4315	40.1188
chr1	112696169	112696425	9	0.05925	5.35497	0.0428759	MI24-k9me3_peaks_unique	41.7758	40.0949
chr1	112700457	112700781	166	-0.00588	5.34369	0.0439217	MI24-k9me3_peaks_unique	40.5253	40.6908
chr1	112739742	112740035	195	0.45565	5.06978	0.0232951	MI24-k9me3_peaks_unique	39.3313	28.6796
chr1	112742370	112742892	139	0.26551	5.32249	0.0299339	MI24-k9me3_peaks_unique	43.8725	36.4977
chr1	112789515	112789839	116	-0.05055	5.21011	0.0450034	MI24-k9me3_peaks_unique	36.374	37.6711
chr1	112792005	112792376	247	0.32934	5.1774	0.0268843	MI24-k9me3_peaks_unique	40.5624	32.2836
chr1	112800901	112801184	130	0.28518	5.37932	0.0297676	MI24-k9me3_peaks_unique	45.9474	37.7062
chr1	112804949	112805254	146	-0.18556	5.20972	0.0415416	MI24-k9me3_peaks_unique	34.7018	39.465
chr1	112806012	112806401	149	-0.1237	5.26276	0.0427754	MI24-k9me3_peaks_unique	36.7815	40.0744
chr1	112821834	112822123	150	0.05195	5.37284	0.0433988	MI24-k9me3_peaks_unique	42.1896	40.6974
chr1	112824599	112824987	115	0.54098	5.17215	0.014767	MI24-k9me3_peaks_unique	43.4909	29.8914
chr1	112837391	112837860	228	0.17298	5.65189	0.0332952	MI24-k9me3_peaks_unique	53.3856	47.3535
chr1	112844198	112844719	335	0.24755	4.99487	0.037644	MI24-k9me3_peaks_unique	34.7429	29.2648
chr1	112860133	112860613	100	0.08348	5.25439	0.044442	MI24-k9me3_peaks_unique	39.2911	37.0821
chr1	112864318	112864704	82	0.14156	5.59876	0.0355622	MI24-k9me3_peaks_unique	50.8981	46.1411
chr1	112864903	112865159	222	0.22524	5.46018	0.0321112	MI24-k9me3_peaks_unique	47.597	40.717
chr1	112868201	112868666	254	0.47813	5.56609	0.0107882	MI24-k9me3_peaks_unique	55.9147	40.1416
chr1	112883187	112883443	28	0.43814	4.93441	0.0227432	MI24-k9me3_peaks_unique	35.592	26.2699
chr1	112886547	112886907	141	0.05925	5.35497	0.0428759	MI24-k9me3_peaks_unique	41.7758	40.0949
chr1	112932309	112932783	414	-0.12167	5.78682	0.0337898	MI24-k9me3_peaks_unique	52.929	57.5864
chr1	112933207	112933811	34	-0.00218	5.67006	0.0394045	MI24-k9me3_peaks_unique	50.878	50.9549
chr1	112937717	112938049	196	0.65409	4.94056	0.00849232	MI24-k9me3_peaks_unique	38.5219	24.4797
chr1	112940733	112941229	391	0.21263	5.45382	0.0346368	MI24-k9me3_peaks_unique	47.181	40.7155
chr1	112942391	112942717	141	0.44205	5.17933	0.0204833	MI24-k9me3_peaks_unique	42.2346	31.0884
chr1	112972532	112972791	160	0.16113	5.03774	0.043412	MI24-k9me3_peaks_unique	34.7347	31.0641
chr1	112986057	112986344	57	-0.26567	5.41228	0.0296783	MI24-k9me3_peaks_unique	38.8393	46.6924
chr1	112987440	112988340	224	0.48184	5.33289	0.0134111	MI24-k9me3_peaks_unique	47.6304	34.1064
chr1	113000912	113001894	250	0.36426	5.46463	0.0214948	MI24-k9me3_peaks_unique	50.1007	38.9216
chr1	113007701	113008247	465	0.34625	5.21261	0.0269134	MI24-k9me3_peaks_unique	41.8088	32.8879
chr1	113009028	113009343	249	0.12663	5.43171	0.0391247	MI24-k9me3_peaks_unique	45.099	41.3093
chr1	113032063	113032465	253	0.32633	5.55328	0.0217079	MI24-k9me3_peaks_unique	52.5801	41.9359
chr1	113032632	113033067	284	0.32995	5.71248	0.0196966	MI24-k9me3_peaks_unique	58.7882	46.7698
chr1	113033492	113034128	99	-0.02965	5.81797	0.0372825	MI24-k9me3_peaks_unique	55.8368	56.9963
chr1	113053941	113054309	113	0.20926	5.36396	0.0353523	MI24-k9me3_peaks_unique	44.2802	38.3015
chr1	113061130	113061491	179	-0.01666	5.59267	0.0401966	MI24-k9me3_peaks_unique	47.9793	48.5366
chr1	113067507	113067890	224	0.45633	5.2414	0.0178379	MI24-k9me3_peaks_unique	44.3101	32.2949
chr1	113073159	113073444	198	-0.00728	5.08637	0.0482013	MI24-k9me3_peaks_unique	33.8886	34.0601
chr1	113094472	113094796	119	0.32301	4.77369	0.0345361	MI24-k9me3_peaks_unique	30.5944	24.4572
chr1	113099309	113099624	191	-0.04382	5.19023	0.0462197	MI24-k9me3_peaks_unique	35.96	37.069
chr1	113132131	113132649	397	-0.13474	5.23533	0.0432725	MI24-k9me3_peaks_unique	35.951	39.4704
chr1	113185058	113185436	196	0.15946	5.3614	0.0398846	MI24-k9me3_peaks_unique	43.4453	38.8992
chr1	113201099	113201621	360	0.66223	5.112	0.00622188	MI24-k9me3_peaks_unique	43.5052	27.491
chr1	113205393	113205827	229	0.16129	5.24593	0.0411089	MI24-k9me3_peaks_unique	40.129	35.8844
chr1	113207038	113208267	793	0.75342	5.36396	0.00323688	MI24-k9me3_peaks_unique	53.4704	31.7184
chr1	113222511	113223018	156	0.32395	5.1198	0.030246	MI24-k9me3_peaks_unique	38.9021	31.0781
chr1	113230158	113230414	124	-0.63658	5.43345	0.0055904	MI24-k9me3_peaks_unique	34.6591	53.8823
chr1	113242406	113242760	189	0.08606	5.15871	0.0455865	MI24-k9me3_peaks_unique	36.8027	34.6715
chr1	113336414	113337494	532	0.2565	5.51809	0.0293915	MI24-k9me3_peaks_unique	50.0862	41.9279
chr1	113340209	113340714	179	-0.14081	5.18752	0.0437871	MI24-k9me3_peaks_unique	34.706	38.2642
chr1	113353807	113354254	166	-0.04092	5.23787	0.0456115	MI24-k9me3_peaks_unique	37.2046	38.275
chr1	113368095	113368351	171	0.0612	5.6848	0.0375529	MI24-k9me3_peaks_unique	52.542	50.3598
chr1	113403414	113403685	70	0.52117	5.30077	0.0131809	MI24-k9me3_peaks_unique	47.2209	32.9039
chr1	113404060	113404343	87	0.48831	4.92626	0.0227432	MI24-k9me3_peaks_unique	36.0122	25.6717
chr1	113407309	113407565	108	0.61905	4.95794	0.0108702	MI24-k9me3_peaks_unique	38.5181	25.0791
chr1	113440859	113441369	362	-0.04092	5.23787	0.0456115	MI24-k9me3_peaks_unique	37.2046	38.275
chr1	113474072	113474511	238	0.23203	4.89517	0.0419826	MI24-k9me3_peaks_unique	32.2491	27.458
chr1	113483714	113484088	213	-0.22837	5.31468	0.0355971	MI24-k9me3_peaks_unique	36.771	43.0776
chr1	113529227	113529552	186	0.74895	4.87786	0.00814011	MI24-k9me3_peaks_unique	38.1163	22.6806
chr1	113530541	113530868	74	0.61002	4.88244	0.0156352	MI24-k9me3_peaks_unique	36.44	23.875
chr1	113556154	113556454	168	0.47096	5.04687	0.0198693	MI24-k9me3_peaks_unique	38.9176	28.0784
chr1	113571983	113572304	174	0.52389	4.87493	0.0187623	MI24-k9me3_peaks_unique	35.1847	24.4707
chr1	113588248	113588591	89	0.38852	4.94209	0.0303243	MI24-k9me3_peaks_unique	35.1719	26.8682
chr1	113594529	113594796	60	0.19436	4.87619	0.0455404	MI24-k9me3_peaks_unique	31.4148	27.4552
chr1	113602751	113603976	394	0.19904	5.62774	0.0312975	MI24-k9me3_peaks_unique	52.9757	46.1488
chr1	113605185	113605771	407	0.24416	5.26325	0.0330876	MI24-k9me3_peaks_unique	41.7971	35.2896
chr1	113611195	113611747	515	0.21127	5.14458	0.039655	MI24-k9me3_peaks_unique	38.0603	32.8756
chr1	113617404	113617877	249	0.71625	5.13922	0.0049775	MI24-k9me3_peaks_unique	45.1716	27.4949
chr1	113618801	113619057	117	0.3267	5.14889	0.0301988	MI24-k9me3_peaks_unique	39.7323	31.6809
chr1	113622912	113623877	590	0.37346	5.61801	0.0171391	MI24-k9me3_peaks_unique	55.8986	43.1497
chr1	113624047	113624443	326	0.30338	5.64205	0.0242371	MI24-k9me3_peaks_unique	55.474	44.9534
chr1	113630393	113631190	205	0.74251	5.15246	0.00394954	MI24-k9me3_peaks_unique	46.0049	27.4971
chr1	113634509	113634957	211	0.28782	5.18316	0.0334017	MI24-k9me3_peaks_unique	40.1428	32.8825
chr1	113645281	113646660	208	0.23411	5.58762	0.0291886	MI24-k9me3_peaks_unique	52.1529	44.3409
chr1	113647752	113648282	377	0.13438	5.30332	0.042295	MI24-k9me3_peaks_unique	41.3699	37.6905
chr1	113650953	113651227	185	-0.02711	5.35422	0.0439217	MI24-k9me3_peaks_unique	40.5229	41.2916
chr1	113669772	113670104	189	0.32529	4.97345	0.0341149	MI24-k9me3_peaks_unique	35.1656	28.067
chr1	113698166	113698422	240	-0.14837	5.41437	0.0391247	MI24-k9me3_peaks_unique	40.5094	44.8972
chr1	113721182	113721478	129	0.156	5.71516	0.0345183	MI24-k9me3_peaks_unique	55.4517	49.7685
chr1	113726925	113727206	128	0.57689	5.40609	0.00817147	MI24-k9me3_peaks_unique	51.7876	34.7188
chr1	113727403	113727848	199	0.41047	5.46537	0.0164372	MI24-k9me3_peaks_unique	50.9357	38.3229
chr1	113728999	113730262	175	0.34871	5.70317	0.0174668	MI24-k9me3_peaks_unique	58.7911	46.1678
chr1	113733156	113733666	214	0.05878	5.39751	0.0423895	MI24-k9me3_peaks_unique	43.0189	41.3014
chr1	113739244	113739544	135	0.34561	4.82012	0.0344498	MI24-k9me3_peaks_unique	31.8435	25.06
chr1	113744833	113745089	88	-0.24123	5.53237	0.0317839	MI24-k9me3_peaks_unique	42.5697	50.3174
chr1	113745360	113745685	254	-0.32298	5.55882	0.0217079	MI24-k9me3_peaks_unique	42.1462	52.7212
chr1	113751725	113752422	114	-0.02072	5.33621	0.0439217	MI24-k9me3_peaks_unique	40.1089	40.6891
chr1	113795493	113795893	226	-0.27203	5.44589	0.0295856	MI24-k9me3_peaks_unique	39.6672	47.8984
chr1	113800764	113801391	221	0.45488	4.94285	0.0227432	MI24-k9me3_peaks_unique	36.0091	26.2712
chr1	113804140	113804414	163	0.01648	5.37619	0.0433988	MI24-k9me3_peaks_unique	41.771	41.2966
chr1	113834385	113834734	113	0.42039	5.40055	0.0187004	MI24-k9me3_peaks_unique	48.8655	36.5134
chr1	113834997	113835296	212	0.44167	5.15089	0.0202962	MI24-k9me3_peaks_unique	41.4048	30.4856
chr1	113886643	113886996	229	0.13594	4.84674	0.0486812	MI24-k9me3_peaks_unique	30.163	27.4507
chr1	113903907	113904312	177	-0.22438	5.29635	0.0358449	MI24-k9me3_peaks_unique	36.357	42.4749
chr1	113906604	113906941	312	0.44081	5.09228	0.020092	MI24-k9me3_peaks_unique	39.7445	29.2806
chr1	113908743	113909169	184	0.28437	5.15474	0.0335542	MI24-k9me3_peaks_unique	39.3127	32.2797
chr1	113959752	113960026	146	-0.0357	5.32866	0.0439217	MI24-k9me3_peaks_unique	39.6929	40.6874
chr1	114018123	114018409	76	0.49695	5.23469	0.0152613	MI24-k9me3_peaks_unique	44.7298	31.6957
chr1	114020907	114021703	113	0.51026	5.2414	0.0152613	MI24-k9me3_peaks_unique	45.1461	31.6969
chr1	114031075	114031436	56	-0.3091	5.25365	0.0300797	MI24-k9me3_peaks_unique	34.2754	42.4649
chr1	114032573	114032923	231	-0.2307	5.04836	0.0403973	MI24-k9me3_peaks_unique	30.5481	35.8453
chr1	114033742	114034256	376	0.22691	5.15246	0.039655	MI24-k9me3_peaks_unique	38.4768	32.877
chr1	114040699	114040996	82	-0.09464	5.16462	0.0455865	MI24-k9me3_peaks_unique	34.7105	37.0638
chr1	114058495	114058858	251	0.09499	5.13792	0.0461929	MI24-k9me3_peaks_unique	36.3886	34.0699
chr1	114061783	114062127	170	-0.01388	5.50141	0.0414797	MI24-k9me3_peaks_unique	45.0817	45.5175
chr1	114062525	114062781	65	-0.23453	5.5007	0.0319473	MI24-k9me3_peaks_unique	41.7422	49.1107
chr1	114064554	114065126	181	0.19566	5.42372	0.034872	MI24-k9me3_peaks_unique	45.9359	40.11
chr1	114069584	114069993	331	-0.05693	5.33919	0.0439217	MI24-k9me3_peaks_unique	39.6906	41.2881
chr1	114085905	114086357	220	0.33186	5.20536	0.030143	MI24-k9me3_peaks_unique	41.3923	32.8867
chr1	114102514	114102770	139	0.16584	5.45147	0.0369984	MI24-k9me3_peaks_unique	46.3466	41.3137
chr1	114103112	114103507	231	-0.1105	5.50901	0.0397146	MI24-k9me3_peaks_unique	43.8274	47.3161
chr1	114109651	114109907	162	0.39187	5.00701	0.0266362	MI24-k9me3_peaks_unique	36.8335	28.0723
chr1	114114983	114115249	121	0.08061	5.60534	0.0385887	MI24-k9me3_peaks_unique	50.062	47.3415
chr1	114115928	114116239	160	0.44125	5.12188	0.0202962	MI24-k9me3_peaks_unique	40.5746	29.883
chr1	114128602	114128875	117	-0.05123	5.42402	0.0419193	MI24-k9me3_peaks_unique	42.1776	43.7022
chr1	114130941	114131209	205	-0.05709	5.22972	0.0456115	MI24-k9me3_peaks_unique	36.7883	38.2733
chr1	114163835	114164153	185	0.15209	5.26533	0.0386022	MI24-k9me3_peaks_unique	40.5428	36.4864
chr1	114178294	114178946	409	0.22977	5.256	0.0360956	MI24-k9me3_peaks_unique	41.3807	35.2882
chr1	114188181	114188437	126	0.11101	5.60213	0.0385887	MI24-k9me3_peaks_unique	50.4798	46.7413
chr1	114228451	114228908	152	0.49561	5.28789	0.0154875	MI24-k9me3_peaks_unique	46.3885	32.9016
chr1	114231674	114232077	294	0.62714	5.02967	0.00915928	MI24-k9me3_peaks_unique	40.5953	26.2838
chr1	114249044	114249390	229	0.28782	5.18316	0.0334017	MI24-k9me3_peaks_unique	40.1428	32.8825
chr1	114262854	114263164	151	-0.0293	5.31034	0.0444639	MI24-k9me3_peaks_unique	39.2791	40.085
chr1	114279609	114279865	9	-0.00533	4.8968	0.0512891	MI24-k9me3_peaks_unique	29.7359	29.846
chr1	114406514	114406865	205	0.25674	5.05768	0.0373826	MI24-k9me3_peaks_unique	36.4046	30.4698
chr1	114413694	114414140	320	0.48531	5.11471	0.0171517	MI24-k9me3_peaks_unique	40.9947	29.2843
chr1	114422025	114422438	195	0.74229	4.91228	0.00647034	MI24-k9me3_peaks_unique	38.9466	23.2819
chr1	114559519	114560156	495	0.50675	4.8663	0.0187623	MI24-k9me3_peaks_unique	34.7677	24.4697
chr1	114573658	114574282	374	0.45488	4.94285	0.0227432	MI24-k9me3_peaks_unique	36.0091	26.2712
chr1	114578291	114578795	300	0.6632	4.87242	0.0101418	MI24-k9me3_peaks_unique	36.8609	23.2768
chr1	114581552	114581924	215	1.10834	4.71523	0.00107666	MI24-k9me3_peaks_unique	38.5698	17.8897
chr1	114606549	114607846	368	0.70641	5.19616	0.00545644	MI24-k9me3_peaks_unique	46.8301	28.6995
chr1	114621499	114621869	124	0.11585	5.22302	0.0432725	MI24-k9me3_peaks_unique	38.8797	35.8797
chr1	114642821	114643100	37	0.60818	5.20602	0.00854842	MI24-k9me3_peaks_unique	45.5731	29.897
chr1	114643534	114643790	230	0.03799	5.44892	0.0424067	MI24-k9me3_peaks_unique	44.2595	43.1092
chr1	114645157	114645506	203	0.30526	5.08214	0.0302836	MI24-k9me3_peaks_unique	37.655	30.4741
chr1	114658005	114658554	392	0.27645	5.20363	0.030143	MI24-k9me3_peaks_unique	40.5563	33.4841
chr1	114662148	114662661	352	0.33926	5.12751	0.030246	MI24-k9me3_peaks_unique	39.3186	31.0792
chr1	114711181	114711676	303	0.45651	5.32012	0.0157008	MI24-k9me3_peaks_unique	46.798	34.1039
chr1	114714397	114714654	164	0.03706	5.231	0.0456115	MI24-k9me3_peaks_unique	38.0422	37.0774
chr1	114732918	114733343	218	0.08075	5.02492	0.0489207	MI24-k9me3_peaks_unique	33.4816	31.659
chr1	114738435	114739087	553	0.10518	5.2886	0.042295	MI24-k9me3_peaks_unique	40.5376	37.6874
chr1	114740224	114740497	212	-0.11743	5.03085	0.0460431	MI24-k9me3_peaks_unique	31.3879	34.0496
chr1	114763491	114763775	185	0.12663	5.43171	0.0391247	MI24-k9me3_peaks_unique	45.099	41.3093
chr1	114768595	114768851	211	-0.27505	4.78966	0.0428248	MI24-k9me3_peaks_unique	25.1439	30.425
chr1	114872960	114873331	212	0.09862	5.26203	0.0427754	MI24-k9me3_peaks_unique	39.7075	37.0839
chr1	114875184	114875570	137	0.13039	5.10381	0.0448731	MI24-k9me3_peaks_unique	35.977	32.8681
chr1	114882761	114883244	175	0.01846	5.0736	0.0482013	MI24-k9me3_peaks_unique	33.891	33.4601
chr1	114889347	114889640	187	-0.04864	5.46463	0.0414644	MI24-k9me3_peaks_unique	43.4207	44.9095
chr1	114902354	114902633	95	0.48885	4.89232	0.0225147	MI24-k9me3_peaks_unique	35.1815	25.0701
chr1	114926267	114926650	110	0.36235	5.24693	0.0237839	MI24-k9me3_peaks_unique	43.0549	33.4922
chr1	114937943	114938225	225	0.00771	5.30712	0.0444639	MI24-k9me3_peaks_unique	39.6975	39.4859
chr1	114985235	114985656	135	-0.10184	5.25191	0.044442	MI24-k9me3_peaks_unique	36.7836	39.474
chr1	115014992	115015283	69	0.29283	5.10412	0.0337027	MI24-k9me3_peaks_unique	38.0687	31.0755
chr1	115061282	115061745	221	0.20038	5.31331	0.0355971	MI24-k9me3_peaks_unique	42.6212	37.0942
chr1	115062234	115062593	172	0.10918	5.19522	0.0437871	MI24-k9me3_peaks_unique	38.0496	35.2764
chr1	115105911	115106252	123	-0.05699	5.53598	0.0405972	MI24-k9me3_peaks_unique	45.4902	47.3232
chr1	115130740	115131072	158	0.29243	4.82754	0.0423997	MI24-k9me3_peaks_unique	31.4231	25.6578
chr1	115140551	115140947	226	0.03731	5.27729	0.0450268	MI24-k9me3_peaks_unique	39.286	38.2831
chr1	115185261	115185643	159	0.91496	4.84194	0.00346271	MI24-k9me3_peaks_unique	39.3808	20.8859
chr1	115207223	115207729	470	0.12844	5.27705	0.0406888	MI24-k9me3_peaks_unique	40.5399	37.0867
chr1	115210585	115211327	198	0.10945	5.505	0.0397146	MI24-k9me3_peaks_unique	47.1676	43.7216
chr1	115303326	115303987	448	0.69419	5.09615	0.00622188	MI24-k9me3_peaks_unique	43.5091	26.8911
chr1	115379845	115380244	166	0.39024	4.97491	0.0265338	MI24-k9me3_peaks_unique	36.0026	27.4701
chr1	115458204	115458460	140	0.16817	5.34325	0.037939	MI24-k9me3_peaks_unique	43.0319	38.2972
chr1	115480046	115480320	161	0.14029	5.2109	0.0415416	MI24-k9me3_peaks_unique	38.8824	35.2794
chr1	115481777	115482476	83	0.41036	5.07693	0.0232951	MI24-k9me3_peaks_unique	38.9111	29.2781
chr1	115714706	115714984	147	-0.14272	5.0434	0.043412	MI24-k9me3_peaks_unique	31.3858	34.6494
chr1	115760442	115760824	162	-0.08834	5.14414	0.0461929	MI24-k9me3_peaks_unique	34.296	36.4617
chr1	115801197	115801453	137	-0.19938	5.26739	0.0386022	MI24-k9me3_peaks_unique	35.9445	41.2717
chr1	115972108	115972408	218	0.74905	4.58182	0.0102622	MI24-k9me3_peaks_unique	31.0462	18.4723
chr1	116051977	116052584	241	0.4161	5.65955	0.0151728	MI24-k9me3_peaks_unique	58.388	43.7588
chr1	116344212	116344479	166	0.24262	4.96241	0.0411731	MI24-k9me3_peaks_unique	33.9119	28.6626
chr1	116360855	116361434	173	0.84853	5.0736	0.00273412	MI24-k9me3_peaks_unique	45.1879	25.0951
chr1	116361635	116362119	337	0.51698	5.40075	0.00976819	MI24-k9me3_peaks_unique	50.536	35.3162
chr1	116459490	116459839	209	0.24663	5.18861	0.0334017	MI24-k9me3_peaks_unique	39.7236	33.4816
chr1	116460784	116461116	158	0.06171	5.12114	0.0461929	MI24-k9me3_peaks_unique	35.5554	34.0666
chr1	116540078	116540506	407	0.09499	5.13792	0.0461929	MI24-k9me3_peaks_unique	36.3886	34.0699
chr1	116584170	116584547	174	0.61472	4.64846	0.0172163	MI24-k9me3_peaks_unique	31.0349	20.2675
chr1	116590082	116590418	188	0.34601	4.59615	0.0396381	MI24-k9me3_peaks_unique	27.2683	21.4536
chr1	116632693	116633100	71	0.28437	5.15474	0.0335542	MI24-k9me3_peaks_unique	39.3127	32.2797
chr1	116663861	116664157	54	0.11756	5.34029	0.0418302	MI24-k9me3_peaks_unique	42.197	38.8949
chr1	116665753	116666553	674	0.31003	5.6061	0.0242371	MI24-k9me3_peaks_unique	54.2336	43.7462
chr1	116721414	116721838	242	-0.15011	4.98864	0.0466629	MI24-k9me3_peaks_unique	30.1395	33.4445
chr1	116724726	116725206	79	0.61231	5.0222	0.0112099	MI24-k9me3_peaks_unique	40.1786	26.2828
chr1	116729853	116730203	220	0.15775	5.46832	0.0366985	MI24-k9me3_peaks_unique	46.7597	41.9165
chr1	116740470	116740726	85	-0.00776	4.83621	0.0521584	MI24-k9me3_peaks_unique	28.4889	28.6426
chr1	116759341	116760016	451	-0.13346	5.47891	0.0384054	MI24-k9me3_peaks_unique	42.5822	46.7094
chr1	116770935	116771477	322	0.58313	5.332	0.00930564	MI24-k9me3_peaks_unique	49.3017	32.9096
chr1	116784049	116784350	103	-0.03257	5.09892	0.0475127	MI24-k9me3_peaks_unique	33.8864	34.6601
chr1	116788823	116789084	133	0.40804	5.01516	0.0266362	MI24-k9me3_peaks_unique	37.2503	28.0736
chr1	116813140	116813429	116	-0.35431	5.31057	0.0239471	MI24-k9me3_peaks_unique	35.1004	44.8714
chr1	116832634	116832957	111	-0.07963	5.2409	0.044442	MI24-k9me3_peaks_unique	36.786	38.8735
chr1	116838118	116838555	310	0.79363	5.17823	0.0032966	MI24-k9me3_peaks_unique	47.6712	27.501
chr1	116838970	116839688	485	0.93563	5.08245	0.00112236	MI24-k9me3_peaks_unique	46.8593	24.4987
chr1	116841836	116842191	0	0.15421	5.33621	0.037939	MI24-k9me3_peaks_unique	42.6158	38.2955
chr1	116856420	116856706	169	0.48627	5.05459	0.0198693	MI24-k9me3_peaks_unique	39.3346	28.0797
chr1	116878061	116878414	160	0.29113	5.21103	0.030143	MI24-k9me3_peaks_unique	40.9728	33.4855
chr1	116885894	116886224	198	-0.18246	5.41645	0.0373049	MI24-k9me3_peaks_unique	40.0914	45.4964
chr1	116891749	116892023	162	0.2584	5.27043	0.0330876	MI24-k9me3_peaks_unique	42.2134	35.291
chr1	116899614	116899885	116	0.10156	5.37629	0.0413803	MI24-k9me3_peaks_unique	43.024	40.0994
chr1	116900526	116900884	166	0.12206	5.51136	0.0380599	MI24-k9me3_peaks_unique	47.5835	43.7233
chr1	116901776	116902032	19	0.1694	5.41049	0.0373049	MI24-k9me3_peaks_unique	45.1042	40.1072
chr1	116902791	116903646	236	0.40216	5.54935	0.0168839	MI24-k9me3_peaks_unique	53.8334	40.7371
chr1	116920752	116921216	350	0.15446	5.00614	0.043918	MI24-k9me3_peaks_unique	33.9037	30.4614
chr1	116938531	116938849	136	0.45035	4.5222	0.0346833	MI24-k9me3_peaks_unique	26.8598	19.6577
chr1	116957098	116957455	193	0.36749	5.11351	0.0267893	MI24-k9me3_peaks_unique	39.3217	30.4794
chr1	116995625	116996161	488	0.39236	5.31308	0.0210839	MI24-k9me3_peaks_unique	45.5462	34.7009
chr1	117008241	117008617	147	0.23203	4.89517	0.0419826	MI24-k9me3_peaks_unique	32.2491	27.458
chr1	117012445	117012701	195	0.72339	4.8262	0.00975214	MI24-k9me3_peaks_unique	36.4512	22.0775
chr1	117043447	117043809	167	0.41343	5.1649	0.0235698	MI24-k9me3_peaks_unique	41.4016	31.0858
chr1	117053947	117054333	336	0.28926	5.07408	0.0338464	MI24-k9me3_peaks_unique	37.2382	30.4728
chr1	117138626	117139118	366	0.45633	5.2414	0.0178379	MI24-k9me3_peaks_unique	44.3101	32.2949
chr1	117164594	117164850	99	0.35137	4.89068	0.0303083	MI24-k9me3_peaks_unique	33.5064	26.2636
chr1	117215489	117215809	90	0.09499	5.13792	0.0461929	MI24-k9me3_peaks_unique	36.3886	34.0699
chr1	117236325	117236786	306	0.42549	5.62389	0.0150343	MI24-k9me3_peaks_unique	57.1482	42.5517
chr1	117236947	117237554	375	0.54044	5.41258	0.00976819	MI24-k9me3_peaks_unique	51.3681	35.3187
chr1	117251533	117251834	168	0.60664	4.91664	0.0128885	MI24-k9me3_peaks_unique	37.2704	24.4764
chr1	117253126	117253597	369	0.34504	5.36258	0.0269326	MI24-k9me3_peaks_unique	46.3694	36.506
chr1	117265845	117266101	229	-0.3763	5.17823	0.0268843	MI24-k9me3_peaks_unique	31.7807	41.2516
chr1	117296117	117296450	110	0.00888	5.04257	0.0489207	MI24-k9me3_peaks_unique	33.0599	32.857
chr1	117352201	117353023	663	0.54947	5.26117	0.012939	MI24-k9me3_peaks_unique	46.3952	31.7005
chr1	117371389	117371863	309	-0.00202	5.23457	0.0456115	MI24-k9me3_peaks_unique	37.6234	37.6762
chr1	117406051	117406428	170	0.08166	5.56858	0.0389534	MI24-k9me3_peaks_unique	48.8203	46.1337
chr1	117406948	117407208	141	-0.00444	5.38657	0.0433988	MI24-k9me3_peaks_unique	41.7687	41.8974
chr1	117414006	117414326	25	0.64684	4.86417	0.0125082	MI24-k9me3_peaks_unique	36.4435	23.2757
chr1	117430512	117430989	108	-0.01288	5.15814	0.0468528	MI24-k9me3_peaks_unique	35.5481	35.8669
chr1	117431992	117432316	40	0.4212	4.92587	0.0264115	MI24-k9me3_peaks_unique	35.1748	26.2687
chr1	117438534	117438797	97	0.64023	5.27921	0.00724949	MI24-k9me3_peaks_unique	48.4802	31.1054
chr1	117457206	117457462	142	0.20615	5.11531	0.040022	MI24-k9me3_peaks_unique	37.2298	32.2725
chr1	117459405	117459724	183	0.42403	5.02322	0.0231315	MI24-k9me3_peaks_unique	37.6671	28.0748
chr1	117470271	117470539	211	0.14016	4.94075	0.047308	MI24-k9me3_peaks_unique	32.2411	29.2562
chr1	117486877	117487830	214	0.15198	5.83089	0.0318786	MI24-k9me3_peaks_unique	59.9996	54.0005
chr1	117503444	117503836	337	0.41143	5.10686	0.0234407	MI24-k9me3_peaks_unique	39.7415	29.8808
chr1	117509790	117510096	121	0.21434	5.32035	0.0355971	MI24-k9me3_peaks_unique	43.0374	37.0957
chr1	117514032	117514427	160	-0.00202	5.23457	0.0456115	MI24-k9me3_peaks_unique	37.6234	37.6762
chr1	117536228	117536538	146	0.38852	4.94209	0.0303243	MI24-k9me3_peaks_unique	35.1719	26.8682
chr1	117553281	117553778	291	0.30855	5.24555	0.0300797	MI24-k9me3_peaks_unique	42.2191	34.09
chr1	117558202	117558937	626	0.08227	5.29996	0.042295	MI24-k9me3_peaks_unique	40.535	38.2881
chr1	117561163	117561482	112	0.28078	5.12574	0.0368624	MI24-k9me3_peaks_unique	38.4825	31.6767
chr1	117566207	117566492	138	-0.23704	5.26934	0.0358449	MI24-k9me3_peaks_unique	35.5264	41.8704
chr1	117577578	117577892	219	0.12663	5.43171	0.0391247	MI24-k9me3_peaks_unique	45.099	41.3093
chr1	117580437	117581087	216	0.19568	5.2873	0.0358449	MI24-k9me3_peaks_unique	41.7916	36.4908
chr1	117582646	117583175	113	0.23587	5.52832	0.0317839	MI24-k9me3_peaks_unique	50.0832	42.5293
chr1	117583574	117583878	206	0.52847	5.13646	0.0144973	MI24-k9me3_peaks_unique	42.2446	29.2877
chr1	117584888	117585176	78	0.67996	4.98864	0.00883201	MI24-k9me3_peaks_unique	40.186	25.0834
chr1	117586646	117586986	194	0.11229	5.69313	0.0361621	MI24-k9me3_peaks_unique	53.7903	49.7624
[truncated: 77,517 more rows]
