# Supplementary material for: The Regulatory Role of Histone Modification on Gene Expression in the Early Stage of Myocardial Infarction
Source: Front Cardiovasc Med. 2020 Nov 30;7:594325. doi: 10.3389/fcvm.2020.594325 (PMC7734124; doi:10.3389/fcvm.2020.594325)
Supplement: Supplementary file 6 [file Table_6.XLSX]

## Sheet: H3K27ac
Supplemental Table 8. Lists of H3K27ac peaks of MI vs Sham group
chr	start	end	summit	M_value	A_value	P_value	Peak_Group	normalized_read_density_in_MI24-k27ac_peaks	normalized_read_density_in_Sham-k27ac_peaks
chr1	4490592	4490942	224	0.32998	6.2967	0.0114146	MI24-k27ac_peaks_unique	88.1379	70.1179
chr1	4773830	4774169	171	0.59341	6.37015	0.000813504	MI24-k27ac_peaks_unique	101.607	67.3425
chr1	5084634	5084977	165	1.17184	5.5606	1.35566e-05	MI24-k27ac_peaks_unique	70.8414	31.4433
chr1	5128627	5129081	251	0.21625	5.56858	0.031621	MI24-k27ac_peaks_unique	51.1515	44.0312
chr1	6279801	6281211	314	1.73502	5.6496	6.63527e-10	MI24-k27ac_peaks_unique	91.5895	27.5139
chr1	6496530	6497438	639	0.66697	5.72361	0.00217069	MI24-k27ac_peaks_unique	66.5836	41.9362
chr1	7111457	7111755	161	-0.11908	5.83189	0.0347767	MI24-k27ac_peaks_unique	54.6576	59.3604
chr1	7395514	7395845	179	0.82996	5.23837	0.00202034	MI24-k27ac_peaks_unique	50.3301	28.313
chr1	8872924	8873254	236	-0.05056	5.34881	0.0439217	MI24-k27ac_peaks_unique	40.0444	41.4727
chr1	9813201	9813548	222	0.28744	5.30332	0.0299339	MI24-k27ac_peaks_unique	43.6237	35.7433
chr1	9825664	9825945	133	0.96529	5.27861	0.000698358	MI24-k27ac_peaks_unique	54.2389	27.7798
chr1	9876427	9877725	210	0.63715	5.95504	0.00200502	MI24-k27ac_peaks_unique	77.3653	49.7445
chr1	9881797	9882478	467	0.84779	5.27753	0.00168099	MI24-k27ac_peaks_unique	52.0355	28.9128
chr1	9991278	9992503	567	1.34798	5.73266	2.88143e-07	MI24-k27ac_peaks_unique	84.8387	33.3282
chr1	10261162	10261830	383	1.49798	4.81741	3.73879e-05	MI24-k27ac_peaks_unique	47.3864	16.7771
chr1	10266699	10267025	177	1.58752	4.81308	8.78266e-06	MI24-k27ac_peaks_unique	48.7334	16.2157
chr1	10269073	10269383	240	1.49057	4.65474	7.6529e-05	MI24-k27ac_peaks_unique	42.225	15.0267
chr1	10279070	10279428	180	0.57843	5.40669	0.00817147	MI24-k27ac_peaks_unique	51.8368	34.7147
chr1	10325588	10326056	205	0.719	4.91763	0.00849232	MI24-k27ac_peaks_unique	38.777	23.5577
chr1	11012893	11013161	81	0.38754	6.06697	0.0104308	MI24-k27ac_peaks_unique	76.678	58.6151
chr1	11013461	11013772	181	0.21629	5.78688	0.0263064	MI24-k27ac_peaks_unique	59.5085	51.2235
chr1	11021528	11021806	59	0.35005	5.5162	0.0216447	MI24-k27ac_peaks_unique	51.6689	40.5372
chr1	11057636	11057958	66	0.05997	5.96869	0.0343617	MI24-k27ac_peaks_unique	63.9412	61.3378
chr1	12275861	12276729	171	0.60596	5.5168	0.00596792	MI24-k27ac_peaks_unique	56.4844	37.1122
chr1	12717054	12717570	287	-0.06062	6.81667	0.025137	MI24-k27ac_peaks_unique	110.382	115.119
chr1	13161974	13162654	348	0.86331	5.37179	0.0011649	MI24-k27ac_peaks_unique	55.8484	30.6993
chr1	13255983	13256264	145	0.51884	5.35065	0.0113584	MI24-k27ac_peaks_unique	48.8427	34.0889
chr1	13256562	13256853	233	0.41368	5.46204	0.0164372	MI24-k27ac_peaks_unique	50.8748	38.192
chr1	13331799	13333734	1312	1.04311	6.07682	5.00215e-06	MI24-k27ac_peaks_unique	96.8967	47.022
chr1	13425683	13426073	232	-0.08317	7.01486	0.0225378	MI24-k27ac_peaks_unique	125.651	133.107
chr1	13453964	13455115	532	1.48298	5.48622	3.50947e-07	MI24-k27ac_peaks_unique	74.9424	26.8106
chr1	13593284	13593764	48	0.58214	4.98325	0.0135877	MI24-k27ac_peaks_unique	38.7016	25.8516
chr1	13647668	13648301	73	0.80752	5.06785	0.0035153	MI24-k27ac_peaks_unique	44.373	25.3531
chr1	13658836	13659160	128	0.6354	6.41807	0.000492223	MI24-k27ac_peaks_unique	106.578	68.6111
chr1	15807996	15808877	381	0.42146	5.87703	0.0109021	MI24-k27ac_peaks_unique	68.014	50.7839
chr1	16138753	16139337	216	0.37125	4.96832	0.0303243	MI24-k27ac_peaks_unique	35.6035	27.5255
chr1	16177804	16178270	385	0.8018	5.09799	0.00373313	MI24-k27ac_peaks_unique	45.22	25.9397
chr1	16179163	16179863	160	1.16179	5.18439	0.000130803	MI24-k27ac_peaks_unique	54.3906	24.3103
chr1	16182917	16183182	132	1.72318	4.46758	2.29127e-05	MI24-k27ac_peaks_unique	40.2013	12.1762
chr1	17488938	17489403	225	2.56819	4.83886	8.56633e-12	MI24-k27ac_peaks_unique	69.6936	11.7514
chr1	17537471	17537944	233	0.67179	5.43054	0.00439695	MI24-k27ac_peaks_unique	54.434	34.1697
chr1	17544481	17545346	503	1.45365	5.11034	9.04802e-06	MI24-k27ac_peaks_unique	57.1692	20.8723
chr1	17573328	17573719	177	0.7342	5.332	0.00307549	MI24-k27ac_peaks_unique	51.9517	31.2309
chr1	17600074	17600671	232	0.28001	5.64053	0.0242371	MI24-k27ac_peaks_unique	54.9686	45.2713
chr1	17605271	17605553	220	0.36368	5.54439	0.0191943	MI24-k27ac_peaks_unique	52.9379	41.1423
chr1	17607220	17607550	121	0.48312	5.47564	0.0122116	MI24-k27ac_peaks_unique	52.6076	37.637
chr1	17608621	17609246	182	0.64871	5.62914	0.00369228	MI24-k27ac_peaks_unique	61.9699	39.5275
chr1	21002439	21003147	473	0.39884	5.58355	0.0170155	MI24-k27ac_peaks_unique	55.0614	41.7623
chr1	21012394	21012862	130	0.45626	5.91223	0.00703949	MI24-k27ac_peaks_unique	70.5395	51.4144
chr1	21094596	21094899	52	0.42434	5.44494	0.0188382	MI24-k27ac_peaks_unique	50.4615	37.6028
chr1	21095059	21095431	202	0.49344	5.31206	0.0131809	MI24-k27ac_peaks_unique	47.1367	33.4826
chr1	21097073	21097395	69	0.24495	5.28112	0.0358449	MI24-k27ac_peaks_unique	42.3296	35.7196
chr1	21166459	21167053	178	0.18885	5.432	0.034872	MI24-k27ac_peaks_unique	46.0914	40.4362
chr1	23207571	23207882	71	1.11367	5.38657	6.25416e-05	MI24-k27ac_peaks_unique	61.538	28.4377
chr1	23208037	23208301	168	1.74987	4.845	1.62055e-06	MI24-k27ac_peaks_unique	52.7075	15.6714
chr1	23867890	23868250	164	-0.04648	5.76374	0.0376031	MI24-k27ac_peaks_unique	53.4641	55.2147
chr1	23899276	23899697	164	0.40606	5.52407	0.016744	MI24-k27ac_peaks_unique	52.9699	39.9754
chr1	24011137	24011473	156	0.86212	4.95607	0.00307736	MI24-k27ac_peaks_unique	41.8492	23.0231
chr1	24553774	24554086	221	0.58018	5.04638	0.0139085	MI24-k27ac_peaks_unique	40.4052	27.0263
chr1	24695556	24695892	244	-0.06409	5.55328	0.0401835	MI24-k27ac_peaks_unique	45.9259	48.0121
chr1	25017579	25017886	188	0.33629	4.95006	0.0341149	MI24-k27ac_peaks_unique	34.7323	27.5106
chr1	26909587	26909851	29	1.08371	4.78966	0.00121195	MI24-k27ac_peaks_unique	40.2667	18.9984
chr1	27506372	27506891	134	0.46482	5.86502	0.00934466	MI24-k27ac_peaks_unique	68.4714	49.6118
chr1	28047483	28048126	462	1.44528	5.14616	6.16201e-06	MI24-k27ac_peaks_unique	58.4366	21.4591
chr1	30921118	30921388	122	1.63957	4.98864	1.92349e-06	MI24-k27ac_peaks_unique	56.0416	17.9867
chr1	30921619	30922166	222	1.62303	5.07137	1.11051e-06	MI24-k27ac_peaks_unique	59.0099	19.1577
chr1	30929285	30931156	696	1.32471	6.02531	3.75643e-08	MI24-k27ac_peaks_unique	103.083	41.1538
chr1	31096096	31096455	123	0.22561	5.84172	0.0261722	MI24-k27ac_peaks_unique	62.0141	53.0365
chr1	31157220	31157779	189	1.98886	4.79903	1.30954e-07	MI24-k27ac_peaks_unique	55.4632	13.9733
chr1	31260290	31260613	211	0.70902	5.23431	0.00437652	MI24-k27ac_peaks_unique	48.1285	29.4419
chr1	33205308	33206642	223	1.34495	5.62337	8.31627e-07	MI24-k27ac_peaks_unique	78.5666	30.9291
chr1	33370989	33371338	241	0.5502	4.93345	0.0159817	MI24-k27ac_peaks_unique	36.9768	25.2524
chr1	33483354	33483849	199	0.6353	5.7478	0.00277647	MI24-k27ac_peaks_unique	66.9703	43.116
chr1	33529514	33529931	245	1.42451	4.56335	0.000133448	MI24-k27ac_peaks_unique	38.736	14.431
chr1	33724365	33724632	211	0.8018	5.09799	0.00373313	MI24-k27ac_peaks_unique	45.22	25.9397
chr1	33747401	33747685	67	0.23471	5.22715	0.0360956	MI24-k27ac_peaks_unique	40.6309	34.5304
chr1	34015128	34015392	153	-0.22813	6.29039	0.0186099	MI24-k27ac_peaks_unique	72.3201	84.7097
chr1	34041073	34041596	410	0.38276	5.80453	0.0139186	MI24-k27ac_peaks_unique	63.8188	48.947
chr1	34094315	34095083	168	0.33575	5.68861	0.0196293	MI24-k27ac_peaks_unique	57.9399	45.91
chr1	34106280	34107149	539	0.30548	5.76417	0.0219759	MI24-k27ac_peaks_unique	60.4181	48.8887
chr1	34108503	34108805	79	0.04569	6.00329	0.0346516	MI24-k27ac_peaks_unique	65.17	63.1384
chr1	34117922	34118224	147	0.37139	5.50596	0.0190846	MI24-k27ac_peaks_unique	51.6843	39.9539
chr1	34148265	34148549	94	0.15593	5.53707	0.036118	MI24-k27ac_peaks_unique	49.011	43.99
chr1	34156938	34157530	525	0.2965	5.53009	0.0267982	MI24-k27ac_peaks_unique	51.2095	41.6961
chr1	34184069	34184999	544	1.33217	5.5007	3.43345e-06	MI24-k27ac_peaks_unique	71.8435	28.5341
chr1	34185548	34186417	484	0.81933	5.55703	0.000725988	MI24-k27ac_peaks_unique	62.5395	35.4414
chr1	34250811	34251684	395	0.89517	5.94266	9.21838e-05	MI24-k27ac_peaks_unique	83.8794	45.1006
chr1	34253746	34254468	204	-0.03525	5.60381	0.0401966	MI24-k27ac_peaks_unique	48.0407	49.2289
chr1	34260038	34260637	386	-0.03525	5.60381	0.0401966	MI24-k27ac_peaks_unique	48.0407	49.2289
chr1	34268564	34269088	334	0.18498	5.57169	0.0337291	MI24-k27ac_peaks_unique	50.7094	44.6071
chr1	34288469	34288733	79	0.09276	5.97153	0.0333044	MI24-k27ac_peaks_unique	64.7995	60.7642
chr1	34376086	34376871	106	0.39608	5.54024	0.0191943	MI24-k27ac_peaks_unique	53.382	40.566
chr1	34478956	34479386	235	0.3118	5.38616	0.0269175	MI24-k27ac_peaks_unique	46.5936	37.5375
chr1	34480841	34481319	296	0.47351	5.62255	0.0111461	MI24-k27ac_peaks_unique	58.0532	41.8105
chr1	34481595	34482613	421	0.36101	5.87932	0.0142566	MI24-k27ac_peaks_unique	66.7097	51.9415
chr1	34821241	34821554	113	0.67993	5.45971	0.00371635	MI24-k27ac_peaks_unique	55.7027	34.7694
chr1	34821923	34822296	211	0.73855	5.58606	0.00169969	MI24-k27ac_peaks_unique	62.0489	37.1885
chr1	34830462	34830726	91	0.47869	6.06914	0.00579264	MI24-k27ac_peaks_unique	79.258	56.8779
chr1	35759359	35760373	357	0.78385	5.80517	0.000756176	MI24-k27ac_peaks_unique	73.3688	42.6137
chr1	35849942	35850284	179	0.04892	4.91822	0.0504618	MI24-k27ac_peaks_unique	30.7535	29.7282
chr1	35934925	35935353	217	0.81616	5.82204	0.00047026	MI24-k27ac_peaks_unique	75.0677	42.6348
chr1	35935601	35936051	238	0.82281	5.67575	0.000544632	MI24-k27ac_peaks_unique	67.9855	38.4349
chr1	36052569	36053217	241	0.11625	5.59267	0.0373953	MI24-k27ac_peaks_unique	50.2411	46.3515
chr1	36089989	36090313	69	0.1986	5.6905	0.030978	MI24-k27ac_peaks_unique	55.3227	48.208
chr1	36095265	36096315	903	0.49289	5.75173	0.00732819	MI24-k27ac_peaks_unique	63.9191	45.4209
chr1	36159841	36160829	769	0.65554	5.9993	0.00140163	MI24-k27ac_peaks_unique	80.2856	50.9684
chr1	36235453	36236162	469	0.11736	5.55557	0.0377233	MI24-k27ac_peaks_unique	48.9844	45.1574
chr1	36259021	36260034	236	1.15088	5.75433	7.67053e-06	MI24-k27ac_peaks_unique	80.436	36.2244
chr1	36325245	36326812	1208	1.35083	5.44892	2.3271e-06	MI24-k27ac_peaks_unique	69.7603	27.3507
chr1	36436740	36437610	195	0.53444	5.65438	0.00684636	MI24-k27ac_peaks_unique	60.6149	41.8501
chr1	36545471	36545871	171	0.20333	5.50193	0.0319473	MI24-k27ac_peaks_unique	48.6239	42.232
chr1	37317771	37318841	923	0.07819	5.74824	0.0369068	MI24-k27ac_peaks_unique	55.2283	52.3147
chr1	37344312	37345193	405	0.83549	5.7047	0.000455235	MI24-k27ac_peaks_unique	69.669	39.042
chr1	37471499	37471913	322	0.27068	5.91362	0.0220275	MI24-k27ac_peaks_unique	66.2092	54.8827
chr1	37507063	37507553	261	-0.03665	5.91822	0.0360446	MI24-k27ac_peaks_unique	59.7098	61.246
chr1	37514181	37514466	82	-0.16697	6.30141	0.0231332	MI24-k27ac_peaks_unique	74.4358	83.5689
chr1	37559292	37560698	180	1.27036	5.40689	9.85307e-06	MI24-k27ac_peaks_unique	65.8938	27.3167
chr1	37561255	37562839	1242	1.15851	5.63369	1.31583e-05	MI24-k27ac_peaks_unique	74.1793	33.2305
chr1	37638815	37639342	389	0.13395	5.1496	0.0443203	MI24-k27ac_peaks_unique	37.1831	33.8862
chr1	37860535	37860935	233	1.00907	4.79436	0.0024239	MI24-k27ac_peaks_unique	39.3665	19.5599
chr1	38081065	38081648	126	0.81955	5.45663	0.0013377	MI24-k27ac_peaks_unique	58.3397	33.0563
chr1	38118196	38118577	162	-0.0705	5.79757	0.0362927	MI24-k27ac_peaks_unique	54.2789	56.9972
chr1	38127088	38128039	160	0.22561	5.84172	0.0261722	MI24-k27ac_peaks_unique	62.0141	53.0365
chr1	38304792	38305209	344	0.27763	5.32193	0.0299339	MI24-k27ac_peaks_unique	44.0401	36.3306
chr1	39103347	39103616	152	0.0224	5.52492	0.0414797	MI24-k27ac_peaks_unique	46.4022	45.6873
chr1	39234975	39235305	206	0.45497	5.01205	0.0231315	MI24-k27ac_peaks_unique	37.7796	27.5612
chr1	39285202	39285468	201	0.2318	5.59615	0.0314588	MI24-k27ac_peaks_unique	52.4202	44.6395
chr1	39307249	39307951	484	0.66091	5.61351	0.0028959	MI24-k27ac_peaks_unique	61.5619	38.9366
chr1	39384642	39385277	152	0.5435	5.36353	0.00954102	MI24-k27ac_peaks_unique	49.7037	34.1019
chr1	39396047	39396603	135	0.24569	5.67878	0.0265526	MI24-k27ac_peaks_unique	55.778	47.0439
chr1	39399459	39399767	124	0.05737	5.34194	0.0439217	MI24-k27ac_peaks_unique	41.3732	39.7602
chr1	39408739	39409240	350	0.272	5.65531	0.0266082	MI24-k27ac_peaks_unique	55.3807	45.8646
chr1	39428037	39428722	577	0.30847	5.3614	0.0269326	MI24-k27ac_peaks_unique	45.7479	36.9414
chr1	39437986	39438333	160	0.77105	5.40508	0.00203858	MI24-k27ac_peaks_unique	55.3536	32.4367
chr1	39438532	39438996	23	0.67179	5.43054	0.00439695	MI24-k27ac_peaks_unique	54.434	34.1697
chr1	39449128	39450700	763	0.9254	5.89934	7.7059e-05	MI24-k27ac_peaks_unique	82.2555	43.3103
chr1	39455809	39457036	1019	0.6535	5.58731	0.00341746	MI24-k27ac_peaks_unique	60.2989	38.3342
chr1	39467238	39469580	2158	0.83846	5.87389	0.000308489	MI24-k27ac_peaks_unique	78.4184	43.8547
chr1	39474317	39475146	642	0.26559	5.47208	0.0268685	MI24-k27ac_peaks_unique	48.6671	40.4841
chr1	39481801	39482980	773	1.30121	5.90297	1.80573e-07	MI24-k27ac_peaks_unique	93.934	38.1171
chr1	39492673	39494388	692	0.81654	6.0834	0.000147737	MI24-k27ac_peaks_unique	89.9886	51.0957
chr1	39520765	39521036	87	0.89622	5.24254	0.00120367	MI24-k27ac_peaks_unique	51.6483	27.7503
chr1	39525433	39526684	288	1.43645	5.75266	6.47844e-08	MI24-k27ac_peaks_unique	88.7014	32.773
chr1	39548772	39549323	176	0.55933	5.56044	0.00757064	MI24-k27ac_peaks_unique	57.2858	38.8751
chr1	39555608	39556632	325	1.09029	5.69857	2.71087e-05	MI24-k27ac_peaks_unique	75.7784	35.5906
chr1	39581727	39583815	1395	1.52178	5.94807	8.46349e-10	MI24-k27ac_peaks_unique	104.616	36.4331
chr1	39589501	39591607	997	1.50734	6.24298	3.34319e-11	MI24-k27ac_peaks_unique	127.703	44.9207
chr1	39608348	39609167	525	1.51533	5.47071	1.85795e-07	MI24-k27ac_peaks_unique	74.9769	26.2282
chr1	39636079	39636709	94	1.30968	4.90769	0.000117247	MI24-k27ac_peaks_unique	47.2594	19.0649
chr1	39686207	39687357	997	0.8835	5.89741	0.00014361	MI24-k27ac_peaks_unique	80.9613	43.8851
chr1	39687567	39688253	222	1.01695	5.66026	8.95979e-05	MI24-k27ac_peaks_unique	71.9406	35.5502
chr1	39784427	39785257	184	0.93091	5.35022	0.000830162	MI24-k27ac_peaks_unique	56.3239	29.5434
chr1	39846804	39847698	235	0.59384	6.12928	0.00176031	MI24-k27ac_peaks_unique	85.9961	56.9791
chr1	39851003	39851653	141	0.80682	5.2854	0.00168099	MI24-k27ac_peaks_unique	51.5825	29.4867
chr1	39855644	39856031	225	0.62303	5.09984	0.00977724	MI24-k27ac_peaks_unique	42.5579	27.6331
chr1	39893396	39893663	164	1.01759	5.0736	0.000841767	MI24-k27ac_peaks_unique	47.9147	23.667
chr1	39895143	39896147	433	0.95145	5.87221	7.01187e-05	MI24-k27ac_peaks_unique	81.4552	42.1215
chr1	39896611	39897290	382	0.32317	5.66307	0.019556	MI24-k27ac_peaks_unique	56.6756	45.3014
chr1	39953972	39954434	275	-0.00704	5.79996	0.0376125	MI24-k27ac_peaks_unique	55.5779	55.8498
chr1	39972423	39972723	119	0.01075	6.11733	0.0336566	MI24-k27ac_peaks_unique	69.6816	69.1643
chr1	39976752	39977318	458	-0.06912	5.75191	0.0376031	MI24-k27ac_peaks_unique	52.6131	55.1952
chr1	40008062	40008490	206	0.93061	5.61516	0.000275203	MI24-k27ac_peaks_unique	67.671	35.5027
chr1	40011504	40012019	332	0.04947	5.6126	0.0393927	MI24-k27ac_peaks_unique	49.7745	48.0967
chr1	40014705	40015708	425	0.23017	5.75988	0.026371	MI24-k27ac_peaks_unique	58.6868	50.0326
chr1	40022260	40022822	371	0.42739	5.77369	0.0119312	MI24-k27ac_peaks_unique	63.4428	47.1765
chr1	40028190	40028526	209	0.44585	5.76484	0.0119312	MI24-k27ac_peaks_unique	63.4595	46.5889
chr1	40028906	40032058	1193	1.63713	6.33022	2.31642e-13	MI24-k27ac_peaks_unique	141.905	45.6219
chr1	40037057	40039721	1982	1.80532	6.41807	1.04942e-16	MI24-k27ac_peaks_unique	159.867	45.7408
chr1	40044255	40046192	1315	2.0458	5.81194	3.11706e-14	MI24-k27ac_peaks_unique	114.154	27.6468
chr1	40046684	40047128	259	1.46238	5.0736	7.21311e-06	MI24-k27ac_peaks_unique	55.9005	20.286
chr1	40049589	40051291	733	2.29344	5.50771	1.92833e-14	MI24-k27ac_peaks_unique	100.736	20.5489
chr1	40051450	40052317	660	2.20939	5.13792	3.18369e-11	MI24-k27ac_peaks_unique	75.7207	16.3727
chr1	40057721	40057985	218	1.18968	5.08995	0.000218354	MI24-k27ac_peaks_unique	51.439	22.5509
chr1	40058280	40059908	1195	1.4462	5.59011	1.75776e-07	MI24-k27ac_peaks_unique	79.518	29.1821
chr1	40090393	40091955	1215	1.37931	5.49487	1.36397e-06	MI24-k27ac_peaks_unique	72.7323	27.9585
chr1	40151964	40152373	147	-0.00304	5.41437	0.0428942	MI24-k27ac_peaks_unique	42.602	42.6919
chr1	40232888	40233602	96	0.2568	5.87431	0.0240636	MI24-k27ac_peaks_unique	64.1203	53.665
chr1	40235261	40235654	203	0.60572	5.64975	0.00463786	MI24-k27ac_peaks_unique	61.9319	40.6981
chr1	40235886	40236641	117	0.58468	5.65984	0.00463786	MI24-k27ac_peaks_unique	61.9134	41.2837
chr1	40240725	40241004	175	1.02941	4.66993	0.00269025	MI24-k27ac_peaks_unique	36.3689	17.8175
chr1	40251906	40253683	1200	0.74114	6.00936	0.000569103	MI24-k27ac_peaks_unique	83.2818	49.8247
chr1	40277095	40277454	255	0.04474	6.10955	0.0334145	MI24-k27ac_peaks_unique	70.1281	67.9867
chr1	40290972	40291370	244	-0.26498	5.6496	0.0266082	MI24-k27ac_peaks_unique	45.7947	55.0279
chr1	40292133	40292533	146	0.05061	5.71718	0.0379415	MI24-k27ac_peaks_unique	53.5378	51.6922
chr1	40321981	40322694	346	1.569	5.08684	2.19326e-06	MI24-k27ac_peaks_unique	58.5396	19.7303
chr1	40380978	40381463	222	1.40646	5.04439	1.55904e-05	MI24-k27ac_peaks_unique	53.7287	20.2684
chr1	40391785	40392274	197	1.12721	5.20097	0.000206669	MI24-k27ac_peaks_unique	54.3638	24.8878
chr1	40392766	40393123	190	1.63644	5.03338	1.68e-06	MI24-k27ac_peaks_unique	57.744	18.5733
chr1	40406029	40406328	89	0.39212	5.80942	0.0139186	MI24-k27ac_peaks_unique	64.2436	48.9542
chr1	40409574	40409851	103	0.66656	5.8614	0.001705	MI24-k27ac_peaks_unique	73.2461	46.1456
chr1	40410096	40410763	210	0.68956	6.0341	0.000970501	MI24-k27ac_peaks_unique	83.2212	51.6007
chr1	40411494	40411813	193	0.30664	5.69212	0.0218942	MI24-k27ac_peaks_unique	57.498	46.4884
chr1	40445014	40445654	236	1.09375	5.28291	0.000194137	MI24-k27ac_peaks_unique	56.8775	26.6495
chr1	40465683	40465981	130	1.35336	4.69077	0.000200889	MI24-k27ac_peaks_unique	41.2823	16.157
chr1	40476050	40476584	342	0.14193	5.78154	0.0322677	MI24-k27ac_peaks_unique	57.7803	52.3666
chr1	40496545	40497357	426	0.44641	5.41009	0.0138383	MI24-k27ac_peaks_unique	49.6353	36.4257
chr1	40500330	40500714	261	2.19032	5.17905	5.31547e-11	MI24-k27ac_peaks_unique	77.3972	16.958
chr1	40818228	40818753	81	1.10442	5.28848	0.000194137	MI24-k27ac_peaks_unique	57.309	26.6538
chr1	40832301	40832581	72	0.54155	5.43605	0.00998735	MI24-k27ac_peaks_unique	52.2307	35.8841
chr1	40846902	40848720	1095	2.86888	6.0043	1.08728e-29	MI24-k27ac_peaks_unique	173.494	23.7501
chr1	40849119	40849980	367	1.13618	5.56914	3.00787e-05	MI24-k27ac_peaks_unique	70.3867	32.0233
chr1	43117236	43118317	705	1.25854	5.81057	7.28398e-07	MI24-k27ac_peaks_unique	86.8131	36.285
chr1	43129776	43130040	81	0.56223	5.96758	0.00302719	MI24-k27ac_peaks_unique	76.0404	51.4987
chr1	43138097	43138577	329	0.41858	5.78736	0.012071	MI24-k27ac_peaks_unique	63.8516	47.7712
chr1	43139413	43139788	201	0.60257	5.97162	0.00251611	MI24-k27ac_peaks_unique	77.3273	50.9262
chr1	43199461	43199781	214	-0.22636	5.86119	0.0261029	MI24-k27ac_peaks_unique	53.7432	62.8731
chr1	43262971	43263308	166	0.41292	5.6516	0.0151728	MI24-k27ac_peaks_unique	58.0032	43.5663
chr1	43415825	43416089	148	0.48808	5.05979	0.0168889	MI24-k27ac_peaks_unique	39.5014	28.1634
chr1	43423140	43423855	152	0.57717	5.43054	0.00678386	MI24-k27ac_peaks_unique	52.6779	35.3088
chr1	43503687	43504206	353	-0.14801	5.84576	0.0316886	MI24-k27ac_peaks_unique	54.635	60.5378
chr1	43519736	43520150	341	0.16802	5.63821	0.0332952	MI24-k27ac_peaks_unique	52.791	46.9873
chr1	43537986	43538275	169	-0.14053	5.86396	0.0316886	MI24-k27ac_peaks_unique	55.4723	61.1476
chr1	43810225	43812807	1109	1.50167	6.42404	2.99763e-12	MI24-k27ac_peaks_unique	144.495	51.0276
chr1	43818868	43819908	669	1.49909	5.46222	2.75934e-07	MI24-k27ac_peaks_unique	74.1187	26.2214
chr1	43912536	43912921	170	1.33057	5.04605	5.74258e-05	MI24-k27ac_peaks_unique	52.3942	20.8325
chr1	43944722	43945053	106	0.10239	5.8415	0.0347767	MI24-k27ac_peaks_unique	59.4125	55.3421
chr1	43948487	43948773	80	0.06049	5.50666	0.0414797	MI24-k27ac_peaks_unique	46.4274	44.521
chr1	43969260	43969877	104	0.99492	5.09722	0.000841767	MI24-k27ac_peaks_unique	48.3244	24.2474
chr1	45179259	45179764	419	0.84723	5.33522	0.00139912	MI24-k27ac_peaks_unique	54.148	30.0982
chr1	45276430	45276906	156	0.37675	5.57201	0.0192959	MI24-k27ac_peaks_unique	54.2062	41.748
chr1	45296381	45296680	80	0.35307	5.07709	0.0302836	MI24-k27ac_peaks_unique	38.1504	29.8685
chr1	45303832	45304166	225	0.85477	5.50079	0.000870063	MI24-k27ac_peaks_unique	60.8918	33.6703
chr1	45304437	45305146	238	1.04041	5.59776	9.66432e-05	MI24-k27ac_peaks_unique	69.453	33.7673
chr1	45308643	45309697	849	0.46088	6.23393	0.00487983	MI24-k27ac_peaks_unique	88.3017	64.155
chr1	45318248	45319044	632	0.88903	5.41288	0.000689923	MI24-k27ac_peaks_unique	57.9764	31.3059
chr1	45320830	45321363	412	0.40859	5.56785	0.014735	MI24-k27ac_peaks_unique	54.6498	41.1709
chr1	45331503	45331825	119	0.31332	5.75042	0.0197581	MI24-k27ac_peaks_unique	60.0079	48.2936
chr1	45332102	45332701	455	0.47377	5.66343	0.00971228	MI24-k27ac_peaks_unique	59.7272	43.0084
chr1	45338644	45338952	161	0.57593	5.45401	0.006988	MI24-k27ac_peaks_unique	53.5188	35.9033
chr1	45339679	45339959	94	0.52941	5.45345	0.0083856	MI24-k27ac_peaks_unique	52.6425	36.4727
chr1	45341721	45342396	405	0.70033	5.39436	0.00339764	MI24-k27ac_peaks_unique	53.6135	32.9954
chr1	45358672	45359403	537	0.45034	5.52552	0.012403	MI24-k27ac_peaks_unique	53.8431	39.4062
chr1	45447946	45448487	42	0.67126	5.06222	0.00741466	MI24-k27ac_peaks_unique	42.1614	26.4756
chr1	45491031	45491403	302	0.51755	5.47062	0.0101987	MI24-k27ac_peaks_unique	53.0542	37.0614
chr1	45495282	45495714	240	1.03433	5.15246	0.000518591	MI24-k27ac_peaks_unique	50.9011	24.8521
chr1	45664465	45664729	155	0.17741	5.26958	0.0386022	MI24-k27ac_peaks_unique	41.0208	36.2743
chr1	45673073	45673467	157	0.20271	5.76276	0.0305077	MI24-k27ac_peaks_unique	58.2471	50.6119
chr1	45674743	45675101	128	0.53808	5.54935	0.00899013	MI24-k27ac_peaks_unique	56.43	38.8626
chr1	45676119	45676426	166	0.25932	5.57137	0.0267562	MI24-k27ac_peaks_unique	52.0213	43.4628
chr1	45756409	45756815	229	0.44815	5.45738	0.0164372	MI24-k27ac_peaks_unique	51.3202	37.6168
chr1	45837880	45838566	210	0.73855	5.58606	0.00169969	MI24-k27ac_peaks_unique	62.0489	37.1885
chr1	45838878	45839262	144	0.73983	5.51551	0.00191545	MI24-k27ac_peaks_unique	59.1139	35.398
chr1	45880570	45881902	237	1.77325	5.63784	3.09646e-10	MI24-k27ac_peaks_unique	92.0576	26.9314
chr1	46864414	46864764	201	1.24612	5.00193	0.00016324	MI24-k27ac_peaks_unique	49.3504	20.8052
chr1	46873350	46874331	443	0.89672	5.82283	0.000145128	MI24-k27ac_peaks_unique	77.2354	41.4836
chr1	51468134	51468455	173	0.22922	5.19937	0.0363489	MI24-k27ac_peaks_unique	39.7802	33.9364
chr1	51473329	51473774	155	0.85035	5.47272	0.000808291	MI24-k27ac_peaks_unique	59.627	33.0722
chr1	51493528	51494276	378	0.65847	5.54423	0.00327869	MI24-k27ac_peaks_unique	58.6258	37.1424
chr1	51500406	51500701	169	0.29071	5.72056	0.0242103	MI24-k27ac_peaks_unique	58.3199	47.6765
chr1	51501221	51501634	145	0.64183	5.68969	0.00314022	MI24-k27ac_peaks_unique	64.4722	41.3202
chr1	51507444	51508203	423	0.77604	5.84128	0.000635919	MI24-k27ac_peaks_unique	75.025	43.8122
chr1	51518977	51519576	223	0.69351	5.67423	0.00198075	MI24-k27ac_peaks_unique	64.9377	40.1541
chr1	51525379	51526469	611	1.70115	5.35712	3.54942e-08	MI24-k27ac_peaks_unique	73.9099	22.7303
chr1	51579949	51580516	263	1.78507	5.06464	1.46913e-07	MI24-k27ac_peaks_unique	62.1281	18.0272
chr1	51584533	51585699	862	1.01851	5.70893	7.45751e-05	MI24-k27ac_peaks_unique	74.4492	36.7501
chr1	51594315	51594792	208	0.81527	5.10503	0.00292158	MI24-k27ac_peaks_unique	45.6539	25.9452
chr1	51767408	51767679	157	-0.16865	5.87744	0.0298997	MI24-k27ac_peaks_unique	55.45	62.3261
chr1	51776948	51777566	173	-0.14527	6.08567	0.0299409	MI24-k27ac_peaks_unique	64.5809	71.4224
chr1	51792635	51793269	149	0.35429	5.56028	0.0217079	MI24-k27ac_peaks_unique	53.3503	41.7335
chr1	51805076	51805476	150	0.20859	5.58402	0.0314588	MI24-k27ac_peaks_unique	51.5648	44.6233
chr1	51807982	51808720	174	0.01265	5.59337	0.040611	MI24-k27ac_peaks_unique	48.4927	48.0693
chr1	51814781	51815276	144	0.13522	5.40398	0.0394993	MI24-k27ac_peaks_unique	44.3724	40.4024
chr1	51818964	51819461	130	0.94323	5.17187	0.00101724	MI24-k27ac_peaks_unique	49.9871	25.9967
chr1	51825576	51825840	168	0.01817	5.5782	0.040611	MI24-k27ac_peaks_unique	48.0773	47.4756
chr1	51850756	51851334	458	0.12087	5.88223	0.0328831	MI24-k27ac_peaks_unique	61.5064	56.5633
chr1	51853394	51853694	67	0.08902	5.7539	0.0355887	MI24-k27ac_peaks_unique	55.6539	52.3236
chr1	51857624	51857895	76	-0.42969	5.9248	0.00832555	MI24-k27ac_peaks_unique	52.3441	70.5046
chr1	51871992	51872443	334	-0.06675	6.163	0.0322783	MI24-k27ac_peaks_unique	70.0166	73.3322
chr1	51872852	51874080	199	-0.05762	6.10674	0.0334145	MI24-k27ac_peaks_unique	67.5522	70.3047
chr1	51885801	51886065	167	0.1563	5.80551	0.0320716	MI24-k27ac_peaks_unique	59.0416	52.9794
chr1	52008644	52009300	362	0.91326	5.45269	0.000573626	MI24-k27ac_peaks_unique	60.1011	31.9127
chr1	52012623	52013077	200	1.29471	5.21836	3.37023e-05	MI24-k27ac_peaks_unique	58.3118	23.7689
chr1	52021424	52023408	1151	1.80152	6.02066	4.88946e-13	MI24-k27ac_peaks_unique	121.215	34.7731
chr1	52124273	52125625	555	0.9832	5.94949	2.77706e-05	MI24-k27ac_peaks_unique	86.8883	43.953
chr1	52141199	52142369	663	0.67071	5.7663	0.00183914	MI24-k27ac_peaks_unique	68.6722	43.1397
chr1	52158341	52158747	238	0.04025	5.47664	0.0419356	MI24-k27ac_peaks_unique	45.1535	43.9111
chr1	52168145	52168488	81	0.58781	6.18643	0.00156469	MI24-k27ac_peaks_unique	89.2843	59.4055
chr1	52354423	52354821	189	0.53386	5.08371	0.0142114	MI24-k27ac_peaks_unique	40.804	28.1835
chr1	52366375	52366762	152	0.08462	5.17326	0.0455865	MI24-k27ac_peaks_unique	37.1572	35.0405
chr1	52454838	52455126	145	0.47924	5.25266	0.0152613	MI24-k27ac_peaks_unique	45.0133	32.2906
chr1	52456377	52456943	231	0.3636	5.29447	0.0239471	MI24-k27ac_peaks_unique	44.5166	34.5993
chr1	52470476	52470988	355	0.30425	5.67215	0.0218942	MI24-k27ac_peaks_unique	56.6606	45.8874
chr1	52471207	52471605	218	0.16559	5.67326	0.0330833	MI24-k27ac_peaks_unique	54.0437	48.1834
chr1	52492573	52493205	69	0.11957	5.80262	0.0350412	MI24-k27ac_peaks_unique	58.1781	53.5508
chr1	52496671	52497070	247	-0.12978	5.86957	0.0331033	MI24-k27ac_peaks_unique	55.8963	61.1576
chr1	52702284	52704286	850	1.24277	6.18111	3.94831e-08	MI24-k27ac_peaks_unique	111.623	47.1676
chr1	52808657	52811088	1886	1.1334	5.79231	6.40988e-06	MI24-k27ac_peaks_unique	82.0829	37.4167
chr1	52812861	52813429	427	0.04548	5.76392	0.0376031	MI24-k27ac_peaks_unique	55.2024	53.4894
chr1	52829625	52830554	705	0.76429	5.50378	0.00191545	MI24-k27ac_peaks_unique	59.1344	34.815
chr1	52857871	52858689	154	1.45365	5.11034	9.04802e-06	MI24-k27ac_peaks_unique	57.1692	20.8723
chr1	53105010	53105851	726	0.74176	5.36311	0.00323688	MI24-k27ac_peaks_unique	53.2234	31.8281
chr1	53340626	53341245	294	2.21744	5.14212	3.18369e-11	MI24-k27ac_peaks_unique	76.1536	16.3747
chr1	53341416	53342429	216	2.31845	5.34325	1.28501e-13	MI24-k27ac_peaks_unique	90.6651	18.1768
chr1	53787702	53787966	185	0.28486	5.2031	0.030143	MI24-k27ac_peaks_unique	40.6598	33.3744
chr1	53790654	53791783	790	0.82411	5.8262	0.00047026	MI24-k27ac_peaks_unique	75.4922	42.6403
chr1	53791973	53792350	163	0.81393	5.67111	0.000544632	MI24-k27ac_peaks_unique	67.5589	38.4296
chr1	53832534	53833929	687	1.11476	5.68684	1.7427e-05	MI24-k27ac_peaks_unique	75.8049	35.0043
chr1	53871049	53871465	142	-0.27175	5.40849	0.0296783	MI24-k27ac_peaks_unique	38.6559	46.6681
chr1	53944555	53944934	252	-0.0194	5.86926	0.0366479	MI24-k27ac_peaks_unique	58.0635	58.8496
chr1	54049111	54049375	137	0.58214	4.98325	0.0135877	MI24-k27ac_peaks_unique	38.7016	25.8516
chr1	54095216	54095841	146	0.49117	5.1774	0.0176251	MI24-k27ac_peaks_unique	42.9024	30.5228
chr1	54186856	54188278	1129	0.44778	6.18541	0.00546029	MI24-k27ac_peaks_unique	84.9946	62.3155
chr1	54563290	54564053	575	0.70582	5.59197	0.00223644	MI24-k27ac_peaks_unique	61.6009	37.7672
chr1	54585317	54585657	231	0.84084	5.41486	0.00125048	MI24-k27ac_peaks_unique	57.0945	31.8769
chr1	54585955	54586289	170	0.82989	5.46204	0.00104296	MI24-k27ac_peaks_unique	58.7691	33.0618
chr1	54809378	54811046	538	0.89306	5.92211	8.44125e-05	MI24-k27ac_peaks_unique	82.6326	44.4953
chr1	54843050	54843373	180	0.52142	5.74743	0.00732819	MI24-k27ac_peaks_unique	64.3621	44.8402
chr1	54855038	54855444	253	-0.04968	5.64796	0.0390143	MI24-k27ac_peaks_unique	49.2865	51.0132
chr1	54865286	54866295	845	0.11387	5.92402	0.0326671	MI24-k27ac_peaks_unique	63.1607	58.3672
chr1	54870742	54871526	162	0.14006	5.60511	0.0355622	MI24-k27ac_peaks_unique	51.096	46.3687
chr1	54878456	54878839	143	0.08141	5.86162	0.0354263	MI24-k27ac_peaks_unique	59.8104	56.5288
chr1	54882736	54883441	203	0.00952	5.82407	0.0372825	MI24-k27ac_peaks_unique	56.8398	56.466
chr1	54919644	54920766	943	1.2862	5.77639	6.08115e-07	MI24-k27ac_peaks_unique	85.5971	35.0973
chr1	54983233	54983824	236	0.20184	5.65587	0.0311372	MI24-k27ac_peaks_unique	54.0713	47.0118
chr1	54990569	54990887	204	0.69297	5.25464	0.00458641	MI24-k27ac_peaks_unique	48.5408	30.0263
chr1	55076855	55077469	453	0.19598	5.77627	0.0284393	MI24-k27ac_peaks_unique	58.6582	51.2074
chr1	55135219	55135504	120	0.63502	5.30735	0.00748991	MI24-k27ac_peaks_unique	49.346	31.7754
chr1	55149591	55149921	90	0.64901	5.14386	0.00799956	MI24-k27ac_peaks_unique	44.2733	28.2339
chr1	55227479	55227771	162	0.06879	6.5066	0.0282677	MI24-k27ac_peaks_unique	93.1184	88.7826
chr1	55413398	55414634	1085	0.85142	5.42039	0.000970204	MI24-k27ac_peaks_unique	57.5243	31.8822
chr1	55512328	55512929	436	-0.07109	6.28688	0.0303054	MI24-k27ac_peaks_unique	76.1797	80.0276
chr1	55525259	55525697	217	0.19371	5.61441	0.0335105	MI24-k27ac_peaks_unique	52.3916	45.8089
chr1	55553588	55554249	164	0.46275	5.59615	0.0109705	MI24-k27ac_peaks_unique	56.7884	41.2058
chr1	55677863	55678364	253	-0.21335	5.67657	0.030978	MI24-k27ac_peaks_unique	47.5013	55.0719
chr1	55837042	55837407	161	0.64421	5.01568	0.0112099	MI24-k27ac_peaks_unique	40.4421	25.8766
chr1	56089210	56089503	88	0.09286	5.50413	0.0397146	MI24-k27ac_peaks_unique	46.8689	43.9472
chr1	58415202	58415491	69	0.54155	5.43605	0.00998735	MI24-k27ac_peaks_unique	52.2307	35.8841
chr1	58419034	58419496	226	-0.04269	6.06388	0.0338933	MI24-k27ac_peaks_unique	65.915	67.8946
chr1	58663560	58664239	201	1.51674	5.22264	1.63388e-06	MI24-k27ac_peaks_unique	63.1631	22.0739
chr1	58695948	58696544	210	1.18404	4.92821	0.000275531	MI24-k27ac_peaks_unique	45.8939	20.1987
chr1	58737731	58738138	242	0.62912	5.6189	0.00448865	MI24-k27ac_peaks_unique	61.1152	39.5153
chr1	58748048	58749514	1062	0.7349	5.60716	0.0017927	MI24-k27ac_peaks_unique	62.8835	37.7842
chr1	58770376	58770781	68	0.10877	5.05915	0.045447	MI24-k27ac_peaks_unique	34.62	32.1059
chr1	58822153	58822479	120	0.08284	6.11651	0.0320026	MI24-k27ac_peaks_unique	71.4039	67.4193
chr1	58830956	58831344	200	0.27657	6.2177	0.0169777	MI24-k27ac_peaks_unique	81.911	67.6217
chr1	58908934	58909725	62	0.41742	5.53001	0.016744	MI24-k27ac_peaks_unique	53.3982	39.9826
chr1	58965466	58966117	425	0.05596	5.66888	0.0386467	MI24-k27ac_peaks_unique	51.8711	49.8976
chr1	59161661	59161981	129	0.25489	5.73774	0.0264337	MI24-k27ac_peaks_unique	58.2903	48.8503
chr1	59162224	59162954	539	0.46365	5.65814	0.0113153	MI24-k27ac_peaks_unique	59.3002	43.0015
chr1	59666543	59666918	188	0.14078	6.08037	0.02862	MI24-k27ac_peaks_unique	71.0499	64.4443
chr1	59768741	59769009	142	-0.21926	5.70456	0.0287653	MI24-k27ac_peaks_unique	48.3328	56.2659
chr1	59946944	59947454	291	0.02379	5.56287	0.040611	MI24-k27ac_peaks_unique	47.6619	46.8824
chr1	59965007	59965292	212	0.53389	5.88347	0.00486403	MI24-k27ac_peaks_unique	71.0329	49.0617
chr1	59969374	59969662	147	0.40324	5.47891	0.018966	MI24-k27ac_peaks_unique	51.2873	38.7813
chr1	60196683	60197550	177	0.16397	5.84194	0.0300495	MI24-k27ac_peaks_unique	60.7126	54.19
chr1	60210881	60211298	160	0.55384	5.83974	0.00461438	MI24-k27ac_peaks_unique	69.3902	47.2689
chr1	60211497	60212069	391	0.35399	6.13642	0.0107326	MI24-k27ac_peaks_unique	79.5293	62.2251
chr1	60447807	60448167	197	0.6265	5.40689	0.00539625	MI24-k27ac_peaks_unique	52.7149	34.1459
chr1	60491442	60491778	256	-0.0303	5.67492	0.0390256	MI24-k27ac_peaks_unique	50.5546	51.6276
chr1	60539400	60539666	165	-0.22095	5.8361	0.0261722	MI24-k27ac_peaks_unique	52.9157	61.6733
chr1	60543957	60544239	186	0.05102	5.87619	0.0360371	MI24-k27ac_peaks_unique	59.7845	57.7072
chr1	60547391	60547818	309	0.37927	5.74855	0.0155474	MI24-k27ac_peaks_unique	61.3157	47.1412
chr1	60551139	60551828	566	0.51155	5.76147	0.00620078	MI24-k27ac_peaks_unique	64.7696	45.4338
chr1	60617146	60617841	52	0.67758	5.64422	0.00301829	MI24-k27ac_peaks_unique	63.2507	39.5452
chr1	60760046	60760322	157	0.36943	5.48325	0.018966	MI24-k27ac_peaks_unique	50.8426	39.3566
chr1	60760647	60761034	350	0.47262	5.53715	0.0105989	MI24-k27ac_peaks_unique	54.6997	39.4196
chr1	60915997	60917239	584	0.18445	5.94589	0.0276739	MI24-k27ac_peaks_unique	65.7134	57.8267
chr1	61173030	61173499	92	-0.15301	5.95382	0.0309573	MI24-k27ac_peaks_unique	58.7825	65.3595
chr1	61205119	61205430	85	-0.01516	6.26006	0.0320955	MI24-k27ac_peaks_unique	76.2402	77.0456
chr1	61851021	61851378	300	0.12407	5.26508	0.0427754	MI24-k27ac_peaks_unique	40.1441	36.836
chr1	62045716	62046231	56	0.21944	5.46905	0.0321112	MI24-k27ac_peaks_unique	47.7944	41.0506
chr1	62182089	62182619	503	-0.07798	5.59892	0.0385887	MI24-k27ac_peaks_unique	47.1743	49.7943
chr1	62523013	62523282	9	0.37139	5.50596	0.0190846	MI24-k27ac_peaks_unique	51.6843	39.9539
chr1	62548814	62549188	182	0.32349	4.97382	0.0341149	MI24-k27ac_peaks_unique	35.1527	28.0918
chr1	62711563	62711866	179	-0.16091	6.56525	0.0222444	MI24-k27ac_peaks_unique	89.5608	100.128
chr1	62727139	62727480	161	0.26112	6.64647	0.0126085	MI24-k27ac_peaks_unique	109.67	91.5133
chr1	62738966	62739287	81	-0.08948	6.51118	0.0267641	MI24-k27ac_peaks_unique	88.4285	94.0868
chr1	62740292	62740753	125	-0.08229	6.11857	0.0327085	MI24-k27ac_peaks_unique	67.5285	71.4922
chr1	62754103	62754367	43	0.00747	5.76019	0.0382995	MI24-k27ac_peaks_unique	54.3393	54.0587
chr1	62763596	62764024	170	0.42175	5.39721	0.016091	MI24-k27ac_peaks_unique	48.7755	36.4118
chr1	62766950	62767383	239	0.21653	5.73533	0.0286571	MI24-k27ac_peaks_unique	57.4245	49.4214
chr1	62778758	62779168	188	0.24744	5.86942	0.0240636	MI24-k27ac_peaks_unique	63.6964	53.6572
chr1	63089316	63089692	183	0.34501	5.35712	0.0240122	MI24-k27ac_peaks_unique	46.1937	36.3684
chr1	63099243	63099609	229	0.50634	5.34413	0.0134111	MI24-k27ac_peaks_unique	48.4122	34.0825
chr1	63119437	63120177	477	0.28547	5.75371	0.0219759	MI24-k27ac_peaks_unique	59.5671	48.8733
chr1	63130102	63130534	149	0.24059	5.39395	0.0324391	MI24-k27ac_peaks_unique	45.7039	38.6837
chr1	63160854	63161118	64	0.56984	5.3262	0.00930564	MI24-k27ac_peaks_unique	48.8782	32.9288
chr1	63162097	63162439	201	0.18942	5.59321	0.0314588	MI24-k27ac_peaks_unique	51.5507	45.2078
chr1	63991162	63991599	181	-0.03728	5.41645	0.0428942	MI24-k27ac_peaks_unique	42.1602	43.2638
chr1	64203498	64203783	173	0.02084	5.48595	0.0419356	MI24-k27ac_peaks_unique	45.1411	44.4937
chr1	64293735	64294039	191	0.51367	5.95906	0.00522562	MI24-k27ac_peaks_unique	74.3311	52.0644
chr1	64316917	64317726	163	0.80913	5.45119	0.0013377	MI24-k27ac_peaks_unique	57.9106	33.0511
chr1	64323616	64324371	354	0.96754	5.65856	0.000119464	MI24-k27ac_peaks_unique	70.6359	36.1216
chr1	64481908	64482620	581	0.81732	4.93267	0.00397689	MI24-k27ac_peaks_unique	40.5416	23.0071
chr1	64516857	64517167	137	0.43111	5.11786	0.0234407	MI24-k27ac_peaks_unique	40.3198	29.9048
chr1	64527128	64527422	239	0.46049	5.48649	0.0122116	MI24-k27ac_peaks_unique	52.5907	38.2197
chr1	64527623	64528142	376	0.32376	5.48109	0.0241817	MI24-k27ac_peaks_unique	49.9693	39.9247
chr1	64599004	64599489	69	-0.03976	5.7031	0.0382893	MI24-k27ac_peaks_unique	51.383	52.8188
chr1	64649069	64649333	134	1.38273	5.33444	4.69062e-06	MI24-k27ac_peaks_unique	65.1551	24.9865
chr1	64649528	64650235	456	1.04817	5.54984	0.000116236	MI24-k27ac_peaks_unique	67.3649	32.5764
chr1	64715195	64715496	167	0.59001	5.17215	0.0100684	MI24-k27ac_peaks_unique	44.2362	29.3878
chr1	64718360	64718657	188	0.67217	5.68446	0.00256048	MI24-k27ac_peaks_unique	64.9179	40.74
chr1	64795073	64795881	705	1.16992	5.4458	3.76407e-05	MI24-k27ac_peaks_unique	65.3792	29.0575
chr1	64797039	64797399	227	0.38472	5.53431	0.0191943	MI24-k27ac_peaks_unique	52.9541	40.559
chr1	64932551	64934076	1014	1.32631	6.10875	2.28908e-08	MI24-k27ac_peaks_unique	109.281	43.58
chr1	64945497	64946551	253	0.51397	5.6642	0.00684636	MI24-k27ac_peaks_unique	60.5974	42.4359
chr1	65088687	65091666	722	2.09779	5.60152	2.36715e-13	MI24-k27ac_peaks_unique	100.456	23.468
chr1	65107366	65108369	765	1.72977	5.54959	2.98854e-09	MI24-k27ac_peaks_unique	85.3001	25.718
chr1	65171653	65172277	199	-0.05151	5.69696	0.0382893	MI24-k27ac_peaks_unique	50.9569	52.8091
chr1	66702712	66703453	554	1.05025	5.26019	0.000355528	MI24-k27ac_peaks_unique	55.151	26.6316
chr1	66778124	66778480	105	0.13105	5.52407	0.0380599	MI24-k27ac_peaks_unique	48.1544	43.973
chr1	66829466	66829847	128	0.0474	5.49982	0.0414797	MI24-k27ac_peaks_unique	45.9987	44.5119
chr1	66840819	66841375	135	0.331	5.92918	0.0162209	MI24-k27ac_peaks_unique	68.341	54.3301
chr1	66852145	66852511	171	0.63725	5.28136	0.00591795	MI24-k27ac_peaks_unique	48.5024	31.184
chr1	66964474	66964768	89	0.13005	5.33621	0.0418302	MI24-k27ac_peaks_unique	42.2604	38.6176
chr1	67049593	67050125	238	-0.02297	5.42392	0.0428942	MI24-k27ac_peaks_unique	42.5898	43.2733
chr1	68780545	68781348	470	1.12926	4.98109	0.000317963	MI24-k27ac_peaks_unique	46.712	21.3544
chr1	71055803	71056572	238	0.41808	5.13922	0.0202962	MI24-k27ac_peaks_unique	40.7368	30.4882
chr1	71755792	71756302	256	0.88622	5.1745	0.00188377	MI24-k27ac_peaks_unique	49.0986	26.5638
chr1	71807025	71807613	522	0.61683	5.3765	0.00795085	MI24-k27ac_peaks_unique	51.4434	33.5464
chr1	71814006	71814363	161	1.01759	5.0736	0.000841767	MI24-k27ac_peaks_unique	47.9147	23.667
chr1	71829862	71830404	426	1.34776	4.83621	9.7624e-05	MI24-k27ac_peaks_unique	45.5725	17.9055
chr1	71893259	71894578	913	1.27712	6.04232	6.48431e-08	MI24-k27ac_peaks_unique	102.6	42.3344
chr1	71912064	71912438	226	1.55928	5.03807	3.79637e-06	MI24-k27ac_peaks_unique	56.4034	19.1388
chr1	71912722	71913175	193	1.76125	5.14357	8.53905e-08	MI24-k27ac_peaks_unique	65.0824	19.1988
chr1	71940240	71941009	187	2.05334	5.00351	6.9471e-09	MI24-k27ac_peaks_unique	65.3529	15.7452
chr1	71953130	71954510	204	1.19522	5.48828	2.2609e-05	MI24-k27ac_peaks_unique	67.9259	29.6646
chr1	71956765	71957377	348	1.02191	5.33864	0.000218464	MI24-k27ac_peaks_unique	57.6638	28.3974
chr1	71967244	71967808	353	1.90395	5.38574	7.49313e-10	MI24-k27ac_peaks_unique	80.8802	21.6121
chr1	71968037	71968615	248	1.62983	5.46352	2.77963e-08	MI24-k27ac_peaks_unique	77.6242	25.0824
chr1	71970851	71971134	41	1.70758	4.45943	2.29127e-05	MI24-k27ac_peaks_unique	39.7593	12.1732
chr1	71974223	71974773	119	1.63099	5.24317	3.25296e-07	MI24-k27ac_peaks_unique	66.6561	21.521
chr1	71975124	71975584	198	1.60869	5.41783	4.78285e-08	MI24-k27ac_peaks_unique	74.6554	24.4792
chr1	71986084	71986984	697	1.82663	5.30517	7.71481e-09	MI24-k27ac_peaks_unique	74.4647	20.9933
chr1	71987693	71988805	180	1.41219	5.51205	9.40036e-07	MI24-k27ac_peaks_unique	74.4472	27.9728
chr1	72082604	72083256	168	1.78767	4.91763	4.35831e-07	MI24-k27ac_peaks_unique	56.1598	16.2661
chr1	72103569	72104018	214	0.99492	5.09722	0.000841767	MI24-k27ac_peaks_unique	48.3244	24.2474
chr1	72246117	72246576	232	-0.10802	5.60045	0.0385887	MI24-k27ac_peaks_unique	46.7353	50.3689
chr1	72439162	72439447	124	0.5004	4.94056	0.0193625	MI24-k27ac_peaks_unique	36.5237	25.819
chr1	72966102	72967044	721	0.63771	5.53338	0.00403006	MI24-k27ac_peaks_unique	57.7695	37.1303
chr1	73005335	73005847	305	-0.16205	5.63922	0.0332952	MI24-k27ac_peaks_unique	47.1176	52.7188
chr1	73085301	73085715	220	0.13105	5.52407	0.0380599	MI24-k27ac_peaks_unique	48.1544	43.973
chr1	73194147	73194486	146	0.79364	5.0606	0.0035153	MI24-k27ac_peaks_unique	43.9387	25.3477
chr1	73222047	73222603	137	0.50629	5.41763	0.0118032	MI24-k27ac_peaks_unique	50.9417	35.8645
chr1	73516098	73516651	220	0.07356	5.58887	0.0397822	MI24-k27ac_peaks_unique	49.373	46.9187
chr1	73804519	73805139	566	0.05276	5.44352	0.0424067	MI24-k27ac_peaks_unique	44.3204	42.7289
chr1	74045933	74046220	157	-0.24979	6.0793	0.0201749	MI24-k27ac_peaks_unique	62.009	73.7308
chr1	74055778	74056132	196	0.62042	5.79914	0.00299139	MI24-k27ac_peaks_unique	69.0395	44.9089
chr1	74056448	74056987	234	0.66968	5.90025	0.00144734	MI24-k27ac_peaks_unique	75.3267	47.3539
chr1	74098120	74098846	292	0.85606	5.44949	0.000748208	MI24-k27ac_peaks_unique	58.7909	32.4796
chr1	74102770	74103280	55	-0.29176	5.88135	0.0199913	MI24-k27ac_peaks_unique	53.2781	65.2194
chr1	74131308	74131605	138	1.4998	4.86778	1.70487e-05	MI24-k27ac_peaks_unique	49.101	17.3622
chr1	74147737	74148041	133	1.29035	5.25154	1.65941e-05	MI24-k27ac_peaks_unique	59.5783	24.3587
chr1	74148526	74157658	1259	1.83322	6.45185	1.13664e-17	MI24-k27ac_peaks_unique	165.245	46.3739
chr1	74158177	74160929	1449	2.21809	5.54984	5.39055e-14	MI24-k27ac_peaks_unique	101.047	21.7176
chr1	74161524	74162384	286	0.85342	5.55033	0.000725988	MI24-k27ac_peaks_unique	62.9895	34.8629
chr1	74176302	74178501	1801	1.88452	6.25266	2.59345e-16	MI24-k27ac_peaks_unique	146.517	39.6816
chr1	74178772	74182551	1633	1.57523	6.51356	4.28196e-14	MI24-k27ac_peaks_unique	157.715	52.9275
chr1	74251745	74252165	218	0.64788	5.87036	0.0021766	MI24-k27ac_peaks_unique	73.2268	46.7346
chr1	74258220	74258884	441	0.2199	5.75452	0.0285484	MI24-k27ac_peaks_unique	58.2615	50.0247
chr1	74265079	74265343	70	0.34828	5.15757	0.0301988	MI24-k27ac_peaks_unique	40.2721	31.6346
chr1	74350540	74350926	127	-0.05066	5.85292	0.0363347	MI24-k27ac_peaks_unique	56.791	58.8206
chr1	74356728	74356992	138	-0.14048	5.66679	0.0350294	MI24-k27ac_peaks_unique	48.3871	53.3357
chr1	74369907	74370177	193	0.25008	5.64386	0.0266082	MI24-k27ac_peaks_unique	54.527	45.849
chr1	74380033	74380840	681	0.9625	5.70304	9.94335e-05	MI24-k27ac_peaks_unique	72.7205	37.3177
chr1	74381120	74382459	1084	1.67844	5.58832	4.07224e-09	MI24-k27ac_peaks_unique	86.076	26.8919
chr1	74437474	74438107	404	0.4451	5.72676	0.0100398	MI24-k27ac_peaks_unique	61.7904	45.3871
chr1	74439409	74439929	338	0.69969	5.20017	0.00545644	MI24-k27ac_peaks_unique	46.8512	28.8465
chr1	74593647	74594012	178	0.35747	5.47701	0.0214948	MI24-k27ac_peaks_unique	50.4137	39.3495
chr1	74594300	74595285	169	0.83164	5.68035	0.000544632	MI24-k27ac_peaks_unique	68.4116	38.4398
chr1	74672482	74672772	195	0.00284	5.39721	0.0433988	MI24-k27ac_peaks_unique	42.1842	42.1012
chr1	75024496	75024819	77	1.08923	4.96018	0.000603544	MI24-k27ac_peaks_unique	45.4055	21.3411
chr1	75310927	75311215	164	-0.39622	5.67243	0.013244	MI24-k27ac_peaks_unique	44.4564	58.5071
chr1	75349373	75350076	579	0.8018	5.09799	0.00373313	MI24-k27ac_peaks_unique	45.22	25.9397
chr1	75364238	75365576	325	0.22033	5.96463	0.0258152	MI24-k27ac_peaks_unique	67.4055	57.8588
chr1	75403928	75404524	119	0.3749	6.1189	0.010635	MI24-k27ac_peaks_unique	79.1408	61.0301
chr1	75504613	75504888	205	0.02355	6.97288	0.0249084	MI24-k27ac_peaks_unique	126.646	124.595
chr1	75588372	75588725	251	-0.36983	5.81365	0.0139186	MI24-k27ac_peaks_unique	49.4787	63.9364
chr1	76032839	76033332	435	0.06752	5.67492	0.0386467	MI24-k27ac_peaks_unique	52.2979	49.9066
chr1	78057911	78058500	248	0.73357	5.15757	0.00521904	MI24-k27ac_peaks_unique	46.0253	27.6803
chr1	78724726	78725256	121	0.70902	5.23431	0.00437652	MI24-k27ac_peaks_unique	48.1285	29.4419
chr1	78725513	78726229	585	0.50263	5.73761	0.00732819	MI24-k27ac_peaks_unique	63.5106	44.827
chr1	78726582	78726982	380	0.35747	5.47701	0.0214948	MI24-k27ac_peaks_unique	50.4137	39.3495
chr1	78852496	78852992	248	0.13308	5.19857	0.0437871	MI24-k27ac_peaks_unique	38.4553	35.0667
chr1	78866422	78867489	622	1.03239	5.6189	7.17921e-05	MI24-k27ac_peaks_unique	70.2826	34.3611
chr1	78894422	78894737	172	0.25456	5.26203	0.0330876	MI24-k27ac_peaks_unique	41.9125	35.1329
chr1	79580972	79582032	218	1.82663	5.30517	7.71481e-09	MI24-k27ac_peaks_unique	74.4647	20.9933
chr1	79671608	79672192	535	0.63304	4.94285	0.013248	MI24-k27ac_peaks_unique	38.3026	24.6981
chr1	79743389	79743852	141	0.09202	5.58001	0.0389534	MI24-k27ac_peaks_unique	49.3856	46.334
chr1	79744723	79745096	222	0.27242	6.71894	0.0106867	MI24-k27ac_peaks_unique	115.773	95.8516
chr1	79848430	79848749	220	0.62873	5.22108	0.00854842	MI24-k27ac_peaks_unique	46.3805	29.9963
chr1	80031117	80031661	55	0.32551	5.19857	0.030143	MI24-k27ac_peaks_unique	41.1074	32.8043
chr1	80087995	80088327	139	0.72417	5.12159	0.0049775	MI24-k27ac_peaks_unique	44.7456	27.0865
chr1	80295100	80295373	133	0.34625	5.80309	0.0178158	MI24-k27ac_peaks_unique	62.9535	49.5209
chr1	80296111	80296527	168	0.08491	5.66658	0.0378889	MI24-k27ac_peaks_unique	52.3107	49.3208
chr1	80315415	80316063	227	0.28039	5.78611	0.0219939	MI24-k27ac_peaks_unique	60.8129	50.0714
chr1	80327364	80327711	94	0.38383	5.82272	0.0140364	MI24-k27ac_peaks_unique	64.6525	49.5497
chr1	80332950	80333214	101	0.27792	5.76739	0.0219759	MI24-k27ac_peaks_unique	59.9775	49.4682
chr1	80333497	80333798	157	0.48899	5.96282	0.00626089	MI24-k27ac_peaks_unique	73.8904	52.6487
chr1	80383681	80384041	213	0.88341	5.00351	0.00254732	MI24-k27ac_peaks_unique	43.5685	23.6178
chr1	80389165	80389981	556	0.74446	5.61215	0.0017927	MI24-k27ac_peaks_unique	63.3108	37.7897
chr1	80401611	80401917	243	1.19934	4.89375	0.000384073	MI24-k27ac_peaks_unique	45.0489	19.6177
chr1	80496743	80497072	206	0.64417	5.20044	0.00674875	MI24-k27ac_peaks_unique	45.9669	29.4124
chr1	80602577	80604062	544	1.35504	5.73635	2.88143e-07	MI24-k27ac_peaks_unique	85.2643	33.3319
chr1	80605804	80606251	348	1.45113	5.26374	2.0762e-06	MI24-k27ac_peaks_unique	63.5273	23.2341
chr1	80606531	80607078	486	1.37597	5.2608	8.01844e-06	MI24-k27ac_peaks_unique	61.7679	23.7988
chr1	80608890	80610551	1248	1.071	5.93465	6.70863e-06	MI24-k27ac_peaks_unique	88.6562	42.1994
chr1	80626833	80627673	352	0.88285	5.63806	0.000390491	MI24-k27ac_peaks_unique	67.625	36.6727
chr1	80630192	80630677	207	0.40834	5.76374	0.0119312	MI24-k27ac_peaks_unique	62.5922	47.1626
chr1	80638914	80639741	76	1.32807	5.66937	7.0426e-07	MI24-k27ac_peaks_unique	80.6389	32.1185
chr1	80641260	80642008	455	1.60451	5.81377	9.57687e-10	MI24-k27ac_peaks_unique	98.0894	32.2564
chr1	80642159	80642803	369	1.57176	5.82334	1.90086e-09	MI24-k27ac_peaks_unique	97.6278	32.8418
chr1	80655393	80656018	214	0.79164	5.68179	0.000747123	MI24-k27ac_peaks_unique	67.5372	39.0153
chr1	80661797	80662435	230	0.88619	5.85862	0.000171817	MI24-k27ac_peaks_unique	78.887	42.6811
chr1	80669967	80671024	809	0.69279	5.96648	0.00104123	MI24-k27ac_peaks_unique	79.4996	49.1829
chr1	80713740	80714070	234	1.50759	5.32955	8.16229e-07	MI24-k27ac_peaks_unique	67.8062	23.8473
chr1	80714357	80714894	188	1.60556	5.18969	5.61646e-07	MI24-k27ac_peaks_unique	63.6668	20.9214
chr1	80715564	80716835	410	1.91852	5.50788	7.08082e-11	MI24-k27ac_peaks_unique	88.4715	23.403
chr1	80717132	80717596	129	1.42029	5.51628	6.45491e-07	MI24-k27ac_peaks_unique	74.8757	27.9763
chr1	80718509	80718978	241	0.886	5.66307	0.000299942	MI24-k27ac_peaks_unique	68.8827	37.2733
chr1	80722543	80723321	562	1.27413	5.37713	1.3985e-05	MI24-k27ac_peaks_unique	64.6328	26.724
chr1	80784643	80785079	216	0.54019	5.48244	0.00859335	MI24-k27ac_peaks_unique	53.912	37.0742
chr1	80785253	80786045	197	0.75787	5.59615	0.00134896	MI24-k27ac_peaks_unique	62.9042	37.1996
chr1	81661008	81661343	167	0.46739	5.29844	0.0154875	MI24-k27ac_peaks_unique	46.2742	33.4688
chr1	81739863	81740683	679	1.48827	5.24593	2.0762e-06	MI24-k27ac_peaks_unique	63.5608	22.6556
chr1	82100358	82100753	182	0.6836	4.9346	0.00849232	MI24-k27ac_peaks_unique	38.7574	24.1307
chr1	82150680	82151044	179	0.21962	5.21927	0.0389452	MI24-k27ac_peaks_unique	40.1988	34.5224
chr1	82172530	82172824	131	0.12636	5.06834	0.045447	MI24-k27ac_peaks_unique	35.0543	32.1147
chr1	82207830	82208094	160	-0.05694	5.42587	0.0419193	MI24-k27ac_peaks_unique	42.1482	43.845
chr1	82270802	82271318	173	0.62117	5.59275	0.00433755	MI24-k27ac_peaks_unique	59.8523	38.9126
chr1	82292650	82292914	192	-0.08142	6.01766	0.0328532	MI24-k27ac_peaks_unique	62.9856	66.6425
chr1	82375171	82375589	233	0.9554	5.17823	0.00101724	MI24-k27ac_peaks_unique	50.4202	26.0016
chr1	82411976	82412240	135	0.13246	5.48514	0.0384054	MI24-k27ac_peaks_unique	46.8952	42.7814
chr1	82461239	82461540	51	-0.06683	4.99363	0.0481681	MI24-k27ac_peaks_unique	31.1296	32.6055
chr1	82760819	82762458	980	1.45984	6.23761	1.07663e-10	MI24-k27ac_peaks_unique	125.151	45.4967
chr1	82787737	82788010	127	0.54879	5.09151	0.0142114	MI24-k27ac_peaks_unique	41.2381	28.1901
chr1	82793928	82794238	178	1.01858	5.27537	0.000355528	MI24-k27ac_peaks_unique	55.126	27.2103
chr1	82804025	82804695	466	1.54865	4.73989	2.96358e-05	MI24-k27ac_peaks_unique	45.7029	15.6226
chr1	82831639	82832636	662	1.84841	5.47126	4.4112e-10	MI24-k27ac_peaks_unique	84.1835	23.3776
chr1	82857333	82858262	432	0.34922	6.17561	0.010919	MI24-k27ac_peaks_unique	81.5843	64.0444
chr1	82867267	82868276	348	0.01652	5.90272	0.0363425	MI24-k27ac_peaks_unique	60.1703	59.4853
chr1	82972055	82972400	256	0.69938	4.94285	0.00849232	MI24-k27ac_peaks_unique	39.1934	24.1368
chr1	83120222	83120564	213	1.34028	4.78445	0.000116406	MI24-k27ac_peaks_unique	43.8526	17.3193
chr1	83345657	83346386	258	1.28611	5.28398	1.98857e-05	MI24-k27ac_peaks_unique	60.8437	24.9493
chr1	83760070	83760567	156	0.22633	5.79213	0.0263064	MI24-k27ac_peaks_unique	59.9337	51.2317
chr1	84038304	84038575	188	0.38128	5.48944	0.018966	MI24-k27ac_peaks_unique	51.2713	39.3639
chr1	84177913	84178940	899	0.97246	5.48361	0.000249926	MI24-k27ac_peaks_unique	62.676	31.9419
chr1	84240303	84240610	203	0.1689	5.77897	0.0322677	MI24-k27ac_peaks_unique	58.2191	51.7871
chr1	84251517	84251839	119	0.45581	5.82485	0.0090617	MI24-k27ac_peaks_unique	66.3836	48.4003
chr1	84270856	84271235	304	0.24184	5.94542	0.0239565	MI24-k27ac_peaks_unique	67.0117	56.6695
chr1	84272697	84273671	402	0.24898	5.8208	0.0241239	MI24-k27ac_peaks_unique	61.6184	51.8514
chr1	84274697	84274978	100	0.31506	5.31775	0.0299339	MI24-k27ac_peaks_unique	44.486	35.7586
chr1	84275827	84276173	88	1.01011	5.13981	0.000696004	MI24-k27ac_peaks_unique	50.035	24.8428
chr1	84276910	84277822	252	0.92705	5.40508	0.000689923	MI24-k27ac_peaks_unique	58.4287	30.7296
chr1	84280369	84280637	127	0.52996	5.77109	0.00521429	MI24-k27ac_peaks_unique	65.6203	45.4469
chr1	84280856	84281834	540	0.33573	6.08402	0.0133862	MI24-k27ac_peaks_unique	76.2088	60.3865
chr1	84285463	84285774	197	0.75327	6.1657	0.000243903	MI24-k27ac_peaks_unique	93.205	55.2945
chr1	84364886	84365284	226	1.38514	5.46685	1.60603e-06	MI24-k27ac_peaks_unique	71.4776	27.3654
chr1	84436625	84437815	782	0.88109	5.87619	0.000132084	MI24-k27ac_peaks_unique	79.7125	43.2805
chr1	84822064	84822495	195	-0.05151	5.69696	0.0382893	MI24-k27ac_peaks_unique	50.9569	52.8091
chr1	84826226	84826869	256	0.6353	5.7478	0.00277647	MI24-k27ac_peaks_unique	66.9703	43.116
chr1	84864693	84865044	163	0.69371	4.83089	0.00975214	MI24-k27ac_peaks_unique	36.1957	22.3784
chr1	84881413	84882653	857	0.82213	5.71972	0.000625948	MI24-k27ac_peaks_unique	70.0729	39.6337
chr1	84946192	84946796	554	0.10809	5.34674	0.0418302	MI24-k27ac_peaks_unique	42.2472	39.1976
chr1	84958304	84958680	236	1.16932	6.04671	6.96676e-07	MI24-k27ac_peaks_unique	99.1383	44.0799
chr1	85544013	85544735	478	0.64658	6.38476	0.000452047	MI24-k27ac_peaks_unique	104.55	66.7858
chr1	85664351	85664773	184	0.6606	5.4247	0.00439695	MI24-k27ac_peaks_unique	54.0042	34.1639
chr1	85689844	85691147	659	0.48195	5.8914	0.00690692	MI24-k27ac_peaks_unique	70.1502	50.2282
chr1	85693001	85693279	147	0.06174	5.75612	0.0376031	MI24-k27ac_peaks_unique	55.2151	52.902
chr1	85694549	85694982	180	0.81451	5.53001	0.00119323	MI24-k27ac_peaks_unique	61.2766	34.842
chr1	85700290	85701451	459	0.61171	5.79459	0.00299139	MI24-k27ac_peaks_unique	68.6147	44.9029
chr1	85705093	85706081	915	0.76429	5.50378	0.00191545	MI24-k27ac_peaks_unique	59.1344	34.815
chr1	85706806	85707245	382	0.30226	5.57384	0.024232	MI24-k27ac_peaks_unique	52.8917	42.8942
chr1	85709427	85709692	155	0.60638	5.75266	0.00350213	MI24-k27ac_peaks_unique	66.5262	43.6972
chr1	85732197	85732647	415	0.86951	5.34685	0.00108114	MI24-k27ac_peaks_unique	55.0093	30.1084
chr1	85732809	85733255	185	0.63675	5.64458	0.00369228	MI24-k27ac_peaks_unique	62.3775	40.1188
chr1	85733915	85734338	325	0.43359	6.29972	0.00522882	MI24-k27ac_peaks_unique	91.5517	67.7865
chr1	85771989	85772521	154	1.31302	4.61681	0.000412854	MI24-k27ac_peaks_unique	38.6748	15.5657
chr1	85774824	85775440	153	1.14181	5.02679	0.00036358	MI24-k27ac_peaks_unique	48.4255	21.946
chr1	85828934	85829230	133	-0.13362	5.83886	0.0333277	MI24-k27ac_peaks_unique	54.6462	59.9493
chr1	85927745	85928563	315	0.19345	5.90468	0.0278919	MI24-k27ac_peaks_unique	64.0624	56.0233
chr1	85960452	85961376	345	1.68345	5.80019	2.02759e-10	MI24-k27ac_peaks_unique	99.8655	31.0919
chr1	85961704	85962503	253	1.32174	5.61125	1.70959e-06	MI24-k27ac_peaks_unique	77.2852	30.9181
chr1	86125886	86126183	174	0.86693	5.19616	0.0014505	MI24-k27ac_peaks_unique	49.5092	27.1465
chr1	86142662	86143216	254	0.23801	5.86449	0.0261029	MI24-k27ac_peaks_unique	63.272	53.6492
chr1	86143451	86144178	255	0.33385	5.86513	0.0179583	MI24-k27ac_peaks_unique	65.4379	51.9195
chr1	86303267	86303728	264	0.82126	5.07503	0.00273412	MI24-k27ac_peaks_unique	44.8072	25.3585
chr1	86348434	86348774	156	0.3783	5.17326	0.0268843	MI24-k27ac_peaks_unique	41.1383	31.6495
chr1	86350041	86350834	169	0.05631	5.76958	0.0365959	MI24-k27ac_peaks_unique	55.6278	53.4984
chr1	86398199	86398493	191	0.52733	5.54373	0.00899013	MI24-k27ac_peaks_unique	56.0016	38.856
chr1	86398704	86399439	486	0.75912	5.79225	0.000951739	MI24-k27ac_peaks_unique	72.0941	42.5973
chr1	86399746	86400134	227	1.10442	5.28848	0.000194137	MI24-k27ac_peaks_unique	57.309	26.6538
chr1	86402971	86403278	63	0.63959	5.07741	0.00947428	MI24-k27ac_peaks_unique	42.1425	27.0511
chr1	86477674	86477969	92	0.54522	5.63922	0.00667823	MI24-k27ac_peaks_unique	60.2058	41.2582
chr1	87180165	87181664	607	2.64202	5.77127	6.16646e-22	MI24-k27ac_peaks_unique	136.455	21.8606
chr1	87215682	87216154	250	0.30846	6.11264	0.0150998	MI24-k27ac_peaks_unique	77.0045	62.1814
chr1	87281861	87282230	155	0.38773	5.12337	0.0234407	MI24-k27ac_peaks_unique	39.8701	30.474
chr1	87331145	87331883	588	0.12677	5.63493	0.0367635	MI24-k27ac_peaks_unique	51.9235	47.5556
chr1	87492618	87493007	221	1.73907	4.72766	6.62077e-06	MI24-k27ac_peaks_unique	48.4087	14.5015
chr1	87520944	87521303	102	0.9509	4.80643	0.0024239	MI24-k27ac_peaks_unique	38.9049	20.1259
chr1	87607538	87608306	274	1.28008	5.24618	2.37059e-05	MI24-k27ac_peaks_unique	59.1465	24.3549
chr1	87632157	87633015	320	0.74091	5.44132	0.00285873	MI24-k27ac_peaks_unique	56.1718	33.6111
chr1	87634628	87635026	297	0.62048	5.47728	0.00578098	MI24-k27ac_peaks_unique	55.2353	35.9281
chr1	87647628	87647892	133	0.24455	5.73234	0.0264337	MI24-k27ac_peaks_unique	57.8648	48.8425
chr1	87653877	87654181	96	0.55384	5.83974	0.00461438	MI24-k27ac_peaks_unique	69.3902	47.2689
chr1	87758560	87758903	87	0.43134	5.60053	0.0148885	MI24-k27ac_peaks_unique	56.3444	41.7835
chr1	87824685	87825415	244	0.26921	5.49505	0.0268358	MI24-k27ac_peaks_unique	49.5102	41.0823
chr1	87875893	87876381	258	0.33768	5.70833	0.0196966	MI24-k27ac_peaks_unique	58.7766	46.5107
chr1	87876665	87877013	73	0.43534	5.72167	0.011635	MI24-k27ac_peaks_unique	61.3648	45.3805
chr1	87896670	87897003	217	0.17302	5.56545	0.0358371	MI24-k27ac_peaks_unique	50.2816	44.599
chr1	87898090	87898425	223	0.53755	5.97153	0.00372578	MI24-k27ac_peaks_unique	75.5995	52.0835
chr1	87914045	87914482	103	0.43285	5.64205	0.0130902	MI24-k27ac_peaks_unique	58.0199	42.9809
chr1	87946111	87946669	210	0.25331	6.02641	0.021987	MI24-k27ac_peaks_unique	71.1635	59.704
chr1	87986133	87986761	133	0.51927	5.27357	0.012939	MI24-k27ac_peaks_unique	46.3085	32.3106
chr1	88042891	88043424	221	1.48266	5.04174	1.06298e-05	MI24-k27ac_peaks_unique	55.0652	19.7039
chr1	88046973	88047608	98	2.13504	4.6126	1.44656e-07	MI24-k27ac_peaks_unique	51.2727	11.6728
chr1	88066382	88066898	225	1.49662	5.17298	1.89535e-06	MI24-k27ac_peaks_unique	60.6018	21.4763
chr1	88081341	88081619	102	1.70554	4.65103	1.15346e-05	MI24-k27ac_peaks_unique	45.3742	13.912
chr1	88092501	88093053	250	1.39589	5.62181	3.22255e-07	MI24-k27ac_peaks_unique	79.8796	30.3551
chr1	88097055	88098596	182	1.08089	5.78789	1.88299e-05	MI24-k27ac_peaks_unique	80.3561	37.9873
chr1	88102501	88104048	942	1.05064	5.92402	1.2341e-05	MI24-k27ac_peaks_unique	87.3866	42.1862
chr1	88259257	88261373	1089	0.7334	7.77365	1.57503e-08	MI24-k27ac_peaks_unique	282.156	169.713
chr1	88475657	88475984	244	0.80345	5.8753	0.000308489	MI24-k27ac_peaks_unique	77.5484	44.4335
chr1	88543592	88544078	406	0.41723	5.32249	0.0210839	MI24-k27ac_peaks_unique	46.2411	34.6282
chr1	88639852	88640116	165	1.09598	4.7047	0.00147332	MI24-k27ac_peaks_unique	38.1257	17.8359
chr1	88643050	88643561	266	1.10453	5.25612	0.000171415	MI24-k27ac_peaks_unique	56.04	26.0616
chr1	88656965	88657313	119	0.23722	6.07543	0.021955	MI24-k27ac_peaks_unique	73.2136	62.1129
chr1	88705675	88705939	74	-0.0418	5.13134	0.0468528	MI24-k27ac_peaks_unique	34.5458	35.5614
chr1	88973687	88973961	25	0.24493	5.41822	0.0296783	MI24-k27ac_peaks_unique	46.5492	39.2809
chr1	88987932	88988327	155	0.71109	4.98361	0.00883201	MI24-k27ac_peaks_unique	40.4805	24.7279
chr1	89076180	89076444	148	0.03456	5.75822	0.0376031	MI24-k27ac_peaks_unique	54.7771	53.4805
chr1	89080576	89080948	63	-0.23996	5.7392	0.0264337	MI24-k27ac_peaks_unique	49.1534	58.0482
chr1	89085802	89086245	251	0.23501	6.06012	0.023744	MI24-k27ac_peaks_unique	72.3853	61.5043
chr1	89110408	89110685	213	0.37749	5.44313	0.0188382	MI24-k27ac_peaks_unique	49.5865	38.1705
chr1	89115699	89116002	118	-0.0837	5.99003	0.0341102	MI24-k27ac_peaks_unique	61.742	65.43
chr1	89128239	89128666	164	0.66091	5.61351	0.0028959	MI24-k27ac_peaks_unique	61.5619	38.9366
chr1	89129212	89129707	175	0.33497	5.77957	0.017737	MI24-k27ac_peaks_unique	61.6939	48.9109
chr1	89148858	89149294	194	0.04548	5.76392	0.0376031	MI24-k27ac_peaks_unique	55.2024	53.4894
chr1	89478734	89479000	178	-0.13671	5.65246	0.0350294	MI24-k27ac_peaks_unique	47.9715	52.7396
chr1	89561994	89562504	224	1.28611	5.28398	1.98857e-05	MI24-k27ac_peaks_unique	60.8437	24.9493
chr1	89562825	89564315	938	1.097	5.74992	1.65849e-05	MI24-k27ac_peaks_unique	78.707	36.7946
chr1	89573805	89574121	205	0.63056	6.06954	0.00129747	MI24-k27ac_peaks_unique	83.5646	53.9765
chr1	89598556	89598820	210	-0.10813	6.06785	0.0312618	MI24-k27ac_peaks_unique	64.6145	69.6434
chr1	89612859	89613134	92	0.34106	5.95039	0.0145516	MI24-k27ac_peaks_unique	69.5954	54.9429
chr1	89656459	89657353	519	0.75608	5.54811	0.00160754	MI24-k27ac_peaks_unique	60.8064	36.0036
chr1	89880161	89880641	247	0.80903	5.73457	0.000625948	MI24-k27ac_peaks_unique	70.4772	40.226
chr1	90017396	90018454	582	0.70524	5.78433	0.00148445	MI24-k27ac_peaks_unique	70.373	43.1626
chr1	90186094	90186660	158	0.99104	4.90889	0.00149725	MI24-k27ac_peaks_unique	42.3535	21.3087
chr1	90217806	90218872	827	0.13151	5.77609	0.0340278	MI24-k27ac_peaks_unique	57.3549	52.3579
chr1	90413142	90413448	155	-0.00575	5.83139	0.0372825	MI24-k27ac_peaks_unique	56.8274	57.0543
chr1	90439458	90440788	285	1.73649	5.68145	2.80113e-10	MI24-k27ac_peaks_unique	93.6817	28.1138
chr1	90461697	90462096	156	0.50634	5.34413	0.0134111	MI24-k27ac_peaks_unique	48.4122	34.0825
chr1	90465663	90466063	159	1.10234	5.49665	6.7812e-05	MI24-k27ac_peaks_unique	66.1569	30.8133
chr1	90466295	90466695	81	1.32032	5.40126	6.91185e-06	MI24-k27ac_peaks_unique	66.7835	26.7432
chr1	90519476	90519821	3	-0.20262	5.9674	0.0258152	MI24-k27ac_peaks_unique	58.3269	67.1218
chr1	90600906	90601261	166	-0.10951	5.96315	0.0322471	MI24-k27ac_peaks_unique	60.0626	64.7992
chr1	90668880	90669871	806	0.98153	5.75865	9.15482e-05	MI24-k27ac_peaks_unique	76.0784	38.5293
chr1	90716178	90716442	99	0.6794	5.12928	0.00799956	MI24-k27ac_peaks_unique	44.2922	27.6571
chr1	90722925	90723325	308	0.20238	5.71031	0.0308199	MI24-k27ac_peaks_unique	56.1611	48.8105
chr1	90729776	90730074	65	0.90368	4.69562	0.00509731	MI24-k27ac_peaks_unique	35.4438	18.9455
chr1	90739976	90740750	207	0.93025	5.43441	0.000399044	MI24-k27ac_peaks_unique	59.6949	31.3259
chr1	90749865	90750129	158	0.67728	4.99982	0.00883201	MI24-k27ac_peaks_unique	40.461	25.302
chr1	90834845	90835396	431	0.75166	5.44694	0.00228197	MI24-k27ac_peaks_unique	56.6016	33.6168
chr1	90840693	90840993	164	0.77604	5.84128	0.000635919	MI24-k27ac_peaks_unique	75.025	43.8122
chr1	90841680	90842039	337	0.19562	6.09538	0.0253637	MI24-k27ac_peaks_unique	73.1705	63.8923
chr1	90900040	90900658	219	0.48381	5.66867	0.00971228	MI24-k27ac_peaks_unique	60.1534	43.0149
chr1	90903914	90904367	294	0.28486	5.2031	0.030143	MI24-k27ac_peaks_unique	40.6598	33.3744
chr1	90939773	90940142	192	0.15299	5.05557	0.045447	MI24-k27ac_peaks_unique	35.0676	31.5392
chr1	90974940	90975705	633	1.07217	5.27164	0.000263471	MI24-k27ac_peaks_unique	56.0144	26.6406
chr1	91020924	91021236	176	1.04817	5.54984	0.000116236	MI24-k27ac_peaks_unique	67.3649	32.5764
chr1	91044575	91044839	127	0.26326	6.33538	0.0171417	MI24-k27ac_peaks_unique	88.4635	73.708
chr1	91045960	91046353	225	0.206	5.87984	0.0280013	MI24-k27ac_peaks_unique	63.2433	54.828
chr1	91046574	91046912	207	0.52564	5.60792	0.00793454	MI24-k27ac_peaks_unique	58.5152	40.6476
chr1	91082214	91083422	822	0.36578	6.08516	0.0119085	MI24-k27ac_peaks_unique	77.0675	59.8081
chr1	91083728	91085100	996	0.56667	6.26154	0.00178315	MI24-k27ac_peaks_unique	93.3692	63.0404
chr1	91100889	91101296	25	0.56426	5.06914	0.0142114	MI24-k27ac_peaks_unique	40.8219	27.6079
chr1	91108905	91109360	308	0.65738	5.20734	0.00674875	MI24-k27ac_peaks_unique	46.3993	29.4185
chr1	91219239	91219666	316	1.11536	5.26178	0.000171415	MI24-k27ac_peaks_unique	56.4719	26.0661
chr1	91268054	91268318	117	0.85494	4.98864	0.00329653	MI24-k27ac_peaks_unique	42.6984	23.6074
chr1	91282659	91283096	174	0.49052	5.14889	0.0173967	MI24-k27ac_peaks_unique	42.0534	29.9323
chr1	91823008	91823782	334	0.20439	5.56238	0.031621	MI24-k27ac_peaks_unique	50.7232	44.023
chr1	91928009	91928556	116	-0.21417	5.612	0.0290846	MI24-k27ac_peaks_unique	45.4093	52.6764
chr1	92015608	92016047	177	0.19066	5.65003	0.0311372	MI24-k27ac_peaks_unique	53.6446	47.0036
chr1	92029176	92029502	193	-0.19901	6.38654	0.0200646	MI24-k27ac_peaks_unique	78.0883	89.6384
chr1	92054984	92055973	119	0.06706	5.77519	0.0372736	MI24-k27ac_peaks_unique	56.053	53.5072
chr1	92057104	92057687	126	0.39306	5.82754	0.0140364	MI24-k27ac_peaks_unique	65.0767	49.5568
chr1	92061140	92061817	475	0.89755	5.69212	0.000250058	MI24-k27ac_peaks_unique	70.5657	37.8795
chr1	92062114	92062632	297	0.90979	5.57978	0.00033049	MI24-k27ac_peaks_unique	65.5569	34.8935
chr1	92089069	92089751	522	0.51397	5.6642	0.00684636	MI24-k27ac_peaks_unique	60.5974	42.4359
chr1	92110452	92110859	173	-0.21554	5.97359	0.023917	MI24-k27ac_peaks_unique	58.316	67.713
chr1	92127476	92127868	155	0.01317	5.4625	0.0424067	MI24-k27ac_peaks_unique	44.2954	43.8929
chr1	92270411	92271123	406	0.73777	5.3877	0.00257752	MI24-k27ac_peaks_unique	54.0636	32.4201
chr1	92372534	92372968	319	0.82459	5.32339	0.00179887	MI24-k27ac_peaks_unique	53.286	30.0876
chr1	92385203	92385581	262	0.52989	5.42996	0.00998735	MI24-k27ac_peaks_unique	51.8009	35.8777
chr1	92440091	92440745	220	0.47333	5.60167	0.0109705	MI24-k27ac_peaks_unique	57.2155	41.2124
chr1	92447136	92447684	186	0.94832	5.62441	0.000209394	MI24-k27ac_peaks_unique	68.5255	35.5124
chr1	92448053	92449298	694	1.17584	5.90448	1.95967e-06	MI24-k27ac_peaks_unique	90.0341	39.8514
chr1	92648135	92648603	345	0.6416	4.80367	0.0121061	MI24-k27ac_peaks_unique	34.8834	22.3603
chr1	92742019	92742510	199	0.28279	5.80459	0.0220078	MI24-k27ac_peaks_unique	61.6481	50.6747
chr1	92839977	92840317	137	0.22024	5.59011	0.0314588	MI24-k27ac_peaks_unique	51.9924	44.6315
chr1	92844992	92845650	572	0.49458	5.52662	0.0105989	MI24-k27ac_peaks_unique	54.7167	38.8362
chr1	93068767	93070294	1010	1.2427	6.14339	6.59909e-08	MI24-k27ac_peaks_unique	108.74	45.9515
chr1	93289717	93290026	107	0.53363	5.1427	0.0121373	MI24-k27ac_peaks_unique	42.5037	29.3621
chr1	93423391	93424954	702	0.8463	6.02883	0.000127509	MI24-k27ac_peaks_unique	87.5466	48.6943
chr1	93725781	93726303	173	0.29096	5.15431	0.0335542	MI24-k27ac_peaks_unique	39.3909	32.1965
chr1	93747916	93749717	1011	1.14364	5.86566	3.24288e-06	MI24-k27ac_peaks_unique	86.6711	39.2288
chr1	93817826	93819185	829	0.80345	5.8753	0.000308489	MI24-k27ac_peaks_unique	77.5484	44.4335
chr1	93897776	93898087	122	-0.04506	5.33089	0.0439217	MI24-k27ac_peaks_unique	39.6256	40.8827
chr1	93966768	93967174	294	0.18215	5.60837	0.0335105	MI24-k27ac_peaks_unique	51.9642	45.8006
chr1	95322841	95323672	292	0.73326	5.48757	0.0024045	MI24-k27ac_peaks_unique	57.8482	34.7982
chr1	95380689	95381573	247	0.56456	5.44807	0.0083856	MI24-k27ac_peaks_unique	53.0893	35.897
chr1	95399665	95400417	217	1.3957	5.15941	1.12037e-05	MI24-k27ac_peaks_unique	57.971	22.0325
chr1	95528362	95528713	164	0.96276	5.47855	0.000331481	MI24-k27ac_peaks_unique	62.2469	31.9373
chr1	95529264	95529952	114	1.13046	5.48316	4.33438e-05	MI24-k27ac_peaks_unique	66.1831	30.2304
chr1	95530691	95531630	304	1.7363	5.17423	1.18221e-07	MI24-k27ac_peaks_unique	65.9079	19.7815
chr1	95572394	95573934	938	1.49581	6.17706	9.71958e-11	MI24-k27ac_peaks_unique	121.513	43.0862
chr1	95587085	95587463	175	0.51927	5.27357	0.012939	MI24-k27ac_peaks_unique	46.3085	32.3106
chr1	95595936	95596270	197	-0.04858	5.80902	0.0369526	MI24-k27ac_peaks_unique	55.1286	57.0166
chr1	95601152	95601620	251	-0.08978	5.97345	0.0333044	MI24-k27ac_peaks_unique	60.908	64.8188
chr1	95607862	95608406	133	-0.04886	6.11132	0.0334145	MI24-k27ac_peaks_unique	67.973	70.3145
chr1	95608569	95609260	250	0.22561	5.84172	0.0261722	MI24-k27ac_peaks_unique	62.0141	53.0365
chr1	95640698	95641488	446	0.21294	5.66167	0.0311372	MI24-k27ac_peaks_unique	54.4983	47.0199
chr1	96870971	96871386	173	2.29819	5.33267	3.57603e-13	MI24-k27ac_peaks_unique	89.3729	18.1711
chr1	96871580	96872492	382	1.80494	5.48487	9.9252e-10	MI24-k27ac_peaks_unique	83.7107	23.9574
chr1	97656897	97658294	524	0.8837	5.77357	0.00022688	MI24-k27ac_peaks_unique	74.3067	40.2724
chr1	97664409	97664830	171	1.99579	4.97345	1.78395e-08	MI24-k27ac_peaks_unique	62.7414	15.7312
chr1	97666608	97669370	1945	1.24253	6.28868	1.99793e-08	MI24-k27ac_peaks_unique	120.254	50.8232
chr1	97670695	97671100	209	1.7305	4.98828	3.92728e-07	MI24-k27ac_peaks_unique	57.8213	17.4243
chr1	97671676	97674121	1044	1.75764	6.25145	1.3172e-14	MI24-k27ac_peaks_unique	140.096	41.4308
chr1	97675804	97677181	941	0.82057	5.80384	0.0004394	MI24-k27ac_peaks_unique	74.24	42.036
chr1	97785604	97785908	100	-0.35378	5.53908	0.0191943	MI24-k27ac_peaks_unique	41.132	52.5628
chr1	97873259	97874408	494	1.05044	5.72561	4.13957e-05	MI24-k27ac_peaks_unique	76.153	36.7683
chr1	97887248	97888124	656	0.30425	5.67215	0.0218942	MI24-k27ac_peaks_unique	56.6606	45.8874
chr1	97912293	97912763	136	0.95004	6.06496	2.3709e-05	MI24-k27ac_peaks_unique	93.0529	48.1659
chr1	97919676	97919986	219	-0.12615	5.89964	0.0328831	MI24-k27ac_peaks_unique	57.1454	62.3672
chr1	97927232	97927545	131	-0.00624	5.47181	0.0424067	MI24-k27ac_peaks_unique	44.2833	44.4752
chr1	97954786	97955619	559	0.75312	5.36905	0.00257752	MI24-k27ac_peaks_unique	53.6539	31.8339
chr1	97956544	97956986	115	0.3687	5.34576	0.0240122	MI24-k27ac_peaks_unique	46.2093	35.7882
chr1	97957829	97958199	5	0.50431	5.63864	0.00954034	MI24-k27ac_peaks_unique	59.3343	41.8306
chr1	97963508	97964244	145	-0.16559	5.65367	0.0350294	MI24-k27ac_peaks_unique	47.5336	53.3148
chr1	97983887	97984324	200	0.67273	5.99105	0.00109134	MI24-k27ac_peaks_unique	80.3048	50.3767
chr1	98056530	98057039	148	1.20375	5.05915	0.000135734	MI24-k27ac_peaks_unique	50.5986	21.9671
chr1	98084507	98084978	253	0.90613	5.39416	0.000689923	MI24-k27ac_peaks_unique	57.5692	30.7198
chr1	105262998	105263659	244	0.43032	5.32933	0.0183923	MI24-k27ac_peaks_unique	46.6722	34.6353
chr1	105324320	105324658	129	0.02356	5.75247	0.0382995	MI24-k27ac_peaks_unique	54.3516	53.4712
chr1	105741115	105743615	2011	1.08741	6.19023	1.17303e-06	MI24-k27ac_peaks_unique	106.443	50.0926
chr1	105789964	105791140	978	0.60344	6.03908	0.00184633	MI24-k27ac_peaks_unique	81.0534	53.3479
chr1	106000255	106000654	55	0.19545	5.72432	0.0286571	MI24-k27ac_peaks_unique	56.5731	49.4053
chr1	106001312	106001634	151	0.15181	5.61125	0.0335105	MI24-k27ac_peaks_unique	51.5234	46.3772
chr1	106007307	106007608	233	0.48048	5.30528	0.0131809	MI24-k27ac_peaks_unique	46.7055	33.4757
chr1	106013534	106014139	163	0.36556	5.56617	0.0192959	MI24-k27ac_peaks_unique	53.7782	41.7409
chr1	106019858	106020543	328	1.19719	5.16742	0.000130803	MI24-k27ac_peaks_unique	54.4181	23.733
chr1	106029954	106030780	391	1.362	5.21718	9.48235e-06	MI24-k27ac_peaks_unique	59.6388	23.202
chr1	106032318	106033455	537	1.05674	5.52764	7.67155e-05	MI24-k27ac_peaks_unique	66.5336	31.9838
chr1	106064793	106065281	151	0.12051	6.05614	0.0314519	MI24-k27ac_peaks_unique	69.3774	63.8177
chr1	106093568	106093994	206	0.31506	5.31775	0.0299339	MI24-k27ac_peaks_unique	44.486	35.7586
chr1	106180807	106181371	54	-0.06059	5.59058	0.0397822	MI24-k27ac_peaks_unique	47.1859	49.2098
chr1	106194795	106195159	189	-0.23232	5.83017	0.0241239	MI24-k27ac_peaks_unique	52.4914	61.6629
chr1	106254684	106255132	315	0.89346	5.14587	0.00174893	MI24-k27ac_peaks_unique	48.2548	25.9766
chr1	106325150	106325414	140	0.14589	5.29949	0.0406888	MI24-k27ac_peaks_unique	41.4252	37.441
chr1	106560066	106560499	176	0.85239	5.36608	0.00149965	MI24-k27ac_peaks_unique	55.4177	30.694
chr1	106581394	106582418	539	0.64566	5.8877	0.00177952	MI24-k27ac_peaks_unique	74.0552	47.3361
chr1	106583239	106583567	207	-0.42596	5.8765	0.0109021	MI24-k27ac_peaks_unique	50.6862	68.0951
chr1	107389392	107389656	213	1.27801	5.34674	1.66778e-05	MI24-k27ac_peaks_unique	63.3707	26.1318
chr1	107389843	107390624	118	1.42861	5.35841	2.22014e-06	MI24-k27ac_peaks_unique	67.3084	25.0043
chr1	107496996	107497721	425	0.85364	5.88181	0.000240153	MI24-k27ac_peaks_unique	79.266	43.8648
chr1	107502025	107502765	635	0.65053	5.51671	0.00492091	MI24-k27ac_peaks_unique	57.3601	36.541
chr1	107505977	107506498	251	1.44028	5.06206	1.06298e-05	MI24-k27ac_peaks_unique	55.032	20.2791
chr1	107512988	107514214	314	0.84159	5.63988	0.000505778	MI24-k27ac_peaks_unique	66.749	37.2478
chr1	107524639	107525031	134	1.12926	4.98109	0.000317963	MI24-k27ac_peaks_unique	46.712	21.3544
chr1	107528779	107529247	68	1.25489	5.04671	8.1812e-05	MI24-k27ac_peaks_unique	51.0612	21.3959
chr1	114391651	114392010	225	0.23341	5.15046	0.0366046	MI24-k27ac_peaks_unique	38.5101	32.7575
chr1	114782363	114782880	183	0.71874	5.35109	0.00403659	MI24-k27ac_peaks_unique	52.3624	31.8169
chr1	115962448	115962723	82	0.16346	5.61733	0.0335105	MI24-k27ac_peaks_unique	51.9503	46.3854
chr1	115971103	115971522	178	0.80815	5.81786	0.00047026	MI24-k27ac_peaks_unique	74.643	42.6296
chr1	118324734	118325705	353	1.19277	5.62537	9.47396e-06	MI24-k27ac_peaks_unique	74.6337	32.6494
chr1	118368248	118369817	833	0.88352	6.20167	3.14018e-05	MI24-k27ac_peaks_unique	99.9705	54.1883
chr1	118380182	118380668	249	1.22757	5.21875	4.76764e-05	MI24-k27ac_peaks_unique	56.986	24.3351
chr1	118430384	118430648	216	-0.06912	5.75191	0.0376031	MI24-k27ac_peaks_unique	52.6131	55.1952
chr1	118437497	118438475	766	0.58299	5.52781	0.00738137	MI24-k27ac_peaks_unique	56.4658	37.6954
chr1	118455212	118455488	124	0.07455	6.2248	0.0308411	MI24-k27ac_peaks_unique	76.7489	72.8837
chr1	118490318	118490739	346	0.25462	5.60807	0.0290846	MI24-k27ac_peaks_unique	53.2747	44.6553
chr1	118491576	118492081	199	0.38419	5.67575	0.0173644	MI24-k27ac_peaks_unique	58.3979	44.745
chr1	118497955	118498432	350	0.44468	5.70734	0.011635	MI24-k27ac_peaks_unique	60.9553	44.7867
chr1	118502998	118503531	102	0.21897	5.85454	0.0281108	MI24-k27ac_peaks_unique	62.4238	53.6332
chr1	118525287	118525618	191	0.58739	5.22766	0.0106166	MI24-k27ac_peaks_unique	45.9297	30.5683
chr1	118530867	118531248	295	0.81942	5.40368	0.00160174	MI24-k27ac_peaks_unique	56.2347	31.8665
chr1	118580582	118580895	51	1.20837	5.17326	9.39402e-05	MI24-k27ac_peaks_unique	54.851	23.7371
chr1	119064826	119065572	407	0.51864	5.37546	0.0115855	MI24-k27ac_peaks_unique	49.6864	34.6826
chr1	119108472	119108989	242	0.39303	5.49558	0.0165953	MI24-k27ac_peaks_unique	51.7001	39.3711
chr1	119123346	119123711	168	1.35378	5.05817	4.00897e-05	MI24-k27ac_peaks_unique	53.2629	20.84
chr1	119125007	119125279	74	0.93466	5.56785	0.000229053	MI24-k27ac_peaks_unique	65.5798	34.3091
chr1	119125860	119126180	130	0.96013	5.33621	0.000579183	MI24-k27ac_peaks_unique	56.3473	28.9631
chr1	119128703	119129225	137	1.00551	4.91645	0.00111423	MI24-k27ac_peaks_unique	42.7901	21.3135
chr1	119238259	119239158	535	1.16984	5.25711	7.81894e-05	MI24-k27ac_peaks_unique	57.3623	25.4958
chr1	119291770	119292794	856	0.39884	5.58355	0.0170155	MI24-k27ac_peaks_unique	55.0614	41.7623
chr1	119474562	119475045	59	0.12538	5.50141	0.0384054	MI24-k27ac_peaks_unique	47.3109	43.3728
chr1	119483742	119484008	173	0.05609	5.86369	0.0363347	MI24-k27ac_peaks_unique	59.373	57.109
chr1	119484285	119484775	243	0.16158	5.87242	0.0298997	MI24-k27ac_peaks_unique	61.9576	55.3929
chr1	119533006	119535514	1885	2.30895	5.71182	1.38223e-16	MI24-k27ac_peaks_unique	116.67	23.5449
chr1	120020202	120020660	327	0.50634	5.34413	0.0134111	MI24-k27ac_peaks_unique	48.4122	34.0825
chr1	120116990	120117311	79	0.10611	6.52609	0.0256755	MI24-k27ac_peaks_unique	95.6137	88.8337
chr1	120135909	120136727	243	1.25931	5.23533	3.37023e-05	MI24-k27ac_peaks_unique	58.2823	24.347
chr1	120236392	120237167	399	-0.05603	5.7109	0.0382893	MI24-k27ac_peaks_unique	51.3711	53.4055
chr1	120357335	120357735	205	-0.00876	5.32877	0.0444639	MI24-k27ac_peaks_unique	40.0683	40.3124
chr1	120753979	120755495	736	1.26361	5.66237	3.45291e-06	MI24-k27ac_peaks_unique	78.4758	32.6852
chr1	121013598	121014664	565	1.69966	5.69266	9.07952e-10	MI24-k27ac_peaks_unique	93.215	28.697
chr1	121323116	121323563	201	0.40402	5.31559	0.0210839	MI24-k27ac_peaks_unique	45.8103	34.6211
chr1	121324111	121324427	161	0.03536	5.5317	0.0410385	MI24-k27ac_peaks_unique	46.8306	45.6968
chr1	121508658	121509425	525	0.71785	5.26764	0.00458641	MI24-k27ac_peaks_unique	49.4043	30.038
chr1	125401897	125402391	254	-0.14048	5.66679	0.0350294	MI24-k27ac_peaks_unique	48.3871	53.3357
chr1	125412214	125412478	99	-0.01725	5.50421	0.0414797	MI24-k27ac_peaks_unique	45.1165	45.6592
chr1	125418965	125419280	172	0.22317	5.77345	0.0284393	MI24-k27ac_peaks_unique	59.0979	50.6281
chr1	125422025	125422300	59	0.34777	5.82131	0.0158672	MI24-k27ac_peaks_unique	63.7872	50.1238
chr1	125438925	125439938	273	1.07821	5.91763	9.11554e-06	MI24-k27ac_peaks_unique	87.8357	41.6004
chr1	125450344	125450696	185	1.12862	4.76812	0.000780577	MI24-k27ac_peaks_unique	40.2922	18.4278
chr1	125490802	125491224	243	0.59132	5.14357	0.0121373	MI24-k27ac_peaks_unique	43.3882	28.7983
chr1	125508320	125508737	174	0.39769	5.07169	0.0232951	MI24-k27ac_peaks_unique	38.6002	29.3003
chr1	125677237	125677520	123	0.49417	5.38719	0.0115855	MI24-k27ac_peaks_unique	49.669	35.2635
chr1	126161084	126161603	304	0.78107	4.95006	0.00538537	MI24-k27ac_peaks_unique	40.5209	23.5805
chr1	126233064	126233752	503	0.12031	5.6496	0.0367635	MI24-k27ac_peaks_unique	52.3368	48.1494
chr1	126556510	126556889	136	0.61021	5.06206	0.0115339	MI24-k27ac_peaks_unique	41.2741	27.0387
chr1	127218821	127220227	1041	0.4956	6.01516	0.0046427	MI24-k27ac_peaks_unique	76.796	54.4689
chr1	127222065	127222336	40	0.34986	5.2873	0.0269405	MI24-k27ac_peaks_unique	44.0854	34.5921
chr1	127232223	127233884	866	1.3326	5.64458	1.44235e-06	MI24-k27ac_peaks_unique	79.3897	31.5218
chr1	127321709	127321973	107	0.24831	5.0782	0.0371218	MI24-k27ac_peaks_unique	36.8184	30.9967
chr1	127344707	127345570	716	0.94475	5.38616	0.00048062	MI24-k27ac_peaks_unique	58.0223	30.1437
chr1	127381102	127381490	223	0.55028	4.79319	0.0184223	MI24-k27ac_peaks_unique	33.5521	22.9123
chr1	127409935	127410367	204	0.20092	6.33828	0.0201129	MI24-k27ac_peaks_unique	86.7469	75.4694
chr1	127413868	127414440	180	0.38165	5.78611	0.0137954	MI24-k27ac_peaks_unique	62.9849	48.3447
chr1	127424995	127425512	373	0.50533	5.1848	0.0176251	MI24-k27ac_peaks_unique	43.3351	30.5296
chr1	127716767	127717131	189	0.65685	5.34544	0.00499768	MI24-k27ac_peaks_unique	51.0509	32.3796
chr1	127780212	127780555	212	0.12394	6.07157	0.0301039	MI24-k27ac_peaks_unique	70.2069	64.4273
chr1	127836779	127837316	158	1.10116	4.88492	0.000731216	MI24-k27ac_peaks_unique	43.2761	20.1728
chr1	127850320	127850799	154	0.87758	5.26325	0.00120367	MI24-k27ac_peaks_unique	52.0577	28.334
chr1	128004884	128005174	160	0.70201	5.28753	0.00479354	MI24-k27ac_peaks_unique	49.8159	30.6226
chr1	128006043	128006498	110	0.73357	5.15757	0.00521904	MI24-k27ac_peaks_unique	46.0253	27.6803
chr1	128013691	128014408	66	0.58739	5.22766	0.0106166	MI24-k27ac_peaks_unique	45.9297	30.5683
chr1	128203897	128204325	174	0.1011	5.27609	0.0427754	MI24-k27ac_peaks_unique	40.1309	37.4149
chr1	128249297	128249696	180	0.08573	5.59522	0.0385887	MI24-k27ac_peaks_unique	49.8004	46.9273
chr1	128373903	128374329	255	0.40859	5.56785	0.014735	MI24-k27ac_peaks_unique	54.6498	41.1709
chr1	128386914	128387653	222	0.76337	5.62203	0.00142856	MI24-k27ac_peaks_unique	64.165	37.8008
chr1	128398377	128399841	596	1.66407	5.97377	2.37259e-11	MI24-k27ac_peaks_unique	111.88	35.3034
chr1	128419058	128419391	124	-0.22936	5.53707	0.0317839	MI24-k27ac_peaks_unique	42.8847	50.2743
chr1	128435883	128436271	312	2.37177	4.12515	6.70306e-07	MI24-k27ac_peaks_unique	39.6991	7.6702
chr1	128448245	128448924	511	1.11459	5.32553	0.000103678	MI24-k27ac_peaks_unique	59.0074	27.251
chr1	128462502	128462820	127	1.50705	5.21757	1.63388e-06	MI24-k27ac_peaks_unique	62.7305	22.0705
chr1	128463235	128464308	546	1.58449	5.21888	1.09776e-06	MI24-k27ac_peaks_unique	64.4954	21.5055
chr1	128548404	128550097	233	1.43384	5.92587	1.11997e-08	MI24-k27ac_peaks_unique	99.9261	36.9871
chr1	128561099	128561550	246	1.88295	4.9674	7.16673e-08	MI24-k27ac_peaks_unique	60.0826	16.2901
chr1	128570014	128570948	215	2.03077	4.93691	1.16729e-08	MI24-k27ac_peaks_unique	61.9183	15.1529
chr1	128587720	128588127	223	0.83023	5.29763	0.00168099	MI24-k27ac_peaks_unique	52.4454	29.4974
chr1	128625426	128626877	915	2.06263	5.256	2.20342e-10	MI24-k27ac_peaks_unique	78.1035	18.6963
chr1	128642066	128642330	118	0.46739	5.29844	0.0154875	MI24-k27ac_peaks_unique	46.2742	33.4688
chr1	128695934	128696245	157	0.64659	4.98379	0.00883201	MI24-k27ac_peaks_unique	39.5906	25.29
chr1	128707608	128708378	247	1.49859	5.32485	1.2066e-06	MI24-k27ac_peaks_unique	67.3752	23.844
chr1	128746795	128747601	184	0.68771	5.48828	0.00299916	MI24-k27ac_peaks_unique	56.9702	35.3693
chr1	128785267	128785640	143	0.18617	5.25042	0.0386022	MI24-k27ac_peaks_unique	40.6027	35.6872
chr1	128786971	128787355	238	0.63959	5.07741	0.00947428	MI24-k27ac_peaks_unique	42.1425	27.0511
chr1	128824383	128825845	973	0.98152	6.28493	2.87564e-06	MI24-k27ac_peaks_unique	109.569	55.4905
chr1	130995011	130996162	407	0.40993	5.80089	0.012071	MI24-k27ac_peaks_unique	64.2603	48.3661
chr1	131021142	131021696	179	1.16938	4.96185	0.000317963	MI24-k27ac_peaks_unique	46.7385	20.7805
chr1	131064399	131065310	298	0.10809	6.25433	0.0296892	MI24-k27ac_peaks_unique	79.252	73.5312
chr1	131107722	131108412	473	0.80859	5.39802	0.00160174	MI24-k27ac_peaks_unique	55.8047	31.8611
chr1	131115533	131116081	419	0.02531	6.8222	0.0262754	MI24-k27ac_peaks_unique	114.155	112.17
chr1	131126086	131126669	255	1.58449	5.21888	1.09776e-06	MI24-k27ac_peaks_unique	64.4954	21.5055
chr1	131285744	131286262	202	0.76588	6.00465	0.000338752	MI24-k27ac_peaks_unique	83.7252	49.2383
chr1	131293437	131295032	489	1.44054	5.99841	5.64152e-09	MI24-k27ac_peaks_unique	105.323	38.8042
chr1	131296130	131296452	206	-0.05506	5.30459	0.0444639	MI24-k27ac_peaks_unique	38.7751	40.2836
chr1	131301004	131301383	139	1.17455	5.15559	0.000130803	MI24-k27ac_peaks_unique	53.5519	23.7247
chr1	131349731	131350139	247	0.28928	5.23074	0.0300797	MI24-k27ac_peaks_unique	41.5098	33.9679
chr1	131359844	131361544	1443	0.87411	6.16399	4.8674e-05	MI24-k27ac_peaks_unique	97.0761	52.9638
chr1	131363691	131364307	432	0.05106	5.84576	0.0363347	MI24-k27ac_peaks_unique	58.5375	56.502
chr1	131365813	131367006	137	0.42406	5.67712	0.013244	MI24-k27ac_peaks_unique	59.2667	44.1729
chr1	131388334	131389059	244	0.57536	5.90514	0.00341528	MI24-k27ac_peaks_unique	73.1517	49.0935
chr1	131393514	131394407	726	0.50106	5.81217	0.00649196	MI24-k27ac_peaks_unique	66.8428	47.2303
chr1	131394756	131395141	253	0.75175	5.68296	0.00127011	MI24-k27ac_peaks_unique	66.6639	39.5906
chr1	131396716	131397605	309	0.30327	5.74517	0.0197581	MI24-k27ac_peaks_unique	59.582	48.2861
chr1	131434214	131434642	215	0.40606	5.52407	0.016744	MI24-k27ac_peaks_unique	52.9699	39.9754
chr1	131441843	131442554	394	0.48379	5.58606	0.0109705	MI24-k27ac_peaks_unique	56.8053	40.6213
chr1	131450594	131451039	318	-0.00938	5.52705	0.0414797	MI24-k27ac_peaks_unique	45.9617	46.2615
chr1	131462390	131462881	65	0.33319	5.7608	0.0176527	MI24-k27ac_peaks_unique	60.8588	48.3085
chr1	131465328	131465704	228	0.13951	6.03841	0.0302695	MI24-k27ac_peaks_unique	68.9828	62.6245
chr1	131517110	131517576	256	0.15656	5.63222	0.035293	MI24-k27ac_peaks_unique	52.3639	46.9789
chr1	131560804	131561214	159	0.0651	5.36735	0.0428759	MI24-k27ac_peaks_unique	42.2213	40.3585
chr1	131699068	131699886	114	0.75554	5.66293	0.00120046	MI24-k27ac_peaks_unique	65.8312	38.9935
chr1	131700130	131700474	137	0.79596	5.83172	0.00047026	MI24-k27ac_peaks_unique	75.0458	43.2234
chr1	131700686	131701007	91	0.77565	5.80089	0.000756176	MI24-k27ac_peaks_unique	72.9439	42.6084
chr1	131703789	131704499	164	1.06219	6.0491	4.42984e-06	MI24-k27ac_peaks_unique	95.6833	45.8232
chr1	131714528	131714826	207	0.21111	5.1126	0.040022	MI24-k27ac_peaks_unique	37.2238	32.1566
chr1	131759832	131760870	788	1.17467	5.83688	2.79444e-06	MI24-k27ac_peaks_unique	85.8779	38.0426
chr1	131761037	131762103	260	1.45688	5.78954	2.04902e-08	MI24-k27ac_peaks_unique	91.6447	33.3843
chr1	131873302	131873815	138	0.63771	5.53338	0.00403006	MI24-k27ac_peaks_unique	57.7695	37.1303
chr1	131917218	131917484	74	0.25121	5.58684	0.0291886	MI24-k27ac_peaks_unique	52.4345	44.055
chr1	132046605	132046869	190	-0.15355	5.76934	0.0322677	MI24-k27ac_peaks_unique	51.7169	57.5249
chr1	132067611	132068043	229	0.34091	5.09892	0.0267893	MI24-k27ac_peaks_unique	38.5691	30.452
chr1	132287486	132288017	305	0.86212	4.95607	0.00307736	MI24-k27ac_peaks_unique	41.8492	23.0231
chr1	132320486	132321111	495	0.67217	5.88306	0.00177952	MI24-k27ac_peaks_unique	74.4988	46.7526
chr1	132420174	132421532	319	1.15591	5.979	1.37469e-06	MI24-k27ac_peaks_unique	94.1543	42.2548
chr1	132426840	132427104	189	0.40993	5.80089	0.012071	MI24-k27ac_peaks_unique	64.2603	48.3661
chr1	132427299	132427808	216	0.25643	5.68439	0.0265526	MI24-k27ac_peaks_unique	56.2042	47.0517
chr1	133007071	133007574	257	0.16739	5.72709	0.0326691	MI24-k27ac_peaks_unique	56.1333	49.984
chr1	133009120	133009763	144	0.77581	5.55842	0.00127048	MI24-k27ac_peaks_unique	61.6626	36.0147
chr1	133012190	133012873	217	0.86633	5.45485	0.000748208	MI24-k27ac_peaks_unique	59.2201	32.4846
chr1	133027200	133027551	180	0.40383	6.10503	0.00926766	MI24-k27ac_peaks_unique	79.1735	59.8432
chr1	133036814	133037213	212	0.49936	4.90689	0.019075	MI24-k27ac_peaks_unique	35.6683	25.2325
chr1	133086448	133086844	214	-0.26693	6.62914	0.0114393	MI24-k27ac_peaks_unique	90.2387	108.579
chr1	133100841	133101485	598	0.40012	5.43229	0.0188382	MI24-k27ac_peaks_unique	49.6028	37.5888
chr1	133103347	133104126	185	0.28547	5.75371	0.0219759	MI24-k27ac_peaks_unique	59.5671	48.8733
chr1	133117785	133118877	746	0.78404	5.88461	0.000421602	MI24-k27ac_peaks_unique	77.5272	45.023
chr1	133119533	133121325	447	1.53099	6.08999	1.47717e-10	MI24-k27ac_peaks_unique	115.799	40.0712
chr1	133123035	133123861	543	1.41486	5.41822	1.2955e-06	MI24-k27ac_peaks_unique	69.8239	26.1872
chr1	133126421	133126930	256	0.74111	4.9993	0.00710869	MI24-k27ac_peaks_unique	41.3511	24.7395
chr1	133178913	133179237	130	1.19017	4.7539	0.000561635	MI24-k27ac_peaks_unique	40.7573	17.8619
chr1	133182289	133182827	213	0.92796	6.01667	4.91923e-05	MI24-k27ac_peaks_unique	89.3038	46.9382
chr1	133230886	133231614	504	-0.03766	5.98716	0.035193	MI24-k27ac_peaks_unique	62.6104	64.2663
chr1	133266965	133267328	144	0.29779	5.77777	0.0198143	MI24-k27ac_peaks_unique	60.8281	49.4835
chr1	133267601	133268532	726	0.20754	6.03149	0.0255915	MI24-k27ac_peaks_unique	70.2906	60.8725
chr1	133270007	133271205	784	0.68259	5.81217	0.00155739	MI24-k27ac_peaks_unique	71.1832	44.3504
chr1	133276473	133277938	985	1.05395	6.15513	1.90659e-06	MI24-k27ac_peaks_unique	102.687	49.4588
chr1	133294293	133295775	716	0.98488	5.82642	4.30915e-05	MI24-k27ac_peaks_unique	79.83	40.3355
chr1	133296056	133296646	440	0.62315	5.57145	0.00418465	MI24-k27ac_peaks_unique	59.0156	38.316
chr1	133773105	133773448	168	0.21629	5.78688	0.0263064	MI24-k27ac_peaks_unique	59.5085	51.2235
chr1	133787618	133787882	66	0.25868	5.35841	0.0326026	MI24-k27ac_peaks_unique	44.8722	37.5065
chr1	133914940	133915261	25	-0.41648	6.2431	0.00670038	MI24-k27ac_peaks_unique	65.5653	87.5078
chr1	134182036	134182876	411	1.51653	5.33422	8.16229e-07	MI24-k27ac_peaks_unique	68.2371	23.8506
chr1	134183047	134183403	115	1.55556	5.64724	1.64369e-08	MI24-k27ac_peaks_unique	85.9258	29.2317
chr1	134183592	134184139	386	1.35822	5.35551	5.72114e-06	MI24-k27ac_peaks_unique	65.5544	25.5704
chr1	134275801	134276306	260	1.23047	5.1848	6.71002e-05	MI24-k27ac_peaks_unique	55.7166	23.7452
chr1	134277121	134277654	301	1.569	5.08684	2.19326e-06	MI24-k27ac_peaks_unique	58.5396	19.7303
chr1	134332430	134333101	202	0.78119	5.58496	0.00134896	MI24-k27ac_peaks_unique	62.9247	36.615
chr1	134346284	134346662	248	0.06713	5.52933	0.0405972	MI24-k27ac_peaks_unique	47.2714	45.1222
chr1	134518324	134518937	154	-0.14729	5.57994	0.0358371	MI24-k27ac_peaks_unique	45.4527	50.3383
chr1	134562480	134562846	163	0.4287	5.5359	0.0145735	MI24-k27ac_peaks_unique	53.8267	39.9895
chr1	134808019	134808390	178	0.40042	5.10183	0.0267893	MI24-k27ac_peaks_unique	39.4524	29.8906
chr1	134878633	134879641	603	0.31738	5.78801	0.017737	MI24-k27ac_peaks_unique	61.6787	49.4987
chr1	134901152	134903131	1741	1.07821	5.91763	9.11554e-06	MI24-k27ac_peaks_unique	87.8357	41.6004
chr1	134940720	134941636	164	-0.01516	6.26006	0.0320955	MI24-k27ac_peaks_unique	76.2402	77.0456
chr1	135018878	135019348	226	-0.0456	6.00993	0.0346516	MI24-k27ac_peaks_unique	63.4316	65.4685
chr1	135019731	135020629	638	0.58821	5.74317	0.0042278	MI24-k27ac_peaks_unique	65.6751	43.685
chr1	135021350	135022086	221	1.35268	5.38574	3.97064e-06	MI24-k27ac_peaks_unique	66.8141	26.162
chr1	135130066	135130360	129	1.03017	5.93383	1.86551e-05	MI24-k27ac_peaks_unique	87.3608	42.7764
chr1	135149728	135150116	126	0.37194	6.05882	0.0118114	MI24-k27ac_peaks_unique	75.8349	58.6009
chr1	135266137	135266742	224	0.75554	5.66293	0.00120046	MI24-k27ac_peaks_unique	65.8312	38.9935
chr1	135267769	135268144	168	0.79988	5.54687	0.000933413	MI24-k27ac_peaks_unique	61.6834	35.4308
chr1	135268322	135268760	197	0.696	5.58684	0.00277319	MI24-k27ac_peaks_unique	61.1737	37.7614
chr1	135380755	135381242	382	0.57717	5.43054	0.00678386	MI24-k27ac_peaks_unique	52.6779	35.3088
chr1	135405147	135405580	239	0.89668	5.47071	0.000622782	MI24-k27ac_peaks_unique	60.5078	32.5001
chr1	135405816	135407127	1023	1.37739	5.66797	4.89547e-07	MI24-k27ac_peaks_unique	81.9496	31.5436
chr1	135470991	135471401	183	0.2727	5.7292	0.0242103	MI24-k27ac_peaks_unique	58.3051	48.2631
chr1	135476893	135477161	253	0.24016	5.52117	0.0293915	MI24-k27ac_peaks_unique	49.9098	42.2562
chr1	135480609	135481015	349	0.16132	5.99292	0.0291734	MI24-k27ac_peaks_unique	67.3488	60.2237
chr1	135502148	135502732	210	-0.09949	5.57026	0.0389534	MI24-k27ac_peaks_unique	45.9029	49.1802
chr1	135609400	135610891	547	1.51164	5.68227	2.1368e-08	MI24-k27ac_peaks_unique	86.7078	30.4095
chr1	135615837	135616145	193	0.50609	5.46463	0.0101987	MI24-k27ac_peaks_unique	52.6249	37.0547
chr1	135679697	135680312	167	0.27303	5.79949	0.0241501	MI24-k27ac_peaks_unique	61.2231	50.667
chr1	135763567	135764958	596	0.71474	5.88657	0.000895065	MI24-k27ac_peaks_unique	75.7902	46.1801
chr1	135768613	135768935	112	0.2363	5.79734	0.0263064	MI24-k27ac_peaks_unique	60.3587	51.2397
chr1	135782985	135785056	268	1.0168	5.94708	1.38853e-05	MI24-k27ac_peaks_unique	87.7593	43.3716
chr1	135787211	135787882	436	0.89755	5.69212	0.000250058	MI24-k27ac_peaks_unique	70.5657	37.8795
chr1	135788243	135788794	206	0.58183	5.69964	0.00396266	MI24-k27ac_peaks_unique	63.5824	42.4804
chr1	135793780	135794672	670	0.73557	5.71757	0.00134072	MI24-k27ac_peaks_unique	67.9007	40.7799
chr1	135854400	135855094	449	0.83596	5.32933	0.00139912	MI24-k27ac_peaks_unique	53.7171	30.0929
chr1	136119281	136119736	152	1.45833	4.7967	5.49135e-05	MI24-k27ac_peaks_unique	46.0735	16.7668
chr1	136129177	136129475	67	1.05742	5.58088	6.38033e-05	MI24-k27ac_peaks_unique	69.051	33.1783
chr1	136130057	136130541	261	0.97885	6.00557	2.56893e-05	MI24-k27ac_peaks_unique	90.1962	45.7641
chr1	136173748	136174491	277	0.50586	5.23989	0.0152613	MI24-k27ac_peaks_unique	45.0302	31.7121
chr1	136227798	136228166	106	1.73365	5.3741	1.51037e-08	MI24-k27ac_peaks_unique	75.632	22.7418
chr1	136228422	136229635	360	1.8054	5.71744	4.85096e-11	MI24-k27ac_peaks_unique	98.3696	28.1437
chr1	136306926	136307393	106	-0.09949	5.57026	0.0389534	MI24-k27ac_peaks_unique	45.9029	49.1802
chr1	136608580	136609417	578	1.53704	5.1126	2.19326e-06	MI24-k27ac_peaks_unique	58.9378	20.3095
chr1	136613161	136613469	112	1.05209	5.01809	0.000758776	MI24-k27ac_peaks_unique	46.6607	22.503
chr1	136618701	136619248	316	1.08685	4.87744	0.000731216	MI24-k27ac_peaks_unique	42.8394	20.1683
chr1	136656277	136656651	192	1.23345	5.15003	8.04941e-05	MI24-k27ac_peaks_unique	54.446	23.1559
chr1	136662652	136663192	407	0.76545	5.04588	0.00448328	MI24-k27ac_peaks_unique	43.0698	25.3367
chr1	136673205	136673507	64	1.31078	5.51937	3.43345e-06	MI24-k27ac_peaks_unique	72.2417	29.1208
chr1	136673688	136674173	190	1.18879	5.56946	9.69673e-06	MI24-k27ac_peaks_unique	71.6977	31.4517
chr1	136674769	136677081	678	1.09374	6.04638	2.10075e-06	MI24-k27ac_peaks_unique	96.553	45.2395
chr1	136830675	136831457	297	0.46197	5.55328	0.0125862	MI24-k27ac_peaks_unique	55.1109	40.0102
chr1	137453813	137454353	221	0.61105	5.58746	0.00525763	MI24-k27ac_peaks_unique	59.4245	38.9064
chr1	137560579	137561632	170	0.57233	5.69468	0.00478509	MI24-k27ac_peaks_unique	63.1559	42.4742
chr1	137588074	137588992	180	0.73855	5.58606	0.00169969	MI24-k27ac_peaks_unique	62.0489	37.1885
chr1	137644536	137644830	114	-0.30069	5.59922	0.0242371	MI24-k27ac_peaks_unique	43.6792	53.8011
chr1	137649646	137650127	419	-0.042	5.7503	0.0376031	MI24-k27ac_peaks_unique	53.0507	54.6178
chr1	137750731	137752512	1517	1.12464	5.64176	2.08984e-05	MI24-k27ac_peaks_unique	73.7249	33.8115
chr1	137852068	137852833	220	1.23066	5.03405	0.0001159	MI24-k27ac_peaks_unique	50.1918	21.3879
chr1	137929566	137929830	147	0.84838	5.15474	0.00242907	MI24-k27ac_peaks_unique	47.7997	26.5483
chr1	138038904	138039240	163	1.12951	5.51084	4.95939e-05	MI24-k27ac_peaks_unique	67.4429	30.8262
chr1	138039406	138039771	218	0.99789	5.44209	0.000300919	MI24-k27ac_peaks_unique	61.437	30.7634
chr1	138124225	138125852	536	1.09106	5.94513	4.91966e-06	MI24-k27ac_peaks_unique	89.9256	42.2126
chr1	138126783	138127171	172	0.55137	5.48828	0.00859335	MI24-k27ac_peaks_unique	54.3408	37.0807
chr1	138130320	138132218	449	1.50638	5.56125	9.3532e-08	MI24-k27ac_peaks_unique	79.5858	28.0137
chr1	138133059	138133853	288	1.33526	5.30965	9.74431e-06	MI24-k27ac_peaks_unique	63	24.9682
chr1	138140893	138141162	172	0.61191	5.26812	0.00724949	MI24-k27ac_peaks_unique	47.6391	31.1717
chr1	138145428	138146141	211	0.9353	5.66546	0.000229242	MI24-k27ac_peaks_unique	70.1859	36.7026
chr1	138146537	138146838	152	1.21924	5.31604	3.32703e-05	MI24-k27ac_peaks_unique	60.7857	26.108
chr1	138154209	138154865	429	0.58821	5.74317	0.0042278	MI24-k27ac_peaks_unique	65.6751	43.685
chr1	138156635	138157040	228	0.92737	5.3191	0.000763159	MI24-k27ac_peaks_unique	55.0544	28.9485
chr1	138161235	138161561	77	1.29609	5.28919	1.98857e-05	MI24-k27ac_peaks_unique	61.2754	24.9531
chr1	138179618	138180567	702	1.29045	5.06529	5.74258e-05	MI24-k27ac_peaks_unique	52.3644	21.4078
chr1	138210353	138211484	295	1.44262	5.7292	7.56172e-08	MI24-k27ac_peaks_unique	87.4575	32.1755
chr1	138248282	138248824	405	1.36371	5.1427	1.62453e-05	MI24-k27ac_peaks_unique	56.6716	22.0216
chr1	138261687	138262000	174	0.29932	5.46832	0.0268685	MI24-k27ac_peaks_unique	49.1112	39.9095
chr1	138271345	138271641	195	0.78782	4.80274	0.00579857	MI24-k27ac_peaks_unique	36.6731	21.2417
chr1	138303919	138304192	96	0.56984	5.3262	0.00930564	MI24-k27ac_peaks_unique	48.8782	32.9288
chr1	138493811	138494392	324	-0.09601	5.95668	0.033537	MI24-k27ac_peaks_unique	60.0743	64.2082
chr1	138495063	138495372	205	0.00628	5.72715	0.0386574	MI24-k27ac_peaks_unique	53.0871	52.8565
chr1	138592560	138592900	124	0.9055	4.97873	0.00236169	MI24-k27ac_peaks_unique	43.1557	23.0386
chr1	138603037	138603350	153	0.52204	5.72831	0.0060508	MI24-k27ac_peaks_unique	63.5284	44.2403
chr1	138603785	138604250	257	0.75938	6.2612	0.000155779	MI24-k27ac_peaks_unique	99.7946	58.9537
chr1	138611066	138611864	582	0.96354	5.83665	6.35862e-05	MI24-k27ac_peaks_unique	79.8057	40.9241
chr1	138955792	138956151	296	0.71876	4.76666	0.00934507	MI24-k27ac_peaks_unique	34.9214	21.2189
chr1	139002345	139002983	308	0.49396	5.65374	0.00810929	MI24-k27ac_peaks_unique	59.7439	42.4226
chr1	139172984	139173305	199	0.64901	4.95119	0.0108702	MI24-k27ac_peaks_unique	38.7385	24.7042
chr1	140176108	140176558	133	0.54421	5.85298	0.00474004	MI24-k27ac_peaks_unique	69.7966	47.8642
chr1	140258316	140258718	231	0.24493	5.41822	0.0296783	MI24-k27ac_peaks_unique	46.5492	39.2809
chr1	140321586	140321904	248	0.60596	5.5168	0.00596792	MI24-k27ac_peaks_unique	56.4844	37.1122
chr1	140322581	140322934	112	0.28039	5.78611	0.0219939	MI24-k27ac_peaks_unique	60.8129	50.0714
chr1	143536387	143537127	569	1.59153	5.05492	1.68e-06	MI24-k27ac_peaks_unique	57.7074	19.1484
chr1	143632934	143633453	391	-0.18451	5.61102	0.0335105	MI24-k27ac_peaks_unique	45.8473	52.1023
chr1	143644008	143644325	101	0.81955	5.45663	0.0013377	MI24-k27ac_peaks_unique	58.3397	33.0563
chr1	143680719	143681142	31	0.44641	5.41009	0.0138383	MI24-k27ac_peaks_unique	49.6353	36.4257
chr1	143681423	143681768	179	0.46441	5.73685	0.00860558	MI24-k27ac_peaks_unique	62.6418	45.4008
chr1	143992382	143993100	135	0.82459	5.32339	0.00179887	MI24-k27ac_peaks_unique	53.286	30.0876
chr1	143999965	144000568	410	0.50784	5.8875	0.00588547	MI24-k27ac_peaks_unique	70.5914	49.6451
chr1	144248817	144249092	82	1.1602	4.48217	0.00194202	MI24-k27ac_peaks_unique	33.4114	14.95
chr1	144268254	144268626	184	0.15593	5.53707	0.036118	MI24-k27ac_peaks_unique	49.011	43.99
chr1	144329871	144330368	339	1.12419	5.36162	8.61684e-05	MI24-k27ac_peaks_unique	60.7038	27.8484
chr1	144330659	144330974	147	0.92008	5.34456	0.000830162	MI24-k27ac_peaks_unique	55.8932	29.5384
chr1	144773410	144773713	75	1.36985	5.29307	5.53654e-06	MI24-k27ac_peaks_unique	63.0312	24.3888
chr1	148903349	148903831	300	0.47156	5.46961	0.0142245	MI24-k27ac_peaks_unique	52.1787	37.6305
chr1	149856585	149857709	165	0.85101	5.75649	0.000294546	MI24-k27ac_peaks_unique	72.6049	40.2519
chr1	149871546	149871824	19	-0.0479	5.15189	0.0468528	MI24-k27ac_peaks_unique	34.9674	36.1479
chr1	149876313	149876697	189	1.8108	4.70602	2.02677e-06	MI24-k27ac_peaks_unique	48.8884	13.9348
chr1	149891232	149891722	229	1.08155	5.17712	0.000282534	MI24-k27ac_peaks_unique	52.633	24.8702
chr1	149893474	149893916	227	0.99492	5.09722	0.000841767	MI24-k27ac_peaks_unique	48.3244	24.2474
chr1	149923522	149923825	157	1.50518	4.66237	5.16126e-05	MI24-k27ac_peaks_unique	42.6644	15.0301
chr1	149939095	149941667	1022	2.28406	6.05703	1.9956e-20	MI24-k27ac_peaks_unique	146.938	30.1691
chr1	149946175	149948057	566	1.45621	6.15637	4.58786e-10	MI24-k27ac_peaks_unique	118.15	43.0597
chr1	149948293	149948652	158	1.48827	5.24593	2.0762e-06	MI24-k27ac_peaks_unique	63.5608	22.6556
chr1	149953550	149954609	449	1.40266	5.88585	2.78383e-08	MI24-k27ac_peaks_unique	96.1477	36.366
chr1	149954888	149956510	956	1.58742	5.60358	1.88167e-08	MI24-k27ac_peaks_unique	84.29	28.0489
chr1	149956997	149958226	528	1.15205	5.84772	4.47827e-06	MI24-k27ac_peaks_unique	85.8499	38.6312
chr1	150404284	150404618	241	0.28279	5.80459	0.0220078	MI24-k27ac_peaks_unique	61.6481	50.6747
chr1	150406981	150407741	428	1.39556	5.27103	5.53654e-06	MI24-k27ac_peaks_unique	62.6312	23.8059
chr1	150887294	150887558	131	0.18597	5.47236	0.0366985	MI24-k27ac_peaks_unique	47.3517	41.6249
chr1	150915054	150915401	186	0.14682	4.85109	0.0486812	MI24-k27ac_peaks_unique	30.3684	27.43
chr1	150944736	150945167	214	1.09099	5.03841	0.000561178	MI24-k27ac_peaks_unique	47.9648	22.5166
chr1	150979630	150980249	448	0.49453	5.45859	0.0120118	MI24-k27ac_peaks_unique	52.1955	37.048
chr1	151118278	151119095	613	0.43907	5.51963	0.0144034	MI24-k27ac_peaks_unique	53.4147	39.3992
chr1	151244832	151245416	432	0.98846	5.16237	0.000696004	MI24-k27ac_peaks_unique	50.4436	25.4244
chr1	151288853	151289207	191	0.04107	6.01464	0.0343932	MI24-k27ac_peaks_unique	65.5796	63.739
chr1	151351964	151352696	197	0.33539	5.88259	0.0180225	MI24-k27ac_peaks_unique	66.27	52.5236
chr1	151364540	151365293	157	0.44819	5.97427	0.00857974	MI24-k27ac_peaks_unique	73.4334	53.8239
chr1	151365571	151366190	108	0.63983	5.78983	0.00236163	MI24-k27ac_peaks_unique	69.0584	44.3209
chr1	151367135	151367442	82	0.14763	5.92665	0.0311359	MI24-k27ac_peaks_unique	64.0206	57.7935
chr1	151367825	151368194	174	0.12549	5.78942	0.0337898	MI24-k27ac_peaks_unique	57.7666	52.9543
chr1	151369278	151369986	239	0.57362	5.81285	0.00373924	MI24-k27ac_peaks_unique	68.5773	46.0791
chr1	151370507	151370982	112	0.42195	5.89431	0.00948009	MI24-k27ac_peaks_unique	68.8452	51.3871
chr1	151457007	151457271	215	1.07919	5.06946	0.000412294	MI24-k27ac_peaks_unique	48.8083	23.1007
chr1	151496210	151496946	480	0.22018	5.70177	0.0287653	MI24-k27ac_peaks_unique	56.1751	48.224
chr1	151583822	151584314	23	0.60596	5.5168	0.00596792	MI24-k27ac_peaks_unique	56.4844	37.1122
chr1	151584543	151585285	521	0.41387	5.6718	0.013244	MI24-k27ac_peaks_unique	58.8404	44.166
chr1	151593138	151593489	254	0.4138	5.90689	0.0110297	MI24-k27ac_peaks_unique	69.2523	51.9838
chr1	151599924	151600228	47	0.44743	5.87336	0.00934466	MI24-k27ac_peaks_unique	68.4546	50.201
chr1	151622151	151622506	255	0.91542	5.63134	0.000275203	MI24-k27ac_peaks_unique	68.0748	36.0926
chr1	151622853	151623411	312	0.72336	5.73227	0.00134072	MI24-k27ac_peaks_unique	68.3064	41.3722
chr1	151638181	151639134	644	0.46197	5.55328	0.0125862	MI24-k27ac_peaks_unique	55.1109	40.0102
chr1	151818797	151819897	372	1.14994	5.46463	4.33438e-05	MI24-k27ac_peaks_unique	65.781	29.6438
chr1	151886949	151887527	418	0.38165	5.78611	0.0137954	MI24-k27ac_peaks_unique	62.9849	48.3447
chr1	151891355	151891697	155	0.38676	5.87593	0.0124595	MI24-k27ac_peaks_unique	67.1497	51.3592
chr1	151939740	151940447	463	0.64813	5.53883	0.00403006	MI24-k27ac_peaks_unique	58.1979	37.1365
chr1	151997444	151998240	619	0.6173	5.63442	0.00369228	MI24-k27ac_peaks_unique	61.5237	40.1067
chr1	151998922	152000017	559	0.71374	5.78877	0.00119174	MI24-k27ac_peaks_unique	70.7982	43.1683
chr1	152051500	152051790	165	0.07968	5.41684	0.0419193	MI24-k27ac_peaks_unique	43.9162	41.5564
chr1	152063169	152064281	830	1.72038	5.40438	9.80762e-09	MI24-k27ac_peaks_unique	76.8818	23.3312
chr1	152287784	152288448	521	0.66871	5.35163	0.00499768	MI24-k27ac_peaks_unique	51.4816	32.3855
chr1	152702796	152703208	73	0.29096	5.15431	0.0335542	MI24-k27ac_peaks_unique	39.3909	32.1965
chr1	152786591	152787970	488	1.05797	5.8646	1.30945e-05	MI24-k27ac_peaks_unique	84.0738	40.3813
chr1	152821233	152822189	698	0.21653	5.73533	0.0286571	MI24-k27ac_peaks_unique	57.4245	49.4214
chr1	153050303	153050763	326	-0.4527	5.91278	0.0081935	MI24-k27ac_peaks_unique	51.4975	70.4794
chr1	153199308	153199963	183	1.115	5.29401	0.000142255	MI24-k27ac_peaks_unique	57.7404	26.6582
chr1	153201312	153201639	144	0.6663	5.4771	0.00371635	MI24-k27ac_peaks_unique	56.1125	35.3576
chr1	153201939	153202372	220	0.33608	5.59151	0.021764	MI24-k27ac_peaks_unique	54.1748	42.9168
chr1	153220255	153220648	91	-0.10014	5.76679	0.0365959	MI24-k27ac_peaks_unique	52.5901	56.3702
chr1	153222020	153222447	376	-0.30295	6.01551	0.0165043	MI24-k27ac_peaks_unique	58.2439	71.8534
chr1	153256283	153257350	149	0.17802	5.91208	0.0296046	MI24-k27ac_peaks_unique	64.0484	56.6133
chr1	153275578	153276152	395	0.07488	5.9332	0.0346189	MI24-k27ac_peaks_unique	62.7107	59.5389
chr1	153296001	153296321	217	0.4025	5.64616	0.0151728	MI24-k27ac_peaks_unique	57.5766	43.5593
chr1	153371230	153371627	134	0.11162	5.73221	0.035872	MI24-k27ac_peaks_unique	55.2545	51.1407
chr1	153424833	153425550	318	0.69707	5.41842	0.00439695	MI24-k27ac_peaks_unique	54.4536	33.5883
chr1	153559500	153560012	204	1.17057	4.92118	0.000384073	MI24-k27ac_peaks_unique	45.4581	20.1946
chr1	153572112	153573000	211	0.99631	5.26374	0.000476927	MI24-k27ac_peaks_unique	54.2629	27.2009
chr1	153598481	153598745	138	0.02711	5.67104	0.0394045	MI24-k27ac_peaks_unique	51.432	50.4746
chr1	153634669	153636239	928	1.11056	6.1847	8.60584e-07	MI24-k27ac_peaks_unique	106.89	49.5022
chr1	153702810	153703815	291	1.16657	5.50202	2.2609e-05	MI24-k27ac_peaks_unique	67.8984	30.2473
chr1	153707824	153708101	78	0.91452	4.56206	0.00577251	MI24-k27ac_peaks_unique	32.4314	17.2055
chr1	154791591	154792182	413	1.59881	5.30367	2.83906e-07	MI24-k27ac_peaks_unique	68.7399	22.6944
chr1	154792446	154793234	415	1.65093	5.33089	1.24844e-07	MI24-k27ac_peaks_unique	71.3259	22.7127
chr1	154793652	154795234	1340	1.86792	5.8104	1.93662e-12	MI24-k27ac_peaks_unique	107.215	29.3734
chr1	154854052	154854697	187	1.75841	4.95345	6.07419e-07	MI24-k27ac_peaks_unique	56.9907	16.845
chr1	154854910	154855377	207	1.54384	5.31217	4.25858e-07	MI24-k27ac_peaks_unique	67.8412	23.2676
chr1	155077908	155078293	242	0.23965	5.5808	0.0291886	MI24-k27ac_peaks_unique	52.0067	44.0471
chr1	155089100	155089670	363	0.49458	5.48163	0.0122116	MI24-k27ac_peaks_unique	53.0367	37.6438
chr1	155126409	155126996	192	0.20238	5.71031	0.0308199	MI24-k27ac_peaks_unique	56.1611	48.8105
chr1	155136252	155136724	245	0.06049	5.50666	0.0414797	MI24-k27ac_peaks_unique	46.4274	44.521
chr1	155322491	155322831	139	1.0593	5.19937	0.000282534	MI24-k27ac_peaks_unique	53.0404	25.4522
chr1	155348685	155349133	207	1.07238	4.86989	0.000998168	MI24-k27ac_peaks_unique	42.4026	20.1639
chr1	155412733	155413019	201	0.67705	5.48271	0.00299916	MI24-k27ac_peaks_unique	56.5414	35.3634
chr1	155413359	155413881	505	0.74895	5.39354	0.00257752	MI24-k27ac_peaks_unique	54.4936	32.4257
chr1	155521545	155521970	204	0.6131	5.4248	0.00678386	MI24-k27ac_peaks_unique	53.1261	34.7334
chr1	155522300	155523897	1271	0.79572	5.87126	0.000394461	MI24-k27ac_peaks_unique	77.1246	44.4281
chr1	155807308	155807572	158	-0.19523	5.9842	0.0257412	MI24-k27ac_peaks_unique	59.1614	67.7343
chr1	155814163	155814651	311	0.20304	6.13981	0.023552	MI24-k27ac_peaks_unique	75.6532	65.7213
chr1	155971208	155971688	157	0.47394	5.77951	0.00891397	MI24-k27ac_peaks_unique	64.7353	46.6091
chr1	156002026	156002661	459	0.68046	5.35777	0.00403659	MI24-k27ac_peaks_unique	51.9121	32.3914
chr1	156008787	156009312	378	0.54698	5.59769	0.00650632	MI24-k27ac_peaks_unique	58.5331	40.063
chr1	156009956	156012065	500	1.34117	5.80511	2.07582e-07	MI24-k27ac_peaks_unique	88.9976	35.1274
chr1	156023639	156024073	377	1.10003	5.88657	5.14808e-06	MI24-k27ac_peaks_unique	86.6174	40.4076
chr1	156030934	156031385	166	0.98208	5.48864	0.000249926	MI24-k27ac_peaks_unique	63.1049	31.9468
chr1	156069628	156071061	1206	1.27557	5.74593	7.20357e-07	MI24-k27ac_peaks_unique	83.5006	34.4909
chr1	156437104	156438787	679	1.16852	5.98559	9.91222e-07	MI24-k27ac_peaks_unique	94.9996	42.2632
chr1	156454075	156454566	176	0.42175	5.39721	0.016091	MI24-k27ac_peaks_unique	48.7755	36.4118
chr1	156454766	156455081	72	0.46275	5.59615	0.0109705	MI24-k27ac_peaks_unique	56.7884	41.2058
chr1	156560272	156560627	139	0.52813	6.2414	0.00252384	MI24-k27ac_peaks_unique	90.8532	63.0024
chr1	156593175	156594177	929	1.24549	5.26276	3.98259e-05	MI24-k27ac_peaks_unique	59.1172	24.9335
chr1	156623431	156623702	125	0.17596	6.3017	0.0231332	MI24-k27ac_peaks_unique	83.8466	74.2192
chr1	156921830	156922141	141	0.51766	4.98199	0.0163053	MI24-k27ac_peaks_unique	37.8132	26.4127
chr1	157062064	157062588	264	0.44134	5.58496	0.0127616	MI24-k27ac_peaks_unique	55.9331	41.1919
chr1	157248136	157248471	185	0.2727	5.7292	0.0242103	MI24-k27ac_peaks_unique	58.3051	48.2631
chr1	157267826	157268431	350	0.29932	5.46832	0.0268685	MI24-k27ac_peaks_unique	49.1112	39.9095
chr1	157276218	157276543	172	-0.11689	5.57859	0.0373953	MI24-k27ac_peaks_unique	45.8912	49.7642
chr1	157299909	157300359	379	0.61562	5.92617	0.00234639	MI24-k27ac_peaks_unique	75.2688	49.1241
chr1	157307424	157307820	259	0.25456	5.26203	0.0330876	MI24-k27ac_peaks_unique	41.9125	35.1329
chr1	157312302	157312661	250	0.31895	5.89047	0.0180225	MI24-k27ac_peaks_unique	66.2544	53.1131
chr1	157320687	157321302	228	0.19869	5.479	0.0344048	MI24-k27ac_peaks_unique	47.7803	41.633
chr1	157364195	157364468	132	0.06034	5.94017	0.0346189	MI24-k27ac_peaks_unique	62.6977	60.1295
chr1	157518082	157518893	602	1.09383	5.31468	0.000142255	MI24-k27ac_peaks_unique	58.1455	27.2421
chr1	159065418	159065985	251	1.0405	5.28682	0.000263471	MI24-k27ac_peaks_unique	55.9889	27.2195
chr1	159235357	159236252	523	0.81911	5.3487	0.00191815	MI24-k27ac_peaks_unique	54.1262	30.6783
chr1	159492663	159493357	367	1.40404	5.50779	9.40036e-07	MI24-k27ac_peaks_unique	74.0183	27.9693
chr1	159595963	159596306	239	1.30236	4.71523	0.000342692	MI24-k27ac_peaks_unique	41.2525	16.7263
chr1	159879578	159880173	361	1.0405	5.28682	0.000263471	MI24-k27ac_peaks_unique	55.9889	27.2195
chr1	159989912	159990176	189	1.04172	5.31854	0.000294672	MI24-k27ac_peaks_unique	57.2578	27.8129
chr1	159990446	159990843	239	1.03242	5.11681	0.000464002	MI24-k27ac_peaks_unique	49.6258	24.2615
chr1	160012708	160013878	847	1.48223	5.42029	6.0226e-07	MI24-k27ac_peaks_unique	71.576	25.6196
chr1	160033748	160034067	204	0.96529	5.27861	0.000698358	MI24-k27ac_peaks_unique	54.2389	27.7798
chr1	160039750	160040578	479	1.39642	5.88259	2.78383e-08	MI24-k27ac_peaks_unique	95.7234	36.3625
chr1	160080423	160081094	502	-0.2906	5.79972	0.0198654	MI24-k27ac_peaks_unique	50.3675	61.6069
chr1	160100550	160100892	104	0.03902	5.24367	0.0456115	MI24-k27ac_peaks_unique	38.4039	37.3791
chr1	160233025	160233333	207	0.62509	5.83974	0.00255277	MI24-k27ac_peaks_unique	71.125	46.116
chr1	160264201	160264465	136	0.82126	5.07503	0.00273412	MI24-k27ac_peaks_unique	44.8072	25.3585
chr1	160280500	160281364	579	1.14473	5.5736	2.18176e-05	MI24-k27ac_peaks_unique	70.8141	32.0274
chr1	160296699	160297678	432	1.19158	5.05279	0.000189655	MI24-k27ac_peaks_unique	50.164	21.9629
chr1	160307150	160307443	208	1.2787	5.05915	5.74258e-05	MI24-k27ac_peaks_unique	51.9301	21.4039
chr1	160520358	160521843	283	1.70177	5.72361	3.87684e-10	MI24-k27ac_peaks_unique	95.306	29.2979
chr1	160550436	160551249	176	2.01095	4.81057	8.18461e-08	MI24-k27ac_peaks_unique	56.3383	13.9781
chr1	160552244	160552765	355	0.56049	5.72869	0.0060508	MI24-k27ac_peaks_unique	64.3976	43.6662
chr1	160920381	160920645	206	-0.19243	5.97272	0.0275654	MI24-k27ac_peaks_unique	58.7495	67.1323
chr1	160930779	160931107	222	-0.25592	6.00316	0.022	MI24-k27ac_peaks_unique	58.6964	70.0892
chr1	161253068	161253443	249	1.66194	5.21914	2.44885e-07	MI24-k27ac_peaks_unique	66.262	20.9397
chr1	161500350	161501279	820	0.82479	5.43316	0.000970204	MI24-k27ac_peaks_unique	57.5026	32.4639
chr1	161520077	161520838	494	0.64455	5.46574	0.00457396	MI24-k27ac_peaks_unique	55.2543	35.3458
chr1	161766228	161766735	330	1.35822	5.35551	5.72114e-06	MI24-k27ac_peaks_unique	65.5544	25.5704
chr1	161767057	161767494	395	1.32417	5.00141	4.77237e-05	MI24-k27ac_peaks_unique	50.6853	20.2426
chr1	161896720	161897402	206	1.03479	5.40448	0.000202793	MI24-k27ac_peaks_unique	60.6264	29.591
chr1	162103828	162104235	372	0.95197	4.92763	0.00217782	MI24-k27ac_peaks_unique	42.3302	21.8816
chr1	162209687	162209955	20	0.17274	5.79763	0.0303535	MI24-k27ac_peaks_unique	59.0555	52.3915
chr1	162222784	162223125	98	0.44789	5.9247	0.00832555	MI24-k27ac_peaks_unique	70.9458	52.0114
chr1	162453391	162454099	170	0.05032	5.68316	0.0386467	MI24-k27ac_peaks_unique	52.2848	50.4926
chr1	162509049	162510274	693	1.9176	5.95015	6.52468e-14	MI24-k27ac_peaks_unique	120.171	31.8087
chr1	162564736	162565126	227	1.36113	4.74593	0.000167931	MI24-k27ac_peaks_unique	43.0069	16.7416
chr1	162734529	162734805	78	0.11512	5.62884	0.038234	MI24-k27ac_peaks_unique	51.4964	47.5469
chr1	162943400	162944407	112	0.47262	5.53715	0.0105989	MI24-k27ac_peaks_unique	54.6997	39.4196
chr1	162958788	162959309	73	-0.3854	5.70734	0.015429	MI24-k27ac_peaks_unique	45.7164	59.7158
chr1	163192602	163192934	118	-0.08112	5.39354	0.0423895	MI24-k27ac_peaks_unique	40.8703	43.2342
chr1	163272450	163273483	678	1.19522	5.48828	2.2609e-05	MI24-k27ac_peaks_unique	67.9259	29.6646
chr1	163327565	163327853	87	0.48979	5.1198	0.0171517	MI24-k27ac_peaks_unique	41.2035	29.3422
chr1	163376353	163377443	453	0.40859	5.56785	0.014735	MI24-k27ac_peaks_unique	54.6498	41.1709
chr1	163399372	163399648	157	0.54747	5.17864	0.0124177	MI24-k27ac_peaks_unique	43.7853	29.9587
chr1	163607951	163608421	231	-0.11114	5.37786	0.0413803	MI24-k27ac_peaks_unique	40.01	43.2141
chr1	164047742	164049049	1141	0.93884	5.51895	0.000363528	MI24-k27ac_peaks_unique	63.4862	33.1177
chr1	164059572	164060092	231	1.5642	5.24743	7.34656e-07	MI24-k27ac_peaks_unique	65.3235	22.0901
chr1	164060450	164060741	131	1.90918	5.42763	3.00562e-10	MI24-k27ac_peaks_unique	83.4141	22.2085
chr1	164070753	164071222	231	1.17652	5.61688	1.31583e-05	MI24-k27ac_peaks_unique	73.7791	32.6412
chr1	164073008	164076099	1014	1.52747	5.95105	8.46349e-10	MI24-k27ac_peaks_unique	105.039	36.4366
chr1	164076667	164077283	191	0.76285	5.77369	0.000899034	MI24-k27ac_peaks_unique	71.2647	41.9985
chr1	164082105	164083793	240	2.04391	4.99859	6.9471e-09	MI24-k27ac_peaks_unique	64.9179	15.743
chr1	164097862	164098822	706	0.79383	5.46896	0.00180984	MI24-k27ac_peaks_unique	58.3182	33.6386
chr1	164138181	164138853	417	0.94166	5.35583	0.000633545	MI24-k27ac_peaks_unique	56.7544	29.5482
chr1	164152376	164153013	465	1.03106	5.31297	0.000294672	MI24-k27ac_peaks_unique	56.8268	27.8082
chr1	164153249	164153513	162	1.041	5.04951	0.000561178	MI24-k27ac_peaks_unique	47.5051	23.087
chr1	164493368	164493781	244	-0.124	5.28966	0.0406888	MI24-k27ac_peaks_unique	37.4699	40.8329
chr1	164786438	164786717	146	1.48225	4.7581	4.39758e-05	MI24-k27ac_peaks_unique	45.2305	16.1894
chr1	164809115	164809391	73	0.1205	5.43816	0.040522	MI24-k27ac_peaks_unique	45.205	41.5827
chr1	164814169	164814608	161	-0.27733	5.54588	0.0267982	MI24-k27ac_peaks_unique	42.4359	51.4302
chr1	164887537	164888766	327	2.31058	5.19077	2.50248e-12	MI24-k27ac_peaks_unique	81.3494	16.3984
chr1	165046635	165047463	419	0.43587	5.7409	0.0117859	MI24-k27ac_peaks_unique	62.1997	45.981
chr1	165104555	165105052	97	1.29252	4.80735	0.000200478	MI24-k27ac_peaks_unique	43.8228	17.8901
chr1	165187091	165187721	454	0.696	5.58684	0.00277319	MI24-k27ac_peaks_unique	61.1737	37.7614
chr1	165187948	165188262	189	0.77515	5.75933	0.000668308	MI24-k27ac_peaks_unique	70.8603	41.4056
chr1	165471690	165472157	259	0.29779	5.77777	0.0198143	MI24-k27ac_peaks_unique	60.8281	49.4835
chr1	165580474	165580813	240	0.56858	4.80274	0.0184223	MI24-k27ac_peaks_unique	33.9898	22.9186
chr1	165584346	165584685	104	-0.167	5.7164	0.0326691	MI24-k27ac_peaks_unique	49.6217	55.7114
chr1	165625333	165625620	126	0.32467	5.86034	0.0179583	MI24-k27ac_peaks_unique	65.0138	51.9123
chr1	165731657	165732208	154	1.2585	5.0084	0.0001159	MI24-k27ac_peaks_unique	49.7854	20.8092
chr1	165733642	165733984	155	0.56607	5.78995	0.00435821	MI24-k27ac_peaks_unique	67.321	45.4723
chr1	165734392	165734985	157	0.63319	5.76666	0.00288411	MI24-k27ac_peaks_unique	67.802	43.7153
chr1	165737247	165738371	602	0.98153	5.75865	9.15482e-05	MI24-k27ac_peaks_unique	76.0784	38.5293
chr1	166114944	166116096	147	1.66395	5.09275	4.79401e-07	MI24-k27ac_peaks_unique	60.7463	19.17
chr1	166338885	166339312	198	1.14282	4.94798	0.000439537	MI24-k27ac_peaks_unique	45.8672	20.772
chr1	166809418	166809789	147	0.01678	6.51884	0.0293705	MI24-k27ac_peaks_unique	92.2342	91.1676
chr1	166895533	166895992	257	1.14994	5.46463	4.33438e-05	MI24-k27ac_peaks_unique	65.781	29.6438
chr1	166896169	166896726	94	1.04477	5.40969	0.000202793	MI24-k27ac_peaks_unique	61.0566	29.5955
chr1	166900403	166901089	289	0.65108	5.60837	0.00355537	MI24-k27ac_peaks_unique	61.1343	38.9305
chr1	166908177	166908468	97	0.91638	4.86989	0.00264032	MI24-k27ac_peaks_unique	40.1709	21.284
chr1	166968127	166968813	485	2.0505	4.94722	7.22611e-09	MI24-k27ac_peaks_unique	62.7903	15.1576
chr1	166970493	166971687	508	1.02457	6.06713	6.73901e-06	MI24-k27ac_peaks_unique	95.6316	47.0084
chr1	166978616	166979001	253	0.98756	5.29025	0.000526943	MI24-k27ac_peaks_unique	55.1019	27.7895
chr1	167004153	167004481	203	0.44801	5.94142	0.00845427	MI24-k27ac_peaks_unique	71.7758	52.6155
chr1	167004839	167005233	238	0.50225	5.75662	0.00732819	MI24-k27ac_peaks_unique	64.3445	45.4275
chr1	167163336	167163781	347	0.28165	5.3474	0.029853	MI24-k27ac_peaks_unique	44.887	36.9263
chr1	167241802	167243147	216	1.43044	5.39324	1.88927e-06	MI24-k27ac_peaks_unique	68.9969	25.5991
chr1	167245281	167247765	1682	1.4953	6.04935	5.56594e-10	MI24-k27ac_peaks_unique	111.199	39.4431
chr1	167254016	167254751	645	1.16179	5.18439	0.000130803	MI24-k27ac_peaks_unique	54.3906	24.3103
chr1	167266064	167266385	14	1.15052	5.1785	0.000130803	MI24-k27ac_peaks_unique	53.9578	24.306
chr1	167312383	167312783	264	-0.32449	5.6649	0.019556	MI24-k27ac_peaks_unique	45.3382	56.7735
chr1	168012457	168012953	124	0.11736	5.55557	0.0377233	MI24-k27ac_peaks_unique	48.9844	45.1574
chr1	168282985	168283519	446	0.09481	5.74027	0.0369068	MI24-k27ac_peaks_unique	55.2413	51.7277
chr1	168379234	168379498	172	0.11814	5.83394	0.0347767	MI24-k27ac_peaks_unique	59.4255	54.7531
chr1	168397002	168397311	117	0.20871	5.35497	0.0353523	MI24-k27ac_peaks_unique	43.9967	38.0709
chr1	168502826	168503147	208	0.92179	5.09368	0.00161619	MI24-k27ac_peaks_unique	46.9995	24.8089
chr1	168597631	168599081	1100	0.93446	6.11034	2.18364e-05	MI24-k27ac_peaks_unique	95.5093	49.9742
chr1	169400086	169400435	174	-0.041	5.37431	0.0433988	MI24-k27ac_peaks_unique	40.8938	42.0726
chr1	169662534	169663301	78	0.04443	6.13493	0.0331826	MI24-k27ac_peaks_unique	71.365	69.2007
chr1	169665728	169666031	144	0.30216	6.12337	0.0167775	MI24-k27ac_peaks_unique	77.4101	62.7825
chr1	169666300	169667149	308	0.37495	5.96809	0.012912	MI24-k27ac_peaks_unique	71.2869	54.9716
chr1	169669735	169670038	156	0.27702	5.9638	0.0201042	MI24-k27ac_peaks_unique	68.7034	56.7005
chr1	169674378	169674670	224	0.47063	6.09538	0.00590063	MI24-k27ac_peaks_unique	80.4876	58.0838
chr1	169675218	169675700	118	0.35413	6.01937	0.013113	MI24-k27ac_peaks_unique	73.3353	57.3732
chr1	169677469	169677920	256	0.06068	5.91109	0.0357467	MI24-k27ac_peaks_unique	61.4538	58.9226
chr1	169682678	169683530	534	0.14193	5.78154	0.0322677	MI24-k27ac_peaks_unique	57.7803	52.3666
chr1	169684089	169684353	171	-0.10853	5.88067	0.0342648	MI24-k27ac_peaks_unique	56.7444	61.1777
chr1	169686835	169687246	181	0.27303	5.79949	0.0241501	MI24-k27ac_peaks_unique	61.2231	50.667
chr1	169694117	169694484	130	-0.04212	5.82754	0.0366397	MI24-k27ac_peaks_unique	55.9661	57.6241
chr1	169694769	169695360	116	0.2683	5.83089	0.0241239	MI24-k27ac_peaks_unique	62.4678	51.8668
chr1	169698596	169698905	196	0.86192	5.42587	0.000970204	MI24-k27ac_peaks_unique	57.9537	31.8873
chr1	169726317	169726836	119	0.0489	5.57598	0.0397822	MI24-k27ac_peaks_unique	48.5174	46.9004
chr1	169734399	169735206	589	0.42941	5.84653	0.0107701	MI24-k27ac_peaks_unique	66.775	49.5848
chr1	169735370	169735724	226	0.42712	6.30928	0.00522882	MI24-k27ac_peaks_unique	91.954	68.3903
chr1	169741112	169741388	194	-0.07408	5.99505	0.0341102	MI24-k27ac_peaks_unique	62.1641	65.4395
chr1	169743638	169744083	220	0.28237	5.87137	0.0199913	MI24-k27ac_peaks_unique	64.5594	53.0833
chr1	169986271	169986622	249	0.71785	5.26764	0.00458641	MI24-k27ac_peaks_unique	49.4043	30.038
chr1	169987719	169988125	217	0.42553	5.46823	0.0164372	MI24-k27ac_peaks_unique	51.3038	38.199
chr1	170003019	170003691	469	1.43208	5.09907	1.3224e-05	MI24-k27ac_peaks_unique	56.3018	20.8652
chr1	170005417	170005830	345	0.04584	5.97546	0.0349159	MI24-k27ac_peaks_unique	63.9282	61.9289
chr1	170052713	170053233	79	-0.06784	5.82911	0.0366397	MI24-k27ac_peaks_unique	55.5298	58.2033
chr1	170145593	170146183	456	0.51722	5.49345	0.0104025	MI24-k27ac_peaks_unique	53.8943	37.6568
chr1	170169310	170169658	136	0.24767	5.56529	0.0267562	MI24-k27ac_peaks_unique	51.5938	43.4551
chr1	170170858	170171152	132	0.1782	5.38337	0.0376184	MI24-k27ac_peaks_unique	44.3995	39.2405
chr1	170172908	170173425	254	0.36416	6.33947	0.00810284	MI24-k27ac_peaks_unique	91.8718	71.3771
chr1	170177583	170178339	129	0.35429	5.56028	0.0217079	MI24-k27ac_peaks_unique	53.3503	41.7335
chr1	170534065	170534649	175	0.28531	5.60465	0.0242371	MI24-k27ac_peaks_unique	53.7169	44.0782
chr1	170545212	170545852	522	1.2092	5.3108	4.6655e-05	MI24-k27ac_peaks_unique	60.3549	26.104
chr1	170645989	170646413	256	-0.23453	5.71189	0.0264943	MI24-k27ac_peaks_unique	48.3226	56.8526
chr1	170683719	170684335	199	1.53723	4.93518	9.82395e-06	MI24-k27ac_peaks_unique	52.1211	17.9581
chr1	170690063	170690892	245	1.77517	5.05947	1.46913e-07	MI24-k27ac_peaks_unique	61.6939	18.0245
chr1	170691283	170692438	36	1.14216	5.62515	1.82002e-05	MI24-k27ac_peaks_unique	73.3248	33.2221
chr1	170702282	170703425	184	0.92515	5.7292	0.000145225	MI24-k27ac_peaks_unique	73.0988	38.4957
chr1	170706105	170706369	139	0.38179	5.3526	0.0212023	MI24-k27ac_peaks_unique	46.64	35.7955
chr1	170732373	170732729	123	0.82352	5.20456	0.00259018	MI24-k27ac_peaks_unique	49.0547	27.7189
chr1	170748429	170748818	255	0.45417	5.29154	0.0154875	MI24-k27ac_peaks_unique	45.8429	33.4621
chr1	170791389	170791881	185	0.37211	5.24868	0.0237839	MI24-k27ac_peaks_unique	43.2532	33.4197
chr1	170807836	170808455	376	0.14979	5.64695	0.0350294	MI24-k27ac_peaks_unique	52.7773	47.5725
chr1	170847460	170847808	212	-0.09445	6.0239	0.0328532	MI24-k27ac_peaks_unique	62.9736	67.2343
chr1	170860661	170860995	161	0.07198	5.34957	0.0428759	MI24-k27ac_peaks_unique	41.8037	39.7692
chr1	170861839	170862245	162	0.2866	5.90599	0.020025	MI24-k27ac_peaks_unique	66.2244	54.2928
chr1	170862737	170863942	215	0.36884	6.14418	0.0107326	MI24-k27ac_peaks_unique	80.3708	62.2396
chr1	170901031	170901477	212	0.84379	5.5453	0.000725988	MI24-k27ac_peaks_unique	62.5611	34.8577
chr1	170903054	170904205	368	1.00523	5.57938	0.000129483	MI24-k27ac_peaks_unique	67.7428	33.7488
chr1	170907088	170908680	879	1.56671	6.04166	1.29495e-10	MI24-k27ac_peaks_unique	113.379	38.2743
chr1	170911435	170913714	1528	2.28208	5.90363	1.65583e-18	MI24-k27ac_peaks_unique	132.025	27.1445
chr1	170918920	170919933	258	2.05134	5.15587	9.54021e-10	MI24-k27ac_peaks_unique	72.582	17.5111
chr1	170933541	170935011	875	0.84033	6.07859	0.000147737	MI24-k27ac_peaks_unique	90.4316	50.5075
chr1	170935453	170937630	687	1.05203	6.24027	1.70396e-06	MI24-k27ac_peaks_unique	108.857	52.5003
chr1	170955230	170956685	1284	1.45029	5.46915	7.56262e-07	MI24-k27ac_peaks_unique	73.2266	26.7971
chr1	170962297	170963211	220	0.83549	5.7047	0.000455235	MI24-k27ac_peaks_unique	69.669	39.042
chr1	170977637	170977929	136	0.96501	5.5064	0.000275486	MI24-k27ac_peaks_unique	63.5097	32.5344
chr1	171004799	171005489	121	0.97028	5.45532	0.000300919	MI24-k27ac_peaks_unique	61.4125	31.3454
chr1	171046725	171047097	143	0.67338	5.18643	0.00674875	MI24-k27ac_peaks_unique	45.9859	28.8348
chr1	171072443	171072909	287	0.71496	6.68643	4.4931e-05	MI24-k27ac_peaks_unique	131.956	80.3903
chr1	171080027	171080500	234	0.38802	6.63288	0.00460006	MI24-k27ac_peaks_unique	113.527	86.7547
chr1	171132103	171132996	397	0.78916	5.49185	0.0014264	MI24-k27ac_peaks_unique	59.1551	34.2319
chr1	171133892	171134388	175	1.20676	5.34194	3.89148e-05	MI24-k27ac_peaks_unique	61.6197	26.6961
chr1	171143534	171143932	167	-0.02051	5.64616	0.0397946	MI24-k27ac_peaks_unique	49.7252	50.4372
chr1	171145034	171145298	145	0.02678	5.46961	0.0419356	MI24-k27ac_peaks_unique	44.7247	43.9022
chr1	171164382	171164760	230	0.0627	5.0084	0.0481681	MI24-k27ac_peaks_unique	32.8939	31.495
chr1	171227206	171227517	122	0.35168	6.21744	0.0110945	MI24-k27ac_peaks_unique	84.0561	65.8723
chr1	171264963	171265730	458	0.84033	6.07859	0.000147737	MI24-k27ac_peaks_unique	90.4316	50.5075
chr1	171276517	171276831	176	0.70226	5.54373	0.00265028	MI24-k27ac_peaks_unique	59.5017	36.5703
chr1	171331267	171331964	186	0.273	6.48846	0.0133709	MI24-k27ac_peaks_unique	98.6988	81.6828
chr1	171365803	171366074	57	0.3723	5.11531	0.0267893	MI24-k27ac_peaks_unique	39.4365	30.4667
chr1	171392585	171392925	208	0.46887	5.34946	0.0159017	MI24-k27ac_peaks_unique	47.9645	34.6558
chr1	171478223	171478530	63	0.3723	5.11531	0.0267893	MI24-k27ac_peaks_unique	39.4365	30.4667
chr1	171607051	171607602	59	0.76028	4.86566	0.00613844	MI24-k27ac_peaks_unique	37.944	22.4015
chr1	171617055	171617858	364	1.4291	5.05622	1.06298e-05	MI24-k27ac_peaks_unique	54.5978	20.2756
chr1	171646587	171647299	448	0.23965	5.5808	0.0291886	MI24-k27ac_peaks_unique	52.0067	44.0471
chr1	171648799	171649121	92	1.043	4.85454	0.000998168	MI24-k27ac_peaks_unique	41.5288	20.1546
chr1	171712830	171713514	445	0.66443	5.74279	0.00277647	MI24-k27ac_peaks_unique	67.4153	42.5349
chr1	171713748	171714197	337	1.05025	5.26019	0.000355528	MI24-k27ac_peaks_unique	55.151	26.6316
chr1	171821543	171821844	142	1.37333	4.94094	5.67791e-05	MI24-k27ac_peaks_unique	49.4399	19.0838
chr1	171822792	171824003	324	1.17967	5.86215	2.34003e-06	MI24-k27ac_peaks_unique	87.5469	38.6478
chr1	171826319	171826770	308	1.61996	4.93054	3.33643e-06	MI24-k27ac_peaks_unique	53.4649	17.3945
chr1	171887701	171888028	256	0.99104	4.90889	0.00149725	MI24-k27ac_peaks_unique	42.3535	21.3087
chr1	171917177	171918331	848	1.21269	5.94542	5.15733e-07	MI24-k27ac_peaks_unique	93.8162	40.4783
chr1	171957671	171958031	136	0.76631	5.29295	0.00291372	MI24-k27ac_peaks_unique	51.1302	30.0605
chr1	172154255	172155120	536	0.32259	6.10587	0.0150998	MI24-k27ac_peaks_unique	77.0202	61.5879
chr1	172169688	172170329	429	0.39445	5.68111	0.0153042	MI24-k27ac_peaks_unique	58.8241	44.7522
chr1	172177959	172178373	100	-0.04858	5.80902	0.0369526	MI24-k27ac_peaks_unique	55.1286	57.0166
chr1	172278340	172278977	375	-0.1229	6.21516	0.0277095	MI24-k27ac_peaks_unique	71.1953	77.5261
chr1	172291156	172293995	2136	1.32063	6.1649	9.50213e-09	MI24-k27ac_peaks_unique	113.395	45.3989
chr1	172347069	172348769	978	0.60733	6.07352	0.00198158	MI24-k27ac_peaks_unique	83.1235	54.5632
chr1	172352243	172353149	587	1.8609	5.19562	9.15154e-09	MI24-k27ac_peaks_unique	69.8443	19.2284
chr1	172380222	172380528	223	-0.0118	5.4881	0.0419356	MI24-k27ac_peaks_unique	44.6999	45.067
chr1	172490142	172490487	225	0.05134	5.15587	0.0468528	MI24-k27ac_peaks_unique	36.291	35.0222
chr1	172509975	172510371	247	-0.32724	6.6774	0.00688426	MI24-k27ac_peaks_unique	91.3783	114.644
chr1	172528536	172528851	94	-0.13313	5.46241	0.0387602	MI24-k27ac_peaks_unique	42.1028	46.1729
chr1	172566394	172567069	239	1.04976	5.65289	5.97319e-05	MI24-k27ac_peaks_unique	72.3926	34.9691
chr1	173408797	173409575	259	1.34822	4.92782	5.67791e-05	MI24-k27ac_peaks_unique	48.5679	19.0763
chr1	173430294	173430691	348	0.92258	4.91228	0.00285839	MI24-k27ac_peaks_unique	41.4577	21.8716
chr1	173633506	173634595	449	0.68421	5.66937	0.00198075	MI24-k27ac_peaks_unique	64.5111	40.1482
chr1	173738546	173738843	65	1.02447	6.04836	8.07114e-06	MI24-k27ac_peaks_unique	94.3922	46.4023
chr1	173808715	173810292	976	0.93668	5.86449	7.01187e-05	MI24-k27ac_peaks_unique	80.6068	42.1117
chr1	173886503	173887734	808	1.35764	5.60183	6.79451e-07	MI24-k27ac_peaks_unique	77.7435	30.3371
chr1	173938050	173938740	689	0.29604	6.27897	0.0140918	MI24-k27ac_peaks_unique	86.0432	70.0809
chr1	174048410	174048783	154	0.48368	5.70827	0.00844473	MI24-k27ac_peaks_unique	61.8246	44.214
chr1	174171241	174172144	825	0.21491	6.64165	0.0160946	MI24-k27ac_peaks_unique	107.568	92.6806
chr1	175631425	175632437	751	1.10313	5.44017	8.15547e-05	MI24-k27ac_peaks_unique	63.6344	29.6222
chr1	175639303	175639834	366	0.74373	5.8244	0.00100537	MI24-k27ac_peaks_unique	73.3266	43.7902
chr1	175644624	175644955	155	0.50634	5.34413	0.0134111	MI24-k27ac_peaks_unique	48.4122	34.0825
chr1	175659348	175660041	589	0.22781	5.63222	0.0289792	MI24-k27ac_peaks_unique	53.673	45.833
chr1	176789653	176790399	185	1.18105	5.42176	2.32251e-05	MI24-k27ac_peaks_unique	64.5473	28.4673
chr1	176796343	176796667	154	0.06706	5.77519	0.0372736	MI24-k27ac_peaks_unique	56.053	53.5072
chr1	176820417	176820749	37	0.94618	6.32863	5.22423e-06	MI24-k27ac_peaks_unique	111.563	57.9019
chr1	176848991	176849506	138	0.3975	5.56206	0.0168839	MI24-k27ac_peaks_unique	54.2221	41.164
chr1	176849745	176850333	473	0.21997	5.53085	0.0317839	MI24-k27ac_peaks_unique	49.8954	42.8394
chr1	176993526	176994388	508	0.5928	5.68487	0.00478509	MI24-k27ac_peaks_unique	63.1745	41.8881
chr1	176996793	176997163	110	0.67636	5.15814	0.00648853	MI24-k27ac_peaks_unique	45.1395	28.2457
chr1	177028648	177028963	159	0.64657	5.17243	0.00827847	MI24-k27ac_peaks_unique	45.1206	28.8229
chr1	177046070	177046516	233	0.23085	5.70734	0.0264943	MI24-k27ac_peaks_unique	56.6014	48.2319
chr1	177179440	177180123	186	0.63551	5.55524	0.00418465	MI24-k27ac_peaks_unique	58.6067	37.7259
chr1	177248412	177249993	360	1.00642	6.09441	7.55533e-06	MI24-k27ac_peaks_unique	96.846	48.208
chr1	177260061	177260810	335	0.32125	6.0022	0.0147269	MI24-k27ac_peaks_unique	71.6465	57.3442
chr1	177260986	177261266	141	0.50488	5.59707	0.00936275	MI24-k27ac_peaks_unique	57.6604	40.6344
chr1	177467207	177467586	175	1.02467	4.80251	0.00181792	MI24-k27ac_peaks_unique	39.8041	19.5646
chr1	177489652	177490677	641	1.18879	5.56946	9.69673e-06	MI24-k27ac_peaks_unique	71.6977	31.4517
chr1	177569933	177570412	112	1.27363	5.20734	4.76764e-05	MI24-k27ac_peaks_unique	57.4468	23.761
chr1	177710939	177712277	763	1.33901	5.8526	1.22459e-07	MI24-k27ac_peaks_unique	91.9071	36.3301
chr1	177713387	177714688	940	1.11772	5.80712	1.01209e-05	MI24-k27ac_peaks_unique	82.4804	38.0088
chr1	178190990	178191618	412	0.17403	5.71313	0.0308199	MI24-k27ac_peaks_unique	55.7208	49.3889
chr1	178235352	178235713	144	0.26235	5.7238	0.0242103	MI24-k27ac_peaks_unique	57.8793	48.2556
chr1	178235971	178236247	109	0.33825	5.6126	0.0218134	MI24-k27ac_peaks_unique	55.0139	43.516
chr1	178324310	178324698	226	-0.14219	6.11159	0.0283524	MI24-k27ac_peaks_unique	65.8219	72.6396
chr1	178488232	178489581	193	1.1283	5.74254	1.058e-05	MI24-k27ac_peaks_unique	79.1595	36.2118
chr1	178490721	178493755	1743	1.96074	6.33616	2.4894e-18	MI24-k27ac_peaks_unique	159.402	40.95
chr1	178528123	178528391	129	0.49979	5.86566	0.00677149	MI24-k27ac_peaks_unique	69.3371	49.0359
chr1	179010391	179011226	363	1.39906	5.08182	1.92349e-05	MI24-k27ac_peaks_unique	54.9996	20.8545
chr1	179045540	179047387	706	1.579	6.24074	5.21311e-12	MI24-k27ac_peaks_unique	130.711	43.7509
chr1	179454867	179455227	141	0.33674	5.17823	0.0268843	MI24-k27ac_peaks_unique	40.6899	32.2195
chr1	179562161	179562467	156	0.14811	6.0429	0.0302695	MI24-k27ac_peaks_unique	69.4044	62.6327
chr1	179565776	179566040	157	0.21746	6.09302	0.0219362	MI24-k27ac_peaks_unique	73.6059	63.3069
chr1	179572421	179572880	104	-0.0132	5.78112	0.0379513	MI24-k27ac_peaks_unique	54.7399	55.243
chr1	179590429	179590693	193	-0.09671	5.79903	0.0350412	MI24-k27ac_peaks_unique	53.8426	57.5756
chr1	179842845	179843230	147	0.23591	5.55915	0.029291	MI24-k27ac_peaks_unique	51.1657	43.4473
chr1	179969695	179970714	765	0.75283	5.86831	0.000674967	MI24-k27ac_peaks_unique	75.8315	45.0013
chr1	179974986	179975426	234	0.604	5.66993	0.00382807	MI24-k27ac_peaks_unique	62.7668	41.296
chr1	180200702	180201308	404	0.54839	5.12114	0.0144973	MI24-k27ac_peaks_unique	42.0879	28.779
chr1	180289637	180290545	250	0.72488	6.05255	0.000633137	MI24-k27ac_peaks_unique	85.3305	51.629
chr1	180727759	180728153	152	0.69371	6.18145	0.000529413	MI24-k27ac_peaks_unique	92.303	57.0674
chr1	180728567	180728966	49	0.50186	5.77537	0.00748137	MI24-k27ac_peaks_unique	65.1774	46.028
chr1	180762438	180764404	722	1.40851	6.32249	1.85141e-10	MI24-k27ac_peaks_unique	130.395	49.1199
chr1	180801692	180802250	338	-0.05432	5.66237	0.0386467	MI24-k27ac_peaks_unique	49.7012	51.6083
chr1	180803421	180804274	240	0.49459	5.5043	0.0104025	MI24-k27ac_peaks_unique	53.8769	38.2398
chr1	180808771	180809477	462	0.13613	6.02262	0.0304375	MI24-k27ac_peaks_unique	68.152	62.0154
chr1	180826098	180827645	475	1.06792	6.07105	3.26529e-06	MI24-k27ac_peaks_unique	97.3433	46.4334
chr1	180858132	180859671	572	1.29126	5.92044	2.17151e-07	MI24-k27ac_peaks_unique	94.7511	38.7147
chr1	180883873	180884915	255	1.15257	5.40689	4.51689e-05	MI24-k27ac_peaks_unique	63.258	28.4549
chr1	180885121	180886296	676	1.17842	5.5912	1.13322e-05	MI24-k27ac_peaks_unique	72.5252	32.0442
chr1	180889928	180890421	366	1.10044	5.60335	3.43793e-05	MI24-k27ac_peaks_unique	71.1884	33.2004
chr1	181171157	181171950	196	0.87005	6.28886	2.60866e-05	MI24-k27ac_peaks_unique	105.704	57.8336
chr1	181249506	181249917	168	0.65665	5.05459	0.00741466	MI24-k27ac_peaks_unique	41.7272	26.4696
chr1	181311532	181312775	634	1.90581	5.17409	9.15154e-09	MI24-k27ac_peaks_unique	69.8891	18.6511
chr1	181327136	181327722	390	1.59675	4.91842	3.33643e-06	MI24-k27ac_peaks_unique	52.5929	17.3883
chr1	181332086	181333545	477	1.83264	5.56946	1.52784e-10	MI24-k27ac_peaks_unique	89.6219	25.1614
chr1	181395090	181395664	428	0.86187	4.88057	0.00372045	MI24-k27ac_peaks_unique	39.712	21.8511
chr1	181552414	181552705	153	1.43208	5.09907	1.3224e-05	MI24-k27ac_peaks_unique	56.3018	20.8652
chr1	181553112	181553438	185	1.36004	5.02014	3.30395e-05	MI24-k27ac_peaks_unique	51.9899	20.2538
chr1	181864884	181866228	840	0.8285	6.03736	0.000127509	MI24-k27ac_peaks_unique	87.5242	49.2861
chr1	181876830	181877183	200	0.83745	4.82866	0.00450152	MI24-k27ac_peaks_unique	37.9857	21.258
chr1	181878684	181878994	237	0.88449	4.93054	0.00285839	MI24-k27ac_peaks_unique	41.4352	22.4446
chr1	181927232	181928534	357	2.08621	5.31331	3.21473e-11	MI24-k27ac_peaks_unique	81.9354	19.2957
chr1	182095272	182095536	64	0.29137	5.32911	0.0299339	MI24-k27ac_peaks_unique	44.4711	36.3385
chr1	182254278	182256091	754	1.74727	6.04174	1.06617e-12	MI24-k27ac_peaks_unique	120.708	35.9546
chr1	182271446	182271734	194	1.15349	5.07105	0.000300975	MI24-k27ac_peaks_unique	50.1367	22.5383
chr1	182287622	182288633	852	0.33385	5.86513	0.0179583	MI24-k27ac_peaks_unique	65.4379	51.9195
chr1	182305057	182305549	251	0.11844	5.51749	0.0380599	MI24-k27ac_peaks_unique	47.7262	43.9646
chr1	182334016	182334593	252	0.81444	5.57859	0.000998233	MI24-k27ac_peaks_unique	63.3736	36.0361
chr1	182340159	182340617	70	0.18511	6.91362	0.0151226	MI24-k27ac_peaks_unique	128.549	113.069
chr1	182368553	182370035	689	1.30085	5.7338	7.20357e-07	MI24-k27ac_peaks_unique	83.5301	33.9038
chr1	182460086	182460397	218	0.20063	6.12515	0.0236014	MI24-k27ac_peaks_unique	74.8259	65.1112
chr1	182923037	182923338	177	0.69969	5.20017	0.00545644	MI24-k27ac_peaks_unique	46.8512	28.8465
chr1	182944000	182946260	1143	1.71475	6.22904	7.46948e-14	MI24-k27ac_peaks_unique	135.901	41.4031
chr1	182950993	182951337	175	1.20828	4.98217	0.000228536	MI24-k27ac_peaks_unique	48.0448	20.7931
chr1	182951563	182951843	191	0.99178	5.06012	0.00112236	MI24-k27ac_peaks_unique	47.0463	23.6576
chr1	183041791	183042267	138	0.17104	6.08253	0.02703	MI24-k27ac_peaks_unique	71.9065	63.8675
chr1	183047901	183048554	410	0.36247	5.77609	0.0156597	MI24-k27ac_peaks_unique	62.1346	48.3303
chr1	183082115	183082474	334	0.38784	5.5778	0.0170155	MI24-k27ac_peaks_unique	54.6337	41.7551
chr1	183082820	183083097	111	0.26615	5.94266	0.0220245	MI24-k27ac_peaks_unique	67.4495	56.0866
chr1	183116316	183116652	200	-0.18251	5.88409	0.0280013	MI24-k27ac_peaks_unique	55.4392	62.9156
chr1	183144998	183145292	111	0.35818	5.60305	0.0193897	MI24-k27ac_peaks_unique	55.0297	42.9314
chr1	183327265	183327566	61	0.31845	5.34325	0.0269405	MI24-k27ac_peaks_unique	45.3325	36.3536
chr1	183349794	183350199	159	0.77284	5.17809	0.00416412	MI24-k27ac_peaks_unique	47.3243	27.6972
chr1	183921322	183922110	299	1.1255	5.29949	0.000142255	MI24-k27ac_peaks_unique	58.1715	26.6625
chr1	184057974	184058330	202	0.68348	5.33267	0.00499768	MI24-k27ac_peaks_unique	51.0702	31.7995
chr1	184070050	184070358	145	0.40925	5.39068	0.018552	MI24-k27ac_peaks_unique	48.3453	36.4048
chr1	184076464	184077271	122	0.49426	5.6126	0.00936275	MI24-k27ac_peaks_unique	58.0704	41.2256
chr1	184083193	184083473	56	0.53363	5.1427	0.0121373	MI24-k27ac_peaks_unique	42.5037	29.3621
chr1	184084231	184085048	645	1.83925	4.83688	4.80164e-07	MI24-k27ac_peaks_unique	54.0606	15.1082
chr1	184296929	184297343	257	-0.11345	5.50945	0.0397146	MI24-k27ac_peaks_unique	43.7959	47.379
chr1	184394707	184395308	354	0.25868	5.35841	0.0326026	MI24-k27ac_peaks_unique	44.8722	37.5065
chr1	184408327	184408745	217	0.78202	4.83886	0.00613844	MI24-k27ac_peaks_unique	37.5273	21.8241
chr1	184455323	184455988	429	0.66901	5.45401	0.00457396	MI24-k27ac_peaks_unique	55.2735	34.7636
chr1	184477676	184478562	246	1.5403	5.45062	1.85795e-07	MI24-k27ac_peaks_unique	74.5828	25.6426
chr1	184480653	184481309	224	1.23604	5.35723	2.77963e-05	MI24-k27ac_peaks_unique	62.9114	26.7082
chr1	184484455	184485332	304	0.98544	5.12692	0.000928005	MI24-k27ac_peaks_unique	49.1677	24.8332
chr1	184499050	184499410	293	0.23746	4.86735	0.0419826	MI24-k27ac_peaks_unique	31.6927	26.883
chr1	184530394	184530670	186	0.55899	5.26764	0.0108742	MI24-k27ac_peaks_unique	46.7578	31.7381
chr1	184530899	184531237	156	0.63284	5.33289	0.00614172	MI24-k27ac_peaks_unique	50.1894	32.3674
chr1	184536720	184537317	132	0.53367	6.25819	0.00259114	MI24-k27ac_peaks_unique	92.0933	63.6176
chr1	184562599	184563416	256	0.20004	5.54041	0.0317839	MI24-k27ac_peaks_unique	49.8814	43.4231
chr1	184613587	184614607	580	0.78399	5.84544	0.000635919	MI24-k27ac_peaks_unique	75.4493	43.8178
chr1	184629249	184630116	356	0.92669	5.66096	0.000229242	MI24-k27ac_peaks_unique	69.7589	36.6976
chr1	184707776	184708073	196	0.60944	4.66937	0.0213154	MI24-k27ac_peaks_unique	31.4304	20.6011
chr1	184753084	184753364	141	0.69583	4.97564	0.00883201	MI24-k27ac_peaks_unique	40.0451	24.722
chr1	184769185	184769453	138	0.03902	5.43634	0.0424067	MI24-k27ac_peaks_unique	43.8909	42.7197
chr1	184877357	184877726	221	0.32092	5.6427	0.0218567	MI24-k27ac_peaks_unique	55.8374	44.7011
chr1	184879712	184880171	195	-0.02766	6.10989	0.0334145	MI24-k27ac_peaks_unique	68.4064	69.7306
chr1	184880333	184880599	186	-0.10248	6.27049	0.0295283	MI24-k27ac_peaks_unique	74.5042	79.989
chr1	185311947	185312299	168	0.10096	5.18179	0.0437871	MI24-k27ac_peaks_unique	37.5898	35.0492
chr1	185334891	185335229	199	0.20004	5.54041	0.0317839	MI24-k27ac_peaks_unique	49.8814	43.4231
chr1	186294472	186294910	85	0.61021	5.06206	0.0115339	MI24-k27ac_peaks_unique	41.2741	27.0387
chr1	186444994	186445437	225	0.71059	5.31967	0.00385363	MI24-k27ac_peaks_unique	51.0899	31.2195
chr1	186460779	186461164	214	0.72313	4.88347	0.00814011	MI24-k27ac_peaks_unique	37.9239	22.9736
chr1	186515356	186516177	171	1.31479	5.15531	4.02601e-05	MI24-k27ac_peaks_unique	56.2081	22.5947
chr1	186568324	186568742	166	0.64849	5.79436	0.00236163	MI24-k27ac_peaks_unique	69.4838	44.327
chr1	186576861	186577327	262	1.94622	4.71523	2.22547e-07	MI24-k27ac_peaks_unique	51.5657	13.3811
chr1	186590890	186591271	148	1.50638	5.56125	9.3532e-08	MI24-k27ac_peaks_unique	79.5858	28.0137
chr1	186603499	186605285	1109	1.65336	5.96818	3.61538e-11	MI24-k27ac_peaks_unique	111.034	35.2976
chr1	186656801	186657067	238	0.11559	5.32866	0.0418302	MI24-k27ac_peaks_unique	41.8297	38.609
chr1	186701457	186701746	190	0.00172	6.08707	0.0341462	MI24-k27ac_peaks_unique	68.022	67.941
chr1	187294798	187295088	158	0.6152	4.9674	0.0108702	MI24-k27ac_peaks_unique	38.7198	25.2778
chr1	187698339	187698823	108	0.72301	4.72869	0.0116813	MI24-k27ac_peaks_unique	34.0645	20.6373
chr1	187930825	187931128	146	1.46161	4.84783	2.53147e-05	MI24-k27ac_peaks_unique	47.7899	17.3519
chr1	187936130	187937184	165	0.74762	5.47016	0.00228197	MI24-k27ac_peaks_unique	57.4395	34.2101
chr1	188017792	188018622	664	1.31366	5.07741	4.00897e-05	MI24-k27ac_peaks_unique	53.2327	21.4154
chr1	188055664	188056572	311	0.74803	5.7027	0.00127011	MI24-k27ac_peaks_unique	67.4953	40.1878
chr1	188077673	188078546	539	2.67423	5.03136	2.54728e-14	MI24-k27ac_peaks_unique	82.6232	12.9443
chr1	188093326	188094532	580	1.48161	5.90297	6.0495e-09	MI24-k27ac_peaks_unique	99.9944	35.8069
chr1	189577907	189578272	194	0.5308	5.38181	0.0115855	MI24-k27ac_peaks_unique	50.1164	34.6891
chr1	189715976	189716534	42	0.33302	5.1496	0.0301988	MI24-k27ac_peaks_unique	39.839	31.6271
chr1	189745152	189745420	116	-0.3176	5.20932	0.030143	MI24-k27ac_peaks_unique	33.1404	41.3014
chr1	189770321	189770794	273	0.0104	5.85497	0.0369611	MI24-k27ac_peaks_unique	58.0881	57.6708
chr1	189861087	189861558	252	-0.03775	5.81468	0.0372825	MI24-k27ac_peaks_unique	55.5535	57.0263
chr1	189882724	189883066	163	0.37107	5.37073	0.0212023	MI24-k27ac_peaks_unique	47.0546	36.3831
chr1	189888965	189889253	173	0.62048	5.47728	0.00578098	MI24-k27ac_peaks_unique	55.2353	35.9281
chr1	189907961	189908673	500	0.57969	5.38244	0.00795085	MI24-k27ac_peaks_unique	50.995	34.1212
chr1	190899169	190899570	180	0.98153	5.75865	9.15482e-05	MI24-k27ac_peaks_unique	76.0784	38.5293
chr1	190899764	190900238	359	0.53755	6.20387	0.00238872	MI24-k27ac_peaks_unique	88.8097	61.1845
chr1	191131906	191134093	1452	1.98155	5.68111	1.46132e-12	MI24-k27ac_peaks_unique	101.962	25.8185
chr1	191181048	191181328	198	-0.11732	6.7397	0.0234716	MI24-k27ac_peaks_unique	102.611	111.304
chr1	191199007	191199511	244	0.59161	5.91362	0.00283837	MI24-k27ac_peaks_unique	73.9985	49.1056
chr1	191221933	191222680	410	1.14322	4.90689	0.000384073	MI24-k27ac_peaks_unique	44.5854	20.186
chr1	191241510	191242250	511	1.89733	4.68969	5.67495e-07	MI24-k27ac_peaks_unique	49.8097	13.3709
chr1	191248570	191249263	240	0.97805	5.98595	2.31708e-05	MI24-k27ac_peaks_unique	88.9532	45.1585
chr1	191249510	191250903	484	1.17346	6.06858	5.84105e-07	MI24-k27ac_peaks_unique	100.797	44.6891
chr1	191275737	191276312	327	0.86794	5.40186	0.000899225	MI24-k27ac_peaks_unique	57.1163	31.2956
chr1	191291536	191291879	201	0.18782	6.41109	0.0214247	MI24-k27ac_peaks_unique	90.8239	79.7371
chr1	191314504	191315011	140	0.36516	5.81297	0.0158672	MI24-k27ac_peaks_unique	63.8029	49.5355
chr1	191327681	191328560	59	0.67992	5.83022	0.00163093	MI24-k27ac_peaks_unique	72.0127	44.9503
chr1	191365563	191366097	66	0.26162	5.90889	0.0220275	MI24-k27ac_peaks_unique	65.7856	54.8751
chr1	191367875	191368175	240	0.14396	5.90959	0.0313173	MI24-k27ac_peaks_unique	63.1876	57.1868
chr1	191368331	191368659	132	0.3167	5.95345	0.0181895	MI24-k27ac_peaks_unique	69.1568	55.5263
chr1	191368954	191369397	132	0.39303	5.49558	0.0165953	MI24-k27ac_peaks_unique	51.7001	39.3711
chr1	191379447	191379711	195	0.48267	6.18949	0.00469839	MI24-k27ac_peaks_unique	86.2723	61.7409
chr1	191380013	191380852	505	0.3482	6.04642	0.0132987	MI24-k27ac_peaks_unique	74.5698	58.5793
chr1	191402462	191403681	586	1.53678	5.75123	1.08188e-08	MI24-k27ac_peaks_unique	91.749	31.6216
chr1	191403967	191404316	123	1.43634	5.52467	4.41652e-07	MI24-k27ac_peaks_unique	75.7325	27.9834
chr1	191416674	191417317	223	0.77451	5.71653	0.000796661	MI24-k27ac_peaks_unique	68.7737	40.2042
chr1	191476183	191476461	170	-0.21085	5.15814	0.039655	MI24-k27ac_peaks_unique	33.1909	38.4141
chr1	191527595	191527865	67	0.16559	5.67326	0.0330833	MI24-k27ac_peaks_unique	54.0437	48.1834
chr1	191624055	191624741	451	0.55417	5.66469	0.00684636	MI24-k27ac_peaks_unique	61.4685	41.863
chr1	191625286	191625593	149	0.2632	5.79436	0.0241501	MI24-k27ac_peaks_unique	60.7983	50.6595
chr1	191661892	191662417	248	0.99631	5.26374	0.000476927	MI24-k27ac_peaks_unique	54.2629	27.2009
chr1	191724060	191725241	528	0.82526	5.92534	0.000277542	MI24-k27ac_peaks_unique	80.8945	45.6553
chr1	191732511	191732930	210	0.85944	5.28362	0.00168099	MI24-k27ac_peaks_unique	52.4671	28.9181
chr1	191740754	191741119	218	0.71785	5.26764	0.00458641	MI24-k27ac_peaks_unique	49.4043	30.038
chr1	191755870	191756676	358	0.54258	5.69937	0.00589791	MI24-k27ac_peaks_unique	62.7116	43.0541
chr1	191756909	191757293	181	0.45384	5.67298	0.0114782	MI24-k27ac_peaks_unique	59.71	43.5941
chr1	191894079	191895372	725	1.10793	6.01464	2.51237e-06	MI24-k27ac_peaks_unique	94.9177	44.0379
chr1	191997100	191997649	415	0.13385	5.44513	0.0387602	MI24-k27ac_peaks_unique	45.6346	41.5912
chr1	192477430	192478140	195	0.37079	5.76239	0.0156597	MI24-k27ac_peaks_unique	61.7251	47.7356
chr1	192520996	192521683	539	1.10425	5.32012	0.000103678	MI24-k27ac_peaks_unique	58.5763	27.2464
chr1	192785341	192786235	674	0.88458	6.03077	7.02015e-05	MI24-k27ac_peaks_unique	88.8352	48.1172
chr1	192786401	192786891	238	1.09156	5.62448	3.9077e-05	MI24-k27ac_peaks_unique	72.0167	33.7941
chr1	193172157	193172514	137	-0.11736	7.49347	0.0153762	MI24-k27ac_peaks_unique	173.019	187.682
chr1	193226567	193227864	349	0.48089	5.95859	0.00729615	MI24-k27ac_peaks_unique	73.4675	52.6421
chr1	193233035	193233356	223	0.32644	5.50386	0.0242048	MI24-k27ac_peaks_unique	50.8114	40.5222
chr1	193256619	193257228	174	0.80967	5.59984	0.00106442	MI24-k27ac_peaks_unique	64.2077	36.6313
chr1	193276110	193276374	15	1.22937	5.86545	1.02541e-06	MI24-k27ac_peaks_unique	89.272	38.0748
chr1	193280380	193280727	246	1.05536	4.81854	0.00135236	MI24-k27ac_peaks_unique	40.6792	19.5739
chr1	193313750	193314035	205	-0.01037	5.84413	0.0369611	MI24-k27ac_peaks_unique	57.2397	57.6527
chr1	193327611	193327919	76	-0.06526	5.60556	0.0393927	MI24-k27ac_peaks_unique	47.6013	49.804
chr1	194698601	194698865	104	-0.31399	6.08096	0.0166779	MI24-k27ac_peaks_unique	60.7143	75.4765
chr1	194720789	194721147	115	-0.52044	6.21865	0.00290885	MI24-k27ac_peaks_unique	62.1822	89.1937
chr1	194723917	194724491	98	0.41718	5.74986	0.0136666	MI24-k27ac_peaks_unique	62.1831	46.5681
chr1	194724668	194725350	547	0.26052	5.77573	0.0241734	MI24-k27ac_peaks_unique	59.9626	50.056
chr1	194741212	194741678	82	-0.00799	5.90448	0.0363425	MI24-k27ac_peaks_unique	59.7342	60.0659
chr1	194744773	194745052	111	0.03332	5.69131	0.0390256	MI24-k27ac_peaks_unique	52.2721	51.0787
chr1	194910901	194911682	139	0.16346	5.61733	0.0335105	MI24-k27ac_peaks_unique	51.9503	46.3854
chr1	195027632	195027936	238	0.27768	5.69549	0.0242234	MI24-k27ac_peaks_unique	57.0569	47.0672
chr1	195028262	195029034	618	0.34777	5.82131	0.0158672	MI24-k27ac_peaks_unique	63.7872	50.1238
chr1	195029280	195029795	98	0.28951	5.85862	0.0199537	MI24-k27ac_peaks_unique	64.1499	52.4862
chr1	195030192	195030953	176	0.30632	5.93224	0.0181379	MI24-k27ac_peaks_unique	67.9028	54.9132
chr1	195100499	195101590	569	0.76285	5.77369	0.000899034	MI24-k27ac_peaks_unique	71.2647	41.9985
chr1	3119323	3121509	1251	0.56475	6.91746	0.000232558	merged_common	147.017	99.3939
chr1	4077262	4078204	573	-0.29274	5.81263	0.0220078	merged_common	50.7825	62.2068
chr1	4293896	4296781	1975	-0.59084	6.85411	0.000194237	merged_common	94.2676	141.979
chr1	4470706	4471910	672	0.6272	6.03502	0.00184633	merged_common	81.4939	52.7617
chr1	4491294	4498548	5931	-0.03949	9.22518	0.0102185	merged_common	590.353	606.736
chr1	4516715	4519130	841	-0.54292	6.98858	0.000283001	merged_common	105.209	153.282
chr1	4533367	4534291	408	-0.0607	5.98864	0.0341102	merged_common	62.1762	64.848
chr1	4542651	4545703	1201	-0.39011	8.2716	5.54889e-05	merged_common	269.949	353.767
chr1	4570659	4573737	840	-0.1974	8.14783	0.00439815	merged_common	264.868	303.706
chr1	4573814	4574638	362	0.00417	6.28154	0.0318898	merged_common	77.904	77.6791
chr1	4601467	4603625	1404	0.18297	6.69987	0.018427	merged_common	110.765	97.5713
chr1	4616751	4618816	924	-0.16944	6.71248	0.0195438	merged_common	98.8905	111.214
chr1	4621758	4624172	1131	-0.1594	7.68426	0.0109295	merged_common	194.626	217.363
chr1	4641138	4642007	416	-0.0819	5.56182	0.0389534	merged_common	45.9143	48.5962
chr1	4653431	4656331	1226	-0.41629	7.62019	0.000333038	merged_common	170.313	227.281
chr1	4669924	4672622	1331	-0.272	7.73533	0.00297773	merged_common	193.922	234.157
chr1	4689135	4689438	163	0.198	4.84674	0.0455404	merged_common	30.8188	26.8666
chr1	4705196	4707430	1366	0.32635	7.13824	0.00390857	merged_common	157.741	125.807
chr1	4738476	4740285	780	-0.49686	6.77149	0.0010334	merged_common	91.968	129.78
chr1	4758985	4761066	479	-0.1938	6.39908	0.0214615	merged_common	78.9124	90.2578
chr1	4765962	4768580	1338	-0.26797	7.18408	0.0067284	merged_common	132.523	159.572
chr1	4774340	4776834	414	0.67077	7.13524	1.17166e-05	merged_common	177.371	111.419
chr1	4784939	4786361	648	0.07115	7.9761	0.0154012	merged_common	258.08	245.661
chr1	4806954	4809211	892	-0.06183	9.06383	0.00952248	merged_common	523.816	546.753
chr1	4856711	4859074	1275	-0.03054	9.02679	0.0116546	merged_common	516.105	527.146
chr1	5082606	5084385	638	0.28174	8.1986	0.000949068	merged_common	323.915	266.452
chr1	6212744	6216679	2096	-0.16903	10.1092	0.000197383	merged_common	1041.64	1171.12
chr1	7087391	7092673	1860	-0.37116	9.56493	3.89354e-08	merged_common	665.987	861.382
chr1	7094403	7094863	92	-0.07532	5.68453	0.0375529	merged_common	50.1046	52.7899
chr1	7095043	7096551	584	-0.40295	6.28983	0.00688297	merged_common	68.0421	89.9658
chr1	7098359	7099292	583	0.14492	6.27357	0.0273411	merged_common	81.3477	73.5733
chr1	7099451	7103109	1797	-0.36852	8.0275	0.000275821	merged_common	229.642	296.474
chr1	7103299	7103852	236	-0.37476	6.13922	0.0107326	merged_common	61.8988	80.2595
chr1	7104210	7105721	895	-0.04597	6.72808	0.0263583	merged_common	104.336	107.714
chr1	7107874	7108751	348	-0.21249	5.85454	0.0281108	merged_common	53.7538	62.2838
chr1	7112858	7114342	822	-0.10665	5.99132	0.0320429	merged_common	61.3076	66.0115
chr1	7116282	7117103	480	-0.16358	5.70257	0.0328746	merged_common	49.2066	55.1145
chr1	7137179	7141404	2852	-0.44786	7.61174	0.000179382	merged_common	167.476	228.44
chr1	7396468	7398788	1337	0.44246	8.21826	1.41584e-05	merged_common	347.168	255.474
chr1	8841600	8843721	875	-0.19142	6.7638	0.0172469	merged_common	101.694	116.123
chr1	8843896	8845637	1365	-0.07915	6.98968	0.0226801	merged_common	123.649	130.622
chr1	8845857	8846556	182	-0.25105	6.86508	0.0111117	merged_common	106.858	127.169
chr1	9235814	9238847	837	-0.11677	7.43932	0.0161371	merged_common	166.68	180.732
chr1	9544916	9549992	1085	-0.18605	8.86175	0.00189514	merged_common	436.163	496.199
chr1	9564195	9564799	308	-0.11541	5.8191	0.0335564	merged_common	54.2441	58.7617
chr1	9627026	9632109	3526	0.48344	8.65766	1.69521e-07	merged_common	477.508	341.547
chr1	9636268	9637985	774	0.05086	7.16386	0.0225289	merged_common	145.946	140.89
chr1	9699854	9701454	970	0.11301	7.86819	0.0130469	merged_common	242.98	224.673
chr1	9744278	9749030	3885	0.06324	8.65661	0.0117399	merged_common	412.494	394.803
chr1	9796818	9799994	1533	-0.04205	9.7592	0.00800161	merged_common	854.049	879.308
chr1	9804421	9806066	433	-0.07366	6.06052	0.0333874	merged_common	65.0596	68.4676
chr1	9848261	9848664	184	-0.01845	5.68111	0.0390256	merged_common	50.9809	51.6371
chr1	9858718	9859217	173	-0.03834	5.88863	0.0360371	merged_common	58.4633	60.0378
chr1	9892534	9893333	404	0.60594	5.93874	0.00243129	merged_common	75.6732	49.7205
chr1	9942689	9945031	1206	0.39828	8.39324	2.5955e-05	merged_common	385.979	292.867
chr1	9967932	9968547	330	0.30242	5.49132	0.0268358	merged_common	49.9541	40.5073
chr1	10037234	10040392	814	-0.1538	9.86073	0.000665944	merged_common	881.508	980.674
chr1	10096074	10096739	210	-0.12502	5.6086	0.0370754	merged_common	46.7239	50.9535
chr1	10192871	10194051	526	-0.69919	5.84456	0.00131815	merged_common	45.0972	73.2194
chr1	10226880	10231168	1944	-0.27015	7.05283	0.00758763	merged_common	120.907	145.806
chr1	10231246	10234129	1576	0.06432	9.42995	0.00775114	merged_common	705.308	674.554
chr1	10872372	10873091	377	0.34777	5.82131	0.0158672	merged_common	63.7872	50.1238
chr1	10874230	10875848	318	-0.498	6.14943	0.0045124	merged_common	59.7319	84.3567
chr1	10876931	10879675	911	-0.69211	7.49215	7.1864e-07	merged_common	141.641	228.842
chr1	10879949	10880635	267	0.04107	6.01464	0.0343932	merged_common	65.5796	63.739
chr1	10942804	10944001	576	-0.71852	6.17315	0.000324479	merged_common	56.2542	92.566
chr1	10948531	10949732	459	0.57566	6.23806	0.00172829	merged_common	92.1486	61.8298
chr1	10990363	10997800	3362	-0.45079	9.77295	4.69698e-12	merged_common	748.343	1022.83
chr1	11001332	11003652	424	0.36126	6.00779	0.013113	merged_common	72.929	56.7741
chr1	11004636	11007963	3062	-0.04897	6.27627	0.0310825	merged_common	76.2035	78.8345
chr1	11008414	11009242	415	0.03147	5.92509	0.0360446	merged_common	61.428	60.1026
chr1	11009997	11012623	1202	0.10202	7.37167	0.0176235	merged_common	171.573	159.859
chr1	11015259	11016094	577	-0.19334	5.87843	0.0280013	merged_common	55.0153	62.9049
chr1	11016404	11020007	2794	-0.14418	7.56452	0.0127329	merged_common	180.072	198.998
chr1	11020301	11020769	253	0.23994	6.19857	0.0201818	merged_common	79.8123	67.5835
chr1	11025567	11028280	1520	-0.06798	7.63164	0.0180736	merged_common	193.696	203.041
chr1	11030999	11031565	345	-0.36526	6.06573	0.0118114	merged_common	59.0187	76.0228
chr1	11031975	11038537	1750	-0.17356	8.50393	0.00391443	merged_common	341.834	385.533
chr1	11043187	11048964	3933	0.11857	8.05635	0.0109777	merged_common	277.364	255.48
chr1	11053618	11056803	2711	0.02567	6.3808	0.0307333	merged_common	84.0768	82.594
chr1	11058119	11058697	367	-0.06082	5.91975	0.0348819	merged_common	59.2745	61.8268
chr1	11062003	11062813	555	-0.17521	5.99465	0.0274573	merged_common	60.0064	67.755
chr1	11065095	11067554	948	-0.1617	6.61711	0.0209102	merged_common	92.8133	103.821
chr1	11088134	11089024	223	0.10438	5.91906	0.0326671	merged_common	62.7372	58.3585
chr1	11148825	11149926	488	-0.38857	5.98289	0.0113876	merged_common	55.2769	72.3627
chr1	11209855	11212007	974	0.10759	6.68766	0.0237846	merged_common	106.999	99.3099
chr1	11249296	11253283	3045	-0.43308	7.2589	0.00074475	merged_common	131.814	177.964
chr1	11842769	11843669	266	-0.12061	6.07384	0.0312618	merged_common	64.6033	70.2363
chr1	11989638	11990895	549	0.3508	5.97126	0.0146413	merged_common	70.8482	55.5556
chr1	12402920	12407458	3090	-0.50683	7.95212	9.38506e-06	merged_common	207.75	295.197
chr1	12692299	12693628	843	0.266	6.36055	0.0157321	merged_common	90.1059	74.9341
chr1	12714286	12716719	1238	0.54252	6.62925	0.00093065	merged_common	119.47	82.0249
chr1	12717734	12721938	1031	-0.20468	8.14709	0.0040967	merged_common	264.065	304.317
chr1	12733380	12735542	1128	0.26026	7.0674	0.00836922	merged_common	146.782	122.554
chr1	12744138	12745695	619	-0.12533	6.7031	0.0227267	merged_common	99.7631	108.817
chr1	12748448	12749140	348	-0.06534	5.85996	0.0363347	merged_common	56.7792	59.4098
chr1	12753703	12756071	1087	-0.6037	6.39477	0.000698013	merged_common	68.2577	103.725
chr1	12760770	12767105	4214	-0.51675	9.05754	4.49839e-10	merged_common	445.464	637.338
chr1	12767850	12769177	776	-0.03898	6.62004	0.0277495	merged_common	97.0429	99.7006
chr1	12770698	12772042	854	-0.2632	6.28243	0.0170689	merged_common	71.0533	85.2738
chr1	12775213	12777014	395	-0.00361	6.04514	0.0346578	merged_common	65.9516	66.1168
chr1	12832846	12833523	383	-0.5756	5.4395	0.0083856	merged_common	35.5481	52.9772
chr1	12864626	12866031	716	0.73089	6.6383	4.72129e-05	merged_common	128.333	77.3246
chr1	12978575	12980112	1000	-0.99092	6.76625	7.71849e-08	merged_common	77.214	153.459
chr1	12990806	12993119	1764	-0.02387	8.22617	0.0159576	merged_common	296.983	301.937
chr1	13041974	13043198	957	-0.68019	6.15477	0.000623481	merged_common	56.2849	90.1881
chr1	13171268	13172529	294	-0.14235	6.03736	0.0302695	merged_common	62.5174	69.0005
chr1	13267231	13267817	276	0.42095	5.85953	0.0107701	merged_common	67.1821	50.1805
chr1	13293002	13294489	827	-0.51909	6.8073	0.000787916	merged_common	93.5558	134.07
chr1	13294737	13295958	307	-0.24682	6.33172	0.0171417	merged_common	73.9414	87.738
chr1	13304474	13306343	800	0.2709	7.17939	0.00669411	merged_common	159.216	131.958
chr1	13312368	13312968	274	-0.10466	5.47728	0.0401123	merged_common	42.9608	46.1932
chr1	13329246	13329933	359	0.14599	5.87989	0.0315015	merged_common	61.9437	55.9821
chr1	13335790	13336619	354	0.43764	5.81536	0.0090617	merged_common	65.5344	48.3867
chr1	13360735	13361421	355	0.12677	5.63493	0.0367635	merged_common	51.9235	47.5556
chr1	13365817	13367991	980	0.03801	7.32681	0.0214023	merged_common	162.671	158.441
chr1	13371632	13375050	1426	0.10361	10.4434	0.00125623	merged_common	1443.38	1343.36
chr1	13426174	13427327	527	-0.16688	7.30339	0.0134481	merged_common	149.081	167.362
chr1	13587959	13590381	1643	0.24391	9.1148	0.000224799	merged_common	603.31	509.467
chr1	13659318	13661130	1038	0.58269	8.55224	3.75082e-09	merged_common	459.393	306.745
chr1	14309625	14310197	253	-0.33548	5.51551	0.0242048	merged_common	40.7229	51.3841
chr1	14429088	14430204	525	-0.52574	6.00474	0.0046427	merged_common	53.5149	77.044
chr1	14754239	14756543	1204	-0.40024	7.38411	0.000818468	merged_common	145.411	191.903
chr1	14772697	14774570	692	-0.03237	6.2047	0.032301	merged_common	72.9338	74.5887
chr1	14774884	14775568	191	0.12555	6.1126	0.0297802	merged_common	72.2725	66.2489
chr1	15804751	15807755	1084	-0.20648	9.23453	0.000537374	merged_common	560.78	647.066
chr1	16102986	16106738	1923	-0.06103	10.1605	0.00504138	merged_common	1120.55	1168.97
chr1	16111350	16112626	864	0.3442	6.43631	0.00857781	merged_common	97.573	76.8626
chr1	16112957	16114533	690	-0.00785	6.78076	0.0268661	merged_common	109.656	110.254
chr1	16227785	16229096	416	-0.43604	6.64369	0.00303004	merged_common	85.9646	116.3
chr1	16518355	16519761	785	-0.07586	7.39895	0.0192632	merged_common	164.395	173.27
chr1	16570456	16571540	542	0.78707	6.01572	0.000267016	merged_common	84.992	49.2546
chr1	16606552	16607367	543	-0.19707	5.94409	0.0276739	merged_common	57.5026	65.9191
chr1	16617114	16619852	1866	0.37561	8.80535	6.69129e-06	merged_common	509.577	392.771
chr1	16654323	16655007	517	-0.30187	5.94132	0.0181379	merged_common	55.3451	68.2262
chr1	16655434	16658157	1323	0.29926	9.23132	1.78044e-05	merged_common	666.726	541.828
chr1	16664698	16666296	696	0.233	8.27783	0.00214549	merged_common	336.469	286.289
chr1	16687346	16690164	1198	0.17455	9.24225	0.00127386	merged_common	643.379	570.062
chr1	16916707	16917368	434	-0.03073	5.75619	0.0376031	merged_common	53.4762	54.6275
chr1	17040024	17042572	1605	-0.72406	7.38085	7.01844e-07	merged_common	129.681	214.21
chr1	17053373	17054783	417	0.4374	6.69914	0.00240647	merged_common	120.914	89.2908
chr1	17096502	17097918	1014	0.38645	7.01084	0.00268226	merged_common	147.448	112.799
chr1	17377119	17378220	856	0.02293	6.30262	0.0312919	merged_common	79.5663	78.3117
chr1	17448998	17452015	2273	-0.19717	6.73755	0.0172623	merged_common	99.6615	114.257
chr1	17569514	17572569	1289	0.10931	7.00318	0.0212488	merged_common	133.236	123.514
chr1	17593492	17596435	982	-0.3786	6.73369	0.00437641	merged_common	93.3378	121.347
chr1	17600863	17604786	2829	0.92141	6.61814	1.18982e-06	merged_common	135.19	71.3794
chr1	17726562	17728193	1080	-0.77436	6.58467	2.31417e-05	merged_common	73.3889	125.527
chr1	20816781	20817960	611	0.37315	6.66558	0.00471896	merged_common	115.533	89.202
chr1	20819706	20820812	422	0.16775	6.66427	0.0207858	merged_common	107.496	95.6966
chr1	20890002	20891474	884	-0.2074	7.6718	0.00706309	merged_common	189.769	219.108
chr1	20950678	20952393	660	0.08631	7.36914	0.0188673	merged_common	170.343	160.451
chr1	20993681	20999372	2155	-0.13762	7.57711	0.0133607	merged_common	182.064	200.286
chr1	21006064	21012029	2586	0.73989	8.26781	3.18254e-11	merged_common	398.312	238.503
chr1	21013414	21016294	1556	0.81682	7.8547	1.53519e-10	merged_common	307.216	174.404
chr1	21022696	21023803	442	0.6253	6.0505	0.00151984	merged_common	82.3188	53.366
chr1	21035680	21036627	657	0.48219	5.8741	0.00805807	merged_common	69.3198	49.6253
chr1	21041139	21041759	286	0.28779	5.54605	0.0242214	merged_common	51.6231	42.2874
chr1	21052603	21053236	252	0.09956	5.48792	0.0401123	merged_common	46.453	43.3554
chr1	21067721	21075224	3110	0.89272	7.95651	8.75901e-13	merged_common	338.467	182.297
chr1	21075380	21077139	889	0.40732	6.75173	0.00343552	merged_common	124.103	93.5762
chr1	21077826	21080124	1790	0.12586	8.67006	0.00659343	merged_common	425.493	389.946
chr1	21089383	21090321	728	0.2916	5.87619	0.0199913	merged_common	64.983	53.0908
chr1	21101502	21101930	128	-0.29395	5.55385	0.0242214	merged_common	42.426	52.0139
chr1	21218352	21219371	343	-0.12791	7.81843	0.0120586	merged_common	215.938	235.958
chr1	21239870	21240533	306	-0.22336	5.90368	0.02403	merged_common	55.4071	64.685
chr1	21240833	21241405	321	-0.34679	6.08684	0.0119085	merged_common	60.2732	76.6511
chr1	21271633	21272580	582	-0.31081	5.92382	0.0181379	merged_common	54.5087	67.6128
chr1	21306025	21306491	259	-0.29383	5.89354	0.020025	merged_common	53.6916	65.82
chr1	21613453	21614767	853	0.39087	5.96046	0.0112724	merged_common	71.3032	54.3808
chr1	21635406	21636108	377	-0.1265	5.81331	0.0335564	merged_common	53.8196	58.7518
chr1	21748983	21750048	496	-0.12666	6.05817	0.0301039	merged_common	63.7715	69.6234
chr1	21829556	21830696	577	0.22082	6.16237	0.0218698	merged_common	77.3205	66.347
chr1	22069603	22071010	860	-0.34171	6.55695	0.00811869	merged_common	83.6385	105.992
chr1	23108232	23110381	1151	-1.06464	7.36004	4.61354e-12	merged_common	113.592	237.595
chr1	23115543	23116454	627	0.01489	6.10678	0.0338988	merged_common	69.2732	68.5619
chr1	23116968	23118636	1009	-0.06004	7.181	0.0220025	merged_common	142.121	148.161
chr1	23120238	23121735	561	-0.82843	6.32763	3.93775e-05	merged_common	60.272	107.028
chr1	23172774	23174909	1016	-0.79063	7.10736	8.9047e-07	merged_common	104.84	181.355
chr1	23183872	23189231	4460	-0.5417	8.77601	2.43104e-09	merged_common	363.336	528.903
chr1	23199352	23204620	3580	-0.40761	8.983	4.78518e-07	merged_common	439.34	582.779
chr1	23255150	23260925	1485	-0.57992	9.82914	1.06053e-18	merged_common	744.011	1112.12
chr1	23263341	23266062	1111	-0.21747	6.68738	0.0161177	merged_common	95.5805	111.131
chr1	23266702	23287308	4684	0.31535	8.06163	0.00075411	merged_common	298.028	239.512
chr1	23301518	23302227	521	0.15875	5.59615	0.0355622	merged_common	51.1097	45.7841
chr1	23320531	23322083	1089	-0.54841	6.09159	0.00293699	merged_common	56.3907	82.4699
chr1	23377391	23378247	565	0.29429	5.97281	0.0182374	merged_common	69.5489	56.7153
chr1	23379291	23384368	3690	0.12286	8.90152	0.00536039	merged_common	499.019	458.281
chr1	23397124	23398298	736	-0.25491	6.28676	0.0170689	merged_common	71.4719	85.2847
chr1	23399017	23400065	661	-0.07927	6.04477	0.0326343	merged_common	64.2282	67.856
chr1	23432501	23434607	1637	0.98807	6.36566	2.49482e-06	merged_common	116.138	58.5511
chr1	23468611	23469153	294	0.00351	5.65871	0.0394045	merged_common	50.5789	50.456
chr1	23902215	23903985	560	-0.73161	6.23125	0.000231881	merged_common	58.3008	96.808
chr1	23912809	23913553	308	0.21653	5.73533	0.0286571	merged_common	57.4245	49.4214
chr1	23915431	23916523	519	-0.35144	5.76794	0.0156597	merged_common	48.2421	61.5489
chr1	23920882	23922979	1209	-0.01909	9.06503	0.0119121	merged_common	532.075	539.162
chr1	24004571	24006113	945	-0.11003	8.37778	0.00930844	merged_common	320.186	345.561
chr1	24099357	24100997	644	-0.26437	8.06302	0.00184199	merged_common	244.017	293.091
chr1	24677655	24681375	1227	-0.15705	9.13016	0.00227198	merged_common	530.657	591.685
chr1	24685488	24686551	583	-0.09091	6.0127	0.0328532	merged_common	62.5633	66.6325
chr1	24698502	24701039	1363	-0.50816	6.7448	0.00098206	merged_common	89.9293	127.901
chr1	27505505	27505860	186	0.37675	5.57201	0.0192959	merged_common	54.2062	41.748
chr1	30850847	30852313	535	0.44754	6.2132	0.00565033	merged_common	86.6405	63.5328
chr1	30871625	30874989	1952	-0.15666	10.1299	0.000305484	merged_common	1061.24	1182.97
chr1	30946498	30951322	3234	0.00434	10.5795	0.00718075	merged_common	1532.52	1527.92
chr1	30997147	30998529	443	-0.93933	6.3808	4.82332e-06	merged_common	60.1768	115.397
chr1	31015075	31016174	806	-0.22834	5.97973	0.023917	merged_common	58.3055	68.3041
chr1	31018120	31020841	1687	-0.28567	7.51342	0.00322928	merged_common	165.488	201.726
chr1	31033810	31034370	325	-0.38873	5.58496	0.0170155	merged_common	41.9499	54.9225
chr1	31049551	31050954	854	1.21654	6.07137	1.83888e-07	merged_common	102.511	44.112
chr1	31093583	31094582	283	-0.45863	5.79418	0.00891397	merged_common	47.336	65.0508
chr1	31094939	31095861	724	0.32531	5.95794	0.0163705	merged_common	69.5797	55.5335
chr1	31101548	31103220	1282	0.20687	6.29392	0.0216691	merged_common	84.2938	73.0334
chr1	33333693	33335092	882	-0.10368	6.30251	0.0282955	merged_common	76.1446	81.8182
chr1	33362578	33363472	436	-0.64971	5.68097	0.00314022	merged_common	40.9592	64.2589
chr1	33502445	33503765	603	0.60803	6.52739	0.000514498	merged_common	113.883	74.7175
chr1	33669227	33670727	771	0.11568	7.63452	0.0144989	merged_common	206.838	190.901
chr1	33672841	33674425	870	0.55769	6.1257	0.00261011	merged_common	84.715	57.5544
chr1	33688931	33690417	338	0.75339	6.19716	0.000274335	merged_common	95.2637	56.5112
chr1	33719545	33720766	552	0.19372	7.74561	0.00725051	merged_common	229.519	200.68
chr1	33750834	33752154	672	0.88241	6.42646	8.32763e-06	merged_common	116.781	63.3492
chr1	33755513	33758294	2096	0.34389	7.80097	0.000823976	merged_common	251.239	197.954
chr1	33812850	33814968	1439	-0.12087	8.71924	0.00664668	merged_common	404.166	439.486
chr1	33876614	33878926	1825	-0.27517	6.49667	0.0133709	merged_common	82.0872	99.3367
chr1	33882523	33884007	780	0.2782	6.73124	0.00972763	merged_common	116.998	96.4788
chr1	33902276	33904713	1308	0.44623	7.40839	0.000420616	merged_common	198.295	145.54
chr1	33907041	33908632	796	0.44906	7.2448	0.000621577	merged_common	177.212	129.811
chr1	33946544	33947730	312	0.34835	6.16139	0.0108272	merged_common	80.7598	63.4353
chr1	34002748	34008471	2801	-0.29275	8.96233	7.76465e-05	merged_common	450.679	552.069
chr1	34009988	34015090	1755	0.30376	9.12525	2.66827e-05	merged_common	620.432	502.636
chr1	34016593	34017117	296	-0.23754	5.85535	0.024095	merged_common	53.3191	62.8622
chr1	34019654	34024450	2420	-0.42592	8.06478	5.30623e-05	merged_common	231.011	310.347
chr1	34025708	34031714	4832	-0.16423	7.22689	0.014235	merged_common	141.511	158.573
chr1	34032867	34035725	1448	-0.00497	6.98656	0.0250072	merged_common	126.595	127.032
chr1	34042054	34048284	3717	0.60378	6.7353	0.000251502	merged_common	131.343	86.427
chr1	34050359	34056583	2109	-0.57722	7.2238	5.01305e-05	merged_common	122.377	182.583
chr1	34058970	34061291	1752	-0.11482	6.51667	0.0257781	merged_common	87.9895	95.2786
chr1	34065885	34066685	250	0.06099	5.8814	0.0360371	merged_common	60.2085	57.7162
chr1	34070582	34071364	442	0.17534	5.94113	0.0294593	merged_common	65.2905	57.8185
chr1	34096943	34097580	150	-0.44949	5.59961	0.0109705	merged_common	41.495	56.6638
chr1	34102724	34104306	838	0.24715	6.65849	0.0137609	merged_common	110.054	92.7268
chr1	34109035	34111684	1159	0.55053	7.05614	0.000197343	merged_common	161.054	109.963
chr1	34116434	34117003	259	0.00723	5.60837	0.0401966	merged_common	48.9075	48.6631
chr1	34119085	34132343	2413	0.12716	9.55313	0.00241831	merged_common	785.088	718.852
chr1	34132505	34135041	807	0.42843	6.95083	0.00164706	merged_common	143.514	106.641
chr1	34137859	34143775	2088	0.25369	7.63283	0.00430812	merged_common	216.718	181.772
chr1	34150158	34151377	433	-0.45439	6.61098	0.00292557	merged_common	83.5047	114.418
chr1	34164337	34164744	203	0.23329	5.77873	0.0263064	merged_common	59.523	50.6358
chr1	34165967	34168588	1775	0.05788	7.55058	0.0192888	merged_common	191.277	183.755
chr1	34233977	34238852	2422	-0.26207	7.12351	0.0071418	merged_common	127.334	152.699
chr1	34243832	34247033	2660	-0.72824	6.93229	1.16598e-05	merged_common	94.8891	157.195
chr1	34264451	34265631	580	-0.66821	6.18035	0.000839758	merged_common	57.5301	91.4211
chr1	34275394	34277021	877	-0.10636	6.2238	0.0288641	merged_common	72.0347	77.546
chr1	34289180	34291233	1450	-0.12915	6.53684	0.0246167	merged_common	88.7863	97.1011
chr1	34303220	34305351	1021	-0.15756	7.02258	0.016977	merged_common	123.11	137.316
chr1	34306372	34307176	467	-0.12312	6.00893	0.0318423	merged_common	61.7073	67.2047
chr1	34309939	34313512	1022	-0.18321	7.28398	0.0119067	merged_common	146.258	166.063
chr1	34325780	34327484	1123	-0.36269	6.71979	0.00494903	merged_common	92.954	119.522
chr1	34388013	34390799	1031	-0.04721	8.0545	0.0162808	merged_common	261.541	270.241
chr1	34409519	34409980	268	-0.56415	5.32754	0.00930564	merged_common	33.0245	48.8273
chr1	34432547	34436238	2645	-0.08282	8.18297	0.012906	merged_common	282.393	299.078
chr1	34438581	34440657	1024	0.12018	8.92891	0.00539742	merged_common	508.111	467.499
chr1	34459183	34460575	703	0.22501	6.59815	0.0160627	merged_common	104.739	89.6136
chr1	34463274	34465578	1532	0.82052	6.87916	2.4712e-06	merged_common	156.435	88.5794
chr1	34467286	34468650	547	0.64921	5.92587	0.0019296	merged_common	76.1343	48.5455
chr1	34471964	34474092	1010	0.46277	7.80135	5.99191e-05	merged_common	261.875	190.014
chr1	34484838	34486139	868	0.60295	6.63897	0.000366232	merged_common	122.824	80.8679
chr1	34801528	34802403	361	0.26934	6.09221	0.0184264	merged_common	74.8993	62.1439
chr1	34822701	34825485	755	0.6386	6.12159	0.00115331	merged_common	86.8762	55.8037
chr1	34827338	34830170	647	0.35712	6.4659	0.0076995	merged_common	100.042	78.1048
chr1	34831012	34832954	319	0.34194	6.1718	0.0122652	merged_common	81.1641	64.0368
chr1	34834332	34834811	232	-0.19081	6.01205	0.0256666	merged_common	60.407	68.9489
chr1	34834839	34835387	272	-0.21261	5.90929	0.025961	merged_common	55.8306	64.6956
chr1	34837886	34844266	4786	-0.03759	9.78247	0.00818038	merged_common	869.279	892.226
chr1	34845013	34846138	486	-0.1732	6.22251	0.0249035	merged_common	70.3223	79.2924
chr1	34848979	34852317	1086	0.12439	8.29121	0.00891159	merged_common	327.059	300.041
chr1	34858249	34859590	393	0.60344	6.03908	0.00184633	merged_common	81.0534	53.3479
chr1	35879294	35880391	679	0.43333	6.09089	0.00800086	merged_common	79.2069	58.6567
chr1	35913654	35914685	380	-0.47875	5.95971	0.00729615	merged_common	52.7221	73.4701
chr1	35926300	35926820	260	0.07198	5.34957	0.0428759	merged_common	41.8037	39.7692
chr1	36064564	36065921	382	-0.23163	7.32283	0.00842199	merged_common	147.75	173.482
chr1	36067696	36069954	812	-0.04424	8.2967	0.0149105	merged_common	309.668	319.311
chr1	36070279	36070790	275	0.25008	5.64386	0.0266082	merged_common	54.527	45.849
chr1	36072720	36075157	1489	0.04172	6.98237	0.0246165	merged_common	128.287	124.63
chr1	36078878	36080382	744	0.04965	6.85078	0.0253824	merged_common	117.426	113.453
chr1	36097762	36099410	883	0.41604	7.06565	0.00146409	merged_common	154.737	115.972
chr1	36128369	36130860	2015	1.20273	6.63507	1.09916e-09	merged_common	150.794	65.5128
chr1	36132843	36134241	1032	0.59766	6.01959	0.00223213	merged_common	79.8057	52.7376
chr1	36162241	36163320	460	0.48163	6.38842	0.00305482	merged_common	98.9917	70.8947
chr1	36243273	36244999	869	0.34531	7.98953	0.000461955	merged_common	286.459	225.483
chr1	36254143	36256419	1147	-0.15863	7.9439	0.00858343	merged_common	233.064	260.153
chr1	36260290	36267484	3830	0.39479	8.2151	5.95133e-05	merged_common	340.732	259.161
chr1	36269735	36275135	3483	0.22386	8.822	0.000891349	merged_common	489.081	418.786
chr1	36302977	36306170	414	0.21275	7.52322	0.00774256	merged_common	198.033	170.881
chr1	36306785	36310727	1176	0.57589	9.07239	6.3335e-12	merged_common	657.267	440.942
chr1	36367514	36369446	1470	-0.05699	9.11961	0.00962332	merged_common	545.379	567.354
chr1	36444439	36447477	637	0.67877	7.17939	9.45648e-06	merged_common	183.39	114.564
chr1	36469749	36472376	1534	0.41999	8.48556	7.26796e-06	merged_common	414.594	309.88
chr1	36491939	36493180	532	0.4474	6.22689	0.00565033	merged_common	87.4623	64.1417
chr1	36511291	36514113	792	-0.26193	8.98703	0.00017901	merged_common	463.384	555.636
chr1	36517486	36519073	628	0.09514	6.50026	0.0267641	merged_common	93.5606	87.5897
chr1	36528133	36528926	464	0.40056	5.79599	0.012071	merged_common	63.8347	48.3589
chr1	36529997	36537259	5288	0.42998	8.56763	3.4267e-06	merged_common	440.385	326.885
chr1	36538231	36540450	832	0.32533	7.29435	0.00289094	merged_common	175.705	140.233
chr1	36546466	36551022	584	0.23015	8.08159	0.00312233	merged_common	293.388	250.127
chr1	36551404	36565399	6564	-0.33317	10.1133	3.41901e-09	merged_common	986.876	1243.25
chr1	36565787	36574713	3608	-0.23365	8.97583	0.000449617	merged_common	464.329	545.961
chr1	36579011	36583114	1585	-0.52175	8.51843	9.72991e-08	merged_common	306.035	439.374
chr1	36587349	36590756	2047	-0.14569	8.76746	0.00445419	merged_common	414.324	458.35
chr1	36595396	36596672	830	-0.14025	6.2726	0.0273411	merged_common	73.6429	81.1616
chr1	36603122	36605085	732	-0.6302	6.67405	0.000213839	merged_common	82.0795	127.041
chr1	36610651	36613931	1902	-0.25072	8.79506	0.000440857	merged_common	407.23	484.523
chr1	36616949	36618621	904	0.06624	6.61125	0.0273269	merged_common	100.036	95.5464
chr1	36628188	36629069	568	-0.56355	5.75266	0.0042278	merged_common	44.3507	65.546
chr1	36629985	36630807	531	-0.06912	5.75191	0.0376031	merged_common	52.6131	55.1952
chr1	36636233	36637186	360	-0.26948	5.89298	0.0220275	merged_common	54.1256	65.2416
chr1	36690562	36692722	1183	-0.18995	9.10323	0.00114399	merged_common	514.938	587.402
chr1	36708388	36710651	1440	0.37154	8.5168	3.24193e-05	merged_common	416.615	322.025
chr1	36822373	36823751	615	-0.15106	6.1427	0.0282209	merged_common	67.0502	74.4515
chr1	36839126	36842792	1209	-0.93546	6.92346	7.90563e-08	merged_common	87.7745	167.869
chr1	36847048	36848195	414	-0.68758	5.95382	0.00104123	merged_common	48.8413	78.6628
chr1	36852272	36852864	362	-0.1749	5.63251	0.0332952	merged_common	46.6906	52.7084
chr1	36858151	36866168	2515	-0.50611	8.72678	3.25403e-08	merged_common	355.505	504.893
chr1	36874114	36877112	1050	-0.02471	7.72907	0.0190019	merged_common	210.36	213.994
chr1	36878823	36880572	327	0.24833	5.93335	0.0220245	merged_common	66.603	56.0711
chr1	36882648	36889166	1710	-0.63325	8.1446	2.10557e-08	merged_common	227.225	352.438
chr1	36890460	36891940	661	-0.4976	6.33522	0.00285792	merged_common	67.9509	95.9373
chr1	36902031	36903893	1046	-0.68752	6.65807	0.000106184	merged_common	79.5787	128.162
chr1	36903978	36905844	1477	-0.31269	6.19334	0.0138435	merged_common	65.6624	81.5541
chr1	36909851	36910683	393	-0.41509	5.73469	0.013532	merged_common	46.1144	61.4881
chr1	36911138	36912200	577	0.22194	6.02458	0.0238333	merged_common	70.3047	60.2801
chr1	36912668	36916454	2324	0.10587	8.01296	0.0123762	merged_common	267.964	249.004
chr1	36916987	36923823	3256	-0.48656	8.57903	2.57356e-07	merged_common	323.081	452.668
chr1	36924344	36929172	4285	0.15951	6.3513	0.0243696	merged_common	86.286	77.2544
chr1	36934589	36935772	737	0.1428	6.05402	0.028756	merged_common	69.8128	63.2336
chr1	36936835	36940976	2951	0.02981	9.94461	0.00803434	merged_common	995.664	975.302
chr1	36986709	36987967	412	0.22323	6.08214	0.0236975	merged_common	73.1992	62.7057
chr1	36995356	36997592	1434	-0.50738	6.97154	0.000468379	merged_common	105.263	149.627
chr1	37000496	37001069	204	0.48384	5.60716	0.00936275	merged_common	57.6433	41.2191
chr1	37028990	37030245	597	-0.10282	6.50421	0.0267641	merged_common	87.5964	94.0672
chr1	37077028	37078934	781	-0.58176	7.67594	4.87438e-06	merged_common	167.157	250.18
chr1	37081308	37082563	432	-1.23135	5.64745	4.85273e-06	merged_common	32.7126	76.8048
chr1	37230261	37232076	528	-0.18253	6.92185	0.0161175	merged_common	113.818	129.169
chr1	37299192	37301526	888	-0.1964	7.92772	0.00553001	merged_common	227.468	260.641
chr1	37307475	37309098	715	-0.02173	6.51804	0.0293705	merged_common	90.9609	92.3414
chr1	37311736	37313543	1111	-0.63814	6.18643	0.000839758	merged_common	58.3783	90.8554
chr1	37314438	37315291	430	0.10454	6.02014	0.0328532	merged_common	67.2942	62.5904
chr1	37322263	37325398	2474	-0.21783	6.49052	0.0172701	merged_common	83.3786	96.9679
chr1	37332611	37333491	440	-0.1227	5.84456	0.0333277	merged_common	55.0706	59.9592
chr1	37346747	37348293	779	0.21078	6.48815	0.0172701	merged_common	96.5725	83.4454
chr1	37386194	37387383	477	-0.22417	6.65964	0.0161032	merged_common	93.5428	109.268
chr1	37427293	37430994	3076	0.01028	8.94115	0.012663	merged_common	493.289	489.787
chr1	37472136	37476002	2329	0.47879	7.52227	0.000139523	merged_common	217.017	155.727
chr1	37476956	37480274	1287	0.20484	7.42537	0.00869159	merged_common	184.54	160.113
chr1	37485818	37489483	1483	0.68125	7.36608	2.05546e-06	merged_common	208.905	130.278
chr1	37490296	37494357	1977	0.94586	7.86278	2.94321e-13	merged_common	323.072	167.713
chr1	37495150	37497932	1123	0.62909	7.20006	1.99284e-05	merged_common	182.861	118.235
chr1	37500600	37506019	4555	-0.30723	8.09046	0.000791163	merged_common	245.035	303.189
chr1	37509265	37513927	3423	-0.36423	8.40434	7.65429e-05	merged_common	298.632	384.397
chr1	37514910	37521967	3894	-0.27529	8.59267	0.000419901	merged_common	350.926	424.704
chr1	37522315	37524050	452	-0.01529	6.52141	0.0293705	merged_common	91.3774	92.351
chr1	37524892	37525858	437	-0.30459	5.80643	0.0198654	merged_common	50.3575	62.1949
chr1	37527065	37527751	206	0.42846	5.81057	0.0104925	merged_common	65.1097	48.38
chr1	37528457	37536202	1906	0.2767	7.62965	0.00326316	merged_common	217.972	179.931
chr1	37536827	37541714	4032	-0.03963	8.66383	0.0129989	merged_common	400.044	411.185
chr1	37585082	37587099	987	0.37935	8.01959	0.000210429	merged_common	295.961	227.53
chr1	37599506	37603454	1726	-0.59145	7.32167	2.70004e-05	merged_common	130.323	196.365
chr1	37620790	37624371	1797	-0.10435	7.26955	0.0186554	merged_common	148.815	159.977
chr1	37630803	37635128	1815	0.21373	8.75424	0.00127414	merged_common	465.006	400.977
chr1	37864183	37866028	1313	-0.01436	8.5018	0.0147197	merged_common	360.691	364.299
chr1	37871327	37873505	893	0.18001	7.52734	0.0101494	merged_common	196.358	173.325
chr1	37889039	37891517	1158	-0.05341	8.82185	0.011303	merged_common	444.224	460.978
chr1	37996136	37999886	969	0.07783	9.43414	0.00636558	merged_common	710.679	673.356
chr1	38012285	38013597	735	0.65112	6.03085	0.00119336	merged_common	81.9351	52.1751
chr1	38128476	38130722	998	-0.03193	9.44829	0.00984657	merged_common	690.896	706.358
chr1	38199637	38200910	580	-0.96031	6.12084	1.65462e-05	merged_common	49.8902	97.0728
chr1	38241335	38242603	814	-0.71328	6.12774	0.000478286	merged_common	54.6103	89.535
chr1	38261866	38262409	304	-0.02811	5.70919	0.0386574	merged_common	51.8092	52.8285
chr1	38436171	38436883	452	-0.4269	5.88873	0.00948009	merged_common	51.101	68.6972
chr1	38477983	38479002	232	-0.3431	5.70017	0.0174668	merged_common	46.1616	58.555
chr1	38986545	38989250	1422	0.08614	9.07865	0.00755699	merged_common	557.072	524.784
chr1	39078689	39079587	302	-0.33403	6.20357	0.0124258	merged_common	65.6423	82.7441
chr1	39104941	39106832	955	-0.3827	7.56339	0.000772918	merged_common	165.655	215.978
chr1	39185499	39185952	242	-0.18772	5.55882	0.033951	merged_common	44.1689	50.3068
chr1	39192416	39197309	1586	0.58191	6.94436	0.000173731	merged_common	150.677	100.664
chr1	39228214	39228946	193	0.01265	5.59337	0.040611	merged_common	48.4927	48.0693
chr1	39256340	39257900	566	0.15721	6.33864	0.0257151	merged_common	85.464	76.6405
chr1	39280138	39282199	834	0.46719	6.85744	0.00141277	merged_common	136.337	98.6225
chr1	39284621	39285000	167	0.22781	5.63222	0.0289792	merged_common	53.673	45.833
chr1	39348534	39350683	1211	-0.48508	7.13174	0.000487849	merged_common	118.538	165.913
chr1	39366450	39369955	1668	0.0941	8.90096	0.00780684	merged_common	493.878	462.693
chr1	39393234	39394692	912	-0.31056	6.73202	0.00791401	merged_common	95.4544	118.382
chr1	39417324	39419232	637	-0.42156	6.37493	0.00555918	merged_common	71.7124	96.0498
chr1	39441460	39442525	605	-0.51982	6.19914	0.00283462	merged_common	61.3601	87.9767
chr1	39453273	39455615	833	0.08693	6.86234	0.0235119	merged_common	119.91	112.898
chr1	39477739	39480769	797	-0.09135	8.39295	0.0110825	merged_common	325.672	346.96
chr1	39502509	39503755	793	1.06443	6.19566	1.80554e-06	merged_common	105.997	50.6835
chr1	39534982	39536704	998	-0.04135	8.47735	0.0137218	merged_common	351.328	361.543
chr1	39549792	39550642	631	-0.10059	5.812	0.0350412	merged_common	54.2558	58.1737
chr1	39560096	39561164	569	-0.24752	6.06858	0.021955	merged_common	61.5984	73.1274
chr1	39574897	39581481	2279	0.39573	9.24401	1.43619e-07	merged_common	695.485	528.641
chr1	39601301	39604548	1278	1.54339	6.87942	6.47279e-17	merged_common	201.009	68.9618
chr1	39613553	39615497	1334	1.13407	7.02258	4.77259e-11	merged_common	192.62	87.7632
chr1	39695196	39696596	512	0.4332	6.07583	0.00788998	merged_common	78.3809	58.0502
chr1	39697756	39699243	620	0.70546	6.61347	9.11287e-05	merged_common	125.036	76.678
chr1	39710137	39715837	4222	0.12106	8.79748	0.00620135	merged_common	464.009	426.662
chr1	39720242	39721674	718	0.08968	7.10515	0.0207544	merged_common	142.024	133.464
chr1	39731395	39732066	458	0.14689	5.58995	0.0355622	merged_common	50.6818	45.7755
chr1	39733480	39738027	2875	-0.08674	8.58781	0.0098917	merged_common	373.364	396.501
chr1	39746589	39746963	116	0.5495	5.03035	0.0139085	merged_common	39.5361	27.0133
chr1	39749349	39750287	378	-0.15494	5.7227	0.0326691	merged_common	50.0476	55.7218
chr1	39752902	39755099	1550	0.22099	6.77357	0.0139527	merged_common	118.116	101.341
chr1	39757187	39763199	4682	0.36786	8.75967	1.31594e-05	merged_common	492.37	381.553
chr1	39765497	39766684	361	-0.0035	5.89227	0.0366479	merged_common	59.323	59.4671
chr1	39770265	39771071	612	-0.52342	5.71979	0.00717132	merged_common	43.9588	63.1846
chr1	39803920	39806455	1087	-0.10534	7.76233	0.0142592	merged_common	209.334	225.19
chr1	39812412	39812796	208	-0.17718	5.51205	0.0341762	merged_common	42.9165	48.5245
chr1	39845728	39846581	570	0.13117	6.20536	0.0290113	merged_common	77.2223	70.5109
chr1	39866786	39870831	2182	0.08513	8.23286	0.0124233	merged_common	309.85	292.095
chr1	39877370	39878120	510	0.67764	6.01084	0.000926188	merged_common	81.5527	50.9857
chr1	39899928	39908537	1325	0.267	10.0855	8.10435e-07	merged_common	1191.88	990.505
chr1	39908825	39911293	283	0.19895	6.32553	0.0216028	merged_common	85.9249	74.8565
chr1	39911679	39912466	516	-0.09671	5.79903	0.0350412	merged_common	53.8426	57.5756
chr1	39913262	39913732	228	0.03044	5.835	0.0366397	merged_common	57.6888	56.4844
chr1	39915056	39916591	1163	0.21413	6.11868	0.0236014	merged_common	74.8404	64.5173
chr1	39917183	39927962	6010	0.29362	8.43764	0.000405669	merged_common	383.864	313.176
chr1	39928413	39929285	442	0.14763	5.92665	0.0311359	merged_common	64.0206	57.7935
chr1	39929671	39938621	3290	0.7143	7.36932	8.24497e-07	merged_common	211.787	129.084
chr1	39938825	39940115	582	-0.43641	6.25266	0.0058346	merged_common	65.5469	88.7002
chr1	39940216	39943489	1503	-0.27358	7.00079	0.00739031	merged_common	116.485	140.807
chr1	39943562	39947922	504	-0.22413	6.87914	0.0130873	merged_common	108.916	127.222
chr1	39948233	39951431	1724	-0.67013	7.13507	1.17166e-05	merged_common	111.431	177.311
chr1	39952049	39953658	728	0.01909	6.09615	0.0338988	merged_common	68.8648	67.9596
chr1	39957868	39959307	418	-0.63419	6.06785	0.00129747	merged_common	53.8455	83.5718
chr1	39959982	39964225	2596	-0.63607	7.29373	1.06216e-05	merged_common	125.862	195.6
chr1	39964867	39966205	1036	-0.00343	6.27756	0.0318898	merged_common	77.485	77.6694
chr1	39967784	39970070	1339	0.39303	6.60442	0.00447857	merged_common	111.503	84.9125
chr1	39971578	39972063	308	0.26366	6.04638	0.0201548	merged_common	72.4147	60.3194
chr1	39972854	39973563	303	-0.01874	5.99704	0.035193	merged_common	63.4554	64.285
chr1	39973771	39974284	307	-0.06534	5.85996	0.0363347	merged_common	56.7792	59.4098
chr1	39978512	39979406	244	-0.32095	6.123	0.0135511	merged_common	62.359	77.8959
chr1	39979873	39983412	2483	-0.25744	7.21765	0.00682859	merged_common	136.138	162.734
chr1	39988947	39989395	230	-0.32859	5.58465	0.021764	merged_common	42.8242	53.778
chr1	39992927	39994230	758	-0.77078	6.15531	0.000243903	merged_common	54.5656	93.0994
chr1	40002349	40002896	306	-0.18017	5.77043	0.0305077	merged_common	51.2807	58.102
chr1	40026406	40027610	785	0.22088	6.06689	0.023744	merged_common	72.3705	62.0969
chr1	40033218	40034385	703	-0.06917	6.25452	0.0312726	merged_common	74.5396	78.2005
chr1	40083511	40089894	2473	1.07333	7.0213	5.51888e-10	merged_common	188.44	89.5508
chr1	40117217	40118439	851	0.46303	6.1064	0.00600682	merged_common	80.8914	58.6836
chr1	40139116	40141431	545	-0.04222	7.6541	0.0190164	merged_common	198.499	204.394
chr1	40161133	40161930	352	0.10974	5.60777	0.0370754	merged_common	50.6553	46.945
chr1	40166814	40168216	486	0.11681	6.71031	0.0236267	merged_common	109.04	100.559
chr1	40171165	40174878	2928	0.67441	6.83289	4.97913e-05	merged_common	144.017	90.2394
chr1	40179012	40180206	629	-0.12666	6.05817	0.0301039	merged_common	63.7715	69.6234
chr1	40180894	40182382	858	-0.34053	6.30274	0.0101962	merged_common	70.1551	88.8318
chr1	40187533	40188798	564	0.23452	6.35583	0.0186301	merged_common	88.8371	75.5087
chr1	40221412	40226333	3505	-0.05903	7.95995	0.0161643	merged_common	243.949	254.137
chr1	40227908	40231011	2305	0.02486	6.76508	0.0267435	merged_common	109.707	107.833
chr1	40262998	40269044	3777	0.03123	8.97908	0.0118261	merged_common	510.121	499.197
chr1	40269578	40276806	5964	0.08712	8.37406	0.0114559	merged_common	341.945	321.907
chr1	40281477	40282775	417	0.3129	5.99784	0.0164393	merged_common	71.2239	57.3368
chr1	40283744	40286062	877	0.33123	6.74033	0.00637471	merged_common	119.921	95.3205
chr1	40288110	40289354	607	-0.09576	6.35953	0.0278894	merged_common	79.4321	84.8834
chr1	40294225	40296303	646	0.81259	6.33311	5.42248e-05	merged_common	106.847	60.8344
chr1	40323935	40326202	872	0.64974	6.86878	7.05787e-05	merged_common	146.388	93.3068
chr1	40354083	40356797	1770	1.02827	6.58414	1.41051e-07	merged_common	137.023	67.1821
chr1	40357212	40358920	1358	-0.12062	6.23885	0.0275853	merged_common	72.4312	78.7474
chr1	40404196	40405536	821	0.39491	6.30528	0.00697177	merged_common	90.6814	68.9666
chr1	40501086	40502878	1013	1.77475	6.23901	1.3172e-14	merged_common	139.719	40.8322
chr1	40513567	40517928	1732	1.95068	6.91303	2.2149e-26	merged_common	236.939	61.2947
chr1	40681209	40681587	216	0.19698	5.41486	0.034872	merged_common	45.6755	39.8462
chr1	40789963	40791243	760	0.17581	7.08805	0.0142315	merged_common	144.603	128.013
chr1	40798440	40799827	556	0.59474	5.87937	0.00331024	merged_common	72.3409	47.9015
chr1	40803934	40808758	1923	-0.16475	8.58463	0.00432613	merged_common	362.605	406.47
[truncated: 86,809 more rows]
