# Supplementary material for: The Regulatory Role of Histone Modification on Gene Expression in the Early Stage of Myocardial Infarction
Source: Front Cardiovasc Med. 2020 Nov 30;7:594325. doi: 10.3389/fcvm.2020.594325 (PMC7734124; doi:10.3389/fcvm.2020.594325)
Supplement: Supplementary file 7 [file Table_7.XLSX]

## Sheet: H3K27me3
Supplemental Table 9. Lists of H3K27me3 peaks of MI vs Sham group
chr	start	end	summit	M_value	A_value	P_value	Peak_Group	normalized_read_density_in_MI24-k27me3_peaks	normalized_read_density_in_Sham-k27me3_peaks
chr1	4479332	4479614	133	0.31035	5.73584	0.0219535	MI24-k27me3_peaks_unique	59.3434	47.8572
chr1	4486616	4487050	195	-0.15661	6.01628	0.0290327	MI24-k27me3_peaks_unique	61.3068	68.3365
chr1	4503626	4503982	195	0.10989	6.12515	0.0296219	MI24-k27me3_peaks_unique	72.5093	67.1914
chr1	4508830	4509137	162	-0.13803	5.63156	0.035293	MI24-k27me3_peaks_unique	47.2599	52.0049
chr1	4510076	4510353	58	-0.02297	5.81797	0.0372825	MI24-k27me3_peaks_unique	55.9662	56.8644
chr1	4511395	4511715	154	0.15697	6.06866	0.02862	MI24-k27me3_peaks_unique	70.8721	63.5656
chr1	4514851	4515324	215	0.39015	5.81217	0.0139186	MI24-k27me3_peaks_unique	64.3222	49.0811
chr1	4571429	4571958	272	0.51206	5.92617	0.00510684	MI24-k27me3_peaks_unique	72.6152	50.9193
chr1	4788677	4789217	265	0.05455	5.87242	0.0354263	MI24-k27me3_peaks_unique	59.7015	57.4862
chr1	4790466	4791225	527	0.02184	6.26392	0.0320955	MI24-k27me3_peaks_unique	77.431	76.2677
chr1	4798303	4798664	104	0.1022	5.92656	0.0337745	MI24-k27me3_peaks_unique	63.0166	58.707
chr1	5009365	5009713	105	0.31155	5.54174	0.0242214	MI24-k27me3_peaks_unique	51.8947	41.8155
chr1	5012214	5012712	419	0.2238	6.06056	0.023744	MI24-k27me3_peaks_unique	72.1266	61.7625
chr1	5014748	5015288	70	-0.20256	6.06785	0.02544	MI24-k27me3_peaks_unique	62.5341	71.9603
chr1	5914930	5915271	131	0.19883	6.04795	0.0255159	MI24-k27me3_peaks_unique	70.8829	61.7572
chr1	5919261	5919683	159	0.00805	5.80262	0.0376125	MI24-k27me3_peaks_unique	55.9725	55.661
chr1	6290621	6290912	173	0.25539	5.44949	0.0295856	MI24-k27me3_peaks_unique	47.7419	39.9963
chr1	6378762	6379495	127	0.18763	6.02806	0.0255915	MI24-k27me3_peaks_unique	69.6415	61.1485
chr1	6404052	6404328	15	-0.23142	5.89964	0.02403	MI24-k27me3_peaks_unique	55.0981	64.6846
chr1	6405932	6406235	94	0.08074	5.83936	0.0357082	MI24-k27me3_peaks_unique	58.881	55.6762
chr1	6442985	6443361	104	0.16193	6.46636	0.0225796	MI24-k27me3_peaks_unique	93.5279	83.5979
chr1	9296823	9297302	158	0.53759	5.40669	0.00976819	MI24-k27me3_peaks_unique	51.1083	35.2096
chr1	9778851	9779335	28	-0.18605	6.00141	0.0274573	MI24-k27me3_peaks_unique	60.0622	68.3294
chr1	9782146	9782422	103	-0.06941	5.59761	0.0385887	MI24-k27me3_peaks_unique	47.2717	49.6016
chr1	9785050	9785552	136	0.48546	5.97977	0.00534262	MI24-k27me3_peaks_unique	74.6722	53.3361
chr1	9953073	9953803	71	0.11386	5.97642	0.0333044	MI24-k27me3_peaks_unique	65.4967	60.5263
chr1	9959501	9960413	163	0.69761	5.81786	0.00125456	MI24-k27me3_peaks_unique	71.8375	44.2945
chr1	11624153	11624554	153	0.65546	4.74593	0.0116813	MI24-k27me3_peaks_unique	33.6763	21.3802
chr1	12657494	12657788	164	0.19733	5.89827	0.0278919	MI24-k27me3_peaks_unique	63.8642	55.7
chr1	12837482	12837764	212	0.43539	5.79903	0.0104925	MI24-k27me3_peaks_unique	64.7463	47.8795
chr1	12849387	12849838	397	-0.17644	5.61215	0.0335105	MI24-k27me3_peaks_unique	46.0117	51.9975
chr1	12855589	12856256	385	0.21689	5.68861	0.0287653	MI24-k27me3_peaks_unique	55.6016	47.8406
chr1	12994594	12995472	101	0.09814	6.10613	0.0320026	MI24-k27me3_peaks_unique	71.2689	66.582
chr1	13049329	13050159	621	0.00237	6.48703	0.0296941	MI24-k27me3_peaks_unique	89.7733	89.626
chr1	13052204	13052661	208	0.07702	5.9578	0.0343617	MI24-k27me3_peaks_unique	63.8365	60.5179
chr1	13056119	13056650	397	0.2479	5.95485	0.0220189	MI24-k27me3_peaks_unique	67.5929	56.9214
chr1	13057114	13058440	1222	0.49568	6.1402	0.00376033	MI24-k27me3_peaks_unique	83.7513	59.3987
chr1	13058764	13059186	310	0.30302	6.01309	0.0165043	MI24-k27me3_peaks_unique	71.7347	58.1449
chr1	13061138	13061429	122	0.13952	5.94542	0.0309573	MI24-k27me3_peaks_unique	64.677	58.7151
chr1	13081193	13081517	229	0.02467	5.91684	0.0360446	MI24-k27me3_peaks_unique	60.934	59.9009
chr1	13107489	13108256	210	0.16237	6.05756	0.028756	MI24-k27me3_peaks_unique	70.4606	62.9605
chr1	13108561	13109346	590	0.57323	5.79389	0.00362116	MI24-k27me3_peaks_unique	67.6728	45.4836
chr1	13110304	13110586	58	0.4626	5.83089	0.00777683	MI24-k27me3_peaks_unique	66.8192	48.4892
chr1	13115120	13115559	266	0.34947	5.87791	0.0160536	MI24-k27me3_peaks_unique	66.3785	52.0987
chr1	13405651	13406022	96	0.2044	5.42372	0.034872	MI24-k27me3_peaks_unique	46.0752	39.9887
chr1	13417159	13417456	211	0.07646	5.5993	0.0385887	MI24-k27me3_peaks_unique	49.7812	47.2116
chr1	13465407	13465683	57	-0.02054	5.45495	0.0424067	MI24-k27me3_peaks_unique	43.5524	44.1769
chr1	13503044	13503448	165	0.20874	5.75563	0.0285484	MI24-k27me3_peaks_unique	58.0812	50.2573
chr1	13523993	13524419	168	0.17589	5.9638	0.0293156	MI24-k27me3_peaks_unique	66.3371	58.7231
chr1	13533230	13533587	234	0.52304	5.68969	0.00701072	MI24-k27me3_peaks_unique	61.8718	43.0568
chr1	13591376	13591681	114	0.2538	5.67034	0.0265526	MI24-k27me3_peaks_unique	55.6088	46.6382
chr1	13592324	13592787	103	0.09152	5.95062	0.033537	MI24-k27me3_peaks_unique	63.8396	59.9156
chr1	13596839	13597155	66	0.13429	6.13748	0.0282209	MI24-k27me3_peaks_unique	73.7528	67.1975
chr1	13600085	13600625	165	0.21188	5.77447	0.0284393	MI24-k27me3_peaks_unique	58.9087	50.8625
chr1	13611633	13611947	276	-0.16889	5.89017	0.0297514	MI24-k27me3_peaks_unique	55.9368	62.8837
chr1	14490925	14491373	218	0.10067	5.73533	0.035872	MI24-k27me3_peaks_unique	55.1644	51.4463
chr1	14499096	14499405	122	0.22239	5.89517	0.0260325	MI24-k27me3_peaks_unique	64.283	55.0998
chr1	14512702	14513077	294	0.32221	6.05255	0.0148866	MI24-k27me3_peaks_unique	74.2158	59.3611
chr1	14513532	14514089	358	0.12938	6.14796	0.0294659	MI24-k27me3_peaks_unique	74.1642	67.8027
chr1	14641478	14641956	345	0.26176	5.7294	0.0242103	MI24-k27me3_peaks_unique	58.0925	48.4532
chr1	14700503	14700790	158	0.91696	5.0317	0.00195294	MI24-k27me3_peaks_unique	44.9478	23.8055
chr1	14729293	14729634	179	-0.10544	6.02929	0.0316454	MI24-k27me3_peaks_unique	62.969	67.7435
chr1	14749889	14750350	315	0.45339	5.91357	0.00832555	MI24-k27me3_peaks_unique	70.5349	51.5134
chr1	14751874	14752376	181	0.24846	6.12858	0.0201854	MI24-k27me3_peaks_unique	76.2576	64.1933
chr1	14858206	14858627	352	0.32208	5.75988	0.0176527	MI24-k27me3_peaks_unique	60.5863	48.4639
chr1	14917364	14917787	189	0.19146	6.25476	0.0217318	MI24-k27me3_peaks_unique	81.5996	71.4583
chr1	15883531	15883937	194	0.67215	5.61591	0.0028959	MI24-k27me3_peaks_unique	61.905	38.8498
chr1	16523618	16524221	252	0.50397	6.11463	0.00367108	MI24-k27me3_peaks_unique	82.5167	58.1878
chr1	16621850	16622154	124	-0.09014	5.56946	0.0389534	MI24-k27me3_peaks_unique	46.0264	48.9939
chr1	17095543	17095883	122	0.37478	6.72335	0.00494903	MI24-k27me3_peaks_unique	120.321	92.794
chr1	17100012	17100473	144	0.10767	6.23673	0.0298526	MI24-k27me3_peaks_unique	78.2796	72.6502
chr1	17123607	17124055	252	0.37711	5.73266	0.0155474	MI24-k27me3_peaks_unique	60.5987	46.6597
chr1	18978917	18979413	138	-0.05446	5.63988	0.0390143	MI24-k27me3_peaks_unique	48.9301	50.8124
chr1	19203360	19203874	260	0.23832	5.88729	0.0240636	MI24-k27me3_peaks_unique	64.2868	54.498
chr1	19204531	19204853	161	0.21817	6.16679	0.0235018	MI24-k27me3_peaks_unique	77.4866	66.6118
chr1	19243643	19244187	214	0.61682	5.96185	0.00200502	MI24-k27me3_peaks_unique	77.1856	50.3333
chr1	19847775	19848051	200	0.53311	5.24805	0.012939	MI24-k27me3_peaks_unique	45.7153	31.5922
chr1	20734543	20734855	110	0.35297	6.05328	0.0132987	MI24-k27me3_peaks_unique	75.0492	58.7613
chr1	20740496	20740968	225	-0.00446	6.10591	0.0338988	MI24-k27me3_peaks_unique	68.7687	68.9816
chr1	20742932	20743221	92	0.60468	6.13515	0.00145681	MI24-k27me3_peaks_unique	86.6718	56.9968
chr1	20744738	20745095	138	0.27843	6.42763	0.0131833	MI24-k27me3_peaks_unique	94.802	78.1631
chr1	20790333	20790766	209	0.10659	5.83665	0.0347767	MI24-k27me3_peaks_unique	59.2994	55.0761
chr1	20791381	20792401	837	0.35394	6.06858	0.0118114	MI24-k27me3_peaks_unique	75.8749	59.3678
chr1	20882158	20882550	87	-0.21294	5.64313	0.0289792	MI24-k27me3_peaks_unique	46.4195	53.8025
chr1	20883604	20883974	144	-0.09541	5.76593	0.0365959	MI24-k27me3_peaks_unique	52.645	56.2443
chr1	21213584	21213939	220	-0.08986	6.20747	0.031026	MI24-k27me3_peaks_unique	71.6324	76.236
chr1	21244410	21245268	302	0.47018	5.92206	0.00832555	MI24-k27me3_peaks_unique	71.3653	51.5168
chr1	22267376	22267735	211	0.21173	5.53237	0.0317839	MI24-k27me3_peaks_unique	49.8056	43.0072
chr1	22789540	22790175	161	0.26707	5.69562	0.0242234	MI24-k27me3_peaks_unique	56.8526	47.2448
chr1	22795293	22795805	372	0.51686	5.32012	0.0111214	MI24-k27me3_peaks_unique	47.7871	33.398
chr1	22831888	22832183	123	0.15861	5.99903	0.0290327	MI24-k27me3_peaks_unique	67.5711	60.5361
chr1	22832531	22832889	182	0.0254	6.08245	0.0341462	MI24-k27me3_peaks_unique	68.3633	67.1702
chr1	22860538	22860851	134	0.45924	6.16532	0.0053631	MI24-k27me3_peaks_unique	84.1528	61.2102
chr1	22864595	22865416	246	0.07932	6.02942	0.0336232	MI24-k27me3_peaks_unique	67.139	63.5474
chr1	22868993	22869327	178	-0.0322	5.84369	0.0369611	MI24-k27me3_peaks_unique	56.791	58.0728
chr1	22896261	22896644	210	0.02167	5.58995	0.0401966	MI24-k27me3_peaks_unique	48.5293	47.8058
chr1	22898214	22898521	143	0.13065	5.6987	0.0361621	MI24-k27me3_peaks_unique	54.3431	49.6381
chr1	22903823	22904342	202	0.29149	6.12281	0.0167775	MI24-k27me3_peaks_unique	77.0944	62.9906
chr1	22904618	22904960	130	0.00323	6.05817	0.0343991	MI24-k27me3_peaks_unique	66.7079	66.5587
chr1	22907609	22907923	164	0.66669	5.34281	0.00499768	MI24-k27me3_peaks_unique	51.132	32.2106
chr1	22929409	22929780	155	-0.26564	5.82732	0.0241239	MI24-k27me3_peaks_unique	51.7863	62.256
chr1	22939847	22940261	237	0.32847	5.83339	0.0178895	MI24-k27me3_peaks_unique	63.8947	50.8845
chr1	23255984	23256279	89	1.25359	5.1649	5.70776e-05	MI24-k27me3_peaks_unique	55.3954	23.233
chr1	23256487	23257062	241	1.26086	5.53085	5.83687e-06	MI24-k27me3_peaks_unique	71.5699	29.8657
chr1	23724344	23724620	90	0.09028	5.34413	0.0418302	MI24-k27me3_peaks_unique	41.9114	39.3691
chr1	23768522	23768868	316	-0.28195	5.84685	0.0220179	MI24-k27me3_peaks_unique	52.1963	63.4622
chr1	23772570	23772971	145	0.10786	6.08453	0.0312618	MI24-k27me3_peaks_unique	70.4467	65.372
chr1	23775864	23776230	267	0.21096	5.59151	0.0314588	MI24-k27me3_peaks_unique	51.8758	44.8187
chr1	24102736	24103123	178	0.75735	5.38863	0.00257752	MI24-k27me3_peaks_unique	54.4668	32.2216
chr1	24104759	24105692	525	0.34301	5.90779	0.0143594	MI24-k27me3_peaks_unique	67.6161	53.3082
chr1	24135403	24135904	417	-0.33517	6.16174	0.0137032	MI24-k27me3_peaks_unique	63.7412	80.4112
chr1	24174021	24174649	122	-0.11422	5.74084	0.0342706	MI24-k27me3_peaks_unique	51.4012	55.6361
chr1	24178363	24178891	302	0.27996	5.87593	0.0199913	MI24-k27me3_peaks_unique	64.7097	53.2958
chr1	24657175	24657615	254	-0.3518	5.48962	0.0215738	MI24-k27me3_peaks_unique	39.7731	50.7565
chr1	24662603	24662901	97	0.3096	5.41009	0.0269175	MI24-k27me3_peaks_unique	47.3368	38.1944
chr1	25228192	25228498	159	0.01828	5.77609	0.0379513	MI24-k27me3_peaks_unique	55.1478	54.4534
chr1	25825986	25826365	252	0.20551	5.73654	0.0306631	MI24-k27me3_peaks_unique	57.2536	49.6522
chr1	33698190	33698517	62	0.33083	5.96574	0.0163705	MI24-k27me3_peaks_unique	70.0909	55.7278
chr1	33699757	33700291	87	0.30562	5.87242	0.0199913	MI24-k27me3_peaks_unique	65.1291	52.6956
chr1	33704121	33704492	240	0.37615	5.8914	0.0125793	MI24-k27me3_peaks_unique	67.6245	52.1041
chr1	33706292	33707079	359	0.02969	5.99052	0.035193	MI24-k27me3_peaks_unique	64.2384	62.9299
chr1	33853911	33854471	498	0.47602	5.5168	0.012403	MI24-k27me3_peaks_unique	53.9971	38.8217
chr1	33865841	33866255	145	0.2338	5.60305	0.0290846	MI24-k27me3_peaks_unique	52.708	44.8225
chr1	33889541	33890030	236	0.589	5.72302	0.00409593	MI24-k27me3_peaks_unique	64.7819	43.0673
chr1	33911593	33912867	262	0.79961	6.24893	0.00011561	MI24-k27me3_peaks_unique	100.339	57.6451
chr1	34011283	34012192	450	0.91555	5.38523	0.000633545	MI24-k27me3_peaks_unique	57.401	30.4307
chr1	34456092	34456870	136	0.16631	5.91362	0.0296046	MI24-k27me3_peaks_unique	63.8571	56.9043
chr1	34461745	34462119	216	0.29569	5.59491	0.0242371	MI24-k27me3_peaks_unique	53.5478	43.6245
chr1	34493684	34494046	138	0.26184	5.65559	0.0266082	MI24-k27me3_peaks_unique	55.1967	46.0353
chr1	34497052	34497464	256	0.22196	5.77957	0.0284393	MI24-k27me3_peaks_unique	59.3242	50.8646
chr1	34497747	34498023	75	0.0982	6.01118	0.0318423	MI24-k27me3_peaks_unique	66.7308	62.3397
chr1	34516669	34516956	215	0.3923	6.28082	0.00784136	MI24-k27me3_peaks_unique	89.0763	67.8685
chr1	34519101	34519764	253	0.33189	5.76484	0.0176527	MI24-k27me3_peaks_unique	61.002	48.4658
chr1	34520474	34520775	130	0.03444	5.89232	0.0363425	MI24-k27me3_peaks_unique	60.1103	58.6923
chr1	34521295	34521651	141	0.04364	5.98361	0.0349159	MI24-k27me3_peaks_unique	64.2413	62.3272
chr1	34532383	34532659	129	-0.11187	6.30687	0.0282955	MI24-k27me3_peaks_unique	76.1586	82.2991
chr1	34556548	34557180	75	0.17715	5.68664	0.030978	MI24-k27me3_peaks_unique	54.7662	48.4379
chr1	34607895	34608411	354	0.31575	5.79225	0.0198654	MI24-k27me3_peaks_unique	61.8253	49.6725
chr1	34609761	34610099	107	0.43429	5.70436	0.011635	MI24-k27me3_peaks_unique	60.6109	44.8556
chr1	34610665	34611422	484	0.35192	6.15335	0.0121806	MI24-k27me3_peaks_unique	80.4104	63.0048
chr1	34614518	34614794	227	-0.04158	5.76178	0.0376031	MI24-k27me3_peaks_unique	53.4823	55.0462
chr1	34615688	34616271	491	0.20947	5.70297	0.0287653	MI24-k27me3_peaks_unique	56.0136	48.4436
chr1	34639785	34640395	348	0.53052	5.73342	0.0060508	MI24-k27me3_peaks_unique	63.9415	44.267
chr1	34701097	34701657	172	0.06647	5.78433	0.0372736	MI24-k27me3_peaks_unique	56.3977	53.8582
chr1	34722977	34723600	494	0.08632	5.9625	0.0343617	MI24-k27me3_peaks_unique	64.2516	60.52
chr1	34732161	34732583	213	0.24647	6.11388	0.0219156	MI24-k27me3_peaks_unique	75.4325	63.5863
chr1	34732838	34733240	246	0.27693	6.05882	0.0201661	MI24-k27me3_peaks_unique	73.3785	60.5626
chr1	34737992	34738558	177	0.37186	5.97071	0.012912	MI24-k27me3_peaks_unique	71.34	55.1305
chr1	34756405	34756865	200	0.12261	6.30332	0.0282955	MI24-k27me3_peaks_unique	82.403	75.6892
chr1	34764593	34764869	125	-0.10781	5.5782	0.0373953	MI24-k27me3_peaks_unique	46.0234	49.5944
chr1	34889195	34889716	283	0.47369	5.68487	0.00987874	MI24-k27me3_peaks_unique	60.6197	43.6535
chr1	34922310	34922586	87	-0.04039	5.6809	0.0390256	MI24-k27me3_peaks_unique	50.5874	52.0236
chr1	34970099	34970388	104	0.22239	5.38863	0.0351105	MI24-k27me3_peaks_unique	45.2493	38.7852
chr1	35004105	35004481	110	0.19403	5.92763	0.0277828	MI24-k27me3_peaks_unique	65.1027	56.9102
chr1	35032104	35032620	203	0.50651	5.59799	0.00936275	MI24-k27me3_peaks_unique	57.7298	40.6374
chr1	35072679	35073177	104	0.28831	5.32933	0.0299339	MI24-k27me3_peaks_unique	44.4307	36.3826
chr1	35146728	35147013	121	0.34399	5.53715	0.0216447	MI24-k27me3_peaks_unique	52.3147	41.2166
chr1	35250483	35250891	194	0.4414	5.40669	0.016091	MI24-k27me3_peaks_unique	49.4326	36.4031
chr1	35256627	35256980	123	0.36239	5.64846	0.0172553	MI24-k27me3_peaks_unique	56.8723	44.2396
chr1	35402008	35402358	135	0.32654	5.46352	0.0241515	MI24-k27me3_peaks_unique	49.412	39.4034
chr1	35403112	35403487	176	0.01866	5.80799	0.0376125	MI24-k27me3_peaks_unique	56.3882	55.6635
chr1	35438536	35438866	91	0.24281	5.44313	0.0322752	MI24-k27me3_peaks_unique	47.3251	39.9944
chr1	35453585	35454098	201	0.23202	6.06472	0.021955	MI24-k27me3_peaks_unique	72.5413	61.7647
chr1	35547978	35548287	117	-0.00953	5.74593	0.0382995	MI24-k27me3_peaks_unique	53.4888	53.8433
chr1	35888951	35889249	144	0.21021	5.64831	0.0311372	MI24-k27me3_peaks_unique	53.9449	46.6306
chr1	36124215	36124491	123	0.34174	5.20536	0.0269134	MI24-k27me3_peaks_unique	41.5343	32.7742
chr1	36250810	36251203	326	0.04972	5.8547	0.0363347	MI24-k27me3_peaks_unique	58.874	56.8796
chr1	36252032	36252522	126	0.10977	5.77345	0.0353118	MI24-k27me3_peaks_unique	56.8203	52.6574
chr1	36296302	36296619	216	0.09949	5.98352	0.0333044	MI24-k27me3_peaks_unique	65.4928	61.1286
chr1	36297296	36297892	183	0.01433	6.28291	0.0318898	MI24-k27me3_peaks_unique	78.2531	77.4796
chr1	36300607	36301006	316	0.13226	5.91168	0.0326671	MI24-k27me3_peaks_unique	63.0232	57.5024
chr1	36373911	36374375	70	-0.08611	5.932	0.0337745	MI24-k27me3_peaks_unique	59.2583	62.9029
chr1	36377443	36378122	154	0.16176	6.01499	0.0290327	MI24-k27me3_peaks_unique	68.3974	61.1428
chr1	36378415	36378765	161	0.18484	5.96832	0.0275654	MI24-k27me3_peaks_unique	66.752	58.7249
chr1	36395438	36395751	140	0.09083	5.84445	0.0357082	MI24-k27me3_peaks_unique	59.2961	55.678
chr1	36397163	36397732	59	0.12836	5.96924	0.0322471	MI24-k27me3_peaks_unique	65.4999	59.9239
chr1	36398163	36398957	222	0.4364	5.90498	0.00961161	MI24-k27me3_peaks_unique	69.7045	51.51
chr1	36557353	36558622	572	1.16205	5.97153	1.37469e-06	MI24-k27me3_peaks_unique	93.8676	41.9473
chr1	36620335	36620699	275	0.13919	5.73774	0.0342706	MI24-k27me3_peaks_unique	55.9992	50.8489
chr1	36644176	36644571	186	0.09511	5.41138	0.0409444	MI24-k27me3_peaks_unique	43.9849	41.1787
chr1	36728414	36728844	263	0.31822	5.24555	0.0300797	MI24-k27me3_peaks_unique	42.3609	33.9759
chr1	36748404	36748902	260	0.19694	5.94437	0.0276739	MI24-k27me3_peaks_unique	65.9289	57.5163
chr1	36767325	36767715	133	-0.47491	5.94232	0.00716922	MI24-k27me3_peaks_unique	52.1598	72.4933
chr1	36769871	36770376	252	0.00024	6.81718	0.0265079	MI24-k27me3_peaks_unique	112.775	112.756
chr1	36985674	36986062	224	-0.04806	5.92319	0.0354632	MI24-k27me3_peaks_unique	59.6793	61.7009
chr1	37097579	37098274	151	0.51681	5.6032	0.00936275	MI24-k27me3_peaks_unique	58.1459	40.6391
chr1	37141927	37142203	84	0.44357	5.62914	0.0111461	MI24-k27me3_peaks_unique	57.717	42.4401
chr1	37175301	37175807	248	0.18482	5.87619	0.0280013	MI24-k27me3_peaks_unique	62.6221	55.0924
chr1	37183812	37184178	118	0.36632	5.86957	0.014149	MI24-k27me3_peaks_unique	66.3825	51.4968
chr1	37196100	37196555	210	0.20672	5.62774	0.0312975	MI24-k27me3_peaks_unique	53.1169	46.0261
chr1	37199977	37200256	96	-0.04273	5.83836	0.0366397	MI24-k27me3_peaks_unique	56.3754	58.0702
chr1	37235793	37236141	206	0.53375	5.67471	0.00684636	MI24-k27me3_peaks_unique	61.4604	42.4542
chr1	37241128	37241404	55	-0.15969	5.80902	0.0320716	MI24-k27me3_peaks_unique	53.0461	59.255
chr1	37265107	37265867	506	0.27327	6.02781	0.0183225	MI24-k27me3_peaks_unique	71.727	59.3499
chr1	37266023	37266349	169	0.23579	6.03803	0.0237893	MI24-k27me3_peaks_unique	71.3047	60.5534
chr1	37647171	37647463	148	-0.22581	5.70004	0.0287653	MI24-k27me3_peaks_unique	48.0723	56.2174
chr1	37659840	37660289	143	0.19616	6.03237	0.0255915	MI24-k27me3_peaks_unique	70.0567	61.1504
chr1	37660684	37661274	116	0.46917	5.98783	0.00638147	MI24-k27me3_peaks_unique	74.6678	53.9386
chr1	37662256	37662547	47	0.56566	5.64917	0.00558344	MI24-k27me3_peaks_unique	61.0534	41.2505
chr1	37663130	37663838	596	0.1159	5.75988	0.0355887	MI24-k27me3_peaks_unique	56.4081	52.0537
chr1	37664782	37665068	140	-0.31396	6.3753	0.0105027	MI24-k27me3_peaks_unique	74.4562	92.5576
chr1	37671094	37671626	373	0.0699	6.19334	0.0312142	MI24-k27me3_peaks_unique	74.9725	71.4266
chr1	37673019	37673295	27	0.24264	5.85707	0.024095	MI24-k27me3_peaks_unique	63.0485	53.2884
chr1	37686114	37686487	258	-0.11542	5.83139	0.0347767	MI24-k27me3_peaks_unique	54.708	59.2647
chr1	37694631	37694913	168	0.14281	5.51766	0.0380599	MI24-k27me3_peaks_unique	48.1367	43.6
chr1	37728739	37729105	160	0.007	6.30164	0.031688	MI24-k27me3_peaks_unique	79.0745	78.6917
chr1	37742476	37742994	125	0.6899	5.35454	0.00403659	MI24-k27me3_peaks_unique	51.9658	32.2134
chr1	37749030	37749313	76	0.34301	5.90779	0.0143594	MI24-k27me3_peaks_unique	67.6161	53.3082
chr1	37749630	37750110	260	0.95557	5.69023	0.000131975	MI24-k27me3_peaks_unique	71.9047	37.0768
chr1	37764712	37764992	113	0.31885	5.50316	0.0242048	MI24-k27me3_peaks_unique	50.6533	40.6092
chr1	37870441	37870731	146	0.3295	5.9493	0.0162978	MI24-k27me3_peaks_unique	69.2648	55.1218
chr1	37907394	37908159	339	0.58983	6.06492	0.00238364	MI24-k27me3_peaks_unique	82.1299	54.5688
chr1	37921930	37922481	404	0.12252	5.82877	0.0335564	MI24-k27me3_peaks_unique	59.3029	54.4745
chr1	37927088	37927932	708	0.2872	5.86311	0.0220243	MI24-k27me3_peaks_unique	64.2984	52.6919
chr1	37939448	37939984	411	-0.0641	5.90085	0.0351509	MI24-k27me3_peaks_unique	58.4366	61.0915
chr1	37951745	37952271	158	-0.09712	6.16895	0.0314059	MI24-k27me3_peaks_unique	69.5698	74.4144
chr1	37954953	37955505	229	-0.04076	6.06198	0.0338933	MI24-k27me3_peaks_unique	65.8723	67.7599
chr1	37970346	37971120	162	0.41847	5.86162	0.0107701	MI24-k27me3_peaks_unique	67.2217	50.2965
chr1	37973307	37973874	357	0.02406	5.82631	0.0372825	MI24-k27me3_peaks_unique	57.2157	56.2694
chr1	37975390	37975737	190	0.20172	5.76934	0.0305077	MI24-k27me3_peaks_unique	58.4933	50.8607
chr1	37981210	37981632	24	0.13297	6.09722	0.0284854	MI24-k27me3_peaks_unique	71.6903	65.3781
chr1	38134848	38135238	86	0.10371	5.66742	0.0364591	MI24-k27me3_peaks_unique	52.6833	49.029
chr1	38138915	38139542	362	0.14752	5.90413	0.0313173	MI24-k27me3_peaks_unique	63.0266	56.9005
chr1	38162376	38163064	85	0.23263	5.96241	0.023917	MI24-k27me3_peaks_unique	67.5894	57.5241
chr1	38219305	38219641	148	0.29129	5.97678	0.0182374	MI24-k27me3_peaks_unique	69.668	56.9307
chr1	38499840	38500173	274	0.14934	5.32911	0.0402809	MI24-k27me3_peaks_unique	42.335	38.1719
chr1	38545557	38546237	253	-0.12018	5.9286	0.0311359	MI24-k27me3_peaks_unique	58.4248	63.5002
chr1	38606752	38607090	184	0.11882	5.60213	0.0370754	MI24-k27me3_peaks_unique	50.6166	46.6149
chr1	38668929	38669205	26	-0.1269	5.91138	0.0326671	MI24-k27me3_peaks_unique	57.5973	62.8931
chr1	38669750	38670051	146	-0.02762	5.83089	0.0372825	MI24-k27me3_peaks_unique	56.3788	57.4685
chr1	38766756	38767191	177	0.08039	5.44561	0.040522	MI24-k27me3_peaks_unique	44.8117	42.383
chr1	38768285	38769122	703	0.48479	5.62928	0.00954034	MI24-k27me3_peaks_unique	58.5532	41.8421
chr1	38770155	38770431	76	0.52159	5.49425	0.0104025	MI24-k27me3_peaks_unique	54.0059	37.6207
chr1	38847968	38848278	193	0.3473	5.58049	0.0192959	MI24-k27me3_peaks_unique	53.972	42.4249
chr1	38863472	38864061	392	0.08925	6.00666	0.0330765	MI24-k27me3_peaks_unique	66.316	62.3378
chr1	38864231	38864651	177	-0.0278	6.05557	0.0343991	MI24-k27me3_peaks_unique	65.8755	67.1572
chr1	38871395	38871671	253	0.09812	5.90954	0.034017	MI24-k27me3_peaks_unique	62.1895	58.1005
chr1	38872086	38872440	120	0.11593	6.02014	0.0304375	MI24-k27me3_peaks_unique	67.5603	62.3438
chr1	38872838	38873133	143	0.40749	5.78493	0.0137954	MI24-k27me3_peaks_unique	63.4996	47.8745
chr1	38900397	38900990	212	0.75475	6.27112	0.000155779	MI24-k27me3_peaks_unique	100.322	59.4558
chr1	38906277	38906923	45	-0.05529	5.80164	0.0369526	MI24-k27me3_peaks_unique	54.7199	56.8578
chr1	38907760	38908180	240	0.09946	5.87984	0.0342648	MI24-k27me3_peaks_unique	60.9507	56.8903
chr1	38908904	38909246	165	0.15538	5.98289	0.0291734	MI24-k27me3_peaks_unique	66.7446	59.9297
chr1	38912390	38913161	85	0.47286	5.74317	0.00860558	MI24-k27me3_peaks_unique	63.1014	45.4667
chr1	38914430	38915682	192	0.18992	6.126	0.0236014	MI24-k27me3_peaks_unique	74.5926	65.3919
chr1	38921918	38922206	240	0.20376	6.24868	0.0217318	MI24-k27me3_peaks_unique	81.6035	70.8551
chr1	38923114	38923455	173	-0.05989	6.17595	0.0320694	MI24-k27me3_peaks_unique	70.8161	73.8177
chr1	38927857	38928189	125	-0.01454	5.75951	0.0382995	MI24-k27me3_peaks_unique	53.901	54.447
chr1	38936708	38937201	253	0.45335	5.38863	0.016091	MI24-k27me3_peaks_unique	49.0202	35.8017
chr1	38946671	38948005	448	0.17928	6.18602	0.0250571	MI24-k27me3_peaks_unique	77.4751	68.4216
chr1	38977680	38977956	167	-0.20256	6.06785	0.02544	MI24-k27me3_peaks_unique	62.5341	71.9603
chr1	38978323	38978599	185	-0.18679	6.16993	0.0235018	MI24-k27me3_peaks_unique	67.4869	76.8155
chr1	39069101	39069377	18	-0.01498	5.8968	0.0363425	MI24-k27me3_peaks_unique	59.2733	59.8919
chr1	39069544	39070286	249	0.09037	5.97891	0.0333044	MI24-k27me3_peaks_unique	65.0779	61.1265
chr1	39160760	39161268	370	0.01581	5.60511	0.0401966	MI24-k27me3_peaks_unique	48.9425	48.4091
chr1	39579744	39580182	135	0.47426	5.64465	0.00954034	MI24-k27me3_peaks_unique	58.9647	42.4449
chr1	39580518	39580794	114	0.64576	5.73132	0.00266856	MI24-k27me3_peaks_unique	66.4501	42.472
chr1	39583833	39584117	85	0.19176	6.43886	0.0200075	MI24-k27me3_peaks_unique	92.7156	81.1759
chr1	39584361	39586162	194	0.24019	6.36274	0.0186301	MI24-k27me3_peaks_unique	89.4392	75.7222
chr1	39624962	39625378	311	0.78412	5.53128	0.00119323	MI24-k27me3_peaks_unique	60.688	35.2419
chr1	40065073	40065349	81	0.18452	5.72593	0.0326691	MI24-k27me3_peaks_unique	56.4222	49.6482
chr1	40091445	40091843	188	0.31633	5.89431	0.0180225	MI24-k27me3_peaks_unique	66.3707	53.303
chr1	40102692	40103446	716	-0.00013	5.68439	0.0394045	MI24-k27me3_peaks_unique	51.4224	51.427
chr1	40123390	40124033	589	0.58234	5.8914	0.00341528	MI24-k27me3_peaks_unique	72.6338	48.5107
chr1	40124302	40124608	191	0.59222	5.87828	0.00331024	MI24-k27me3_peaks_unique	72.2232	47.9072
chr1	40124795	40125077	175	0.48071	5.82193	0.00777683	MI24-k27me3_peaks_unique	66.8236	47.8874
chr1	40131582	40131960	212	0.11499	5.67312	0.0364591	MI24-k27me3_peaks_unique	53.0991	49.0311
chr1	40158121	40158439	119	0.48961	5.82642	0.00777683	MI24-k27me3_peaks_unique	67.2389	47.8888
chr1	40170813	40171401	424	0.0884	5.60534	0.0385887	MI24-k27me3_peaks_unique	50.1974	47.2139
chr1	40172283	40172598	218	-0.04806	5.92319	0.0354632	MI24-k27me3_peaks_unique	59.6793	61.7009
chr1	40172936	40173334	191	0.00608	5.96463	0.0354702	MI24-k27me3_peaks_unique	62.5817	62.3186
chr1	40174135	40174452	110	-0.00577	5.872	0.0366479	MI24-k27me3_peaks_unique	58.4494	58.6836
chr1	40179546	40179892	179	0.00789	6.0736	0.0341462	MI24-k27me3_peaks_unique	67.5341	67.1658
chr1	40187253	40188790	401	0.54154	6.10324	0.00302018	MI24-k27me3_peaks_unique	82.9408	56.9834
chr1	40193483	40194055	73	0.0339	6.13792	0.0334196	MI24-k27me3_peaks_unique	71.2526	69.5978
chr1	40228201	40229074	627	0.42646	5.81263	0.0104925	MI24-k27me3_peaks_unique	65.1575	48.4828
chr1	40237526	40237950	401	0.22196	5.77957	0.0284393	MI24-k27me3_peaks_unique	59.3242	50.8646
chr1	40258769	40259045	113	-0.32431	5.6189	0.0218134	MI24-k27me3_peaks_unique	43.9181	54.9884
chr1	40288154	40288572	78	0.23924	5.4194	0.0324391	MI24-k27me3_peaks_unique	46.4955	39.3906
chr1	40337342	40337618	217	-0.12971	5.70131	0.0361621	MI24-k27me3_peaks_unique	49.7441	54.4238
chr1	40381105	40381452	148	0.12651	5.99718	0.0306081	MI24-k27me3_peaks_unique	66.7379	61.1349
chr1	40391380	40392219	437	0.04907	5.91451	0.0357467	MI24-k27me3_peaks_unique	61.3523	59.3006
chr1	40414079	40414355	226	0.10568	6.04274	0.0326343	MI24-k27me3_peaks_unique	68.3837	63.5535
chr1	40429839	40430623	62	0.06629	6.00901	0.0338641	MI24-k27me3_peaks_unique	65.8976	62.9382
chr1	40436573	40437022	121	-0.20356	5.66399	0.0311372	MI24-k27me3_peaks_unique	47.2489	54.4089
chr1	40457985	40458307	244	0.66553	5.58995	0.00277319	MI24-k27me3_peaks_unique	60.6617	38.2446
chr1	40460875	40461205	239	-0.09614	6.22709	0.0300186	MI24-k27me3_peaks_unique	72.4553	77.4482
chr1	40475506	40475824	201	0.06908	5.89487	0.0351509	MI24-k27me3_peaks_unique	60.9439	58.0945
chr1	40476232	40476512	160	0.06827	6.10412	0.0329302	MI24-k27me3_peaks_unique	70.4367	67.1812
chr1	40476679	40476975	157	-0.10966	6.07788	0.0312618	MI24-k27me3_peaks_unique	65.0307	70.1665
chr1	40492071	40492405	95	0.27664	5.77248	0.0241734	MI24-k27me3_peaks_unique	60.1628	49.6651
chr1	40500986	40501325	247	-0.2195	5.67187	0.0288727	MI24-k27me3_peaks_unique	47.246	55.0099
chr1	40542262	40542558	199	0.37048	5.78433	0.0137954	MI24-k27me3_peaks_unique	62.6642	48.4723
chr1	40543000	40543360	245	0.17561	5.91832	0.0296046	MI24-k27me3_peaks_unique	64.2723	56.9062
chr1	40548175	40548451	99	-0.14607	6.30019	0.0259092	MI24-k27me3_peaks_unique	74.9136	82.8957
chr1	40623144	40623747	115	0.05858	5.57169	0.0397822	MI24-k27me3_peaks_unique	48.5359	46.6046
chr1	40666393	40666713	150	-0.16479	5.91975	0.0296046	MI24-k27me3_peaks_unique	57.1767	64.0952
chr1	40793535	40794188	467	0.24081	5.90448	0.02403	MI24-k27me3_peaks_unique	65.1135	55.1036
chr1	40987994	40988351	142	0.3096	5.41009	0.0269175	MI24-k27me3_peaks_unique	47.3368	38.1944
chr1	41270697	41271383	157	0.53536	5.81263	0.00548953	MI24-k27me3_peaks_unique	67.6637	46.687
chr1	42387869	42388674	563	0.20373	5.88574	0.0280013	MI24-k27me3_peaks_unique	63.4525	55.096
chr1	42417534	42417810	205	0.08276	5.77627	0.0365959	MI24-k27me3_peaks_unique	56.401	53.2567
chr1	42626686	42627657	508	0.30511	5.95274	0.0181895	MI24-k27me3_peaks_unique	68.8457	55.7224
chr1	42635181	42635508	99	-0.02823	5.9332	0.0357539	MI24-k27me3_peaks_unique	60.5093	61.705
chr1	42636264	42636864	200	0.09152	5.95062	0.033537	MI24-k27me3_peaks_unique	63.8396	59.9156
chr1	42656007	42656423	87	0.08491	5.71031	0.0372257	MI24-k27me3_peaks_unique	53.9206	50.8387
chr1	42674879	42675454	329	0.42284	6.10339	0.00695074	MI24-k27me3_peaks_unique	79.6063	59.3827
chr1	42727210	42727566	133	0.16365	5.94266	0.0294593	MI24-k27me3_peaks_unique	65.0955	58.1148
chr1	42730824	42731224	276	0.05542	5.8108	0.0369526	MI24-k27me3_peaks_unique	57.2225	55.066
chr1	42735249	42735752	443	0.0287	5.71581	0.0386574	MI24-k27me3_peaks_unique	53.0823	52.0368
chr1	42739499	42739885	218	-0.12295	5.85675	0.0345179	MI24-k27me3_peaks_unique	55.5331	60.4732
chr1	42830702	42831110	188	0.14558	5.47855	0.0366985	MI24-k27me3_peaks_unique	46.8943	42.3932
chr1	42835391	42835857	265	0.14938	5.59876	0.0355622	MI24-k27me3_peaks_unique	51.0362	46.0162
chr1	42839711	42839995	53	0.43348	5.64443	0.0130902	MI24-k27me3_peaks_unique	58.1283	43.0425
chr1	42843458	42843966	246	0.23739	5.99487	0.0238759	MI24-k27me3_peaks_unique	69.2415	58.7361
chr1	42913045	42913330	158	-0.02564	5.7539	0.0382995	MI24-k27me3_peaks_unique	53.4856	54.4447
chr1	42915463	42916011	425	0.12129	6.07788	0.0312618	MI24-k27me3_peaks_unique	70.4499	64.7691
chr1	42920019	42920650	136	-0.05361	6.06834	0.0338933	MI24-k27me3_peaks_unique	65.8693	68.3631
chr1	42922749	42923184	255	0.32167	5.64745	0.0218567	MI24-k27me3_peaks_unique	56.0361	44.8369
chr1	42924281	42924637	203	0.32097	5.52552	0.0242048	MI24-k27me3_peaks_unique	51.4823	41.2132
chr1	42930857	42931592	204	0.37248	5.82091	0.0158672	MI24-k27me3_peaks_unique	64.318	49.6826
chr1	42936419	42937180	250	0.22764	5.92918	0.0239942	MI24-k27me3_peaks_unique	65.9363	56.3116
chr1	42948180	42948664	73	0.32499	5.56922	0.0217079	MI24-k27me3_peaks_unique	53.1396	42.4215
chr1	43031931	43032231	80	-0.0322	5.84369	0.0369611	MI24-k27me3_peaks_unique	56.791	58.0728
chr1	43162595	43162973	193	0.48141	6.13299	0.00441774	MI24-k27me3_peaks_unique	82.9227	59.3956
chr1	43888305	43888649	255	0.15973	5.54605	0.036118	MI24-k27me3_peaks_unique	49.3821	44.2064
chr1	43904416	43904884	117	0.17797	5.79125	0.0303535	MI24-k27me3_peaks_unique	58.9016	52.0658
chr1	43905707	43906071	124	0.24387	5.73825	0.0264337	MI24-k27me3_peaks_unique	58.0887	49.0545
chr1	44059597	44060077	394	-0.00279	5.98792	0.035193	MI24-k27me3_peaks_unique	63.405	63.5277
chr1	44196410	44196716	135	0.23924	5.4194	0.0324391	MI24-k27me3_peaks_unique	46.4955	39.3906
chr1	44199434	44199710	124	0.33695	6.23989	0.0111782	MI24-k27me3_peaks_unique	84.9396	67.2478
chr1	44213947	44214258	151	-0.45061	5.7478	0.0101957	MI24-k27me3_peaks_unique	45.966	62.818
chr1	44550413	44550843	411	0.12972	6.08214	0.0299409	MI24-k27me3_peaks_unique	70.8649	64.7712
chr1	45785899	45786333	232	0.13345	6.029	0.0304375	MI24-k27me3_peaks_unique	68.3906	62.3482
chr1	45788460	45789810	252	0.39652	6.2034	0.00746591	MI24-k27me3_peaks_unique	84.5457	64.2284
chr1	45925255	45925709	261	0.60373	6.0064	0.00215635	MI24-k27me3_peaks_unique	79.2459	52.1478
chr1	45926780	45927275	145	0.47996	5.85755	0.0079192	MI24-k27me3_peaks_unique	68.4762	49.0972
chr1	46023900	46024270	173	-0.12295	5.85675	0.0345179	MI24-k27me3_peaks_unique	55.5331	60.4732
chr1	46026497	46026898	181	0.28449	5.58925	0.0267103	MI24-k27me3_peaks_unique	53.1315	43.6226
chr1	50931587	50931927	174	0.45386	5.69468	0.00987874	MI24-k27me3_peaks_unique	60.6153	44.2544
chr1	51456810	51457596	542	0.32089	6.03707	0.0165656	MI24-k27me3_peaks_unique	73.3902	58.7544
chr1	51457760	51458487	583	0.11924	5.96463	0.0322471	MI24-k27me3_peaks_unique	65.0849	59.9218
chr1	51459398	51459701	105	0.12412	5.71287	0.0345183	MI24-k27me3_peaks_unique	54.7554	50.2416
chr1	51598304	51598580	155	0.29821	5.71136	0.0219264	MI24-k27me3_peaks_unique	58.0999	47.2504
chr1	51607791	51608310	321	0.33189	5.76484	0.0176527	MI24-k27me3_peaks_unique	61.002	48.4658
chr1	51617550	51618277	481	0.22379	5.95794	0.0258152	MI24-k27me3_peaks_unique	67.1742	57.5221
chr1	51618638	51620047	976	0.27512	6.0434	0.0183602	MI24-k27me3_peaks_unique	72.5528	59.9563
chr1	51689773	51690387	163	-0.11431	6.16026	0.0305335	MI24-k27me3_peaks_unique	68.7413	74.4095
chr1	51696722	51697170	216	0.08527	5.99056	0.0341102	MI24-k27me3_peaks_unique	65.4896	61.7311
chr1	51702896	51703240	178	-0.10781	5.5782	0.0373953	MI24-k27me3_peaks_unique	46.0234	49.5944
chr1	51913754	51914083	162	0.36921	5.92103	0.0126946	MI24-k27me3_peaks_unique	68.8619	53.3133
chr1	52077648	52077963	178	0.2538	5.67034	0.0265526	MI24-k27me3_peaks_unique	55.6088	46.6382
chr1	52078562	52078843	209	0.03443	5.80019	0.0376125	MI24-k27me3_peaks_unique	56.3915	55.0616
chr1	52950787	52951327	334	0.01643	6.05164	0.0343991	MI24-k27me3_peaks_unique	66.7111	65.9557
chr1	52972539	52973336	139	0.53261	5.49982	0.0104025	MI24-k27me3_peaks_unique	54.4223	37.6223
chr1	53362089	53362694	394	0.47513	5.58214	0.0127616	MI24-k27me3_peaks_unique	56.4814	40.6329
chr1	53366652	53366928	132	0.48071	5.82193	0.00777683	MI24-k27me3_peaks_unique	66.8236	47.8874
chr1	54453488	54453927	158	0.9548	5.37619	0.00048062	MI24-k27me3_peaks_unique	57.8237	29.832
chr1	54557257	54557894	521	1.13911	5.3157	0.000103678	MI24-k27me3_peaks_unique	59.1069	26.8369
chr1	55325552	55325855	31	0.14667	5.63478	0.035293	MI24-k27me3_peaks_unique	52.2774	47.2239
chr1	55403640	55403935	134	0.32351	5.6677	0.019556	MI24-k27me3_peaks_unique	56.8644	45.4417
chr1	55405192	55405505	195	1.08328	5.73106	1.98914e-05	MI24-k27me3_peaks_unique	77.3163	36.4898
chr1	55505023	55505430	238	0.09393	5.89232	0.0342648	MI24-k27me3_peaks_unique	61.3625	57.4946
chr1	55506982	55507345	176	0.34282	5.65814	0.019556	MI24-k27me3_peaks_unique	56.8682	44.8405
chr1	55509843	55510796	299	0.13002	6.01318	0.0304375	MI24-k27me3_peaks_unique	67.5643	61.7416
chr1	55521756	55522214	220	-0.23395	6.24517	0.0201694	MI24-k27me3_peaks_unique	69.9472	82.2615
chr1	55522875	55523371	235	0.24323	5.92147	0.0239942	MI24-k27me3_peaks_unique	65.9401	55.7096
chr1	55523728	55524156	176	0.24993	5.90909	0.0220275	MI24-k27me3_peaks_unique	65.5287	55.1055
chr1	55802883	55803348	375	0.0952	5.86226	0.0345179	MI24-k27me3_peaks_unique	60.1236	56.2843
chr1	55829437	55830009	483	0.0505	6.1463	0.0329554	MI24-k27me3_peaks_unique	72.0811	69.6017
chr1	55840842	55841403	387	0.24625	6.05768	0.0201661	MI24-k27me3_peaks_unique	72.545	61.1616
chr1	55841596	55842020	163	0.25668	5.76239	0.026371	MI24-k27me3_peaks_unique	59.3317	49.6613
chr1	55879265	55879575	242	0.19572	5.44094	0.0369984	MI24-k27me3_peaks_unique	46.4884	40.5908
chr1	55882601	55883081	246	0.39301	5.88306	0.0125793	MI24-k27me3_peaks_unique	67.6288	51.5019
chr1	55884357	55884801	319	0.35502	5.82955	0.0158672	MI24-k27me3_peaks_unique	64.314	50.2844
chr1	55916067	55916687	148	0.54222	5.52764	0.00738137	MI24-k27me3_peaks_unique	55.667	38.2273
chr1	55955257	55955958	499	0.04972	5.8547	0.0363347	MI24-k27me3_peaks_unique	58.874	56.8796
chr1	55959956	55961199	125	0.41006	5.87462	0.0109021	MI24-k27me3_peaks_unique	67.6327	50.8999
chr1	56958271	56958668	88	0.25015	5.97126	0.023917	MI24-k27me3_peaks_unique	68.4195	57.5277
chr1	56964079	56964634	378	0.55496	5.91313	0.00420079	MI24-k27me3_peaks_unique	73.0397	49.7164
chr1	56994040	56994549	361	0.12131	6.20701	0.0290113	MI24-k27me3_peaks_unique	77.0469	70.8333
chr1	57076797	57077073	105	0.07006	5.61441	0.0393927	MI24-k27me3_peaks_unique	50.1939	47.8146
chr1	57090485	57090970	36	0.06698	5.43883	0.0419193	MI24-k27me3_peaks_unique	44.3948	42.3808
chr1	57126394	57126930	234	0.22361	5.84745	0.0261722	MI24-k27me3_peaks_unique	62.2178	53.2845
chr1	57158990	57159275	124	0.48658	5.54439	0.0105989	MI24-k27me3_peaks_unique	55.2415	39.4267
chr1	57186899	57187217	169	0.05455	5.87242	0.0354263	MI24-k27me3_peaks_unique	59.7015	57.4862
chr1	57209191	57210059	227	0.37325	6.15018	0.00947382	MI24-k27me3_peaks_unique	80.8292	62.4035
chr1	57270014	57270340	112	-0.13748	5.77537	0.0340278	MI24-k27me3_peaks_unique	52.2236	57.445
chr1	57429078	57429362	202	0.14007	6.06012	0.0301039	MI24-k27me3_peaks_unique	70.0423	63.5617
chr1	57429914	57430705	550	0.44492	5.90929	0.00961161	MI24-k27me3_peaks_unique	70.1198	51.5118
chr1	57432111	57432442	174	-0.01221	5.98316	0.035193	MI24-k27me3_peaks_unique	62.9902	63.5256
chr1	57643641	57644181	207	0.23643	5.75216	0.026371	MI24-k27me3_peaks_unique	58.5004	49.6577
chr1	57704813	57705136	211	0.6993	5.51292	0.0031392	MI24-k27me3_peaks_unique	58.1848	35.8343
chr1	57745811	57746367	394	0.50277	5.36417	0.01363	MI24-k27me3_peaks_unique	49.0287	34.602
chr1	57750438	57750801	116	0.02139	6.14411	0.0334196	MI24-k27me3_peaks_unique	71.2494	70.2008
chr1	57774027	57775757	1036	1.21182	6.39517	1.00882e-08	MI24-k27me3_peaks_unique	128.096	55.302
chr1	58112885	58113221	150	0.11386	5.97642	0.0333044	MI24-k27me3_peaks_unique	65.4967	60.5263
chr1	58113871	58114244	350	0.07611	5.82125	0.0359969	MI24-k27me3_peaks_unique	58.0532	55.07
chr1	58127051	58127538	131	-0.01823	5.80494	0.0376125	MI24-k27me3_peaks_unique	55.5542	56.2607
chr1	58135473	58135921	149	0.07355	5.91208	0.0348819	MI24-k27me3_peaks_unique	61.7709	58.7007
chr1	58144744	58145131	32	0.00157	5.75154	0.0382995	MI24-k27me3_peaks_unique	53.9042	53.8455
chr1	58150163	58150439	139	0.31813	6.00561	0.0165043	MI24-k27me3_peaks_unique	71.7385	57.5421
chr1	58183440	58183766	95	0.31155	5.54174	0.0242214	MI24-k27me3_peaks_unique	51.8947	41.8155
chr1	58198496	58198809	70	-0.02057	5.87932	0.0366479	MI24-k27me3_peaks_unique	58.4461	59.2854
chr1	58210241	58211197	300	-0.07335	6.21581	0.031026	MI24-k27me3_peaks_unique	72.4611	76.2405
chr1	58211533	58212035	138	0.21552	6.05638	0.023744	MI24-k27me3_peaks_unique	71.7119	61.7608
chr1	58225605	58226032	194	0.03945	5.87989	0.0360371	MI24-k27me3_peaks_unique	59.6982	58.0879
chr1	58226808	58228731	1080	0.46321	6.35487	0.00405168	MI24-k27me3_peaks_unique	96.1007	69.7086
chr1	58228988	58229282	73	0.12734	6.23457	0.0275853	MI24-k27me3_peaks_unique	78.6972	72.0487
chr1	58229860	58230489	420	0.25042	6.14313	0.0201875	MI24-k27me3_peaks_unique	77.083	64.7999
chr1	58235261	58235537	201	0.24924	5.77609	0.0241734	MI24-k27me3_peaks_unique	59.7435	50.2646
chr1	58263607	58263899	163	0.34947	5.87791	0.0160536	MI24-k27me3_peaks_unique	66.3785	52.0987
chr1	58265202	58265924	512	-0.01162	6.30332	0.031688	MI24-k27me3_peaks_unique	78.6574	79.2935
chr1	58270685	58271005	184	0.18175	6.63524	0.0185063	MI24-k27me3_peaks_unique	105.867	93.3362
chr1	58271340	58272322	226	0.23785	6.25349	0.0185899	MI24-k27me3_peaks_unique	82.8491	70.2567
chr1	58280535	58280811	113	0.07438	5.88244	0.0342648	MI24-k27me3_peaks_unique	60.5322	57.4904
chr1	58284510	58285117	216	0.0178	6.22702	0.0325193	MI24-k27me3_peaks_unique	75.3701	74.4459
chr1	58291921	58292703	560	-0.17067	6.10807	0.0269246	MI24-k27me3_peaks_unique	65.0165	73.1814
chr1	58333340	58333874	229	0.26029	6.10705	0.0201813	MI24-k27me3_peaks_unique	75.4367	62.9836
chr1	59021799	59022247	101	0.0287	5.71581	0.0386574	MI24-k27me3_peaks_unique	53.0823	52.0368
chr1	59050037	59050527	118	0.27987	5.72043	0.0242103	MI24-k27me3_peaks_unique	58.0959	47.8516
chr1	59050900	59051201	62	0.44502	5.95934	0.00729615	MI24-k27me3_peaks_unique	72.5976	53.3283
chr1	59066558	59067062	178	0.11038	6.18908	0.0291606	MI24-k27me3_peaks_unique	75.8076	70.2239
chr1	59068956	59069463	258	0.23522	5.67953	0.0265526	MI24-k27me3_peaks_unique	55.6049	47.2394
chr1	59082471	59082839	132	0.13057	5.60807	0.0370754	MI24-k27me3_peaks_unique	51.0329	46.617
chr1	59094471	59095107	540	0.28834	5.53001	0.0267982	MI24-k27me3_peaks_unique	51.0621	41.8118
chr1	59122948	59123392	112	-0.15005	5.67492	0.0330833	MI24-k27me3_peaks_unique	48.4994	53.8153
chr1	59133235	59134263	486	0.2833	6.04753	0.0183602	MI24-k27me3_peaks_unique	72.9674	59.958
chr1	59138117	59138431	196	-0.34452	6.46046	0.00865112	MI24-k27me3_peaks_unique	78.1514	99.2311
chr1	59240379	59240924	477	0.00704	6.02014	0.0349223	MI24-k27me3_peaks_unique	65.0583	64.7416
chr1	59241307	59242298	59	0.24192	6.02662	0.021987	MI24-k27me3_peaks_unique	70.8934	59.9488
chr1	59244126	59244507	231	0.01061	5.95283	0.0357539	MI24-k27me3_peaks_unique	62.1695	61.714
chr1	59244714	59245033	167	0.12621	6.13339	0.0296219	MI24-k27me3_peaks_unique	73.3383	67.1951
chr1	59249955	59250851	450	0.24625	6.05768	0.0201661	MI24-k27me3_peaks_unique	72.545	61.1616
chr1	59258413	59259037	519	0.50481	6.25813	0.00305622	MI24-k27me3_peaks_unique	91.173	64.2545
chr1	59262020	59262315	129	0.11715	5.91916	0.0326671	MI24-k27me3_peaks_unique	63.0199	58.1048
chr1	59296569	59297060	74	-0.3942	6.23685	0.00870861	MI24-k27me3_peaks_unique	65.7879	86.4593
chr1	59319891	59320383	266	0.19431	5.88098	0.0280013	MI24-k27me3_peaks_unique	63.0374	55.0941
chr1	59378998	59379310	145	0.06632	5.479	0.0410239	MI24-k27me3_peaks_unique	45.6379	43.5874
chr1	59393943	59394268	148	0.19505	5.73125	0.0306631	MI24-k27me3_peaks_unique	56.8376	49.6501
chr1	59412805	59413604	417	0.27409	5.96809	0.0201042	MI24-k27me3_peaks_unique	68.8381	56.9271
chr1	59414950	59416661	1202	0.20463	6.03665	0.0255915	MI24-k27me3_peaks_unique	70.4714	61.1523
chr1	59435697	59436081	233	-0.28079	6.02832	0.0183225	MI24-k27me3_peaks_unique	59.2164	71.9396
chr1	59457925	59458201	50	-0.0557	6.24752	0.0318858	MI24-k27me3_peaks_unique	74.5259	77.4595
chr1	59475528	59475839	234	0.05222	6.27927	0.0310825	MI24-k27me3_peaks_unique	79.0876	76.2761
chr1	59478771	59479261	114	0.19979	5.96092	0.0258152	MI24-k27me3_peaks_unique	66.7555	58.1225
chr1	59479560	59480525	361	0.29143	6.05164	0.0183602	MI24-k27me3_peaks_unique	73.382	59.9599
chr1	59480808	59481101	85	0.28315	5.82754	0.0199118	MI24-k27me3_peaks_unique	62.6445	51.4809
chr1	59508652	59509015	198	0.52304	5.68969	0.00701072	MI24-k27me3_peaks_unique	61.8718	43.0568
chr1	59518596	59518956	91	-0.00507	6.08001	0.0341462	MI24-k27me3_peaks_unique	67.5309	67.7686
chr1	59530293	59530853	445	0.27065	6.07002	0.0183948	MI24-k27me3_peaks_unique	73.7896	61.1676
chr1	59538292	59538671	190	0.32167	5.64745	0.0218567	MI24-k27me3_peaks_unique	56.0361	44.8369
chr1	59540546	59541025	209	0.01406	5.85195	0.0369611	MI24-k27me3_peaks_unique	58.0402	57.4773
chr1	59541406	59541896	89	0.38733	6.14321	0.00947382	MI24-k27me3_peaks_unique	80.8331	61.8004
chr1	59542150	59542669	197	0.40957	6.16853	0.00726614	MI24-k27me3_peaks_unique	82.9009	62.4117
chr1	59560730	59561006	8	-0.0278	6.05557	0.0343991	MI24-k27me3_peaks_unique	65.8755	67.1572
chr1	59584849	59585616	97	0.12292	5.981	0.0320429	MI24-k27me3_peaks_unique	65.9116	60.5284
chr1	59587063	59587875	349	-0.15222	6.15282	0.0267157	MI24-k27me3_peaks_unique	67.4951	75.0058
chr1	59599957	59600306	170	0.15668	6.21248	0.0264077	MI24-k27me3_peaks_unique	78.2935	70.2361
chr1	59622645	59623115	218	0.06326	5.93634	0.0346189	MI24-k27me3_peaks_unique	62.5948	59.9094
chr1	60036843	60037141	135	0.1166	5.84172	0.0333277	MI24-k27me3_peaks_unique	59.7149	55.0786
chr1	61040192	61040520	167	0.23643	5.75216	0.026371	MI24-k27me3_peaks_unique	58.5004	49.6577
chr1	61161869	61162148	154	0.31035	5.73584	0.0219535	MI24-k27me3_peaks_unique	59.3434	47.8572
chr1	61639004	61639686	428	1.00778	5.48792	0.000187444	MI24-k27me3_peaks_unique	63.6377	31.6477
chr1	62648755	62649256	181	0.12836	5.96924	0.0322471	MI24-k27me3_peaks_unique	65.4999	59.9239
chr1	62696165	62696694	255	0.26707	5.69562	0.0242234	MI24-k27me3_peaks_unique	56.8526	47.2448
chr1	62765337	62765669	187	-0.0358	5.54257	0.0410385	MI24-k27me3_peaks_unique	46.0353	47.192
chr1	62827897	62828338	264	0.41393	5.6745	0.013244	MI24-k27me3_peaks_unique	58.9518	44.2478
chr1	62830022	62830719	219	0.27072	5.87126	0.0220243	MI24-k27me3_peaks_unique	64.2943	53.294
chr1	62847292	62847620	191	0.27136	5.80453	0.0241501	MI24-k27me3_peaks_unique	61.4018	50.8738
chr1	62871214	62871730	365	-0.05734	5.76958	0.0365959	MI24-k27me3_peaks_unique	53.4793	55.6477
chr1	62873030	62873354	101	0.02848	5.68179	0.0390256	MI24-k27me3_peaks_unique	51.8413	50.828
chr1	62884721	62885594	761	0.20892	6.1086	0.02365	MI24-k27me3_peaks_unique	74.1852	64.1839
chr1	62905295	62905951	250	0.18183	5.95185	0.0276739	MI24-k27me3_peaks_unique	65.9255	58.1189
chr1	62907025	62907642	166	0.35502	5.82955	0.0158672	MI24-k27me3_peaks_unique	64.314	50.2844
chr1	62928040	62928601	171	-0.0966	5.81114	0.0350412	MI24-k27me3_peaks_unique	54.2985	58.0587
chr1	62931182	62931623	244	-0.31726	5.90929	0.0180823	MI24-k27me3_peaks_unique	53.842	67.0851
chr1	62947258	62947757	250	-0.1306	5.96403	0.0322471	MI24-k27me3_peaks_unique	59.6616	65.3144
chr1	62959743	62960186	312	0.29302	5.99292	0.020124	MI24-k27me3_peaks_unique	70.4941	57.5367
chr1	62960422	62960910	91	0.12621	6.13339	0.0296219	MI24-k27me3_peaks_unique	73.3383	67.1951
chr1	62961965	62962363	104	0.08216	5.94589	0.0346189	MI24-k27me3_peaks_unique	63.4246	59.9135
chr1	63204719	63205035	41	0.57612	5.37588	0.00795085	MI24-k27me3_peaks_unique	50.7009	34.0084
chr1	63217649	63217925	158	0.20732	5.5701	0.031621	MI24-k27me3_peaks_unique	51.0472	44.2143
chr1	63223063	63223699	393	0.12098	5.93605	0.0324552	MI24-k27me3_peaks_unique	63.8467	58.711
chr1	63224462	63225771	1079	0.04518	6.479	0.0290415	MI24-k27me3_peaks_unique	90.6095	87.8159
chr1	63228275	63228671	193	0.29795	6.04028	0.0165656	MI24-k27me3_peaks_unique	72.9712	59.3553
chr1	63293275	63293669	194	0.47369	5.68487	0.00987874	MI24-k27me3_peaks_unique	60.6197	43.6535
chr1	63294935	63295271	183	0.84789	5.53857	0.000933413	MI24-k27me3_peaks_unique	62.3585	34.6462
chr1	63442451	63442950	84	0.29224	5.7448	0.0219535	MI24-k27me3_peaks_unique	59.3395	48.4586
chr1	63447993	63448269	15	0.09939	6.08025	0.0312618	MI24-k27me3_peaks_unique	70.0321	65.3699
chr1	63568439	63568834	144	0.35808	6.01053	0.013113	MI24-k27me3_peaks_unique	72.9871	56.9447
chr1	63581078	63581403	146	0.46322	5.75736	0.00876197	MI24-k27me3_peaks_unique	63.5126	46.0698
chr1	63597022	63597395	128	0.01587	5.99735	0.035193	MI24-k27me3_peaks_unique	64.2349	63.5322
chr1	63604760	63605049	197	0.34567	5.55898	0.0217079	MI24-k27me3_peaks_unique	53.1433	41.8207
chr1	63609542	63610001	274	0.4051	5.70893	0.0133912	MI24-k27me3_peaks_unique	60.1912	45.4554
chr1	63623576	63623852	195	0.40464	5.38811	0.018552	MI24-k27me3_peaks_unique	48.1823	36.3981
chr1	63637182	63637695	252	0.01486	5.91188	0.0360446	MI24-k27me3_peaks_unique	60.5187	59.8986
chr1	63640034	63640350	140	0.36986	6.35712	0.00818633	MI24-k27me3_peaks_unique	93.1866	72.1131
chr1	63646184	63646488	133	0.26745	5.98	0.0220106	MI24-k27me3_peaks_unique	69.2492	57.5313
chr1	63647115	63647590	219	0.42515	5.73812	0.0117859	MI24-k27me3_peaks_unique	61.8497	46.0633
chr1	63652387	63652913	399	0.59626	5.7468	0.0042278	MI24-k27me3_peaks_unique	66.0245	43.673
chr1	63670164	63671433	1083	0.19694	5.94437	0.0276739	MI24-k27me3_peaks_unique	65.9289	57.5163
chr1	63675417	63676339	680	-0.059	6.25711	0.0312726	MI24-k27me3_peaks_unique	74.9372	78.0653
chr1	63679917	63680397	180	0.23577	5.86989	0.0261029	MI24-k27me3_peaks_unique	63.46	53.8922
chr1	63681657	63681941	243	0.14168	5.91645	0.0326671	MI24-k27me3_peaks_unique	63.4386	57.5048
chr1	63685970	63686337	134	0.40353	6.20695	0.00746591	MI24-k27me3_peaks_unique	84.9602	64.2304
chr1	63701194	63701766	196	0.59669	5.64357	0.00558344	MI24-k27me3_peaks_unique	61.4744	40.6512
chr1	63768795	63769349	397	0.16295	5.8965	0.0297514	MI24-k27me3_peaks_unique	63.0304	56.2985
chr1	63923879	63924234	229	0.00608	5.96463	0.0354702	MI24-k27me3_peaks_unique	62.5817	62.3186
chr1	63933736	63934589	234	0.1038	6.16061	0.0305335	MI24-k27me3_peaks_unique	74.1569	69.0089
chr1	63939326	63940085	321	0.13743	5.97382	0.0307814	MI24-k27me3_peaks_unique	65.915	59.9258
chr1	63941042	63941923	246	0.2852	5.84544	0.0220179	MI24-k27me3_peaks_unique	63.4716	52.0866
chr1	63944780	63945076	173	-0.08991	5.9439	0.033537	MI24-k27me3_peaks_unique	59.6705	63.5075
chr1	63945509	63946063	352	-0.18947	5.60556	0.0335105	MI24-k27me3_peaks_unique	45.5957	51.9948
chr1	64734746	64736400	1306	0.76664	5.91069	0.000568246	MI24-k27me3_peaks_unique	78.4668	46.1216
chr1	65001711	65002048	129	0.14016	5.55573	0.0377233	MI24-k27me3_peaks_unique	49.3785	44.8069
chr1	65015723	65016234	132	0.46539	5.41881	0.0138383	MI24-k27me3_peaks_unique	50.2658	36.4063
chr1	65047997	65048273	106	0.60084	5.60213	0.00433755	MI24-k27me3_peaks_unique	59.8197	39.4434
chr1	65048563	65048970	143	0.55304	5.68446	0.00574211	MI24-k27me3_peaks_unique	62.2922	42.4573
chr1	65049821	65050172	134	0.01406	5.85195	0.0369611	MI24-k27me3_peaks_unique	58.0402	57.4773
chr1	65073738	65074060	208	-0.05579	6.10511	0.0334145	MI24-k27me3_peaks_unique	67.5187	70.1808
chr1	65109909	65110281	232	0.2833	5.66644	0.0242324	MI24-k27me3_peaks_unique	56.0285	46.0392
chr1	65316579	65317180	481	0.83828	5.53372	0.000933413	MI24-k27me3_peaks_unique	61.9426	34.6451
chr1	65324705	65325144	390	0.29415	5.37932	0.0297676	MI24-k27me3_peaks_unique	46.0904	37.5892
chr1	66470246	66470561	208	-0.00913	6.09081	0.0341462	MI24-k27me3_peaks_unique	67.9426	68.374
chr1	66688491	66689087	505	0.16428	5.98739	0.0291734	MI24-k27me3_peaks_unique	67.16	59.9318
chr1	66690470	66691192	347	0.413	5.9915	0.00998369	MI24-k27me3_peaks_unique	73.4149	55.139
chr1	66691388	66691880	218	0.36954	6.07646	0.0104308	MI24-k27me3_peaks_unique	76.704	59.3711
chr1	67062129	67062829	352	0.39301	5.88306	0.0125793	MI24-k27me3_peaks_unique	67.6288	51.5019
chr1	67063203	67063592	238	0.38417	5.87859	0.0142566	MI24-k27me3_peaks_unique	67.2133	51.5002
chr1	69103426	69103858	121	0.01556	5.96942	0.0354702	MI24-k27me3_peaks_unique	62.9965	62.3207
chr1	69689817	69690104	127	0.80547	5.4397	0.00170521	MI24-k27me3_peaks_unique	57.3784	32.8305
chr1	70726021	70726485	98	0.06931	5.65003	0.0390143	MI24-k27me3_peaks_unique	51.4352	49.0226
chr1	71506229	71506850	533	0.25029	6.03085	0.021987	MI24-k27me3_peaks_unique	71.3081	59.9507
chr1	71507311	71507748	223	0.37996	5.78913	0.0137954	MI24-k27me3_peaks_unique	63.08	48.4744
chr1	71898531	71898862	163	0.32876	5.61162	0.0218134	MI24-k27me3_peaks_unique	54.7961	43.6297
chr1	71899657	71900482	123	0.36731	5.88693	0.0142566	MI24-k27me3_peaks_unique	67.2091	52.1023
chr1	72212632	72213325	219	0.41052	5.89191	0.0125793	MI24-k27me3_peaks_unique	68.4591	51.5053
chr1	72236010	72236454	205	0.62736	5.80193	0.00299139	MI24-k27me3_peaks_unique	69.3397	44.8877
chr1	72295338	72295836	274	0.64292	5.60114	0.00355537	MI24-k27me3_peaks_unique	60.6569	38.8456
chr1	72401444	72401818	362	0.60425	5.66867	0.00382807	MI24-k27me3_peaks_unique	62.7174	41.2564
chr1	72424017	72424444	239	0.03429	6.00666	0.0349223	MI24-k27me3_peaks_unique	65.0648	63.5366
chr1	72433556	72433914	165	0.03371	6.18725	0.0325148	MI24-k27me3_peaks_unique	73.7262	72.0235
chr1	72454936	72455254	216	0.53629	5.43054	0.00998735	MI24-k27me3_peaks_unique	51.9368	35.8126
chr1	72505820	72506147	145	-0.27518	6.21366	0.0153931	MI24-k27me3_peaks_unique	67.4651	81.6426
chr1	72507222	72507796	423	0.28104	5.80942	0.0220078	MI24-k27me3_peaks_unique	61.8173	50.8755
chr1	72525593	72525954	274	0.03406	5.63222	0.0397946	MI24-k27me3_peaks_unique	50.1873	49.0163
chr1	72551109	72551407	221	0.27199	5.73457	0.0219535	MI24-k27me3_peaks_unique	58.5081	48.455
chr1	72560755	72561080	175	-0.02949	5.90398	0.0363425	MI24-k27me3_peaks_unique	59.2702	60.4942
chr1	72565503	72565792	127	0.50868	5.79914	0.0076309	MI24-k27me3_peaks_unique	66.417	46.6822
chr1	72568717	72569138	145	0.42441	5.69937	0.0133912	MI24-k27me3_peaks_unique	60.1951	44.854
chr1	72571864	72572142	65	0.65814	5.77807	0.00236163	MI24-k27me3_peaks_unique	68.9338	43.683
chr1	72573393	72573782	140	0.48188	5.76679	0.00876197	MI24-k27me3_peaks_unique	64.3438	46.073
chr1	72580648	72581448	567	0.24513	5.87462	0.0240636	MI24-k27me3_peaks_unique	63.8752	53.8941
chr1	72640670	72641432	487	0.18482	5.87619	0.0280013	MI24-k27me3_peaks_unique	62.6221	55.0924
chr1	72649798	72650288	405	0.30844	5.71653	0.0196966	MI24-k27me3_peaks_unique	58.5156	47.2522
chr1	72651179	72651540	204	0.20432	5.8377	0.0282204	MI24-k27me3_peaks_unique	61.3869	53.2807
chr1	72653382	72653968	37	0.4715	5.83538	0.00777683	MI24-k27me3_peaks_unique	67.2345	48.4905
chr1	72656285	72656660	188	0.43064	5.47126	0.0142245	MI24-k27me3_peaks_unique	51.5028	38.2116
chr1	72664497	72664949	249	0.29598	6.16616	0.0152843	MI24-k27me3_peaks_unique	79.5699	64.8111
chr1	72666008	72666385	201	0.20219	5.71718	0.0308199	MI24-k27me3_peaks_unique	56.4255	49.0467
chr1	72674604	72675147	486	0.51336	5.6848	0.00827932	MI24-k27me3_peaks_unique	61.4559	43.0553
chr1	72680039	72680395	63	-0.06177	5.70324	0.0382893	MI24-k27me3_peaks_unique	50.9975	53.2284
chr1	72685524	72685899	182	0.39162	5.84805	0.012335	MI24-k27me3_peaks_unique	65.9756	50.2914
chr1	72686241	72687126	697	0.03878	6.02262	0.0343932	MI24-k27me3_peaks_unique	65.891	64.1435
chr1	72702257	72702649	195	-0.19171	6.0239	0.0255915	MI24-k27me3_peaks_unique	60.8863	69.5392
chr1	72727026	72727302	129	0.22633	5.41288	0.0324391	MI24-k27me3_peaks_unique	46.0792	39.3888
chr1	72733170	72733697	458	-0.04715	5.85109	0.0363347	MI24-k27me3_peaks_unique	56.788	58.6746
chr1	72736878	72737305	178	0.08925	6.00666	0.0330765	MI24-k27me3_peaks_unique	66.316	62.3378
chr1	72741226	72741609	207	0.07836	5.5245	0.0405972	MI24-k27me3_peaks_unique	47.2971	44.7967
chr1	72764534	72764816	51	-0.13958	5.41437	0.0391247	MI24-k27me3_peaks_unique	40.633	44.7607
chr1	72779035	72779445	54	-0.03811	5.92821	0.0354632	MI24-k27me3_peaks_unique	60.0943	61.7028
chr1	72780613	72781039	244	0.08816	6.03389	0.0326343	MI24-k27me3_peaks_unique	67.554	63.5496
chr1	72830054	72830681	225	0.11386	5.97642	0.0333044	MI24-k27me3_peaks_unique	65.4967	60.5263
chr1	72856359	72856725	185	-0.05529	5.80164	0.0369526	MI24-k27me3_peaks_unique	54.7199	56.8578
chr1	72945477	72946093	394	0.37711	5.73266	0.0155474	MI24-k27me3_peaks_unique	60.5987	46.6597
chr1	73581592	73581868	123	0.01376	5.49185	0.0419356	MI24-k27me3_peaks_unique	45.215	44.7858
chr1	73639189	73639771	395	0.23733	5.48325	0.0294898	MI24-k27me3_peaks_unique	48.5673	41.2004
chr1	73758879	73759155	94	-0.16616	5.68289	0.0330833	MI24-k27me3_peaks_unique	48.4965	54.4164
chr1	73818654	73819288	452	0.35382	5.81148	0.0178158	MI24-k27me3_peaks_unique	63.487	49.6792
chr1	73825905	73826300	271	0.38338	5.86114	0.014149	MI24-k27me3_peaks_unique	66.3871	50.8949
chr1	73826602	73826893	197	0.32897	6.04116	0.0148866	MI24-k27me3_peaks_unique	73.8049	58.7564
chr1	73827307	73827591	131	0.08925	6.00666	0.0330765	MI24-k27me3_peaks_unique	66.316	62.3378
chr1	73839458	73840492	346	0.13193	5.98555	0.0320429	MI24-k27me3_peaks_unique	66.3266	60.5303
chr1	74036636	74037405	470	1.94944	5.18179	2.449e-09	MI24-k27me3_peaks_unique	71.3336	18.4695
chr1	74067610	74068907	1027	0.72023	6.09842	0.00042938	MI24-k27me3_peaks_unique	87.9453	53.3829
chr1	74111239	74111796	160	0.31098	5.64205	0.0218567	MI24-k27me3_peaks_unique	55.6203	44.8352
chr1	74113002	74113402	125	0.23643	5.75216	0.026371	MI24-k27me3_peaks_unique	58.5004	49.6577
chr1	74115333	74115825	100	0.15153	5.397	0.0394993	MI24-k27me3_peaks_unique	44.4085	39.9808
chr1	74117792	74118677	835	-0.1048	6.12936	0.0307109	MI24-k27me3_peaks_unique	67.5068	72.5931
chr1	74162940	74163397	262	-0.08065	5.87812	0.0354263	MI24-k27me3_peaks_unique	57.1941	60.4825
chr1	74172692	74173102	226	-0.06941	5.59761	0.0385887	MI24-k27me3_peaks_unique	47.2717	49.6016
chr1	74541066	74541596	465	-0.10264	5.90969	0.034017	MI24-k27me3_peaks_unique	58.0156	62.2935
chr1	74546269	74546559	95	0.05567	6.45403	0.0293539	MI24-k27me3_peaks_unique	89.3791	85.9958
chr1	74549303	74550527	859	0.30672	5.96915	0.0163705	MI24-k27me3_peaks_unique	69.6721	56.3284
chr1	74550950	74551396	199	0.04875	5.94352	0.0351864	MI24-k27me3_peaks_unique	62.5915	60.5118
chr1	74621948	74622591	247	0.38011	5.59707	0.0170155	MI24-k27me3_peaks_unique	55.2202	42.4301
chr1	74647717	74648073	263	0.09461	6.18111	0.030359	MI24-k27me3_peaks_unique	74.979	70.2198
chr1	74648506	74648860	194	0.23739	5.99487	0.0238759	MI24-k27me3_peaks_unique	69.2415	58.7361
chr1	74709380	74709793	176	0.58161	5.45345	0.006988	MI24-k27me3_peaks_unique	53.6035	35.8188
chr1	74713420	74713762	113	0.68796	5.64616	0.00188643	MI24-k27me3_peaks_unique	63.5641	39.4562
chr1	74758629	74758984	242	0.16321	5.71516	0.0326691	MI24-k27me3_peaks_unique	55.5904	49.6443
chr1	74762285	74762960	133	0.2709	6.19344	0.0185455	MI24-k27me3_peaks_unique	80.387	66.6249
chr1	74812894	74813635	515	0.19931	6.00509	0.0256666	MI24-k27me3_peaks_unique	68.8195	59.9395
chr1	74828721	74829043	201	-0.1136	5.69334	0.0361621	MI24-k27me3_peaks_unique	49.7471	53.8226
chr1	74837585	74838251	237	-0.04091	6.23221	0.0320914	MI24-k27me3_peaks_unique	74.1181	76.25
chr1	74961303	74961897	234	-0.00208	6.41461	0.0305525	MI24-k27me3_peaks_unique	85.2466	85.3696
chr1	75255498	75255849	141	0.31748	5.36778	0.0269326	MI24-k27me3_peaks_unique	46.0944	36.9894
chr1	75284169	75284560	238	0.2238	6.06056	0.023744	MI24-k27me3_peaks_unique	72.1266	61.7625
chr1	75291374	75291853	212	0.43287	5.60305	0.0148885	MI24-k27me3_peaks_unique	56.4728	41.8343
chr1	75322493	75322870	138	-0.05053	5.9638	0.0343617	MI24-k27me3_peaks_unique	61.3306	63.5167
chr1	75330082	75330431	81	0.26367	5.88399	0.0220275	MI24-k27me3_peaks_unique	64.7059	53.8978
chr1	75331035	75331416	179	0.19883	6.04795	0.0255159	MI24-k27me3_peaks_unique	70.8829	61.7572
chr1	75331712	75332620	200	0.36921	5.92103	0.0126946	MI24-k27me3_peaks_unique	68.8619	53.3133
chr1	75335520	75336609	202	0.3284	6.12751	0.0135511	MI24-k27me3_peaks_unique	78.3418	62.3929
chr1	75371347	75371775	102	0.20793	6.00945	0.0256666	MI24-k27me3_peaks_unique	69.2343	59.9416
chr1	75398949	75399306	320	-0.02379	6.04452	0.0341405	MI24-k27me3_peaks_unique	65.4638	66.5522
chr1	75413140	75413416	119	0.02824	5.64695	0.0394045	MI24-k27me3_peaks_unique	50.6002	49.6193
chr1	75418676	75419104	179	-0.02379	6.04452	0.0341405	MI24-k27me3_peaks_unique	65.4638	66.5522
chr1	75511470	75512013	235	0.27008	5.93504	0.0220245	MI24-k27me3_peaks_unique	67.1856	55.7152
chr1	75518276	75518704	316	0.379	5.57583	0.0192959	MI24-k27me3_peaks_unique	54.3923	41.8261
chr1	75540033	75540594	140	0.13431	5.88202	0.0315015	MI24-k27me3_peaks_unique	61.7846	56.2923
chr1	75576434	75576710	55	0.11548	5.94807	0.0324552	MI24-k27me3_peaks_unique	64.2583	59.3152
chr1	75577598	75577934	170	0.2538	5.67034	0.0265526	MI24-k27me3_peaks_unique	55.6088	46.6382
chr1	75581106	75581640	386	-0.03251	5.94513	0.0357539	MI24-k27me3_peaks_unique	60.9213	62.3097
chr1	75585458	75586096	181	0.46479	5.53338	0.012403	MI24-k27me3_peaks_unique	54.4091	39.4235
chr1	75586758	75587218	255	0.39592	5.72335	0.013532	MI24-k27me3_peaks_unique	60.6027	46.0583
chr1	75589434	75590093	109	-0.13488	6.19616	0.0278352	MI24-k27me3_peaks_unique	69.9727	76.8301
chr1	75602331	75602832	84	0.0914	6.33311	0.0290608	MI24-k27me3_peaks_unique	83.2172	78.1086
chr1	75604243	75604541	200	0.36442	5.98271	0.0130145	MI24-k27me3_peaks_unique	71.7506	55.7345
chr1	75608822	75609256	244	0.59007	5.35712	0.00772368	MI24-k27me3_peaks_unique	50.2884	33.4072
chr1	75688543	75688942	266	0.25037	5.57201	0.0291886	MI24-k27me3_peaks_unique	51.8832	43.6172
chr1	75749911	75750290	165	0.36239	5.64846	0.0172553	MI24-k27me3_peaks_unique	56.8723	44.2396
chr1	75788451	75788727	162	0.19153	5.48109	0.0344048	MI24-k27me3_peaks_unique	47.731	41.7969
chr1	75842204	75842541	177	0.10682	5.45897	0.0387602	MI24-k27me3_peaks_unique	45.6448	42.3873
chr1	77513398	77513920	181	0.65032	6.01309	0.00146053	MI24-k27me3_peaks_unique	80.9102	51.551
chr1	77514241	77514731	180	0.9216	5.95062	7.04935e-05	MI24-k27me3_peaks_unique	85.1196	44.9366
chr1	77528647	77528988	104	0.50651	5.59799	0.00936275	MI24-k27me3_peaks_unique	57.7298	40.6374
chr1	77534238	77535010	237	0.21135	5.98172	0.0257412	MI24-k27me3_peaks_unique	67.9968	58.7308
chr1	77542847	77543490	283	0.10375	5.78688	0.0353118	MI24-k27me3_peaks_unique	57.2322	53.2609
chr1	77544320	77544676	137	-0.01742	5.96671	0.0354702	MI24-k27me3_peaks_unique	62.1637	62.9188
chr1	77708331	77708607	27	-0.24846	5.45345	0.0295856	MI24-k27me3_peaks_unique	40.2027	47.7583
chr1	77932068	77932473	247	0.07244	5.50193	0.0410239	MI24-k27me3_peaks_unique	46.4675	44.1919
chr1	77982833	77983792	717	0.10067	5.73533	0.035872	MI24-k27me3_peaks_unique	55.1644	51.4463
chr1	78110959	78111290	130	-0.08084	5.67712	0.0375529	MI24-k27me3_peaks_unique	49.7526	52.62
chr1	78131953	78132240	273	0.33032	5.74593	0.0197581	MI24-k27me3_peaks_unique	60.1749	47.8607
chr1	78167714	78168105	117	0.34282	5.65814	0.019556	MI24-k27me3_peaks_unique	56.8682	44.8405
chr1	78222494	78223202	223	0.14213	6.03338	0.0288936	MI24-k27me3_peaks_unique	68.8052	62.3499
chr1	78292744	78293699	542	0.30733	5.88976	0.0180225	MI24-k27me3_peaks_unique	65.9557	53.3012
chr1	78301713	78302197	241	0.26184	5.65559	0.0266082	MI24-k27me3_peaks_unique	55.1967	46.0353
chr1	78318011	78318550	193	0.15644	5.7292	0.0326691	MI24-k27me3_peaks_unique	56.0025	50.2475
chr1	78496396	78497198	494	0.12655	5.84674	0.0333277	MI24-k27me3_peaks_unique	60.1301	55.0803
chr1	78498409	78498838	239	0.29829	5.80089	0.0198654	MI24-k27me3_peaks_unique	61.8214	50.2741
chr1	78502450	78502726	221	0.07466	5.67041	0.0386467	MI24-k27me3_peaks_unique	52.2638	49.6279
chr1	78518276	78518871	85	0.08739	5.93388	0.0337745	MI24-k27me3_peaks_unique	63.0129	59.3092
chr1	78519892	78520436	139	0.16525	5.62559	0.035293	MI24-k27me3_peaks_unique	52.281	46.6228
chr1	78534978	78535617	262	0.0645	5.87744	0.0354263	MI24-k27me3_peaks_unique	60.1165	57.488
chr1	78536230	78536535	153	0.10851	5.68752	0.0361621	MI24-k27me3_peaks_unique	53.5114	49.6343
chr1	79454385	79454941	491	0.5142	5.66483	0.00684636	MI24-k27me3_peaks_unique	60.6287	42.4511
chr1	79854530	79855072	469	0.22318	5.72779	0.0286571	MI24-k27me3_peaks_unique	57.257	49.0506
chr1	80416631	80416962	105	0.09662	5.36926	0.0413803	MI24-k27me3_peaks_unique	42.7416	39.9729
chr1	81444101	81444422	235	0.30693	5.2652	0.0300097	MI24-k27me3_peaks_unique	42.7741	34.5769
chr1	82554844	82555284	175	0.22361	5.84745	0.0261722	MI24-k27me3_peaks_unique	62.2178	53.2845
chr1	82555577	82555864	136	0.15389	6.05328	0.028756	MI24-k27me3_peaks_unique	70.0457	62.9588
chr1	82646794	82647127	65	-0.03721	5.63134	0.0397946	MI24-k27me3_peaks_unique	48.933	50.2115
chr1	82648155	82648956	543	0.57807	5.73761	0.00507336	MI24-k27me3_peaks_unique	65.193	43.6701
chr1	82716533	82716836	226	0.27137	6.01205	0.0201408	MI24-k27me3_peaks_unique	70.901	58.7438
chr1	82782850	82783637	223	0.68474	6.17561	0.000529413	MI24-k27me3_peaks_unique	91.6447	57.0138
chr1	82814864	82815238	72	-0.14849	5.81468	0.0320716	MI24-k27me3_peaks_unique	53.4617	59.2575
chr1	82815672	82816346	242	0.40703	6.06565	0.00905027	MI24-k27me3_peaks_unique	77.127	58.1672
chr1	82828467	82828804	119	0.40804	5.48244	0.018966	MI24-k27me3_peaks_unique	51.4986	38.8117
chr1	82829199	82829543	100	0.62825	5.45251	0.0055904	MI24-k27me3_peaks_unique	54.4415	35.2215
chr1	82988649	82989590	721	0.40703	6.06565	0.00905027	MI24-k27me3_peaks_unique	77.127	58.1672
chr1	83042180	83042989	681	0.11079	5.85454	0.0345179	MI24-k27me3_peaks_unique	60.1268	55.6822
chr1	83045191	83045780	329	0.29619	6.09715	0.0167292	MI24-k27me3_peaks_unique	75.8588	61.7794
chr1	83077351	83077665	219	0.39015	5.81217	0.0139186	MI24-k27me3_peaks_unique	64.3222	49.0811
chr1	83179605	83180711	473	0.51762	5.80367	0.00649196	MI24-k27me3_peaks_unique	66.8326	46.6841
chr1	83736988	83737332	160	-0.26424	5.88306	0.0220275	MI24-k27me3_peaks_unique	53.8524	64.677
chr1	84279992	84280646	255	0.01991	5.92894	0.0360446	MI24-k27me3_peaks_unique	61.3459	60.5051
chr1	84582964	84583571	151	-0.17429	6.08214	0.02703	MI24-k27me3_peaks_unique	63.7784	71.9681
chr1	84585058	84585786	493	0.09037	5.97891	0.0333044	MI24-k27me3_peaks_unique	65.0779	61.1265
chr1	84612959	84614033	856	0.5434	5.95906	0.00442436	MI24-k27me3_peaks_unique	75.101	51.5307
chr1	84614355	84615014	506	0.23745	5.82131	0.02624	MI24-k27me3_peaks_unique	61.3944	52.0774
chr1	84621497	84621810	130	0.30892	5.62144	0.0218134	MI24-k27me3_peaks_unique	54.7923	44.2308
chr1	84623790	84624204	181	-0.16383	6.15856	0.0251339	MI24-k27me3_peaks_unique	67.492	75.6084
chr1	84628848	84629289	231	0.06766	5.95307	0.0351864	MI24-k27me3_peaks_unique	63.4215	60.5158
chr1	84641278	84641607	96	0.2877	5.94394	0.0200812	MI24-k27me3_peaks_unique	68.0154	55.7187
chr1	84643351	84643766	149	-0.21743	5.83759	0.0261722	MI24-k27me3_peaks_unique	53.0351	61.6618
chr1	84663315	84663636	11	0.06441	5.59321	0.0397822	MI24-k27me3_peaks_unique	49.3649	47.2095
chr1	84701089	84701417	137	0.33228	5.25266	0.0269318	MI24-k27me3_peaks_unique	42.7781	33.9778
chr1	84930332	84930807	111	0.13689	5.77049	0.0340278	MI24-k27me3_peaks_unique	57.2393	52.0579
chr1	85775964	85776288	96	0.24625	5.46648	0.0321112	MI24-k27me3_peaks_unique	48.1547	40.5985
chr1	85789486	85789909	199	0.3186	5.72167	0.0196966	MI24-k27me3_peaks_unique	58.9316	47.2542
chr1	85933914	85934207	190	0.08191	5.6204	0.038234	MI24-k27me3_peaks_unique	50.6102	47.8168
chr1	85976479	85976898	242	0.10025	5.61132	0.0370754	MI24-k27me3_peaks_unique	50.6133	47.2157
chr1	86026567	86026855	92	-0.16754	5.79025	0.0303535	MI24-k27me3_peaks_unique	52.2182	58.6484
chr1	86052843	86053222	88	0.52209	5.70932	0.00717132	MI24-k27me3_peaks_unique	62.6988	43.6611
chr1	86294659	86294969	229	-0.03027	5.52679	0.0410385	MI24-k27me3_peaks_unique	45.6219	46.5892
chr1	86298142	86298761	485	-0.01971	6.03338	0.0346578	MI24-k27me3_peaks_unique	65.0522	65.947
chr1	86315285	86315565	240	-0.14524	5.75619	0.0324669	MI24-k27me3_peaks_unique	51.3955	56.839
chr1	86338172	86338624	228	0.14537	6.04897	0.028756	MI24-k27me3_peaks_unique	69.6309	62.9566
chr1	86387468	86387744	119	0.03356	5.52117	0.0414797	MI24-k27me3_peaks_unique	46.4611	45.3927
chr1	86626943	86627352	359	-0.01709	5.83621	0.0372825	MI24-k27me3_peaks_unique	56.7939	57.4707
chr1	86645164	86645892	472	0.28669	6.07812	0.0166779	MI24-k27me3_peaks_unique	74.6187	61.171
chr1	86649437	86649823	147	0.17003	5.97564	0.0275654	MI24-k27me3_peaks_unique	66.7481	59.3273
chr1	86651443	86651853	276	0.21687	5.86034	0.0261029	MI24-k27me3_peaks_unique	62.6297	53.8885
chr1	86655691	86655977	210	0.07702	5.9578	0.0343617	MI24-k27me3_peaks_unique	63.8365	60.5179
chr1	86678721	86679028	184	-0.27245	6.14925	0.0185052	MI24-k27me3_peaks_unique	64.5804	78.0039
chr1	86679765	86680482	220	-0.20952	6.05214	0.0255159	MI24-k27me3_peaks_unique	61.7078	71.3529
chr1	86686938	86687657	80	0.50805	5.55524	0.00899013	MI24-k27me3_peaks_unique	56.0742	39.4298
chr1	86688203	86688609	378	0.28194	5.56785	0.0267562	MI24-k27me3_peaks_unique	52.3029	43.0183
chr1	86693652	86694151	245	-0.00094	6.27519	0.0320955	MI24-k27me3_peaks_unique	77.4246	77.4751
chr1	86809587	86810010	210	0.10508	5.49859	0.0397146	MI24-k27me3_peaks_unique	46.8875	43.5938
chr1	87083050	87083431	225	0.0872	5.64118	0.038234	MI24-k27me3_peaks_unique	51.4386	48.4216
chr1	87084431	87084786	193	-0.26665	5.89528	0.0220275	MI24-k27me3_peaks_unique	54.2652	65.2816
chr1	87093408	87094189	605	0.2349	6.13529	0.0218934	MI24-k27me3_peaks_unique	76.2539	64.7963
chr1	87114565	87115032	235	0.31678	5.70217	0.0219264	MI24-k27me3_peaks_unique	58.1038	46.6492
chr1	87133287	87133616	257	-0.15894	5.85292	0.0316886	MI24-k27me3_peaks_unique	54.6993	61.0699
chr1	87201883	87202332	174	-0.01648	5.9947	0.035193	MI24-k27me3_peaks_unique	63.4022	64.1306
chr1	87210272	87210828	170	0.2203	6.08684	0.0236975	MI24-k27me3_peaks_unique	73.3635	62.9742
chr1	87306645	87308054	1246	0.72733	5.59822	0.00223644	MI24-k27me3_peaks_unique	62.3313	37.6494
chr1	87468985	87469725	473	0.19246	6.1406	0.0252106	MI24-k27me3_peaks_unique	75.4176	65.9989
chr1	87472906	87473182	139	-0.0506	6.41049	0.0296766	MI24-k27me3_peaks_unique	83.586	86.5697
chr1	87517220	87517830	86	0.03423	6.03389	0.0346578	MI24-k27me3_peaks_unique	66.3031	64.7485
chr1	87583738	87584303	158	0.32301	5.54753	0.0242214	MI24-k27me3_peaks_unique	52.3107	41.8172
chr1	87603111	87603472	244	0.01518	5.56834	0.040611	MI24-k27me3_peaks_unique	47.7004	47.2011
chr1	87604889	87605188	231	0.18476	5.82782	0.0282204	MI24-k27me3_peaks_unique	60.5561	53.277
chr1	87643434	87643748	227	0.11384	5.5808	0.0373953	MI24-k27me3_peaks_unique	49.7878	46.0101
chr1	87684972	87685253	168	-0.17434	5.81627	0.0302008	MI24-k27me3_peaks_unique	53.0433	59.8567
chr1	87711112	87711515	153	-0.00648	5.66413	0.0394045	MI24-k27me3_peaks_unique	50.5939	50.8216
chr1	87721086	87721439	240	0.24596	5.99921	0.022	MI24-k27me3_peaks_unique	69.6567	58.7383
chr1	87722009	87722290	107	0.30756	6.05979	0.0166234	MI24-k27me3_peaks_unique	74.2115	59.9634
chr1	88012423	88012721	70	-0.00351	5.76508	0.0382995	MI24-k27me3_peaks_unique	54.3167	54.449
chr1	88026263	88026652	253	0.32221	6.05255	0.0148866	MI24-k27me3_peaks_unique	74.2158	59.3611
chr1	88040731	88041007	241	0.16321	5.71516	0.0326691	MI24-k27me3_peaks_unique	55.5904	49.6443
chr1	88044043	88044401	147	-0.00984	6.06464	0.0343991	MI24-k27me3_peaks_unique	66.7049	67.1614
chr1	88047469	88047828	208	0.30144	5.99718	0.0182817	MI24-k27me3_peaks_unique	70.9092	57.5387
chr1	88048000	88048612	420	0.22793	6.1848	0.0201856	MI24-k27me3_peaks_unique	78.7258	67.2208
chr1	88049393	88049831	239	0.31474	5.87703	0.0180225	MI24-k27me3_peaks_unique	65.5444	52.6974
chr1	88055384	88055951	152	0.47515	6.08496	0.00590063	MI24-k27me3_peaks_unique	80.0337	57.5756
chr1	88067057	88067587	170	0.72923	5.79389	0.00119174	MI24-k27me3_peaks_unique	71.4323	43.0898
chr1	88067751	88068270	204	0.40439	5.97121	0.0113876	MI24-k27me3_peaks_unique	72.1739	54.5314
chr1	88079984	88080754	495	0.16365	5.94266	0.0294593	MI24-k27me3_peaks_unique	65.0955	58.1148
chr1	88087749	88089085	1119	0.21221	5.93682	0.0258885	MI24-k27me3_peaks_unique	65.9328	56.9141
chr1	88094937	88095243	124	0.05288	5.98828	0.0341102	MI24-k27me3_peaks_unique	64.6563	62.3294
chr1	88098296	88098576	229	0.22758	5.69401	0.0287653	MI24-k27me3_peaks_unique	56.0173	47.8425
chr1	88102340	88102632	152	-0.12662	5.86926	0.0331033	MI24-k27me3_peaks_unique	55.9455	61.0775
chr1	88151956	88152232	176	0.17044	6.01937	0.0273497	MI24-k27me3_peaks_unique	68.8121	61.1445
chr1	88155252	88155586	207	0.21791	5.63339	0.0289792	MI24-k27me3_peaks_unique	53.5326	46.0279
chr1	88184609	88184951	229	0.36608	5.70827	0.0174668	MI24-k27me3_peaks_unique	59.3555	46.0532
chr1	88191897	88192616	199	0.40122	5.87015	0.0124595	MI24-k27me3_peaks_unique	67.2173	50.8981
chr1	88199670	88200251	162	-0.16383	6.15856	0.0251339	MI24-k27me3_peaks_unique	67.492	75.6084
chr1	88203963	88204371	150	-0.21965	6.09522	0.0219362	MI24-k27me3_peaks_unique	63.3554	73.7742
chr1	88236529	88237044	295	-0.01074	7.72561	0.0193629	MI24-k27me3_peaks_unique	210.874	212.45
chr1	88240775	88241092	212	-0.23734	7.50304	0.00608172	MI24-k27me3_peaks_unique	167.077	196.953
chr1	88242985	88243548	234	-0.1219	7.72662	0.0132245	MI24-k27me3_peaks_unique	203.047	220.949
chr1	88244594	88244887	95	-0.01639	7.71439	0.0193626	MI24-k27me3_peaks_unique	208.831	211.217
chr1	88245397	88245851	232	-0.17706	7.67043	0.0091952	MI24-k27me3_peaks_unique	191.593	216.611
chr1	88281782	88282355	473	-0.08654	7.83383	0.0150676	MI24-k27me3_peaks_unique	221.407	235.095
chr1	88315095	88315827	150	0.45299	6.0117	0.00754174	MI24-k27me3_peaks_unique	75.489	55.1468
chr1	88321149	88321895	478	0.32537	5.7971	0.0198654	MI24-k27me3_peaks_unique	62.2406	49.6739
chr1	88327520	88329543	765	0.43827	6.32964	0.00460662	MI24-k27me3_peaks_unique	93.622	69.0948
chr1	88329894	88330427	109	0.3278	6.20899	0.0124258	MI24-k27me3_peaks_unique	82.8764	66.0318
chr1	88338276	88338573	57	0.38085	5.80747	0.0139186	MI24-k27me3_peaks_unique	63.9067	49.0794
chr1	88339993	88341154	903	0.17797	5.79125	0.0303535	MI24-k27me3_peaks_unique	58.9016	52.0658
chr1	88372070	88372425	192	-0.09122	5.98393	0.0333044	MI24-k27me3_peaks_unique	61.3214	65.3239
chr1	88379766	88380206	240	0.56726	5.62869	0.00667823	MI24-k27me3_peaks_unique	60.2262	40.6465
chr1	88430959	88431319	212	-0.13373	5.8513	0.0333277	MI24-k27me3_peaks_unique	55.1174	60.4707
chr1	88432530	88433062	236	-0.03338	6.12884	0.0331826	MI24-k27me3_peaks_unique	69.1736	70.7928
chr1	88549449	88549888	188	0.3046	5.5793	0.024232	MI24-k27me3_peaks_unique	53.1354	43.0219
chr1	88551784	88552169	29	-0.19721	6.04605	0.0255159	MI24-k27me3_peaks_unique	61.7105	70.7498
chr1	88553840	88554137	118	0.29798	5.61591	0.0242371	MI24-k27me3_peaks_unique	54.3761	44.229
chr1	88591032	88591364	163	-0.00754	5.81034	0.0376125	MI24-k27me3_peaks_unique	55.9695	56.2628
chr1	88709286	88710180	675	0.02096	6.06713	0.0341462	MI24-k27me3_peaks_unique	67.5372	66.5631
chr1	88721748	88722123	270	-0.03822	6.37567	0.0305493	MI24-k27me3_peaks_unique	81.9436	84.1435
chr1	88722487	88722840	179	0.25443	5.87932	0.0240636	MI24-k27me3_peaks_unique	64.2906	53.8959
chr1	88875296	88875605	210	0.23664	5.93374	0.0239942	MI24-k27me3_peaks_unique	66.3516	56.3139
chr1	88877759	88878114	207	0.21396	5.99784	0.0238759	MI24-k27me3_peaks_unique	68.823	59.337
chr1	89070207	89070867	423	0.69265	5.48505	0.00299916	MI24-k27me3_peaks_unique	56.9402	35.2298
chr1	89230504	89230897	78	0.07986	5.6905	0.0375529	MI24-k27me3_peaks_unique	53.0923	50.2332
chr1	89234623	89234988	214	0.10697	5.59615	0.0385887	MI24-k27me3_peaks_unique	50.2007	46.6131
chr1	89237519	89237870	113	0.02112	6.09325	0.0338988	MI24-k27me3_peaks_unique	68.7749	67.7754
chr1	89238274	89238634	263	0.46165	5.9346	0.00716922	MI24-k27me3_peaks_unique	71.7758	52.1204
chr1	89244219	89244774	303	0.39015	5.81217	0.0139186	MI24-k27me3_peaks_unique	64.3222	49.0811
chr1	89258630	89259911	1120	0.31035	5.73584	0.0219535	MI24-k27me3_peaks_unique	59.3434	47.8572
chr1	89265532	89266036	312	-0.05788	6.14097	0.0324913	MI24-k27me3_peaks_unique	69.1679	71.9993
chr1	89268846	89269581	595	0.28579	6.2652	0.0155371	MI24-k27me3_peaks_unique	84.9237	69.6622
chr1	89277893	89278497	391	-0.14302	5.54274	0.036118	MI24-k27me3_peaks_unique	44.3613	48.9844
chr1	89283371	89284227	36	0.00235	5.78398	0.0379513	MI24-k27me3_peaks_unique	55.1449	55.0551
chr1	89286894	89287479	424	0.0885	5.90468	0.034017	MI24-k27me3_peaks_unique	61.7741	58.0985
chr1	89294840	89295424	394	0.24142	5.96685	0.023917	MI24-k27me3_peaks_unique	68.0046	57.5259
chr1	89299011	89299640	60	0.2387	6.39629	0.0186314	MI24-k27me3_peaks_unique	91.4962	77.5438
chr1	89315462	89316072	491	0.48033	5.83985	0.00663318	MI24-k27me3_peaks_unique	67.6499	48.4923
chr1	89319542	89320203	90	-0.00661	6.19097	0.0329602	MI24-k27me3_peaks_unique	72.8908	73.2255
chr1	89322088	89322494	133	-0.14774	5.90085	0.0313173	MI24-k27me3_peaks_unique	56.767	62.8883
chr1	89325297	89325721	408	0.20792	5.51006	0.0319473	MI24-k27me3_peaks_unique	48.9766	42.4032
chr1	89334789	89335137	20	-0.13376	5.66686	0.0364591	MI24-k27me3_peaks_unique	48.5023	53.2142
chr1	89339200	89339550	164	0.12472	6.02458	0.0304375	MI24-k27me3_peaks_unique	67.9754	62.3458
chr1	89340156	89340527	125	0.04747	6.05402	0.0333874	MI24-k27me3_peaks_unique	67.544	65.3577
chr1	89341030	89341494	231	0.12298	6.05148	0.0314519	MI24-k27me3_peaks_unique	69.213	63.5575
chr1	89356847	89357303	244	-0.04076	6.06198	0.0338933	MI24-k27me3_peaks_unique	65.8723	67.7599
chr1	89368593	89370032	648	0.36262	6.08762	0.0119085	MI24-k27me3_peaks_unique	77.1145	59.9759
chr1	89379324	89380098	270	0.38711	5.94637	0.0112724	MI24-k27me3_peaks_unique	70.5183	53.9225
chr1	89387992	89388448	208	0.3891	5.99518	0.0114991	MI24-k27me3_peaks_unique	72.9952	55.7396
chr1	89394397	89394803	201	0.44341	5.60837	0.0129295	MI24-k27me3_peaks_unique	56.8889	41.8358
chr1	89412768	89413366	463	0.00704	6.02014	0.0349223	MI24-k27me3_peaks_unique	65.0583	64.7416
chr1	89413913	89414238	187	0.0645	5.87744	0.0354263	MI24-k27me3_peaks_unique	60.1165	57.488
chr1	89415510	89415938	205	0.39268	5.64393	0.0172553	MI24-k27me3_peaks_unique	57.2923	43.6403
chr1	89416698	89417141	424	-0.04111	5.86894	0.0366479	MI24-k27me3_peaks_unique	57.6155	59.2809
chr1	89455598	89456135	292	1.2605	5.40909	9.85307e-06	MI24-k27me3_peaks_unique	65.7692	27.452
chr1	89911683	89913421	233	0.20892	6.1086	0.02365	MI24-k27me3_peaks_unique	74.1852	64.1839
chr1	89955616	89955970	159	0.07954	6.25822	0.0296892	MI24-k27me3_peaks_unique	78.6835	74.4629
chr1	89957767	89958312	187	-0.05733	6.07919	0.0331564	MI24-k27me3_peaks_unique	66.2811	68.968
chr1	89959034	89959857	418	0.2667	5.76746	0.0241734	MI24-k27me3_peaks_unique	59.7477	49.6634
chr1	89976484	89976777	25	0.50319	5.93874	0.00613803	MI24-k27me3_peaks_unique	73.0258	51.523
chr1	89984513	89985107	457	0.4938	5.67492	0.00827932	MI24-k27me3_peaks_unique	60.6241	43.0523
chr1	90005824	90006296	343	0.19771	5.85065	0.0281108	MI24-k27me3_peaks_unique	61.7987	53.8844
chr1	90007349	90007817	117	0.34543	5.94142	0.0162978	MI24-k27me3_peaks_unique	69.2689	54.5197
chr1	90008235	90008619	189	0.12836	5.96924	0.0322471	MI24-k27me3_peaks_unique	65.4999	59.9239
chr1	90024938	90025602	267	0.11229	6.00421	0.0318423	MI24-k27me3_peaks_unique	66.7342	61.7371
chr1	90027848	90028280	194	-0.01573	5.57105	0.040611	MI24-k27me3_peaks_unique	47.2809	47.7992
chr1	90029701	90030350	110	0.43064	5.47126	0.0142245	MI24-k27me3_peaks_unique	51.5028	38.2116
chr1	90032315	90032778	422	0.21897	5.7608	0.0285484	MI24-k27me3_peaks_unique	58.4968	50.2592
chr1	90042309	90042666	107	0.01061	5.95283	0.0357539	MI24-k27me3_peaks_unique	62.1695	61.714
chr1	90062154	90062524	164	0.13643	5.85174	0.0316886	MI24-k27me3_peaks_unique	60.5458	55.0826
chr1	90068246	90068586	173	0.26906	5.78611	0.0219939	MI24-k27me3_peaks_unique	60.5746	50.2684
chr1	90076704	90077163	208	0.20945	5.92	0.025961	MI24-k27me3_peaks_unique	65.1063	56.3083
chr1	90086543	90086958	249	0.488	5.47728	0.0122116	MI24-k27me3_peaks_unique	52.7566	37.6161
chr1	90096386	90096912	62	0.63502	5.66293	0.00382807	MI24-k27me3_peaks_unique	63.1382	40.6567
chr1	90113733	90114586	600	0.46133	5.96758	0.00729615	MI24-k27me3_peaks_unique	73.4273	53.3315
chr1	90126868	90128230	765	0.40156	6.13617	0.00821506	MI24-k27me3_peaks_unique	80.8373	61.197
chr1	90131837	90132426	199	0.0339	6.13792	0.0334196	MI24-k27me3_peaks_unique	71.2526	69.5978
chr1	90133321	90133845	87	-0.29488	6.0453	0.0183602	MI24-k27me3_peaks_unique	59.6256	73.1477
chr1	90144092	90144643	355	0.01103	5.98109	0.0354702	MI24-k27me3_peaks_unique	63.4085	62.9256
chr1	90165381	90165657	232	0.32228	5.86417	0.0179583	MI24-k27me3_peaks_unique	65.1327	52.0934
chr1	90166156	90166457	150	0.35842	5.88244	0.0142566	MI24-k27me3_peaks_unique	66.7942	52.1007
chr1	90182429	90182725	164	0.29104	5.89782	0.020025	MI24-k27me3_peaks_unique	65.9518	53.9032
chr1	90188253	90189389	114	0.0292	5.81331	0.0372825	MI24-k27me3_peaks_unique	56.8036	55.6654
chr1	90189576	90189969	183	0.26541	5.9637	0.0220189	MI24-k27me3_peaks_unique	68.4228	56.9252
chr1	90202419	90202791	151	0.55168	5.70416	0.00589791	MI24-k27me3_peaks_unique	63.1189	43.0613
chr1	90203880	90204552	531	0.66935	5.70157	0.00207554	MI24-k27me3_peaks_unique	65.6282	41.2664
chr1	90300117	90300611	146	0.30791	5.80574	0.0198654	MI24-k27me3_peaks_unique	62.2368	50.2756
chr1	90309971	90310253	167	0.24982	5.23635	0.0360956	MI24-k27me3_peaks_unique	41.1055	34.5698
chr1	90311155	90311543	17	0.11462	5.2886	0.042295	MI24-k27me3_peaks_unique	40.6705	37.5643
chr1	90315642	90316045	289	0.47785	5.3765	0.01363	MI24-k27me3_peaks_unique	49.0243	35.2017
chr1	90442527	90443038	443	0.24004	5.64458	0.0289792	MI24-k27me3_peaks_unique	54.3648	46.0318
chr1	90444533	90444971	206	0.30648	5.69696	0.0219264	MI24-k27me3_peaks_unique	57.688	46.6472
chr1	90493287	90493826	175	0.44324	5.58731	0.0127616	MI24-k27me3_peaks_unique	56.0612	41.2319
chr1	90514388	90514715	206	-0.05012	5.70912	0.0382893	MI24-k27me3_peaks_unique	51.413	53.2305
chr1	90518591	90518922	127	0.09433	5.99514	0.0330765	MI24-k27me3_peaks_unique	65.9045	61.7332
chr1	90520978	90521254	33	0.18466	5.77777	0.0305077	MI24-k27me3_peaks_unique	58.4893	51.4622
chr1	90524907	90525579	178	1.17352	5.3965	4.51689e-05	MI24-k27me3_peaks_unique	63.2617	28.0463
chr1	90544727	90545053	172	0.31745	5.81057	0.0178158	MI24-k27me3_peaks_unique	62.6523	50.2776
chr1	90554810	90555253	227	0.0931	5.25439	0.044442	MI24-k27me3_peaks_unique	39.4223	36.9586
chr1	90566441	90566738	36	-0.12525	6.09472	0.0299409	MI24-k27me3_peaks_unique	65.4397	71.3749
chr1	90596089	90596453	135	0.37797	6.09538	0.0105345	MI24-k27me3_peaks_unique	77.9439	59.9794
chr1	90596893	90597519	194	0.57717	5.85233	0.00320454	MI24-k27me3_peaks_unique	70.5667	47.2992
chr1	90599078	90599475	218	0.35619	5.8474	0.0159629	MI24-k27me3_peaks_unique	65.1411	50.8898
chr1	90620965	90621371	239	0.27987	5.72043	0.0242103	MI24-k27me3_peaks_unique	58.0959	47.8516
chr1	90627481	90627810	172	0.41157	5.59228	0.0148885	MI24-k27me3_peaks_unique	55.6406	41.8308
chr1	90631730	90632172	197	-0.01628	6.13748	0.0334196	MI24-k27me3_peaks_unique	70.0028	70.7972
chr1	90632339	90632789	243	-0.12679	6.23403	0.0275853	MI24-k27me3_peaks_unique	72.0354	78.6527
chr1	90636794	90637282	299	-0.02097	6.1227	0.0336566	MI24-k27me3_peaks_unique	69.1767	70.1896
chr1	90646972	90647301	25	0.05132	5.69334	0.0382893	MI24-k27me3_peaks_unique	52.6733	50.8325
chr1	90647971	90648546	396	0.25668	5.95929	0.0220189	MI24-k27me3_peaks_unique	68.0079	56.9234
chr1	90652903	90653317	412	-0.08991	5.9439	0.033537	MI24-k27me3_peaks_unique	59.6705	63.5075
chr1	90678618	90679281	223	-0.14717	5.98217	0.0291734	MI24-k27me3_peaks_unique	60.0705	66.5218
chr1	90809443	90809869	243	0.11413	5.79213	0.0337898	MI24-k27me3_peaks_unique	57.6478	53.2631
chr1	90810208	90810546	182	0.22122	5.94137	0.0258885	MI24-k27me3_peaks_unique	66.3479	56.9159
chr1	90831364	90831788	254	0.28572	5.50771	0.0268358	MI24-k27me3_peaks_unique	50.2332	41.2079
chr1	90842187	90842463	59	0.04686	6.3764	0.0305493	MI24-k27me3_peaks_unique	84.4386	81.74
chr1	90851042	90851544	336	0.23492	6.32494	0.0186231	MI24-k27me3_peaks_unique	86.9672	73.8988
chr1	90859184	90859460	78	0.14523	5.93335	0.0311359	MI24-k27me3_peaks_unique	64.2652	58.1108
chr1	90883620	90884260	474	0.02932	5.8444	0.0369611	MI24-k27me3_peaks_unique	58.0434	56.8757
chr1	90913950	90914440	226	0.13145	6.28445	0.0260073	MI24-k27me3_peaks_unique	81.5818	74.4771
chr1	90921170	90921446	163	0.07791	5.92909	0.0337745	MI24-k27me3_peaks_unique	62.598	59.3072
chr1	90925389	90925699	204	0.09233	5.66167	0.0378889	MI24-k27me3_peaks_unique	52.2672	49.027
chr1	90950427	90951127	515	0.20802	5.80643	0.02833	MI24-k27me3_peaks_unique	60.1478	52.0714
chr1	90955072	90955611	180	0.3238	5.88161	0.0180225	MI24-k27me3_peaks_unique	65.9596	52.6992
chr1	90970966	90971463	276	0.20648	6.09368	0.0253637	MI24-k27me3_peaks_unique	73.3599	63.5773
chr1	91144732	91145452	107	0.41219	5.61328	0.0148885	MI24-k27me3_peaks_unique	56.4685	42.4351
chr1	91365849	91366141	78	0.23595	6.24002	0.0201694	MI24-k27me3_peaks_unique	82.0252	69.6497
chr1	91462882	91463282	257	0.32071	5.84653	0.0178895	MI24-k27me3_peaks_unique	64.3062	51.4884
chr1	91463439	91463796	215	0.38846	5.9791	0.0113876	MI24-k27me3_peaks_unique	72.1701	55.134
chr1	91464358	91464647	119	0.56445	5.90025	0.00341528	MI24-k27me3_peaks_unique	72.6291	49.1127
chr1	91539351	91540107	491	0.30672	5.96915	0.0163705	MI24-k27me3_peaks_unique	69.6721	56.3284
chr1	91564056	91564333	136	-0.14979	6.07002	0.02862	MI24-k27me3_peaks_unique	63.7841	70.7626
chr1	91592690	91592972	119	-0.2499	5.93025	0.0239942	MI24-k27me3_peaks_unique	55.9203	66.4962
chr1	91598628	91598997	275	0.09199	6.04951	0.0326343	MI24-k27me3_peaks_unique	68.3801	64.1561
chr1	91607153	91607646	63	-0.0962	5.9269	0.0337745	MI24-k27me3_peaks_unique	58.843	62.9005
chr1	91615911	91616227	184	-0.28948	6.23825	0.0154436	MI24-k27me3_peaks_unique	68.2856	83.4587
chr1	91635861	91636550	487	0.38369	6.05385	0.010324	MI24-k27me3_peaks_unique	75.8825	58.162
chr1	91636722	91637290	358	0.18694	6.18989	0.0234509	MI24-k27me3_peaks_unique	77.8897	68.4235
chr1	91643063	91643880	227	0.97111	5.49665	0.000249926	MI24-k27me3_peaks_unique	63.2154	32.247
chr1	91673729	91674169	232	0.27931	5.54613	0.0267982	MI24-k27me3_peaks_unique	51.4745	42.4142
chr1	91701306	91701695	263	0.06034	5.82905	0.0366397	MI24-k27me3_peaks_unique	58.0498	55.672
chr1	91702864	91703519	119	0.37809	5.75173	0.0155474	MI24-k27me3_peaks_unique	61.4259	47.2645
chr1	91704330	91705043	450	0.34726	5.71757	0.0196966	MI24-k27me3_peaks_unique	59.351	46.6544
chr1	91708541	91708919	206	-0.24691	6.21718	0.0185623	MI24-k27me3_peaks_unique	68.2958	81.0441
chr1	91709549	91709827	96	0.02932	5.8444	0.0369611	MI24-k27me3_peaks_unique	58.0434	56.8757
chr1	91714414	91714923	73	-0.02704	5.96185	0.0354702	MI24-k27me3_peaks_unique	61.7484	62.9166
chr1	91715565	91716233	514	-0.08666	6.19757	0.0301874	MI24-k27me3_peaks_unique	71.2215	75.6307
chr1	91717943	91718358	187	-0.22619	5.5007	0.0319473	MI24-k27me3_peaks_unique	41.863	48.9689
chr1	91724891	91725310	222	-0.05455	5.97546	0.0349159	MI24-k27me3_peaks_unique	61.7422	64.1214
chr1	91734716	91735775	104	0.25029	6.03085	0.021987	MI24-k27me3_peaks_unique	71.3081	59.9507
chr1	91737039	91737788	643	0.22764	5.92918	0.0239942	MI24-k27me3_peaks_unique	65.9363	56.3116
chr1	91763830	91764757	187	-0.03251	5.94513	0.0357539	MI24-k27me3_peaks_unique	60.9213	62.3097
chr1	91765813	91766754	228	0.1533	6.45147	0.0239216	MI24-k27me3_peaks_unique	92.2911	82.9874
chr1	91785395	91786108	477	0.18192	6.12196	0.0252873	MI24-k27me3_peaks_unique	74.178	65.3901
chr1	91787830	91788189	206	0.58509	5.65899	0.00463786	MI24-k27me3_peaks_unique	61.8857	41.2535
chr1	91809739	91810049	101	-0.11992	6.14562	0.0294659	MI24-k27me3_peaks_unique	67.9151	73.8016
chr1	91838359	91839072	93	0.37149	5.80274	0.0157662	MI24-k27me3_peaks_unique	63.4912	49.0777
chr1	91871985	91872586	194	0.32528	5.89883	0.0161395	MI24-k27me3_peaks_unique	66.7858	53.3047
chr1	91877187	91877463	212	-0.25178	5.46988	0.0321112	MI24-k27me3_peaks_unique	40.6164	48.3609
chr1	91881412	91881734	189	0.15518	5.67554	0.0330833	MI24-k27me3_peaks_unique	53.9343	48.4341
chr1	91900190	91900630	223	0.47286	5.74317	0.00860558	MI24-k27me3_peaks_unique	63.1014	45.4667
chr1	91900907	91901293	89	0.58036	5.81655	0.00373924	MI24-k27me3_peaks_unique	68.9142	46.0896
chr1	91904236	91904904	516	0.49905	5.81285	0.00649196	MI24-k27me3_peaks_unique	66.8277	47.2855
chr1	91908854	91909228	156	0.36004	6.2901	0.00897779	MI24-k27me3_peaks_unique	88.6544	69.0744
chr1	91910652	91910988	204	0.29798	5.61591	0.0242371	MI24-k27me3_peaks_unique	54.3761	44.229
chr1	92403461	92403759	129	0.40369	5.36353	0.0212023	MI24-k27me3_peaks_unique	47.3527	35.795
chr1	92475958	92476238	190	-0.07491	6.3041	0.0301329	MI24-k27me3_peaks_unique	76.9925	81.0958
chr1	92484588	92485483	493	0.52932	5.91763	0.00420079	MI24-k27me3_peaks_unique	72.6197	50.3169
chr1	92491765	92492414	615	0.28977	6.03615	0.0165656	MI24-k27me3_peaks_unique	72.5566	59.3537
chr1	92493206	92493837	522	0.03933	5.90959	0.0357467	MI24-k27me3_peaks_unique	60.9374	59.2985
chr1	92494024	92494424	201	0.16131	5.79949	0.0320716	MI24-k27me3_peaks_unique	58.8979	52.6673
chr1	92509064	92509684	318	0.03273	6.36926	0.0305493	MI24-k27me3_peaks_unique	83.6112	81.7357
chr1	92517551	92517836	13	-0.21019	6.2249	0.023347	MI24-k27me3_peaks_unique	69.5416	80.4486
chr1	92521628	92522279	586	0.02161	6.19323	0.0327375	MI24-k27me3_peaks_unique	73.7226	72.6265
chr1	92531865	92532402	368	0.24625	6.05768	0.0201661	MI24-k27me3_peaks_unique	72.545	61.1616
chr1	92532722	92533017	130	0.16549	6.35929	0.0242942	MI24-k27me3_peaks_unique	86.9452	77.5226
chr1	92535739	92536201	183	0.0577	6.19937	0.0318645	MI24-k27me3_peaks_unique	74.9689	72.0297
chr1	92554428	92554841	211	0.1285	5.73234	0.0342706	MI24-k27me3_peaks_unique	55.5837	50.847
chr1	92557905	92558212	170	0.01556	5.96942	0.0354702	MI24-k27me3_peaks_unique	62.9965	62.3207
chr1	92558840	92559214	171	0.01902	5.83919	0.0369611	MI24-k27me3_peaks_unique	57.6281	56.8733
chr1	92562209	92562947	521	0.32167	5.64745	0.0218567	MI24-k27me3_peaks_unique	56.0361	44.8369
chr1	92570710	92571326	256	0.63289	5.89883	0.00226147	MI24-k27me3_peaks_unique	74.2992	47.9143
chr1	92571502	92572023	243	0.08135	6.09765	0.0329302	MI24-k27me3_peaks_unique	70.4401	66.5781
chr1	92588018	92589591	206	0.40277	6.17905	0.00841949	MI24-k27me3_peaks_unique	83.311	63.0168
chr1	92595229	92595896	62	0.14532	6.15602	0.0280908	MI24-k27me3_peaks_unique	74.9928	67.8069
chr1	92606816	92607153	216	0.17454	6.34109	0.023024	MI24-k27me3_peaks_unique	86.125	76.311
chr1	92618397	92619399	795	0.20734	6.311	0.0216363	MI24-k27me3_peaks_unique	85.3116	73.8912
chr1	92644563	92644928	243	-0.04086	5.96869	0.0349159	MI24-k27me3_peaks_unique	61.7454	63.5192
chr1	92769844	92770458	183	-0.00351	5.76508	0.0382995	MI24-k27me3_peaks_unique	54.3167	54.449
chr1	92776338	92777158	701	-0.03946	5.99665	0.0346516	MI24-k27me3_peaks_unique	62.9843	64.7308
chr1	92779088	92779679	503	0.24659	5.7573	0.026371	MI24-k27me3_peaks_unique	58.9163	49.6598
chr1	92794757	92795103	265	0.14281	5.51766	0.0380599	MI24-k27me3_peaks_unique	48.1367	43.6
chr1	92818863	92819139	96	0.54313	5.30712	0.0111214	MI24-k27me3_peaks_unique	47.7916	32.7984
chr1	92823853	92824224	231	0.18173	5.90599	0.0278919	MI24-k27me3_peaks_unique	63.8606	56.3024
chr1	92826117	92826642	263	-0.19075	6.2238	0.023347	MI24-k27me3_peaks_unique	69.9584	79.8475
chr1	92836956	92837285	74	0.20172	5.76934	0.0305077	MI24-k27me3_peaks_unique	58.4933	50.8607
chr1	92837744	92838204	101	0.16131	5.79949	0.0320716	MI24-k27me3_peaks_unique	58.8979	52.6673
chr1	92881669	92881945	22	0.26173	5.49558	0.0294898	MI24-k27me3_peaks_unique	49.4002	41.2041
chr1	92885687	92886344	150	-0.02337	6.28629	0.0314861	MI24-k27me3_peaks_unique	77.4184	78.6827
chr1	92890573	92890907	173	0.1863	6.30036	0.0231332	MI24-k27me3_peaks_unique	84.0695	73.885
chr1	92989027	92989535	381	-0.20225	5.92782	0.0277828	MI24-k27me3_peaks_unique	56.7558	65.297
chr1	93053531	93053913	45	0.08419	5.88739	0.0342648	MI24-k27me3_peaks_unique	60.9471	57.4922
chr1	93095488	93095835	233	0.2072	6.05218	0.0255159	MI24-k27me3_peaks_unique	71.2975	61.7591
chr1	93096164	93097023	254	0.28536	6.13354	0.0168229	MI24-k27me3_peaks_unique	77.5051	63.5958
chr1	93115617	93115942	167	0.12587	6.45859	0.0250608	MI24-k27me3_peaks_unique	91.8702	84.1946
chr1	93134825	93136812	325	0.69927	6.00351	0.000710309	MI24-k27me3_peaks_unique	81.7499	50.3484
chr1	93138809	93139093	167	0.25238	6.04642	0.021972	MI24-k27me3_peaks_unique	72.1341	60.5573
chr1	93141254	93141703	137	-0.19307	6.07265	0.02544	MI24-k27me3_peaks_unique	62.9492	71.9631
chr1	93143990	93144381	55	0.10851	5.68752	0.0361621	MI24-k27me3_peaks_unique	53.5114	49.6343
chr1	93147212	93147592	156	-0.22666	6.07978	0.0236975	MI24-k27me3_peaks_unique	62.5288	73.1664
chr1	93150188	93150506	203	0.23263	5.96241	0.023917	MI24-k27me3_peaks_unique	67.5894	57.5241
chr1	93151166	93151554	120	0.06148	6.0204	0.0343932	MI24-k27me3_peaks_unique	66.3093	63.5429
chr1	93162708	93163325	359	-0.26242	6.1985	0.0185455	MI24-k27me3_peaks_unique	67.0558	80.4327
chr1	93180043	93180400	189	0.07274	5.94113	0.0346189	MI24-k27me3_peaks_unique	63.0096	59.9115
chr1	93198120	93198573	208	0.33228	5.65282	0.0218567	MI24-k27me3_peaks_unique	56.4523	44.8389
chr1	93202192	93202468	118	0.09329	5.7816	0.0353118	MI24-k27me3_peaks_unique	56.8168	53.2591
chr1	93381672	93381949	136	0.02889	5.74905	0.0382995	MI24-k27me3_peaks_unique	54.3231	53.2461
chr1	93395034	93395601	118	0.18803	5.84576	0.0300495	MI24-k27me3_peaks_unique	61.3833	53.8825
chr1	93400945	93401621	494	0.08525	5.85723	0.0345179	MI24-k27me3_peaks_unique	59.7081	56.2821
chr1	94023421	94023841	233	0.02467	5.91684	0.0360446	MI24-k27me3_peaks_unique	60.934	59.9009
chr1	94082853	94083285	266	0.05195	5.62337	0.0393927	MI24-k27me3_peaks_unique	50.1906	48.4154
chr1	97687662	97687957	240	0.46602	5.2414	0.0178379	MI24-k27me3_peaks_unique	44.4592	32.1866
chr1	106172798	106173372	243	1.25981	5.27609	2.821e-05	MI24-k27me3_peaks_unique	59.9628	25.0404
chr1	106434368	106434750	336	0.34164	5.76976	0.0176527	MI24-k27me3_peaks_unique	61.4176	48.4673
chr1	106477573	106477868	126	0.32228	5.86417	0.0179583	MI24-k27me3_peaks_unique	65.1327	52.0934
chr1	106806344	106806620	223	0.22239	5.89517	0.0260325	MI24-k27me3_peaks_unique	64.283	55.0998
chr1	106811738	106812018	149	-0.14365	6.04819	0.028756	MI24-k27me3_peaks_unique	62.9601	69.5517
chr1	106857972	106858286	155	0.03376	5.55915	0.040611	MI24-k27me3_peaks_unique	47.7037	46.6004
chr1	118320167	118320443	31	0.09199	6.04951	0.0326343	MI24-k27me3_peaks_unique	68.3801	64.1561
chr1	118630117	118630662	123	0.18482	5.87619	0.0280013	MI24-k27me3_peaks_unique	62.6221	55.0924
chr1	118668496	118669166	629	-0.1136	5.69334	0.0361621	MI24-k27me3_peaks_unique	49.7471	53.8226
chr1	118756543	118756863	59	0.41899	5.46537	0.0164372	MI24-k27me3_peaks_unique	51.0863	38.2099
chr1	118773275	118773578	167	-0.16314	5.82193	0.0302008	MI24-k27me3_peaks_unique	53.459	59.8591
chr1	118806736	118807085	172	0.84456	5.70304	0.000455235	MI24-k27me3_peaks_unique	69.808	38.8747
chr1	118883978	118884439	274	-0.45385	5.97687	0.00742031	MI24-k27me3_peaks_unique	53.8153	73.7103
chr1	118912590	118913135	133	0.34866	5.73685	0.0175628	MI24-k27me3_peaks_unique	60.1787	47.2591
chr1	118953739	118954018	177	-0.0585	5.98703	0.0341102	MI24-k27me3_peaks_unique	62.1542	64.7263
chr1	118954504	118954873	136	0.0169	6.10396	0.0338988	MI24-k27me3_peaks_unique	69.1861	68.3804
chr1	119042436	119042919	250	0.35185	5.64313	0.0194763	MI24-k27me3_peaks_unique	56.456	44.2377
chr1	119059594	119059925	207	-0.07725	5.79054	0.0362927	MI24-k27me3_peaks_unique	53.8888	56.853
chr1	119063031	119063541	359	0.10006	6.23288	0.0298526	MI24-k27me3_peaks_unique	77.8654	72.6479
chr1	119067238	119067558	167	-0.08097	6.05451	0.0333874	MI24-k27me3_peaks_unique	64.6252	68.356
chr1	119070254	119070658	258	0.03933	5.90959	0.0357467	MI24-k27me3_peaks_unique	60.9374	59.2985
chr1	119082106	119082694	126	-0.04385	5.91109	0.0357467	MI24-k27me3_peaks_unique	59.2673	61.0964
chr1	119092646	119093490	649	0.21188	5.77447	0.0284393	MI24-k27me3_peaks_unique	58.9087	50.8625
chr1	119132079	119132357	115	0.35381	5.52083	0.0216447	MI24-k27me3_peaks_unique	51.9026	40.6146
chr1	119183937	119184383	235	0.19655	5.98904	0.0257412	MI24-k27me3_peaks_unique	67.993	59.3331
chr1	119188584	119189129	352	0.3381	6.16019	0.0137032	MI24-k27me3_peaks_unique	80.4065	63.6082
chr1	119196569	119196845	146	-0.10805	6.00193	0.0318423	MI24-k27me3_peaks_unique	61.7302	66.531
chr1	119197168	119197519	173	-0.12748	5.99212	0.0306081	MI24-k27me3_peaks_unique	60.9004	66.5266
chr1	119348667	119349127	223	0.06387	5.90719	0.0357467	MI24-k27me3_peaks_unique	61.3557	58.6986
chr1	119365512	119365813	155	-0.0815	5.80367	0.0362927	MI24-k27me3_peaks_unique	54.3015	57.4574
chr1	119369019	119369349	125	0.03998	5.65289	0.0394045	MI24-k27me3_peaks_unique	51.0161	49.6217
chr1	119382633	119383620	781	0.01212	6.06267	0.0343991	MI24-k27me3_peaks_unique	67.1227	66.5612
chr1	119391366	119392071	408	0.3393	5.97002	0.0146413	MI24-k27me3_peaks_unique	70.5058	55.7295
chr1	119415932	119416339	204	0.0598	6.09984	0.0329302	MI24-k27me3_peaks_unique	70.0222	67.1791
chr1	119431965	119432253	83	-0.20873	6.00268	0.0256666	MI24-k27me3_peaks_unique	59.6444	68.9293
chr1	119454649	119454956	131	0.48268	5.72882	0.00860558	MI24-k27me3_peaks_unique	62.6898	44.8638
chr1	119457272	119457925	309	0.52064	6.07725	0.00349034	MI24-k27me3_peaks_unique	80.8721	56.3729
chr1	119648185	119648898	481	0.96004	5.4638	0.000331481	MI24-k27me3_peaks_unique	61.5557	31.6422
chr1	119973284	119973751	105	-0.0508	5.78848	0.0372736	MI24-k27me3_peaks_unique	54.3075	56.2538
chr1	119974703	119975125	236	0.25674	5.8966	0.02403	MI24-k27me3_peaks_unique	65.1174	54.5017
chr1	119995880	119996218	115	0.18183	5.95185	0.0276739	MI24-k27me3_peaks_unique	65.9255	58.1189
chr1	119999784	120000158	141	-0.06811	5.98217	0.0341102	MI24-k27me3_peaks_unique	61.7392	64.7238
chr1	120015226	120015836	584	0.13788	5.49505	0.0384054	MI24-k27me3_peaks_unique	47.3073	42.9954
chr1	120071960	120073921	1816	0.4451	6.03908	0.00661585	MI24-k27me3_peaks_unique	76.7253	56.3573
chr1	120083031	120083869	126	0.214	5.84259	0.0261722	MI24-k27me3_peaks_unique	61.8024	53.2825
chr1	120202104	120202824	235	0.38859	5.77537	0.0137954	MI24-k27me3_peaks_unique	62.6683	47.8708
chr1	120288395	120288911	339	0.19557	5.56416	0.031621	MI24-k27me3_peaks_unique	50.6309	44.2123
chr1	120303386	120303746	160	0.23643	5.75216	0.026371	MI24-k27me3_peaks_unique	58.5004	49.6577
chr1	120315715	120315991	93	0.03434	5.73533	0.0382995	MI24-k27me3_peaks_unique	53.9107	52.6426
chr1	120316687	120316963	97	0.37149	5.80274	0.0157662	MI24-k27me3_peaks_unique	63.4912	49.0777
chr1	120347080	120347842	220	0.10849	6.35292	0.0278894	MI24-k27me3_peaks_unique	84.8689	78.7209
chr1	120391940	120392398	199	-0.10696	6.31995	0.0281583	MI24-k27me3_peaks_unique	76.9831	82.9075
chr1	120407227	120407971	596	0.16534	6.07289	0.02862	MI24-k27me3_peaks_unique	71.2866	63.5676
chr1	120414967	120416187	967	0.01643	6.05164	0.0343991	MI24-k27me3_peaks_unique	66.7111	65.9557
chr1	120448511	120449125	65	0.35382	5.81148	0.0178158	MI24-k27me3_peaks_unique	63.487	49.6792
chr1	120454604	120454880	79	0.08074	5.83936	0.0357082	MI24-k27me3_peaks_unique	58.881	55.6762
chr1	120459889	120460759	450	0.06827	6.10412	0.0329302	MI24-k27me3_peaks_unique	70.4367	67.1812
chr1	120464297	120464638	150	-0.19188	6.18996	0.0234509	MI24-k27me3_peaks_unique	68.3098	78.0269
chr1	120489032	120489415	208	0.23739	5.99487	0.0238759	MI24-k27me3_peaks_unique	69.2415	58.7361
chr1	120502333	120503050	190	0.09949	5.98352	0.0333044	MI24-k27me3_peaks_unique	65.4928	61.1286
chr1	120509336	120509686	247	0.11243	5.82367	0.0335564	MI24-k27me3_peaks_unique	58.8873	54.4725
chr1	120533447	120533769	120	0.05288	5.98828	0.0341102	MI24-k27me3_peaks_unique	64.6563	62.3294
chr1	120554281	120554941	434	-0.0193	6.17256	0.0329602	MI24-k27me3_peaks_unique	71.6508	72.6157
chr1	120557587	120557934	250	-0.14979	6.07002	0.02862	MI24-k27me3_peaks_unique	63.7841	70.7626
chr1	120561259	120561578	133	0.32528	5.89883	0.0161395	MI24-k27me3_peaks_unique	66.7858	53.3047
chr1	120566048	120566426	117	0.40804	5.80332	0.012071	MI24-k27me3_peaks_unique	64.3264	48.4794
chr1	120566928	120567419	408	0.25449	5.94275	0.0220245	MI24-k27me3_peaks_unique	67.1816	56.3173
chr1	120631776	120632173	112	0.07296	5.73818	0.0369068	MI24-k27me3_peaks_unique	54.7452	52.0455
chr1	120635567	120636157	53	0.38578	5.49345	0.018966	MI24-k27me3_peaks_unique	51.4943	39.4119
chr1	120657205	120657601	180	0.07502	5.37994	0.0423895	MI24-k27me3_peaks_unique	42.7381	40.5725
chr1	120686914	120687233	180	0.19165	5.60106	0.0314588	MI24-k27me3_peaks_unique	51.872	45.4194
chr1	120906632	120906908	243	0.17189	5.03774	0.043412	MI24-k27me3_peaks_unique	34.8644	30.9484
chr1	121057289	121057989	626	-0.00984	6.06464	0.0343991	MI24-k27me3_peaks_unique	66.7049	67.1614
chr1	121059844	121060177	237	-0.28427	5.85937	0.0220243	MI24-k27me3_peaks_unique	52.6089	64.0668
chr1	121073349	121074005	227	-0.17525	5.91446	0.0296046	MI24-k27me3_peaks_unique	56.7613	64.0926
chr1	121075719	121076127	234	0.27072	5.87126	0.0220243	MI24-k27me3_peaks_unique	64.2943	53.294
chr1	121093914	121094208	172	-0.10165	5.86751	0.0345179	MI24-k27me3_peaks_unique	56.3633	60.4778
chr1	121096475	121096751	95	-0.12096	6.21454	0.0290113	MI24-k27me3_peaks_unique	71.2126	77.4407
chr1	121107313	121107592	90	0.23881	5.56617	0.031621	MI24-k27me3_peaks_unique	51.467	43.6154
chr1	121116763	121117039	24	0.26184	5.65559	0.0266082	MI24-k27me3_peaks_unique	55.1967	46.0353
chr1	121117194	121117611	239	0.34167	6.00224	0.0147269	MI24-k27me3_peaks_unique	72.1574	56.9414
chr1	121117931	121118315	190	0.36154	5.93345	0.0144577	MI24-k27me3_peaks_unique	69.2729	53.9174
chr1	121151678	121152027	349	0.20491	5.78801	0.0284393	MI24-k27me3_peaks_unique	59.3207	51.4663
chr1	121193098	121193441	128	-0.02901	5.79949	0.0376125	MI24-k27me3_peaks_unique	55.1384	56.2583
chr1	121217638	121218122	184	0.12463	5.87713	0.0331033	MI24-k27me3_peaks_unique	61.3693	56.2903
chr1	121220042	121220781	539	0.3518	5.91223	0.0143594	MI24-k27me3_peaks_unique	68.0315	53.3098
chr1	121226309	121226927	82	-0.07249	5.85309	0.0357082	MI24-k27me3_peaks_unique	56.3696	59.2743
chr1	121246368	121246711	181	-0.03671	5.95696	0.0351864	MI24-k27me3_peaks_unique	61.3336	62.9143
chr1	121253639	121254462	583	0.69559	5.53514	0.00252732	MI24-k27me3_peaks_unique	59.0119	36.4373
chr1	121347359	121347674	172	0.15447	5.93802	0.0294593	MI24-k27me3_peaks_unique	64.6803	58.1128
chr1	121348144	121348420	157	0.32087	5.94494	0.0162978	MI24-k27me3_peaks_unique	68.8495	55.12
chr1	121348764	121349133	94	0.27664	5.77248	0.0241734	MI24-k27me3_peaks_unique	60.1628	49.6651
chr1	121351163	121351447	49	0.05926	6.12537	0.0327085	MI24-k27me3_peaks_unique	71.259	68.3913
chr1	121352103	121352440	239	-0.21397	5.76679	0.0284393	MI24-k27me3_peaks_unique	50.5558	58.6384
chr1	121359718	121360464	203	-0.18727	5.76533	0.0305077	MI24-k27me3_peaks_unique	50.9742	58.0396
chr1	121401180	121401841	225	0.50653	5.85309	0.00562378	MI24-k27me3_peaks_unique	68.8963	48.4971
chr1	121417603	121418057	108	0.0887	6.1274	0.0318	MI24-k27me3_peaks_unique	72.0911	67.7923
chr1	121577532	121577900	241	-0.13023	5.88166	0.0315015	MI24-k27me3_peaks_unique	56.3579	61.6819
chr1	125291590	125291961	184	0.28301	5.48505	0.0294898	MI24-k27me3_peaks_unique	49.404	40.6039
chr1	125304565	125304988	187	0.03333	5.48217	0.0419356	MI24-k27me3_peaks_unique	45.2183	44.1856
chr1	125664678	125665070	137	0.18373	5.55817	0.033951	MI24-k27me3_peaks_unique	50.2146	44.2101
chr1	125665535	125666111	209	0.09812	5.90954	0.034017	MI24-k27me3_peaks_unique	62.1895	58.1005
chr1	125666843	125667434	481	0.20491	5.78801	0.0284393	MI24-k27me3_peaks_unique	59.3207	51.4663
chr1	125869679	125870033	184	0.87002	5.49859	0.000622782	MI24-k27me3_peaks_unique	61.1212	33.4418
chr1	125890672	125891008	130	0.11145	5.74077	0.0342706	MI24-k27me3_peaks_unique	55.58	51.4481
chr1	125901965	125902241	224	0.39666	5.74254	0.0155474	MI24-k27me3_peaks_unique	61.4299	46.6631
chr1	125902769	125903133	234	0.24081	5.90448	0.02403	MI24-k27me3_peaks_unique	65.1135	55.1036
chr1	125914569	125915239	588	0.14408	5.66993	0.0330833	MI24-k27me3_peaks_unique	53.5187	48.432
chr1	126738426	126738706	70	0.40857	5.82148	0.0122055	MI24-k27me3_peaks_unique	65.1532	49.0845
chr1	126828824	126829578	578	0.2877	5.94394	0.0200812	MI24-k27me3_peaks_unique	68.0154	55.7187
chr1	126954179	126954567	187	-0.19035	5.87932	0.0280013	MI24-k27me3_peaks_unique	55.1063	62.8785
chr1	126985043	126985560	359	0.00743	5.77061	0.0379513	MI24-k27me3_peaks_unique	54.7325	54.4513
chr1	127151446	127151978	385	0.07986	5.6905	0.0375529	MI24-k27me3_peaks_unique	53.0923	50.2332
chr1	127153456	127153859	52	-0.18391	5.75191	0.0324669	MI24-k27me3_peaks_unique	50.5611	57.4353
chr1	127536583	127536976	211	0.21899	6.02955	0.0255915	MI24-k27me3_peaks_unique	70.4753	60.55
chr1	127627444	127627750	152	0.15221	5.56182	0.0358371	MI24-k27me3_peaks_unique	49.7949	44.809
chr1	127666682	127666977	82	0.11051	5.52117	0.0380599	MI24-k27me3_peaks_unique	47.7168	44.1982
chr1	127672141	127672676	458	0.1368	6.04464	0.0302695	MI24-k27me3_peaks_unique	69.2163	62.9546
chr1	127691013	127691431	195	0.44457	5.80367	0.0104925	MI24-k27me3_peaks_unique	65.1618	47.8811
chr1	128535389	128536541	311	0.29129	5.97678	0.0182374	MI24-k27me3_peaks_unique	69.668	56.9307
chr1	128539701	128540274	66	0.18432	5.67215	0.0330833	MI24-k27me3_peaks_unique	54.3538	47.8348
chr1	128559181	128559532	122	0.28084	5.95607	0.0200812	MI24-k27me3_peaks_unique	68.4268	56.3229
chr1	128566929	128567286	158	0.3186	5.72167	0.0196966	MI24-k27me3_peaks_unique	58.9316	47.2542
chr1	128568103	128568978	348	0.46439	5.59799	0.0109705	MI24-k27me3_peaks_unique	56.8932	41.2349
chr1	128587854	128588218	263	0.16739	6.00347	0.0290327	MI24-k27me3_peaks_unique	67.986	60.5382
chr1	128604277	128604592	190	0.17797	5.79125	0.0303535	MI24-k27me3_peaks_unique	58.9016	52.0658
chr1	128611675	128612175	62	0.50667	5.23469	0.0152613	MI24-k27me3_peaks_unique	44.8807	31.5891
chr1	128638347	128638626	212	0.39217	5.38181	0.018552	MI24-k27me3_peaks_unique	47.7654	36.3964
chr1	128655481	128655890	189	0.44385	5.66979	0.013244	MI24-k27me3_peaks_unique	59.3722	43.6487
chr1	128687353	128687676	124	0.26707	5.69562	0.0242234	MI24-k27me3_peaks_unique	56.8526	47.2448
chr1	128747000	128747623	578	0.17527	5.87137	0.0298997	MI24-k27me3_peaks_unique	62.207	55.0906
chr1	128748129	128748553	209	0.14329	5.75686	0.0324669	MI24-k27me3_peaks_unique	56.827	51.4541
chr1	128754760	128755036	177	0.0982	6.01118	0.0318423	MI24-k27me3_peaks_unique	66.7308	62.3397
chr1	128755436	128755860	152	0.15492	5.81274	0.0320716	MI24-k27me3_peaks_unique	59.3099	53.2711
chr1	128765509	128765937	214	0.30648	5.69696	0.0219264	MI24-k27me3_peaks_unique	57.688	46.6472
chr1	128796578	128796926	184	0.43348	5.64443	0.0130902	MI24-k27me3_peaks_unique	58.1283	43.0425
chr1	128800098	128800378	208	-0.00606	6.21496	0.0327375	MI24-k27me3_peaks_unique	74.1271	74.4392
chr1	128804700	128805461	495	-0.0141	6.2109	0.0327375	MI24-k27me3_peaks_unique	73.7131	74.4371
chr1	128807576	128808411	619	0.82692	5.57741	0.00077987	MI24-k27me3_peaks_unique	63.5963	35.8512
chr1	128811547	128812143	212	0.14948	6.10556	0.0269246	MI24-k27me3_peaks_unique	72.5196	65.3819
chr1	128824932	128826195	528	0.54563	5.92587	0.00420079	MI24-k27me3_peaks_unique	73.4497	50.3198
chr1	128836565	128837191	500	0.10531	5.63222	0.038234	MI24-k27me3_peaks_unique	51.442	47.8207
chr1	128861707	128862022	215	-0.17835	5.92646	0.0277828	MI24-k27me3_peaks_unique	57.1739	64.6974
chr1	128937096	128937384	45	-0.26533	5.61666	0.0266609	MI24-k27me3_peaks_unique	44.7556	53.7922
chr1	128952680	128953121	236	0.30844	5.71653	0.0196966	MI24-k27me3_peaks_unique	58.5156	47.2522
chr1	128958960	128959302	217	-0.18391	5.75191	0.0324669	MI24-k27me3_peaks_unique	50.5611	57.4353
chr1	129044367	129044722	159	-0.10276	5.22432	0.0432725	MI24-k27me3_peaks_unique	36.0753	38.7386
chr1	129051440	129051737	135	0.20911	5.38192	0.0351105	MI24-k27me3_peaks_unique	44.8326	38.7833
chr1	129242486	129243289	275	-0.04982	6.0574	0.0333874	MI24-k27me3_peaks_unique	65.4577	67.7576
chr1	129265994	129266589	195	0.10815	5.8054	0.0350412	MI24-k27me3_peaks_unique	58.0601	53.8668
chr1	130301593	130302064	28	0.07135	5.80291	0.0362927	MI24-k27me3_peaks_unique	57.2255	54.4641
chr1	130422111	130422387	121	0.24457	5.80804	0.0241501	MI24-k27me3_peaks_unique	60.9826	51.4734
chr1	130463602	130463878	39	-0.0296	6.11834	0.0336566	MI24-k27me3_peaks_unique	68.762	70.1874
chr1	130546827	130547504	92	-0.14717	5.98217	0.0291734	MI24-k27me3_peaks_unique	60.0705	66.5218
chr1	130633961	130634562	462	0.23819	5.69937	0.0287653	MI24-k27me3_peaks_unique	56.4329	47.8443
chr1	130636225	130636635	116	0.2667	5.76746	0.0241734	MI24-k27me3_peaks_unique	59.7477	49.6634
chr1	130657085	130657494	227	0.25107	5.33422	0.0327655	MI24-k27me3_peaks_unique	44.0099	36.9803
chr1	130748202	130748681	306	0.13521	5.62899	0.035293	MI24-k27me3_peaks_unique	51.8616	47.2219
chr1	130769997	130770344	130	-0.04884	5.53598	0.0410385	MI24-k27me3_peaks_unique	45.6189	47.1897
chr1	130782620	130783507	722	0.31041	6.09011	0.0150321	MI24-k27me3_peaks_unique	75.8625	61.1765
chr1	130789037	130789337	70	0.19694	5.94437	0.0276739	MI24-k27me3_peaks_unique	65.9289	57.5163
chr1	130797907	130798264	118	0.24509	5.60875	0.0290846	MI24-k27me3_peaks_unique	53.1241	44.8242
chr1	130809328	130809668	159	0.39913	5.54373	0.0168839	MI24-k27me3_peaks_unique	53.5678	40.6213
chr1	130826606	130826971	118	0.0169	6.10396	0.0338988	MI24-k27me3_peaks_unique	69.1861	68.3804
chr1	130848911	130849231	89	-0.13222	6.22011	0.0277095	MI24-k27me3_peaks_unique	71.2096	78.0442
chr1	130861078	130861424	162	0.09094	5.53085	0.0393285	MI24-k27me3_peaks_unique	47.7133	44.7985
chr1	130892635	130893283	565	0.16217	5.84881	0.0300495	MI24-k27me3_peaks_unique	60.9644	54.4826
chr1	130928021	130928391	207	0.16413	5.76739	0.0305077	MI24-k27me3_peaks_unique	57.6582	51.4581
chr1	130977246	130977967	397	0.19616	6.03237	0.0255915	MI24-k27me3_peaks_unique	70.0567	61.1504
chr1	130978685	130979071	193	-0.26665	5.89528	0.0220275	MI24-k27me3_peaks_unique	54.2652	65.2816
chr1	130984308	130984641	324	-0.02288	5.5491	0.0410385	MI24-k27me3_peaks_unique	46.4517	47.1943
chr1	130994640	130995089	407	0.28501	6.06291	0.0183948	MI24-k27me3_peaks_unique	73.7931	60.5647
chr1	130997354	130997706	235	0.20312	5.60686	0.0314588	MI24-k27me3_peaks_unique	52.2884	45.4214
chr1	131123336	131123681	185	0.14523	5.93335	0.0311359	MI24-k27me3_peaks_unique	64.2652	58.1108
chr1	131141340	131141629	233	0.46352	5.71914	0.0100398	MI24-k27me3_peaks_unique	61.8585	44.8607
chr1	131142004	131142433	340	0.43429	5.70436	0.011635	MI24-k27me3_peaks_unique	60.6109	44.8556
chr1	131183243	131184021	596	0.08816	6.03389	0.0326343	MI24-k27me3_peaks_unique	67.554	63.5496
chr1	131221642	131221944	205	0.00375	5.84674	0.0369611	MI24-k27me3_peaks_unique	57.6247	57.4751
chr1	131224860	131225463	238	0.23061	5.71366	0.0264943	MI24-k27me3_peaks_unique	56.8451	48.4477
chr1	131235490	131235856	171	0.11807	6.12928	0.0296219	MI24-k27me3_peaks_unique	72.9237	67.1933
chr1	131236276	131236688	239	0.001	5.94798	0.0357539	MI24-k27me3_peaks_unique	61.7548	61.712
chr1	131253411	131253831	250	0.04199	6.16693	0.0327329	MI24-k27me3_peaks_unique	72.9039	70.8126
chr1	131282371	131282769	142	-0.10592	5.71333	0.0372257	MI24-k27me3_peaks_unique	50.5756	54.4285
chr1	131584599	131584970	159	0.12118	6.00871	0.0318423	MI24-k27me3_peaks_unique	67.1493	61.7394
chr1	131603041	131603368	131	0.22079	5.82955	0.0282204	MI24-k27me3_peaks_unique	61.3906	52.679
chr1	131632157	131632550	123	0.1166	5.84172	0.0333277	MI24-k27me3_peaks_unique	59.7149	55.0786
chr1	131671135	131671478	164	-0.37636	5.79914	0.0157662	MI24-k27me3_peaks_unique	48.8728	63.44
chr1	131672483	131672869	232	0.13034	5.51136	0.0380599	MI24-k27me3_peaks_unique	47.7203	43.598
chr1	131736492	131736869	225	0.08074	5.83936	0.0357082	MI24-k27me3_peaks_unique	58.881	55.6762
chr1	131748606	131748944	151	-0.13764	6.1718	0.0279623	MI24-k27me3_peaks_unique	68.7353	75.616
chr1	131815982	131816308	178	0.16906	5.88399	0.0297514	MI24-k27me3_peaks_unique	62.6186	55.6944
chr1	131817535	131817980	184	0.12292	5.981	0.0320429	MI24-k27me3_peaks_unique	65.9116	60.5284
chr1	131947684	131947992	93	0.89119	5.60989	0.000359881	MI24-k27me3_peaks_unique	66.5093	35.8598
chr1	132103271	132103579	236	0.09433	5.99514	0.0330765	MI24-k27me3_peaks_unique	65.9045	61.7332
chr1	132177571	132178154	479	0.39515	5.7039	0.0133912	MI24-k27me3_peaks_unique	59.7752	45.4537
chr1	132224481	132224780	127	-0.03175	6.06653	0.0338933	MI24-k27me3_peaks_unique	66.287	67.762
chr1	132228889	132229197	158	0.05207	6.0429	0.0341405	MI24-k27me3_peaks_unique	67.1323	64.7525
chr1	132240330	132240686	134	0.357	6.23695	0.0111782	MI24-k27me3_peaks_unique	85.3577	66.6462
chr1	132243028	132243335	132	0.39777	6.01516	0.0101005	MI24-k27me3_peaks_unique	74.2359	56.3473
chr1	132257942	132258430	223	0.32087	5.94494	0.0162978	MI24-k27me3_peaks_unique	68.8495	55.12
chr1	132261801	132262159	185	-0.11717	5.95738	0.0322471	MI24-k27me3_peaks_unique	59.6643	64.7122
chr1	132271347	132271977	195	0.29456	5.85017	0.0199537	MI24-k27me3_peaks_unique	63.887	52.0884
chr1	132308721	132309052	145	0.17589	5.9638	0.0293156	MI24-k27me3_peaks_unique	66.3371	58.7231
chr1	132309607	132309925	167	0.23697	5.62396	0.0266609	MI24-k27me3_peaks_unique	53.5363	45.4269
chr1	132391463	132392000	322	1.1098	5.26812	0.000124802	MI24-k27me3_peaks_unique	56.6114	26.2313
chr1	132526226	132526715	261	0.17209	6.29319	0.0245973	MI24-k27me3_peaks_unique	83.2417	73.8817
chr1	132562037	132562881	561	0.27167	6.14031	0.0168229	MI24-k27me3_peaks_unique	77.5011	64.1988
chr1	132579031	132579405	134	-0.17385	6.23234	0.0248268	MI24-k27me3_peaks_unique	70.7871	79.8525
chr1	132582700	132582990	208	0.21217	6.08273	0.0236975	MI24-k27me3_peaks_unique	72.9489	62.9723
chr1	132586701	132587115	210	-0.19934	5.91585	0.025961	MI24-k27me3_peaks_unique	56.3436	64.6922
chr1	132588982	132589263	145	0.4927	5.71431	0.00844473	MI24-k27me3_peaks_unique	62.2784	44.2609
chr1	132616855	132617229	228	0.43476	5.74298	0.0117859	MI24-k27me3_peaks_unique	62.2655	46.065
chr1	132621948	132622274	29	0.1166	5.84172	0.0333277	MI24-k27me3_peaks_unique	59.7149	55.0786
chr1	132635941	132636528	178	-0.04806	5.92319	0.0354632	MI24-k27me3_peaks_unique	59.6793	61.7009
chr1	132713782	132714281	226	0.10066	6.05389	0.0314519	MI24-k27me3_peaks_unique	68.7944	64.1581
chr1	132749692	132750008	70	0.16958	5.93054	0.0294593	MI24-k27me3_peaks_unique	64.6837	57.5104
chr1	132750525	132751188	95	0.14523	5.93335	0.0311359	MI24-k27me3_peaks_unique	64.2652	58.1108
chr1	132761826	132762102	218	0.11413	5.79213	0.0337898	MI24-k27me3_peaks_unique	57.6478	53.2631
chr1	132772861	132773270	117	0.28315	5.82754	0.0199118	MI24-k27me3_peaks_unique	62.6445	51.4809
chr1	132779393	132779879	255	0.09105	5.69616	0.0361621	MI24-k27me3_peaks_unique	53.5081	50.2355
chr1	132805618	132806256	417	0.3842	5.67905	0.0153042	MI24-k27me3_peaks_unique	58.5318	44.8473
chr1	132810164	132810489	273	0.06697	5.98131	0.0341102	MI24-k27me3_peaks_unique	64.6597	61.7268
chr1	132822449	132822795	245	0.48589	5.96352	0.00626089	MI24-k27me3_peaks_unique	73.8469	52.7308
chr1	132852522	132852798	220	0.27987	5.72043	0.0242103	MI24-k27me3_peaks_unique	58.0959	47.8516
chr1	132855020	132855609	373	0.18193	6.03941	0.0272425	MI24-k27me3_peaks_unique	70.053	61.7533
chr1	132862143	132862789	323	0.01731	6.15445	0.0331875	MI24-k27me3_peaks_unique	71.6604	70.8058
chr1	132868573	132869128	135	-0.03383	5.91615	0.0360446	MI24-k27me3_peaks_unique	59.6825	61.0985
chr1	132869770	132870079	177	0.13429	6.13748	0.0282209	MI24-k27me3_peaks_unique	73.7528	67.1975
chr1	132899438	132900037	266	0.63361	5.8244	0.0020073	MI24-k27me3_peaks_unique	70.5808	45.4937
chr1	132900224	132900525	112	0.69761	5.81786	0.00125456	MI24-k27me3_peaks_unique	71.8375	44.2945
chr1	132902539	132902858	207	0.28411	5.39721	0.0269175	MI24-k27me3_peaks_unique	46.5034	38.1908
chr1	132919733	132920009	114	-0.06214	5.93016	0.0354632	MI24-k27me3_peaks_unique	59.6765	62.303
chr1	132933952	132934276	232	0.24193	5.78966	0.0263064	MI24-k27me3_peaks_unique	60.1555	50.8683
chr1	132934632	132935174	91	0.37437	5.85659	0.014149	MI24-k27me3_peaks_unique	65.9717	50.8933
chr1	132947624	132948038	234	0.19103	5.91069	0.0278919	MI24-k27me3_peaks_unique	64.2759	56.3044
chr1	132948738	132949310	334	0.10528	5.75452	0.0355887	MI24-k27me3_peaks_unique	55.9924	52.0519
chr1	133154620	133155103	115	0.34435	5.67823	0.0173644	MI24-k27me3_peaks_unique	57.6962	45.4452
chr1	133244462	133245555	258	0.10082	5.95532	0.033537	MI24-k27me3_peaks_unique	64.2547	59.9177
chr1	133256600	133257031	242	-0.09886	5.89751	0.034017	MI24-k27me3_peaks_unique	57.6033	61.6889
chr1	133259549	133259876	91	0.51866	5.5606	0.00899013	MI24-k27me3_peaks_unique	56.4903	39.4313
chr1	133260448	133260940	251	0.49495	5.63442	0.00954034	MI24-k27me3_peaks_unique	58.9694	41.8439
chr1	133262473	133262833	179	0.02943	5.87483	0.0366479	MI24-k27me3_peaks_unique	59.2829	58.0859
chr1	133263030	133263865	475	0.02547	6.1083	0.0334145	MI24-k27me3_peaks_unique	69.6009	68.383
chr1	133310310	133310994	596	0.16341	6.13912	0.0267157	MI24-k27me3_peaks_unique	74.5856	66.5984
chr1	133320176	133321273	565	0.20892	6.1086	0.02365	MI24-k27me3_peaks_unique	74.1852	64.1839
chr1	133334471	133334890	238	0.27327	6.02781	0.0183225	MI24-k27me3_peaks_unique	71.727	59.3499
chr1	133335235	133335817	383	0.42873	5.9674	0.00857974	MI24-k27me3_peaks_unique	72.5933	53.9307
chr1	133338813	133339264	77	0.42829	5.93441	0.00973932	MI24-k27me3_peaks_unique	70.9414	52.7195
chr1	133340204	133340597	159	0.30969	5.8239	0.0199118	MI24-k27me3_peaks_unique	63.064	50.881
chr1	133340862	133341190	263	0.10977	5.77345	0.0353118	MI24-k27me3_peaks_unique	56.8203	52.6574
chr1	133366140	133366516	181	-0.25045	6.58543	0.0136042	MI24-k27me3_peaks_unique	88.0472	104.739
chr1	133370870	133371172	170	0.15165	6.07966	0.02862	MI24-k27me3_peaks_unique	71.2829	64.1703
chr1	133446191	133446632	196	0.73131	5.26325	0.00458641	MI24-k27me3_peaks_unique	49.4845	29.8073
chr1	133448302	133448613	149	-0.26185	5.98846	0.020124	MI24-k27me3_peaks_unique	57.9821	69.5214
chr1	133475970	133476395	163	0.41387	5.29389	0.0209537	MI24-k27me3_peaks_unique	45.2807	33.988
chr1	133549598	133550055	211	0.38119	5.61801	0.0171391	MI24-k27me3_peaks_unique	56.0485	43.0343
chr1	133565466	133565876	179	0.32694	5.81536	0.0178158	MI24-k27me3_peaks_unique	63.0677	50.2792
chr1	133588571	133588880	51	-0.07096	5.731	0.0379415	MI24-k27me3_peaks_unique	51.823	54.4357
chr1	133738643	133738921	65	-0.28493	6.05033	0.0183602	MI24-k27me3_peaks_unique	60.0405	73.1505
chr1	133744994	133745311	171	0.09329	5.7816	0.0353118	MI24-k27me3_peaks_unique	56.8168	53.2591
chr1	133801920	133802443	389	-0.01851	6.32176	0.0311012	MI24-k27me3_peaks_unique	79.4792	80.5055
chr1	133808798	133809312	460	0.07977	5.86989	0.0354263	MI24-k27me3_peaks_unique	60.1201	56.8861
chr1	133811915	133812316	174	0.16321	5.71516	0.0326691	MI24-k27me3_peaks_unique	55.5904	49.6443
chr1	133833122	133833628	68	0.03966	5.8186	0.0372825	MI24-k27me3_peaks_unique	57.2193	55.6678
chr1	133846125	133846973	215	0.19063	6.0007	0.0274573	MI24-k27me3_peaks_unique	68.4043	59.9374
chr1	133862187	133862661	334	0.20373	5.88574	0.0280013	MI24-k27me3_peaks_unique	63.4525	55.096
chr1	133898346	133898809	269	-0.06651	6.13661	0.0324913	MI24-k27me3_peaks_unique	68.7532	71.997
chr1	133900850	133901498	159	-0.00347	5.9598	0.0357539	MI24-k27me3_peaks_unique	62.1665	62.3162
chr1	133970286	133970831	349	-0.27215	5.98325	0.020124	MI24-k27me3_peaks_unique	57.5672	69.5185
chr1	133982935	133983599	138	0.63251	5.68296	0.00314022	MI24-k27me3_peaks_unique	63.9652	41.261
chr1	133997848	133998158	52	0.35853	5.74184	0.0155474	MI24-k27me3_peaks_unique	60.5941	47.2609
chr1	134008293	134008579	116	0.20611	5.68316	0.030978	MI24-k27me3_peaks_unique	55.1854	47.8387
chr1	134017394	134017751	161	0.00676	5.73787	0.0386574	MI24-k27me3_peaks_unique	53.492	53.2419
chr1	134023239	134024006	220	0.03956	5.84957	0.0369611	MI24-k27me3_peaks_unique	58.4589	56.8777
chr1	134029171	134029650	419	-0.25629	6.0162	0.0201408	MI24-k27me3_peaks_unique	59.2217	70.7346
chr1	134033995	134034512	86	0.18805	5.74517	0.0306631	MI24-k27me3_peaks_unique	57.2497	50.2533
chr1	134039253	134039751	320	-0.33361	6.0843	0.0133862	MI24-k27me3_peaks_unique	60.4427	76.1676
chr1	134046494	134046908	222	0.26333	5.94722	0.0200812	MI24-k27me3_peaks_unique	67.5969	56.3192
chr1	134047463	134047788	106	0.09271	5.92176	0.0337745	MI24-k27me3_peaks_unique	62.6011	58.7047
chr1	134050496	134050802	224	-0.02889	6.02874	0.0346578	MI24-k27me3_peaks_unique	64.6373	65.9447
chr1	134050978	134051328	183	0.12292	5.981	0.0320429	MI24-k27me3_peaks_unique	65.9116	60.5284
chr1	134113371	134113985	225	-0.16889	5.89017	0.0297514	MI24-k27me3_peaks_unique	55.9368	62.8837
chr1	134120998	134121366	238	-0.27997	5.90186	0.020025	MI24-k27me3_peaks_unique	54.2622	65.8835
chr1	134134980	134135260	163	0.14759	5.53991	0.036118	MI24-k27me3_peaks_unique	48.9659	44.2043
chr1	134150936	134151418	316	0.16619	6.1536	0.0267157	MI24-k27me3_peaks_unique	75.4106	67.2054
chr1	134159059	134159496	185	0.35197	6.03782	0.0132077	MI24-k27me3_peaks_unique	74.2235	58.1551
chr1	134166575	134167059	227	-0.01062	5.71261	0.0386574	MI24-k27me3_peaks_unique	52.2479	52.6339
chr1	134174858	134175164	98	-0.08714	5.86034	0.0345179	MI24-k27me3_peaks_unique	56.3666	59.8762
chr1	134175945	134176535	218	0.06499	6.06287	0.0333874	MI24-k27me3_peaks_unique	68.3735	65.3618
chr1	134191741	134192468	227	0.15251	6.25939	0.0261063	MI24-k27me3_peaks_unique	80.7643	72.6623
chr1	134207823	134208232	368	0.16494	5.8178	0.0302008	MI24-k27me3_peaks_unique	59.7253	53.2729
chr1	134217786	134218355	542	0.54469	5.65955	0.00684636	MI24-k27me3_peaks_unique	61.049	41.8514
chr1	134219310	134219832	458	0.33793	5.59615	0.021764	MI24-k27me3_peaks_unique	54.3842	43.0274
chr1	134225237	134225669	359	0.20874	5.75563	0.0285484	MI24-k27me3_peaks_unique	58.0812	50.2573
chr1	134298933	134299492	219	0.86021	5.49363	0.000622782	MI24-k27me3_peaks_unique	60.7046	33.4405
chr1	134332314	134332932	503	-0.23306	5.53237	0.0317839	MI24-k27me3_peaks_unique	42.6904	50.1751
chr1	134368292	134368703	203	0.04622	5.56545	0.040611	MI24-k27me3_peaks_unique	48.1198	46.6026
chr1	134376668	134376979	149	0.73741	5.07994	0.00473213	MI24-k27me3_peaks_unique	43.6722	26.1953
chr1	134387078	134387518	364	-0.12933	6.21031	0.0290113	MI24-k27me3_peaks_unique	70.7984	77.4383
chr1	134453177	134453463	200	0.04271	6.0912	0.0336513	MI24-k27me3_peaks_unique	69.193	67.1746
chr1	134517289	134517659	254	-0.02576	6.10777	0.0334145	MI24-k27me3_peaks_unique	68.351	69.5824
chr1	134637917	134638454	381	0.05723	6.00443	0.0346516	MI24-k27me3_peaks_unique	65.4828	62.9361
chr1	134662679	134663046	206	-0.1174	6.17041	0.0293122	MI24-k27me3_peaks_unique	69.1525	75.0152
chr1	134665932	134666798	840	0.09575	6.15655	0.0305335	MI24-k27me3_peaks_unique	73.7425	69.0072
chr1	134667291	134667662	256	0.42615	5.79436	0.012071	MI24-k27me3_peaks_unique	64.3307	47.8778
chr1	134683398	134684346	754	0.21052	6.02526	0.0255915	MI24-k27me3_peaks_unique	70.06	60.5477
chr1	134689979	134690271	95	0.33189	5.76484	0.0176527	MI24-k27me3_peaks_unique	61.002	48.4658
chr1	134701088	134701924	242	0.49414	6.18296	0.00393649	MI24-k27me3_peaks_unique	86.2247	61.2182
chr1	134721064	134721459	237	-0.12113	6.0084	0.0318423	MI24-k27me3_peaks_unique	61.7272	67.1337
chr1	134728986	134729314	141	-0.00663	5.8415	0.0372825	MI24-k27me3_peaks_unique	57.2096	57.4731
chr1	134730753	134731214	183	0.04939	5.88492	0.0360371	MI24-k27me3_peaks_unique	60.1134	58.0903
chr1	134737315	134737777	227	0.24192	6.02662	0.021987	MI24-k27me3_peaks_unique	70.8934	59.9488
chr1	134748347	134748635	91	-0.3887	6.10167	0.00926766	MI24-k27me3_peaks_unique	60.0179	78.5762
chr1	134958084	134958453	154	0.31666	5.48045	0.0241817	MI24-k27me3_peaks_unique	49.8244	40.0053
chr1	134980065	134980519	270	0.18432	5.67215	0.0330833	MI24-k27me3_peaks_unique	54.3538	47.8348
chr1	134993653	134994029	143	-0.247	5.73514	0.0264337	MI24-k27me3_peaks_unique	48.8959	58.0265
chr1	135019468	135020209	484	0.0441	5.92665	0.0354632	MI24-k27me3_peaks_unique	61.7642	59.9048
chr1	135077277	135077971	473	0.22913	5.76593	0.026371	MI24-k27me3_peaks_unique	58.9122	50.2609
chr1	135089490	135090280	538	-0.00781	6.14176	0.0334196	MI24-k27me3_peaks_unique	70.4172	70.7994
chr1	135094571	135094856	211	0.48949	5.40689	0.0138383	MI24-k27me3_peaks_unique	50.2703	35.8064
chr1	135114479	135114763	240	-0.12611	5.78112	0.0353118	MI24-k27me3_peaks_unique	52.6392	57.4476
chr1	135140265	135140767	240	0.6073	5.73227	0.00338224	MI24-k27me3_peaks_unique	65.6135	43.0703
chr1	135209490	135210708	513	0.07347	6.20734	0.031026	MI24-k27me3_peaks_unique	75.7973	72.0339
chr1	135213229	135213598	226	-0.15969	5.80902	0.0320716	MI24-k27me3_peaks_unique	53.0461	59.255
chr1	135216421	135216902	221	0.26993	6.12574	0.0184815	MI24-k27me3_peaks_unique	76.6761	63.5921
chr1	135223246	135223694	276	0.20027	5.91536	0.025961	MI24-k27me3_peaks_unique	64.6911	56.3063
chr1	135239956	135240536	458	-0.2095	6.29949	0.0201395	MI24-k27me3_peaks_unique	73.2491	84.6971
chr1	135245345	135246028	479	0.23906	5.95039	0.0239565	MI24-k27me3_peaks_unique	67.1781	56.9198
chr1	135316369	135316646	92	0.14158	5.70423	0.0345183	MI24-k27me3_peaks_unique	54.7588	49.6403
chr1	135330838	135331660	619	0.24234	6.08402	0.0201749	MI24-k27me3_peaks_unique	73.7816	62.373
chr1	135340085	135340637	397	0.33021	6.05659	0.0132987	MI24-k27me3_peaks_unique	74.6306	59.3627
chr1	135340845	135341352	201	0.4208	5.9795	0.00998369	MI24-k27me3_peaks_unique	73.0038	54.5346
chr1	135356246	135356533	35	0.00271	6.26569	0.0320955	MI24-k27me3_peaks_unique	77.0138	76.8693
chr1	135369032	135369717	360	-0.06404	5.8276	0.0366397	MI24-k27me3_peaks_unique	55.5448	58.0659
chr1	135372220	135372739	141	0.01017	5.92402	0.0360446	MI24-k27me3_peaks_unique	60.931	60.503
chr1	135551013	135551387	141	0.28449	5.58925	0.0267103	MI24-k27me3_peaks_unique	53.1315	43.6226
chr1	135561056	135561381	240	-0.06177	5.70324	0.0382893	MI24-k27me3_peaks_unique	50.9975	53.2284
chr1	135565900	135566181	65	0.04516	5.77357	0.0372736	MI24-k27me3_peaks_unique	55.5667	53.8543
chr1	135685555	135686110	51	0.13467	5.80251	0.0337898	MI24-k27me3_peaks_unique	58.4789	53.2672
chr1	135813610	135813942	61	0.50459	6.09984	0.00432198	MI24-k27me3_peaks_unique	81.6927	57.582
chr1	135814152	135814700	195	0.4532	5.96347	0.00729615	MI24-k27me3_peaks_unique	73.0124	53.3298
chr1	135814885	135815188	106	-0.04895	5.99185	0.0346516	MI24-k27me3_peaks_unique	62.569	64.7283
chr1	135827085	135827540	189	0.41182	5.94256	0.00973932	MI24-k27me3_peaks_unique	70.9372	53.3217
chr1	135865260	135865536	133	-0.14345	6.32249	0.0258118	MI24-k27me3_peaks_unique	76.1496	84.1106
chr1	135870689	135871374	217	0.12465	6.09302	0.0299409	MI24-k27me3_peaks_unique	71.276	65.3763
chr1	135884240	135884746	356	0.17442	6.27046	0.0246736	MI24-k27me3_peaks_unique	82.0067	72.6681
chr1	135949576	135949965	136	-0.16439	6.12315	0.0268198	MI24-k27me3_peaks_unique	65.8429	73.7896
chr1	135977975	135978341	144	0.17927	6.14713	0.0267157	MI24-k27me3_peaks_unique	75.4142	66.6021
chr1	135989185	135989585	136	-0.01391	6.07555	0.0341462	MI24-k27me3_peaks_unique	67.1165	67.7667
chr1	136001198	136001740	312	0.30205	5.8371	0.0199118	MI24-k27me3_peaks_unique	63.4754	51.4848
chr1	136010045	136010755	517	0.62298	5.83809	0.00255277	MI24-k27me3_peaks_unique	70.9918	46.097
chr1	136037693	136038374	133	-0.2481	5.86396	0.024095	MI24-k27me3_peaks_unique	53.4423	63.4703
chr1	136059283	136060029	483	0.22924	6.14587	0.0201875	MI24-k27me3_peaks_unique	76.6647	65.4014
chr1	136061533	136061922	194	0.46595	5.26812	0.0180361	MI24-k27me3_peaks_unique	45.2892	32.7891
chr1	136065042	136065955	674	0.21221	5.93682	0.0258885	MI24-k27me3_peaks_unique	65.9328	56.9141
chr1	136069056	136069353	126	-0.15552	5.84029	0.0318786	MI24-k27me3_peaks_unique	54.2868	60.4659
chr1	136070025	136070659	394	-0.04838	6.08371	0.0336513	MI24-k27me3_peaks_unique	66.6956	68.9701
chr1	136073477	136073815	171	0.06034	5.82905	0.0366397	MI24-k27me3_peaks_unique	58.0498	55.672
chr1	136077155	136077835	208	-0.04838	6.08371	0.0336513	MI24-k27me3_peaks_unique	66.6956	68.9701
chr1	136096767	136097139	161	-0.15071	5.95387	0.0309573	MI24-k27me3_peaks_unique	58.8314	65.3097
chr1	136112067	136112486	160	-0.13197	6.18619	0.0291606	MI24-k27me3_peaks_unique	69.5609	76.2241
chr1	136122410	136122960	519	-0.22794	6.30048	0.0201395	MI24-k27me3_peaks_unique	72.8325	85.2986
chr1	136153415	136153757	159	0.15932	6.04207	0.0272425	MI24-k27me3_peaks_unique	69.6345	62.354
chr1	136161300	136162078	437	0.27065	6.07002	0.0183948	MI24-k27me3_peaks_unique	73.7896	61.1676
chr1	136172238	136172523	211	-0.31858	6.05703	0.0166234	MI24-k27me3_peaks_unique	59.6206	74.353
chr1	136182364	136182844	85	0.03439	5.76812	0.0379513	MI24-k27me3_peaks_unique	55.151	53.8519
chr1	136193232	136193517	223	0.04364	5.98361	0.0349159	MI24-k27me3_peaks_unique	64.2413	62.3272
chr1	136196037	136196536	432	-0.14946	5.72302	0.0326691	MI24-k27me3_peaks_unique	50.1539	55.6284
chr1	136199661	136200843	1027	0.15538	5.98289	0.0291734	MI24-k27me3_peaks_unique	66.7446	59.9297
chr1	136202495	136203010	166	0.16217	5.84881	0.0300495	MI24-k27me3_peaks_unique	60.9644	54.4826
chr1	136211977	136212325	89	0.01934	5.86973	0.0366479	MI24-k27me3_peaks_unique	58.8675	58.0836
chr1	136251166	136251442	137	0.03337	6.25822	0.0320955	MI24-k27me3_peaks_unique	77.4345	75.664
chr1	136348486	136348802	238	0.38859	5.77537	0.0137954	MI24-k27me3_peaks_unique	62.6683	47.8708
chr1	136401563	136401848	147	0.01017	5.92402	0.0360446	MI24-k27me3_peaks_unique	60.931	60.503
chr1	136403080	136403395	132	0.21687	5.86034	0.0261029	MI24-k27me3_peaks_unique	62.6297	53.8885
chr1	136455825	136456101	65	-0.07736	6.04348	0.0326343	MI24-k27me3_peaks_unique	64.2133	67.7505
chr1	136545609	136545933	141	0.377	5.90849	0.0143594	MI24-k27me3_peaks_unique	68.4505	52.7095
chr1	136561547	136562093	204	0.08746	5.79494	0.0362927	MI24-k27me3_peaks_unique	57.2288	53.8625
chr1	136576902	136577308	223	0.35197	6.03782	0.0132077	MI24-k27me3_peaks_unique	74.2235	58.1551
chr1	136616755	136617198	299	0.08746	5.79494	0.0362927	MI24-k27me3_peaks_unique	57.2288	53.8625
chr1	136660807	136661327	78	0.05413	5.90227	0.0357467	MI24-k27me3_peaks_unique	60.9407	58.6966
chr1	136766219	136766610	334	0.40445	5.68928	0.0153042	MI24-k27me3_peaks_unique	59.3635	44.8506
chr1	136782413	136782767	95	0.06632	5.479	0.0410239	MI24-k27me3_peaks_unique	45.6379	43.5874
chr1	136796395	136797050	233	0.2879	5.70615	0.0219264	MI24-k27me3_peaks_unique	57.684	47.2486
chr1	136942413	136942691	159	0.22741	6.0338	0.0237893	MI24-k27me3_peaks_unique	70.8897	60.5517
chr1	136961790	136962066	148	0.42615	5.79436	0.012071	MI24-k27me3_peaks_unique	64.3307	47.8778
chr1	137072039	137072501	315	0.66172	5.54174	0.00327869	MI24-k27me3_peaks_unique	58.5907	37.0366
chr1	137170463	137170773	168	0.22196	5.77957	0.0284393	MI24-k27me3_peaks_unique	59.3242	50.8646
chr1	137171124	137171412	126	0.0441	5.92665	0.0354632	MI24-k27me3_peaks_unique	61.7642	59.9048
chr1	137174801	137175280	121	-0.20601	5.99132	0.0257412	MI24-k27me3_peaks_unique	59.2324	68.3242
chr1	137219713	137220489	601	0.46343	6.34235	0.00397624	MI24-k27me3_peaks_unique	95.2776	69.101
chr1	137225283	137225565	157	0.22445	5.67409	0.0288727	MI24-k27me3_peaks_unique	55.1892	47.2376
chr1	137262269	137262545	64	0.05766	5.64414	0.0390143	MI24-k27me3_peaks_unique	51.0193	49.0204
chr1	138327426	138327717	71	0.07611	5.82125	0.0359969	MI24-k27me3_peaks_unique	58.0532	55.07
chr1	138683936	138684237	181	0.46624	5.06978	0.0232951	MI24-k27me3_peaks_unique	39.4759	28.5746
chr1	138735612	138735902	149	0.31978	5.62692	0.0218134	MI24-k27me3_peaks_unique	55.2082	44.2323
chr1	138736953	138737378	236	-0.13369	5.80735	0.0320716	MI24-k27me3_peaks_unique	53.4643	58.6555
chr1	138766015	138766347	208	0.00444	5.63493	0.0397946	MI24-k27me3_peaks_unique	49.7681	49.6152
chr1	138768934	138769323	76	0.36239	5.64846	0.0172553	MI24-k27me3_peaks_unique	56.8723	44.2396
chr1	138816311	138816839	316	0.24268	6.13922	0.0201875	MI24-k27me3_peaks_unique	76.6684	64.7981
chr1	138817238	138817604	140	0.22505	5.91228	0.025961	MI24-k27me3_peaks_unique	65.1099	55.7058
chr1	139417943	139418406	133	0.23745	5.82131	0.02624	MI24-k27me3_peaks_unique	61.3944	52.0774
chr1	143704441	143704869	102	0.41337	5.65438	0.0151728	MI24-k27me3_peaks_unique	58.1241	43.6435
chr1	146724975	146725253	154	-0.03674	5.14097	0.0468528	MI24-k27me3_peaks_unique	34.8382	35.7368
chr1	147504824	147505491	336	0.37285	5.65374	0.0172553	MI24-k27me3_peaks_unique	57.2882	44.2411
chr1	150337983	150338259	131	0.35816	5.04522	0.0303102	MI24-k27me3_peaks_unique	37.3827	29.1645
chr1	150993011	150993777	348	0.755	5.88574	0.00071489	MI24-k27me3_peaks_unique	76.811	45.514
chr1	152398602	152399000	265	1.16989	5.54207	1.88729e-05	MI24-k27me3_peaks_unique	69.89	31.063
chr1	152440701	152441032	102	0.58786	5.38181	0.00795085	MI24-k27me3_peaks_unique	51.1173	34.0098
chr1	152930507	152930933	225	0.43558	5.81724	0.0090617	MI24-k27me3_peaks_unique	65.573	48.4844
chr1	152938231	152938613	149	0.02959	5.93383	0.0357539	MI24-k27me3_peaks_unique	61.761	60.5072
chr1	152940129	152940442	115	0.19162	5.54232	0.033951	MI24-k27me3_peaks_unique	49.8019	43.6077
chr1	152974169	152974462	88	-0.08299	6.24499	0.0306594	MI24-k27me3_peaks_unique	73.695	78.0586
chr1	153043800	153044146	96	-0.04111	5.86894	0.0366479	MI24-k27me3_peaks_unique	57.6155	59.2809
chr1	153071504	153072138	337	0.36349	5.96648	0.012912	MI24-k27me3_peaks_unique	70.9251	55.1288
chr1	153073275	153074148	448	0.14575	5.7238	0.0326691	MI24-k27me3_peaks_unique	55.587	50.2456
chr1	153183952	153184427	248	0.50849	6.00771	0.0046427	MI24-k27me3_peaks_unique	76.7426	53.9468
chr1	153331781	153333560	273	1.4322	5.52722	4.41652e-07	MI24-k27me3_peaks_unique	75.7577	28.0732
chr1	153383093	153383434	183	0.14575	5.7238	0.0326691	MI24-k27me3_peaks_unique	55.587	50.2456
chr1	153421132	153421657	243	0.14855	6.0644	0.0301039	MI24-k27me3_peaks_unique	70.4572	63.5634
chr1	153435867	153436189	249	-0.04436	5.61026	0.0393927	MI24-k27me3_peaks_unique	48.1038	49.6059
chr1	153530772	153531061	196	0.08925	6.00666	0.0330765	MI24-k27me3_peaks_unique	66.316	62.3378
chr1	153577922	153578223	195	0.38463	5.47062	0.018966	MI24-k27me3_peaks_unique	50.6656	38.8086
chr1	153640201	153640608	92	0.28194	5.56785	0.0267562	MI24-k27me3_peaks_unique	52.3029	43.0183
chr1	153646656	153646965	147	0.31885	5.50316	0.0242048	MI24-k27me3_peaks_unique	50.6533	40.6092
chr1	153674829	153675558	613	0.23016	5.94589	0.0239565	MI24-k27me3_peaks_unique	66.7627	56.9179
chr1	153684897	153685603	476	0.02889	5.74905	0.0382995	MI24-k27me3_peaks_unique	54.3231	53.2461
chr1	153703669	153704140	81	0.09329	5.7816	0.0353118	MI24-k27me3_peaks_unique	56.8168	53.2591
chr1	153741910	153742230	245	0.34164	5.76976	0.0176527	MI24-k27me3_peaks_unique	61.4176	48.4673
chr1	153781386	153781783	198	0.35537	5.5429	0.0191943	MI24-k27me3_peaks_unique	52.7312	41.2184
chr1	153796189	153796539	188	0.1354	6.00167	0.0306081	MI24-k27me3_peaks_unique	67.1525	61.1368
chr1	153808731	153809383	243	0.22876	5.99052	0.0238759	MI24-k27me3_peaks_unique	68.8269	58.7347
chr1	153809844	153810702	340	0.4364	5.90498	0.00961161	MI24-k27me3_peaks_unique	69.7045	51.51
chr1	153822220	153822679	146	0.40724	5.45943	0.0164372	MI24-k27me3_peaks_unique	50.6696	38.2082
chr1	153868049	153868382	221	-0.11152	6.01326	0.0318423	MI24-k27me3_peaks_unique	62.1421	67.1363
chr1	153870116	153871098	778	0.57372	5.67423	0.00574211	MI24-k27me3_peaks_unique	62.297	41.8562
chr1	153872319	153872662	131	-0.01723	5.53338	0.0410385	MI24-k27me3_peaks_unique	46.0384	46.5915
chr1	153886194	153886658	211	0.22243	5.5973	0.0314588	MI24-k27me3_peaks_unique	52.2919	44.8204
chr1	154193664	154194093	210	0.0287	5.71581	0.0386574	MI24-k27me3_peaks_unique	53.0823	52.0368
chr1	154196762	154197087	187	0.19121	5.86348	0.0281108	MI24-k27me3_peaks_unique	62.2105	54.4883
chr1	154213932	154214817	151	0.50653	5.85309	0.00562378	MI24-k27me3_peaks_unique	68.8963	48.4971
chr1	154217454	154217937	78	0.16103	5.60465	0.0355622	MI24-k27me3_peaks_unique	51.4524	46.0183
chr1	154222555	154222874	147	-0.32111	5.93316	0.0181379	MI24-k27me3_peaks_unique	54.6673	68.2953
chr1	154234722	154235112	189	0.09812	5.90954	0.034017	MI24-k27me3_peaks_unique	62.1895	58.1005
chr1	154265209	154265582	174	0.71181	5.56705	0.00212891	MI24-k27me3_peaks_unique	60.6718	37.0434
chr1	154278202	154278481	209	0.37366	5.27357	0.0238714	MI24-k27me3_peaks_unique	44.0295	33.983
chr1	154281396	154281920	251	0.19343	6.01663	0.0273497	MI24-k27me3_peaks_unique	69.2309	60.5441
chr1	154286202	154286625	162	-0.11913	6.27091	0.0285758	MI24-k27me3_peaks_unique	74.0971	80.4754
chr1	154288785	154289204	332	0.00864	5.83394	0.0372825	MI24-k27me3_peaks_unique	57.2126	56.871
chr1	154296546	154296875	179	-0.02506	5.63748	0.0397946	MI24-k27me3_peaks_unique	49.349	50.2137
chr1	154382283	154382581	210	0.12463	5.87713	0.0331033	MI24-k27me3_peaks_unique	61.3693	56.2903
chr1	154391752	154392426	240	0.44449	5.78528	0.0103466	MI24-k27me3_peaks_unique	64.3347	47.276
chr1	154400821	154401240	219	0.81218	5.59406	0.00077987	MI24-k27me3_peaks_unique	64.0066	36.4531
chr1	154401685	154402175	233	0.70397	5.78112	0.00148445	MI24-k27me3_peaks_unique	70.1857	43.0856
chr1	154486923	154487219	142	0.06047	5.41486	0.0419193	MI24-k27me3_peaks_unique	43.5649	41.7766
chr1	154579133	154579480	106	0.51436	5.87493	0.00575577	MI24-k27me3_peaks_unique	70.1373	49.1034
chr1	154579679	154580009	111	0.64203	5.82866	0.0020073	MI24-k27me3_peaks_unique	70.9964	45.4953
chr1	154581280	154581701	260	0.11243	5.82367	0.0335564	MI24-k27me3_peaks_unique	58.8873	54.4725
chr1	154615925	154616299	6	0.35185	5.64313	0.0194763	MI24-k27me3_peaks_unique	56.456	44.2377
chr1	154622093	154622736	250	-0.03492	6.18857	0.0325148	MI24-k27me3_peaks_unique	72.0592	73.8246
chr1	154625264	154626076	226	0.64693	5.79225	0.00236163	MI24-k27me3_peaks_unique	69.3448	44.2862
chr1	154630845	154631400	235	0.28215	5.7397	0.0219535	MI24-k27me3_peaks_unique	58.9237	48.4567
chr1	154639684	154639990	210	0.112	5.61726	0.0370754	MI24-k27me3_peaks_unique	51.0295	47.2178
chr1	154657382	154657791	258	0.0598	5.8598	0.0363347	MI24-k27me3_peaks_unique	59.2893	56.882
chr1	154696644	154697346	427	0.25224	5.92602	0.0239942	MI24-k27me3_peaks_unique	66.3553	55.7114
chr1	154709598	154709874	59	0.06034	5.82905	0.0366397	MI24-k27me3_peaks_unique	58.0498	55.672
chr1	154711197	154711614	179	0.43691	5.97153	0.00857974	MI24-k27me3_peaks_unique	73.0081	53.9322
chr1	154712079	154712365	162	0.75137	5.90297	0.000568246	MI24-k27me3_peaks_unique	77.6361	46.1189
chr1	154712663	154712992	136	0.28977	6.03615	0.0165656	MI24-k27me3_peaks_unique	72.5566	59.3537
chr1	154714589	154715202	552	0.09314	6.02258	0.0328532	MI24-k27me3_peaks_unique	67.1423	62.9446
chr1	154736079	154737129	420	0.59348	5.95006	0.00243129	MI24-k27me3_peaks_unique	75.9406	50.3291
chr1	154755791	154756076	64	0.27087	5.47891	0.0294898	MI24-k27me3_peaks_unique	48.9876	40.6019
chr1	154757314	154757590	142	0.54865	5.59769	0.00650632	MI24-k27me3_peaks_unique	58.567	40.0399
chr1	154795229	154796537	781	-0.09614	6.22709	0.0300186	MI24-k27me3_peaks_unique	72.4553	77.4482
chr1	154819005	154819760	494	-0.11464	6.4279	0.0263083	MI24-k27me3_peaks_unique	82.7438	89.5872
chr1	154827323	154827605	139	-0.02415	6.26346	0.0320955	MI24-k27me3_peaks_unique	76.1824	77.4683
chr1	154829859	154830397	338	0.3842	5.67905	0.0153042	MI24-k27me3_peaks_unique	58.5318	44.8473
chr1	154831954	154832257	137	-0.06634	6.07464	0.0331564	MI24-k27me3_peaks_unique	65.8664	68.9658
chr1	154841885	154842913	412	0.02566	6.231	0.0320914	MI24-k27me3_peaks_unique	75.7845	74.4484
chr1	154843307	154843727	244	-0.07027	5.88337	0.0360371	MI24-k27me3_peaks_unique	57.6095	60.485
chr1	154846541	154846880	234	-0.43544	5.88811	0.00948009	MI24-k27me3_peaks_unique	50.9281	68.8713
chr1	154861159	154861642	250	-0.06463	6.10064	0.0329302	MI24-k27me3_peaks_unique	67.1039	70.1784
chr1	154870557	154872105	502	0.43104	6.19334	0.00641367	MI24-k27me3_peaks_unique	84.9687	63.0236
chr1	154889527	154890340	432	0.37325	6.15018	0.00947382	MI24-k27me3_peaks_unique	80.8292	62.4035
chr1	154926922	154927317	171	0.62254	5.39934	0.00657474	MI24-k27me3_peaks_unique	52.3679	34.0143
chr1	154949158	154949649	414	0.53157	5.71411	0.00717132	MI24-k27me3_peaks_unique	63.1143	43.6626
chr1	154951527	154952094	212	0.11489	5.87221	0.0331033	MI24-k27me3_peaks_unique	60.9543	56.2884
chr1	154952824	154953816	225	-0.18021	5.97855	0.0275654	MI24-k27me3_peaks_unique	59.2377	67.1193
chr1	154956948	154957377	167	0.1354	6.00167	0.0306081	MI24-k27me3_peaks_unique	67.1525	61.1368
chr1	154972047	154972458	210	-0.21874	5.99762	0.0238759	MI24-k27me3_peaks_unique	59.2298	68.9266
chr1	154973224	154974621	945	0.11807	6.12928	0.0296219	MI24-k27me3_peaks_unique	72.9237	67.1933
chr1	154984951	154985308	248	0.21052	6.02526	0.0255915	MI24-k27me3_peaks_unique	70.06	60.5477
chr1	154990698	154991492	557	0.15208	5.96657	0.0293156	MI24-k27me3_peaks_unique	65.9184	59.3234
chr1	154991674	154992307	554	0.35401	5.94575	0.0145516	MI24-k27me3_peaks_unique	69.684	54.5212
chr1	154992700	154992997	203	0.2541	5.74342	0.0241936	MI24-k27me3_peaks_unique	58.5043	49.0564
chr1	154996234	154996810	323	-0.0641	5.90085	0.0351509	MI24-k27me3_peaks_unique	58.4366	61.0915
chr1	155001678	155002195	362	0.51923	6.2379	0.00298273	MI24-k27me3_peaks_unique	90.3539	63.0439
chr1	155013679	155014068	256	0.25862	6.03506	0.0201548	MI24-k27me3_peaks_unique	71.7233	59.9526
chr1	155014870	155015340	263	0.06145	5.76551	0.0365959	MI24-k27me3_peaks_unique	55.57	53.2528
chr1	155242212	155242750	330	0.75579	5.6126	0.00142856	MI24-k27me3_peaks_unique	63.5797	37.6533
chr1	155252250	155253138	563	0.17876	5.93518	0.0294593	MI24-k27me3_peaks_unique	65.0988	57.5123
chr1	155264779	155265061	57	0.00307	5.8157	0.0376125	MI24-k27me3_peaks_unique	56.3848	56.265
chr1	155696622	155696924	188	0.05132	5.69334	0.0382893	MI24-k27me3_peaks_unique	52.6733	50.8325
chr1	156077897	156078451	94	0.28699	5.42127	0.0296783	MI24-k27me3_peaks_unique	47.3327	38.7944
chr1	156091794	156092070	76	-0.57409	5.59961	0.00650632	MI24-k27me3_peaks_unique	39.7412	59.1643
chr1	156108175	156108480	74	-0.13369	5.80735	0.0320716	MI24-k27me3_peaks_unique	53.4643	58.6555
chr1	156114858	156115207	229	-0.04436	5.61026	0.0393927	MI24-k27me3_peaks_unique	48.1038	49.6059
chr1	156196877	156197444	208	0.4535	5.87932	0.00805807	MI24-k27me3_peaks_unique	68.8827	50.3029
chr1	156240671	156241140	250	0.05164	5.65878	0.0394045	MI24-k27me3_peaks_unique	51.4322	49.6238
chr1	156260394	156260678	179	0.16847	5.83588	0.0300495	MI24-k27me3_peaks_unique	60.5525	53.8788
chr1	156264327	156264762	129	0.2591	5.63515	0.0266609	MI24-k27me3_peaks_unique	54.3685	45.4308
chr1	156276833	156277190	122	0.19279	6.10045	0.0253637	MI24-k27me3_peaks_unique	73.3561	64.1801
chr1	156277789	156278260	224	0.02968	6.17301	0.0327329	MI24-k27me3_peaks_unique	72.9002	71.4157
chr1	156279291	156279717	235	-0.02576	6.10777	0.0334145	MI24-k27me3_peaks_unique	68.351	69.5824
chr1	156284170	156284475	68	0.00272	6.0314	0.0349223	MI24-k27me3_peaks_unique	65.4699	65.3466
chr1	156284764	156285262	70	0.19883	6.04795	0.0255159	MI24-k27me3_peaks_unique	70.8829	61.7572
chr1	156293554	156293849	117	0.33228	5.65282	0.0218567	MI24-k27me3_peaks_unique	56.4523	44.8389
chr1	156296775	156297367	151	0.48257	6.08871	0.00590063	MI24-k27me3_peaks_unique	80.4486	57.5772
chr1	156322309	156322585	146	-0.0042	5.93112	0.0360446	MI24-k27me3_peaks_unique	60.9274	61.1051
chr1	156322963	156323267	77	0.1819	5.99629	0.0274573	MI24-k27me3_peaks_unique	67.9895	59.9355
chr1	156543870	156544257	191	0.21687	5.86034	0.0261029	MI24-k27me3_peaks_unique	62.6297	53.8885
chr1	156728206	156728720	61	-0.14066	6.24911	0.026206	MI24-k27me3_peaks_unique	72.4433	79.8621
chr1	157411724	157412059	270	1.53388	4.65814	5.16126e-05	MI24-k27me3_peaks_unique	42.9647	14.8377
chr1	157521030	157521306	24	0.00849	5.54638	0.0410385	MI24-k27me3_peaks_unique	46.871	46.596
chr1	157561535	157561982	141	0.23636	6.28966	0.0186099	MI24-k27me3_peaks_unique	84.9087	72.0777
chr1	157562487	157563293	625	-0.0644	6.03707	0.0336232	MI24-k27me3_peaks_unique	64.2164	67.1479
chr1	157569250	157570193	434	0.25443	5.87932	0.0240636	MI24-k27me3_peaks_unique	64.2906	53.8959
chr1	157571468	157571836	116	-0.09502	5.88523	0.0342648	MI24-k27me3_peaks_unique	57.1912	61.0847
chr1	157572465	157572908	238	0.26162	5.79961	0.0241501	MI24-k27me3_peaks_unique	60.9866	50.872
chr1	157588106	157588383	173	0.06504	5.55614	0.0401835	MI24-k27me3_peaks_unique	48.1232	46.0018
chr1	157631372	157631750	221	0.45385	5.59267	0.0127616	MI24-k27me3_peaks_unique	56.4771	41.2335
chr1	157635077	157635378	264	0.15347	5.8917	0.0297514	MI24-k27me3_peaks_unique	62.6149	56.2962
chr1	157635955	157636262	139	-0.3192	5.92127	0.0162209	MI24-k27me3_peaks_unique	54.2545	67.69
chr1	157637499	157637874	186	-0.28879	5.88409	0.0199913	MI24-k27me3_peaks_unique	53.4343	65.2762
chr1	157685602	157685952	188	0.05823	5.94831	0.0351864	MI24-k27me3_peaks_unique	63.0063	60.5139
chr1	157745693	157746165	80	0.61373	5.67346	0.00382807	MI24-k27me3_peaks_unique	63.1331	41.2578
chr1	158030828	158031109	140	0.11888	5.88965	0.0328831	MI24-k27me3_peaks_unique	61.7809	56.8942
chr1	158320041	158320881	783	-0.0761	5.93706	0.0346189	MI24-k27me3_peaks_unique	59.6731	62.9053
chr1	158658296	158658644	236	-0.01309	5.95495	0.0357539	MI24-k27me3_peaks_unique	61.7516	62.3145
chr1	158666793	158667094	188	0.13061	5.78398	0.0337898	MI24-k27me3_peaks_unique	57.6514	52.6614
chr1	158668223	158668897	462	0.27996	5.87593	0.0199913	MI24-k27me3_peaks_unique	64.7097	53.2958
chr1	158676948	158677310	258	-0.06816	5.91303	0.0348819	MI24-k27me3_peaks_unique	58.8492	61.6962
chr1	158678551	158678888	163	0.00235	5.78398	0.0379513	MI24-k27me3_peaks_unique	55.1449	55.0551
chr1	158684470	158685268	343	0.13061	5.78398	0.0337898	MI24-k27me3_peaks_unique	57.6514	52.6614
chr1	158685992	158687130	603	0.21221	5.93682	0.0258885	MI24-k27me3_peaks_unique	65.9328	56.9141
chr1	158691201	158691641	96	0.21635	5.49363	0.0319473	MI24-k27me3_peaks_unique	48.5637	41.8007
chr1	158748204	158748535	185	0.6049	5.19937	0.0103481	MI24-k27me3_peaks_unique	45.312	29.7934
chr1	158948876	158949275	354	0.40445	5.68928	0.0153042	MI24-k27me3_peaks_unique	59.3635	44.8506
chr1	158950689	158951030	185	0.18089	5.70642	0.0308199	MI24-k27me3_peaks_unique	55.5943	49.043
chr1	158992513	158992950	182	-0.15557	5.58879	0.0355622	MI24-k27me3_peaks_unique	45.6014	50.7936
chr1	159137991	159138532	81	0.37904	5.77055	0.0156597	MI24-k27me3_peaks_unique	62.2529	47.8693
chr1	159142383	159142716	198	0.08382	5.74367	0.0369068	MI24-k27me3_peaks_unique	55.1611	52.0476
chr1	159208269	159208572	84	0.45387	5.63434	0.0111461	MI24-k27me3_peaks_unique	58.1326	42.4415
chr1	159209113	159209837	61	0.12067	5.85953	0.0331033	MI24-k27me3_peaks_unique	60.542	55.6842
chr1	159211834	159212833	773	0.37344	5.83886	0.0140364	MI24-k27me3_peaks_unique	65.1449	50.2879
chr1	159395467	159395905	173	-0.12965	5.65246	0.0350294	MI24-k27me3_peaks_unique	48.089	52.6107
chr1	159526027	159526317	218	0.46291	5.79459	0.00891397	MI24-k27me3_peaks_unique	65.1659	47.2792
chr1	159550750	159551232	339	0.13254	5.83383	0.0318786	MI24-k27me3_peaks_unique	59.7182	54.4764
chr1	159551928	159552289	154	0.18466	5.77777	0.0305077	MI24-k27me3_peaks_unique	58.4893	51.4622
chr1	159552747	159553251	144	-0.04273	5.83836	0.0366397	MI24-k27me3_peaks_unique	56.3754	58.0702
chr1	159579534	159579988	229	-0.00496	5.90186	0.0363425	MI24-k27me3_peaks_unique	59.6885	59.894
chr1	159639339	159639755	396	0.07793	5.75736	0.0365959	MI24-k27me3_peaks_unique	55.5735	52.6512
chr1	159736313	159736651	149	0.2852	5.84544	0.0220179	MI24-k27me3_peaks_unique	63.4716	52.0866
chr1	159737005	159737306	150	0.58395	5.8741	0.00331024	MI24-k27me3_peaks_unique	71.8081	47.9057
chr1	159760171	159760715	177	0.24064	6.12463	0.0201854	MI24-k27me3_peaks_unique	75.8433	64.1915
chr1	159767055	159767681	518	0.49673	5.57145	0.0107882	MI24-k27me3_peaks_unique	56.4858	40.0321
chr1	159773077	159773483	260	-0.0644	6.03707	0.0336232	MI24-k27me3_peaks_unique	64.2164	67.1479
chr1	159795545	159796700	221	0.10334	5.99969	0.0330765	MI24-k27me3_peaks_unique	66.3194	61.7351
chr1	159816143	159816742	348	-0.10924	5.89227	0.0328831	MI24-k27me3_peaks_unique	57.1884	61.6868
chr1	159817538	159817866	172	-0.00543	5.69857	0.0390256	MI24-k27me3_peaks_unique	51.835	52.0305
chr1	159822526	159822820	272	0.07274	5.94113	0.0346189	MI24-k27me3_peaks_unique	63.0096	59.9115
chr1	159831192	159831712	180	0.10508	5.86725	0.0331033	MI24-k27me3_peaks_unique	60.5389	56.2862
chr1	159840993	159841572	60	0.04175	6.19131	0.0325148	MI24-k27me3_peaks_unique	74.1402	72.0255
chr1	159862156	159862470	244	0.12292	5.981	0.0320429	MI24-k27me3_peaks_unique	65.9116	60.5284
chr1	159863353	159863713	256	0.43254	5.5819	0.0127616	MI24-k27me3_peaks_unique	55.6446	41.2302
chr1	159864473	159864811	41	0.13804	5.89934	0.0313173	MI24-k27me3_peaks_unique	62.6117	56.8986
chr1	159865354	159866067	423	-0.11829	6.03565	0.0316454	MI24-k27me3_peaks_unique	62.9662	68.3465
chr1	159907267	159907922	113	0.19148	5.76417	0.0305077	MI24-k27me3_peaks_unique	58.0776	50.859
chr1	160096241	160096542	77	0.22007	5.5162	0.0319473	MI24-k27me3_peaks_unique	49.393	42.4051
chr1	160097858	160098324	422	0.60033	6.03782	0.00184633	MI24-k27me3_peaks_unique	80.8954	53.3588
chr1	160098884	160099368	84	0.73043	5.83444	0.00100537	MI24-k27me3_peaks_unique	73.4991	44.2997
chr1	160100186	160100531	83	0.76193	5.76934	0.000899034	MI24-k27me3_peaks_unique	71.0275	41.8854
chr1	160108000	160108288	95	0.17957	5.53623	0.036118	MI24-k27me3_peaks_unique	49.3855	43.6057
chr1	160122570	160123407	186	0.63047	5.61711	0.00355537	MI24-k27me3_peaks_unique	61.068	39.4479
chr1	160136261	160136557	107	0.20802	5.80643	0.02833	MI24-k27me3_peaks_unique	60.1478	52.0714
chr1	160139608	160139907	110	0.06499	6.06287	0.0333874	MI24-k27me3_peaks_unique	68.3735	65.3618
chr1	160140587	160141341	126	0.27664	5.77248	0.0241734	MI24-k27me3_peaks_unique	60.1628	49.6651
chr1	160144870	160145199	92	-0.00851	5.77849	0.0379513	MI24-k27me3_peaks_unique	54.7291	55.0528
chr1	160145762	160146404	434	0.18482	5.87619	0.0280013	MI24-k27me3_peaks_unique	62.6221	55.0924
chr1	160165015	160165408	184	0.2736	5.82272	0.0220078	MI24-k27me3_peaks_unique	62.2292	51.4793
chr1	160165599	160166191	446	0.60526	5.75135	0.0042278	MI24-k27me3_peaks_unique	66.44	43.6745
chr1	160168444	160168854	135	0.1498	5.7431	0.0342706	MI24-k27me3_peaks_unique	56.4147	50.8509
chr1	160173565	160173942	220	0.24808	5.62958	0.0266609	MI24-k27me3_peaks_unique	53.9526	45.429
chr1	160174955	160175485	333	0.40908	5.83941	0.012335	MI24-k27me3_peaks_unique	65.9797	49.6895
chr1	160175699	160176060	210	0.23832	5.88729	0.0240636	MI24-k27me3_peaks_unique	64.2868	54.498
chr1	160180558	160180983	208	0.48228	5.74793	0.00732819	MI24-k27me3_peaks_unique	63.517	45.4683
chr1	160182308	160182739	192	-0.01178	5.6785	0.0394045	MI24-k27me3_peaks_unique	51.0065	51.4247
chr1	160186488	160186848	125	0.24559	5.93826	0.0220245	MI24-k27me3_peaks_unique	66.7666	56.3157
chr1	160187065	160187341	26	0.06499	6.06287	0.0333874	MI24-k27me3_peaks_unique	68.3735	65.3618
chr1	160189798	160190266	228	0.56176	5.93403	0.00351958	MI24-k27me3_peaks_unique	74.2804	50.3231
chr1	160987360	160987737	203	0.08895	5.38698	0.0423895	MI24-k27me3_peaks_unique	43.155	40.5746
chr1	161133793	161134468	217	0.12098	5.93605	0.0324552	MI24-k27me3_peaks_unique	63.8467	58.711
chr1	161138225	161138998	177	0.26853	6.23112	0.0169777	MI24-k27me3_peaks_unique	82.4464	68.4441
chr1	161156231	161156614	206	0.15518	5.67554	0.0330833	MI24-k27me3_peaks_unique	53.9343	48.4341
chr1	161159995	161160413	176	-0.0754	6.07006	0.0324196	MI24-k27me3_peaks_unique	65.4518	68.9634
chr1	161200046	161200325	75	0.21732	5.43025	0.034872	MI24-k27me3_peaks_unique	46.492	39.9906
chr1	161260336	161260612	233	0.33439	5.55328	0.0217079	MI24-k27me3_peaks_unique	52.7272	41.819
chr1	161288228	161288516	103	0.59874	5.623	0.00448865	MI24-k27me3_peaks_unique	60.6472	40.0472
chr1	161311694	161312003	88	0.24625	5.46648	0.0321112	MI24-k27me3_peaks_unique	48.1547	40.5985
chr1	161376812	161377088	140	0.33871	5.73183	0.0175628	MI24-k27me3_peaks_unique	59.7632	47.2576
chr1	161381584	161381899	114	0.31782	5.6061	0.0242371	MI24-k27me3_peaks_unique	54.3802	43.6282
chr1	161391349	161392178	441	0.25899	5.91367	0.0220275	MI24-k27me3_peaks_unique	65.9438	55.1074
chr1	161566533	161566831	120	0.13863	5.8208	0.0335564	MI24-k27me3_peaks_unique	59.3064	53.8728
chr1	161669742	161670094	254	0.40953	5.52739	0.016744	MI24-k27me3_peaks_unique	53.1558	40.0193
chr1	161728765	161729146	329	0.45366	5.48289	0.0142245	MI24-k27me3_peaks_unique	52.3356	38.2148
chr1	161739318	161739625	212	0.61543	5.56464	0.00418465	MI24-k27me3_peaks_unique	58.5808	38.2377
chr1	161741936	161742360	166	-0.10887	6.04041	0.0316454	MI24-k27me3_peaks_unique	63.3809	68.3488
chr1	161761449	161761757	180	0.42177	5.57646	0.014735	MI24-k27me3_peaks_unique	55.2287	41.2286
chr1	161770470	161770812	321	0.28301	5.48505	0.0294898	MI24-k27me3_peaks_unique	49.404	40.6039
chr1	161965557	161966098	109	0.18455	6.13661	0.0252106	MI24-k27me3_peaks_unique	75.0035	65.9973
chr1	162519230	162519506	15	0.16103	5.60465	0.0355622	MI24-k27me3_peaks_unique	51.4524	46.0183
chr1	162558039	162558610	174	0.38417	5.87859	0.0142566	MI24-k27me3_peaks_unique	67.2133	51.5002
chr1	162558886	162559547	403	0.29881	6.19435	0.0153401	MI24-k27me3_peaks_unique	81.2195	66.0252
chr1	162561278	162562669	273	0.23136	6.16026	0.0218698	MI24-k27me3_peaks_unique	77.4901	66.0085
chr1	162566522	162566936	167	0.12118	6.00871	0.0318423	MI24-k27me3_peaks_unique	67.1493	61.7394
chr1	162651821	162652118	53	-0.17006	6.28807	0.0245973	MI24-k27me3_peaks_unique	73.6718	82.8885
chr1	162749417	162750006	400	0.56836	5.95462	0.00302719	MI24-k27me3_peaks_unique	75.5207	50.9299
chr1	162750697	162750973	67	0.43558	5.81724	0.0090617	MI24-k27me3_peaks_unique	65.573	48.4844
chr1	162751854	162752257	135	0.17957	5.53623	0.036118	MI24-k27me3_peaks_unique	49.3855	43.6057
chr1	163073108	163073384	146	0.26176	5.7294	0.0242103	MI24-k27me3_peaks_unique	58.0925	48.4532
chr1	163076614	163077008	152	0.33439	5.55328	0.0217079	MI24-k27me3_peaks_unique	52.7272	41.819
chr1	163406782	163407533	202	-0.0004	6.09522	0.0341462	MI24-k27me3_peaks_unique	68.3571	68.3761
chr1	163424235	163424828	486	0.42676	5.83067	0.0106336	MI24-k27me3_peaks_unique	65.9843	49.0877
chr1	164029534	164030832	99	0.1166	5.84172	0.0333277	MI24-k27me3_peaks_unique	59.7149	55.0786
chr1	164050073	164050383	213	0.16242	6.27639	0.0246736	MI24-k27me3_peaks_unique	82.0027	73.2715
chr1	164051654	164052112	217	0.44508	6.00771	0.00754174	MI24-k27me3_peaks_unique	75.0744	55.1454
chr1	164052668	164053122	221	0.59052	5.89553	0.00341528	MI24-k27me3_peaks_unique	73.0489	48.512
chr1	164053426	164053947	322	0.47851	5.92626	0.00716922	MI24-k27me3_peaks_unique	71.7802	51.518
chr1	164073834	164074280	254	0.40445	5.68928	0.0153042	MI24-k27me3_peaks_unique	59.3635	44.8506
chr1	164081738	164082232	206	0.19482	5.78291	0.0284393	MI24-k27me3_peaks_unique	58.9051	51.4643
chr1	164104867	164105371	399	0.29104	5.89782	0.020025	MI24-k27me3_peaks_unique	65.9518	53.9032
chr1	164105801	164106077	177	0.39666	5.74254	0.0155474	MI24-k27me3_peaks_unique	61.4299	46.6631
chr1	164115667	164116505	755	0.50795	5.81735	0.00649196	MI24-k27me3_peaks_unique	67.2436	47.2871
chr1	164118310	164118607	171	0.16621	5.68111	0.0330833	MI24-k27me3_peaks_unique	54.3503	48.4359
chr1	164130553	164131052	266	0.13061	5.78398	0.0337898	MI24-k27me3_peaks_unique	57.6514	52.6614
chr1	164131696	164132478	189	0.33083	5.96574	0.0163705	MI24-k27me3_peaks_unique	70.0909	55.7278
chr1	164133673	164134088	81	-0.10845	5.84957	0.0345179	MI24-k27me3_peaks_unique	55.5358	59.8714
chr1	164155161	164155437	135	0.2751	5.68111	0.0265526	MI24-k27me3_peaks_unique	56.4405	46.6421
chr1	164157434	164157752	148	-0.35295	5.99185	0.0130145	MI24-k27me3_peaks_unique	56.3122	71.9202
chr1	164167589	164168232	250	0.82089	5.75686	0.000524436	MI24-k27me3_peaks_unique	71.8694	40.6847
chr1	164170211	164170784	360	0.2809	5.64616	0.0242371	MI24-k27me3_peaks_unique	55.2005	45.4343
chr1	164179058	164179401	169	0.15447	5.93802	0.0294593	MI24-k27me3_peaks_unique	64.6803	58.1128
chr1	164179802	164180379	407	-0.27293	6.04439	0.0183602	MI24-k27me3_peaks_unique	60.043	72.5476
chr1	164181844	164182245	259	0.12472	5.95274	0.0309573	MI24-k27me3_peaks_unique	64.6734	59.3173
chr1	164182536	164182854	172	0.07586	6.13376	0.0318	MI24-k27me3_peaks_unique	72.0881	68.3955
chr1	164193473	164193922	174	-0.20624	5.84325	0.0261722	MI24-k27me3_peaks_unique	53.4504	61.6646
chr1	164214282	164214714	358	0.50277	5.36417	0.01363	MI24-k27me3_peaks_unique	49.0287	34.602
chr1	164233288	164233642	124	0.3522	5.49841	0.0215738	MI24-k27me3_peaks_unique	51.0737	40.0106
chr1	164244321	164244739	316	0.08895	5.38698	0.0423895	MI24-k27me3_peaks_unique	43.155	40.5746
chr1	164270691	164271082	171	-0.02427	5.78629	0.0376125	MI24-k27me3_peaks_unique	54.726	55.6544
chr1	164461999	164462275	127	0.09593	5.71588	0.0372257	MI24-k27me3_peaks_unique	54.3363	50.8408
chr1	165112660	165112990	238	0.32869	5.72676	0.0196966	MI24-k27me3_peaks_unique	59.3471	47.2557
chr1	165113704	165114430	525	0.13593	5.92865	0.0311359	MI24-k27me3_peaks_unique	63.85	58.1088
chr1	165136345	165136636	76	0.12067	5.85953	0.0331033	MI24-k27me3_peaks_unique	60.542	55.6842
chr1	165144662	165144947	167	0.49995	5.45999	0.0120118	MI24-k27me3_peaks_unique	52.3445	37.0144
chr1	165149286	165150610	226	0.34811	6.0948	0.0134703	MI24-k27me3_peaks_unique	77.1105	60.579
chr1	165156211	165156515	50	0.36093	5.77951	0.0156597	MI24-k27me3_peaks_unique	62.2488	48.4708
chr1	165161986	165163019	205	0.57978	6.24046	0.00172829	MI24-k27me3_peaks_unique	92.4339	61.8443
chr1	165280159	165280510	135	0.15208	5.96657	0.0293156	MI24-k27me3_peaks_unique	65.9184	59.3234
chr1	165841993	165842387	170	0.12261	6.30332	0.0282955	MI24-k27me3_peaks_unique	82.403	75.6892
chr1	165842874	165843297	191	0.0169	6.10396	0.0338988	MI24-k27me3_peaks_unique	69.1861	68.3804
chr1	165843637	165843913	34	0.23116	6.00653	0.022	MI24-k27me3_peaks_unique	69.6528	59.3407
chr1	165844209	165845323	157	0.10066	6.05389	0.0314519	MI24-k27me3_peaks_unique	68.7944	64.1581
chr1	165846585	165847029	388	0.16291	6.09892	0.0269246	MI24-k27me3_peaks_unique	72.5234	64.7795
chr1	166015947	166016224	153	0.21831	5.36396	0.0353523	MI24-k27me3_peaks_unique	44.4193	38.1816
chr1	166057685	166058284	439	0.61673	6.09445	0.0013502	MI24-k27me3_peaks_unique	84.6134	55.1804
chr1	166058671	166059114	259	0.38417	5.87859	0.0142566	MI24-k27me3_peaks_unique	67.2133	51.5002
chr1	166060039	166060417	37	0.28652	5.77747	0.0219939	MI24-k27me3_peaks_unique	60.5783	49.6668
chr1	166151374	166151730	92	0.19343	6.01663	0.0273497	MI24-k27me3_peaks_unique	69.2309	60.5441
chr1	166152740	166153346	117	-0.03175	6.06653	0.0338933	MI24-k27me3_peaks_unique	66.287	67.762
chr1	166173592	166174080	213	0.39329	5.40609	0.0187004	MI24-k27me3_peaks_unique	48.595	36.9998
chr1	166185469	166185811	255	0.01741	5.71011	0.0386574	MI24-k27me3_peaks_unique	52.6666	52.0348
chr1	166226739	166227346	442	0.2961	5.69172	0.0242234	MI24-k27me3_peaks_unique	57.2725	46.6456
chr1	166246786	166247320	340	0.21052	6.02526	0.0255915	MI24-k27me3_peaks_unique	70.06	60.5477
chr1	166247508	166247963	175	0.21929	6.21897	0.0217905	MI24-k27me3_peaks_unique	80.3717	69.0383
chr1	166264535	166265304	170	0.57256	6.08789	0.00245929	MI24-k27me3_peaks_unique	82.95	55.7775
chr1	166270551	166270935	215	0.15099	5.65531	0.0350294	MI24-k27me3_peaks_unique	53.1061	47.829
chr1	166292486	166292787	113	0.46993	5.93879	0.00716922	MI24-k27me3_peaks_unique	72.1914	52.1222
chr1	166300413	166301027	199	0.17561	5.91832	0.0296046	MI24-k27me3_peaks_unique	64.2723	56.9062
chr1	166318945	166319406	250	0.16785	6.04638	0.0272425	MI24-k27me3_peaks_unique	70.0496	62.3559
chr1	166327372	166327983	95	0.09314	6.02258	0.0328532	MI24-k27me3_peaks_unique	67.1423	62.9446
chr1	166328174	166328671	268	0.51701	5.99572	0.0045342	MI24-k27me3_peaks_unique	76.3325	53.3426
chr1	166342074	166342539	80	0.2262	5.74699	0.0285484	MI24-k27me3_peaks_unique	58.0849	49.6558
chr1	166346943	166347299	122	0.07932	6.02942	0.0336232	MI24-k27me3_peaks_unique	67.139	63.5474
chr1	166348092	166348422	229	0.23881	5.56617	0.031621	MI24-k27me3_peaks_unique	51.467	43.6154
chr1	166358801	166359309	236	0.28437	5.75871	0.0219759	MI24-k27me3_peaks_unique	59.7512	49.0617
chr1	166370673	166371083	196	-0.06182	5.6189	0.0393927	MI24-k27me3_peaks_unique	48.1008	50.2068
chr1	166442267	166442662	134	0.44265	5.5222	0.012403	MI24-k27me3_peaks_unique	53.5764	39.4205
chr1	166444101	166444764	503	0.56518	5.51628	0.00738137	MI24-k27me3_peaks_unique	55.6716	37.6268
chr1	166451345	166451765	177	0.41835	5.44209	0.0188382	MI24-k27me3_peaks_unique	50.2574	37.6066
chr1	166744639	166745081	68	0.13057	5.60807	0.0370754	MI24-k27me3_peaks_unique	51.0329	46.617
chr1	166812777	166813199	346	0.12833	5.64386	0.0367635	MI24-k27me3_peaks_unique	52.2741	47.8251
chr1	166842397	166842695	83	0.22633	5.41288	0.0324391	MI24-k27me3_peaks_unique	46.0792	39.3888
chr1	166924086	166924482	183	-0.02631	5.86162	0.0366479	MI24-k27me3_peaks_unique	57.6187	58.6791
chr1	166995069	166995553	232	-0.02097	6.1227	0.0336566	MI24-k27me3_peaks_unique	69.1767	70.1896
chr1	166995709	166996004	247	-0.03004	6.00141	0.0346516	MI24-k27me3_peaks_unique	63.3991	64.733
chr1	166998683	166999463	351	0.32694	5.81536	0.0178158	MI24-k27me3_peaks_unique	63.0677	50.2792
chr1	167045668	167046105	211	-0.28909	6.12958	0.0167775	MI24-k27me3_peaks_unique	63.3396	77.3927
chr1	167183946	167184256	183	0.09461	6.18111	0.030359	MI24-k27me3_peaks_unique	74.979	70.2198
chr1	167186161	167186876	228	0.00371	6.08445	0.0341462	MI24-k27me3_peaks_unique	67.9454	67.7709
chr1	167213622	167214403	231	0.39807	5.78017	0.0137954	MI24-k27me3_peaks_unique	63.0841	47.8728
chr1	167216373	167217543	572	0.4532	5.96347	0.00729615	MI24-k27me3_peaks_unique	73.0124	53.3298
chr1	167218366	167219056	347	-0.01221	5.98316	0.035193	MI24-k27me3_peaks_unique	62.9902	63.5256
chr1	167298144	167298472	244	0.61308	5.58606	0.00525763	MI24-k27me3_peaks_unique	59.4086	38.8413
chr1	167299374	167299654	216	0.08087	5.65587	0.0378889	MI24-k27me3_peaks_unique	51.8512	49.0246
chr1	167397654	167398403	226	-0.24595	6.38098	0.0171982	MI24-k27me3_peaks_unique	76.5327	90.7581
chr1	167422869	167423423	6	0.8286	5.52883	0.000933413	MI24-k27me3_peaks_unique	61.5262	34.6439
chr1	167427366	167427725	208	0.242	5.58762	0.0291886	MI24-k27me3_peaks_unique	52.2957	44.2198
chr1	167600637	167600913	39	-0.01807	6.8157	0.0265079	MI24-k27me3_peaks_unique	111.946	113.357
chr1	167607066	167607352	194	0.19164	5.6575	0.0311372	MI24-k27me3_peaks_unique	53.9414	47.2316
chr1	167653588	167654133	215	0.12651	5.99718	0.0306081	MI24-k27me3_peaks_unique	66.7379	61.1349
chr1	167665125	167665401	108	0.42646	5.81263	0.0104925	MI24-k27me3_peaks_unique	65.1575	48.4828
chr1	167665563	167665987	222	0.68687	5.77248	0.00183914	MI24-k27me3_peaks_unique	69.3544	43.0829
chr1	167666189	167666629	256	0.65873	5.8371	0.00163093	MI24-k27me3_peaks_unique	71.8275	45.4981
chr1	167711630	167712188	170	0.45366	5.48289	0.0142245	MI24-k27me3_peaks_unique	52.3356	38.2148
chr1	167717076	167717393	132	0.08173	5.80816	0.0350412	MI24-k27me3_peaks_unique	57.6411	54.4664
chr1	167718352	167718628	145	-0.0597	5.81468	0.0369526	MI24-k27me3_peaks_unique	55.1325	57.4618
chr1	167723425	167723966	201	0.30205	5.8371	0.0199118	MI24-k27me3_peaks_unique	63.4754	51.4848
chr1	167742934	167743367	225	0.19179	6.2177	0.023347	MI24-k27me3_peaks_unique	79.5392	69.6381
chr1	167747803	167748171	254	-0.21086	5.7534	0.0285484	MI24-k27me3_peaks_unique	50.1428	58.0341
chr1	167763635	167764119	264	0.08907	6.21523	0.0300186	MI24-k27me3_peaks_unique	76.6261	72.0384
chr1	167772407	167772683	180	0.05952	5.49541	0.0410239	MI24-k27me3_peaks_unique	46.0513	44.1901
chr1	167773588	167774500	712	-0.14049	6.07471	0.02862	MI24-k27me3_peaks_unique	64.1984	70.7645
chr1	167782953	167783569	201	-0.03539	5.98514	0.035193	MI24-k27me3_peaks_unique	62.572	64.1259
chr1	167784836	167785412	257	0.14088	5.99007	0.0306081	MI24-k27me3_peaks_unique	66.7414	60.5322
chr1	167789351	167790006	63	0.32813	5.93267	0.0181379	MI24-k27me3_peaks_unique	68.4384	54.5159
chr1	167819087	167819603	130	-0.02187	6.09711	0.0338988	MI24-k27me3_peaks_unique	67.9393	68.9771
chr1	167830541	167830925	174	-0.07481	5.82215	0.0359969	MI24-k27me3_peaks_unique	55.1292	58.0633
chr1	167843413	167843689	155	0.45386	5.69468	0.00987874	MI24-k27me3_peaks_unique	60.6153	44.2544
chr1	167844549	167844878	122	0.03966	5.8186	0.0372825	MI24-k27me3_peaks_unique	57.2193	55.6678
chr1	167850631	167851128	364	-0.17097	5.80332	0.0320716	MI24-k27me3_peaks_unique	52.6308	59.2525
chr1	167870285	167870739	183	0.01902	5.83919	0.0369611	MI24-k27me3_peaks_unique	57.6281	56.8733
chr1	167882089	167882629	209	0.50723	5.83533	0.00663318	MI24-k27me3_peaks_unique	68.0699	47.8921
chr1	167901584	167902343	544	0.0254	6.08245	0.0341462	MI24-k27me3_peaks_unique	68.3633	67.1702
chr1	167902528	167902804	82	0.22343	6.24621	0.0201694	MI24-k27me3_peaks_unique	82.0212	70.2533
chr1	167906927	167907706	222	0.01103	5.98109	0.0354702	MI24-k27me3_peaks_unique	63.4085	62.9256
chr1	167911542	167912022	102	-0.1168	6.13529	0.0307109	MI24-k27me3_peaks_unique	67.5035	73.1958
chr1	167924519	167924964	364	0.09949	5.98352	0.0333044	MI24-k27me3_peaks_unique	65.4928	61.1286
chr1	169238524	169239312	90	-0.12258	5.81297	0.0335564	MI24-k27me3_peaks_unique	53.8801	58.6582
chr1	169272732	169273453	330	0.09645	5.55295	0.0377233	MI24-k27me3_peaks_unique	48.5425	45.4033
chr1	169348408	169349033	255	0.49553	5.61373	0.00936275	MI24-k27me3_peaks_unique	58.1414	41.2398
chr1	169349908	169350217	70	-0.02054	5.45495	0.0424067	MI24-k27me3_peaks_unique	43.5524	44.1769
chr1	169439768	169440174	171	0.93624	5.39568	0.00048062	MI24-k27me3_peaks_unique	58.2344	30.4329
chr1	169469937	169470459	99	0.40377	5.66937	0.013244	MI24-k27me3_peaks_unique	58.5361	44.2463
chr1	169490545	169490962	237	0.74759	5.43672	0.00215993	MI24-k27me3_peaks_unique	56.1228	33.4266
chr1	169535500	169536326	393	0.39724	5.9993	0.0114991	MI24-k27me3_peaks_unique	73.4108	55.7415
chr1	169551014	169551734	475	0.06148	6.0204	0.0343932	MI24-k27me3_peaks_unique	66.3093	63.5429
chr1	169637142	169637504	192	0.13689	5.77049	0.0340278	MI24-k27me3_peaks_unique	57.2393	52.0579
chr1	169657258	169657634	36	0.03816	6.12744	0.0331826	MI24-k27me3_peaks_unique	70.8414	68.9921
chr1	169743586	169743948	223	0.34282	5.65814	0.019556	MI24-k27me3_peaks_unique	56.8682	44.8405
chr1	169932102	169932445	169	0.33343	5.7835	0.017737	MI24-k27me3_peaks_unique	61.8291	49.0705
chr1	169935909	169936425	125	0.33718	5.71248	0.0196966	MI24-k27me3_peaks_unique	58.9357	46.6527
chr1	170129977	170130779	179	0.25433	6.11786	0.0201854	MI24-k27me3_peaks_unique	75.8473	63.5885
chr1	170131376	170132001	367	0.35975	5.7608	0.0176527	MI24-k27me3_peaks_unique	61.4216	47.8659
chr1	170217306	170219064	1318	0.31338	6.20171	0.0138435	MI24-k27me3_peaks_unique	82.0482	66.0286
chr1	170219938	170220233	163	0.12657	5.92392	0.0326671	MI24-k27me3_peaks_unique	63.4349	58.1068
chr1	170235355	170236105	137	0.27285	5.88863	0.0220275	MI24-k27me3_peaks_unique	65.1212	53.8997
chr1	170236372	170236725	208	0.29619	6.09715	0.0167292	MI24-k27me3_peaks_unique	75.8588	61.7794
chr1	170237020	170237564	304	0.4192	5.89629	0.0110297	MI24-k27me3_peaks_unique	68.8741	51.5068
chr1	170240597	170240941	115	0.58509	5.65899	0.00463786	MI24-k27me3_peaks_unique	61.8857	41.2535
chr1	170241386	170241843	94	0.1819	5.99629	0.0274573	MI24-k27me3_peaks_unique	67.9895	59.9355
chr1	170243286	170243664	196	0.39668	5.98325	0.00998369	MI24-k27me3_peaks_unique	72.5845	55.1355
chr1	170251534	170251908	191	0.24924	5.77609	0.0241734	MI24-k27me3_peaks_unique	59.7435	50.2646
chr1	170258787	170259097	110	0.18797	5.89354	0.0297514	MI24-k27me3_peaks_unique	63.449	55.6981
chr1	170261636	170262744	340	0.51777	6.38244	0.00216892	MI24-k27me3_peaks_unique	99.8247	69.7226
chr1	170265796	170266295	168	-0.00648	5.66413	0.0394045	MI24-k27me3_peaks_unique	50.5939	50.8216
chr1	170268886	170269259	183	0.39539	5.45345	0.0188382	MI24-k27me3_peaks_unique	50.2533	38.2067
chr1	170272525	170272900	232	0.4192	5.89629	0.0110297	MI24-k27me3_peaks_unique	68.8741	51.5068
chr1	170284486	170284898	251	0.07355	5.91208	0.0348819	MI24-k27me3_peaks_unique	61.7709	58.7007
chr1	170637778	170638134	308	0.11022	5.65282	0.0367635	MI24-k27me3_peaks_unique	52.2707	48.426
chr1	170639198	170639716	105	0.25431	5.81297	0.0241501	MI24-k27me3_peaks_unique	61.3982	51.4755
chr1	170644796	170645146	170	0.72179	5.44949	0.00285873	MI24-k27me3_peaks_unique	56.1177	34.0267
chr1	170893177	170894479	199	0.20666	6.22522	0.023347	MI24-k27me3_peaks_unique	80.368	69.6422
chr1	170894653	170895312	568	0.20815	6.14853	0.023552	MI24-k27me3_peaks_unique	76.2468	66.0028
chr1	170924202	170924502	108	0.04001	5.61733	0.0393927	MI24-k27me3_peaks_unique	49.7745	48.4131
chr1	170982981	170983382	209	0.35039	5.62255	0.0194763	MI24-k27me3_peaks_unique	55.6282	43.6332
chr1	170986626	170987277	67	0.25994	6.16139	0.0185052	MI24-k27me3_peaks_unique	78.3228	65.4091
chr1	170991893	170992217	206	0.39947	5.2608	0.0208109	MI24-k27me3_peaks_unique	44.0337	33.3835
chr1	171020611	171021090	156	-0.09844	6.00679	0.0318423	MI24-k27me3_peaks_unique	62.1452	66.5336
chr1	171023099	171023396	129	0.17527	5.87137	0.0298997	MI24-k27me3_peaks_unique	62.207	55.0906
chr1	171025773	171026550	381	0.66644	5.72108	0.00266856	MI24-k27me3_peaks_unique	66.4547	41.8704
chr1	171032617	171032893	133	0.377	5.90849	0.0143594	MI24-k27me3_peaks_unique	68.4505	52.7095
chr1	171049484	171050243	152	-0.09502	5.88523	0.0342648	MI24-k27me3_peaks_unique	57.1912	61.0847
chr1	171092219	171093183	691	0.35281	6.16763	0.0122652	MI24-k27me3_peaks_unique	81.2353	63.6119
chr1	171094079	171094511	111	0.25782	6.19991	0.0185455	MI24-k27me3_peaks_unique	80.3831	67.2284
chr1	171160692	171161190	156	0.0927	6.5808	0.0261929	MI24-k27me3_peaks_unique	98.8487	92.697
chr1	171194198	171194705	339	0.78529	5.93893	0.000377929	MI24-k27me3_peaks_unique	80.5367	46.7302
chr1	171197581	171198319	187	0.29644	5.86778	0.0199913	MI24-k27me3_peaks_unique	64.7137	52.6938
chr1	171305253	171305542	209	0.18141	5.80965	0.0302008	MI24-k27me3_peaks_unique	59.7288	52.6713
chr1	171438281	171438652	183	0.12118	6.00871	0.0318423	MI24-k27me3_peaks_unique	67.1493	61.7394
chr1	171514812	171515135	151	0.05875	5.9194	0.0348819	MI24-k27me3_peaks_unique	61.7675	59.3027
chr1	171518353	171519039	510	0.20947	5.70297	0.0287653	MI24-k27me3_peaks_unique	56.0136	48.4436
chr1	171531289	171531639	120	-0.19019	5.48289	0.0344048	MI24-k27me3_peaks_unique	41.8685	47.7684
chr1	171570592	171570966	114	0.11962	5.69313	0.0361621	MI24-k27me3_peaks_unique	53.9271	49.6362
chr1	171585866	171586169	180	-0.01975	5.6227	0.0397946	MI24-k27me3_peaks_unique	48.936	49.6106
chr1	171593599	171594188	466	0.19655	5.98904	0.0257412	MI24-k27me3_peaks_unique	67.993	59.3331
chr1	171597818	171598563	189	0.08862	5.76276	0.0365959	MI24-k27me3_peaks_unique	55.9889	52.6532
chr1	171603297	171603813	144	0.3705	5.6126	0.0171391	MI24-k27me3_peaks_unique	55.6323	43.0324
chr1	171605749	171606073	163	0.31142	5.84183	0.0178895	MI24-k27me3_peaks_unique	63.891	51.4864
chr1	171608748	171609040	91	0.32167	5.64745	0.0218567	MI24-k27me3_peaks_unique	56.0361	44.8369
chr1	171609352	171609628	75	0.17443	5.7726	0.0305077	MI24-k27me3_peaks_unique	58.0738	51.4602
chr1	171611929	171612316	201	0.1816	5.85862	0.0281108	MI24-k27me3_peaks_unique	61.7951	54.4862
chr1	171615949	171616248	183	-0.04973	5.89375	0.0360371	MI24-k27me3_peaks_unique	58.44	60.4896
chr1	171652588	171652864	110	0.01007	5.6201	0.0401966	MI24-k27me3_peaks_unique	49.3554	49.0121
chr1	171680967	171681283	66	0.33718	5.71248	0.0196966	MI24-k27me3_peaks_unique	58.9357	46.6527
chr1	171747220	171747501	106	-0.1036	5.95067	0.033537	MI24-k27me3_peaks_unique	59.6674	64.1097
chr1	171749350	171749764	220	0.92859	5.65289	0.000209394	MI24-k27me3_peaks_unique	69.4155	36.4689
chr1	171762032	171762319	124	0.29798	5.61591	0.0242371	MI24-k27me3_peaks_unique	54.3761	44.229
chr1	171778114	171778494	218	0.37396	5.67388	0.0173644	MI24-k27me3_peaks_unique	58.1159	44.8458
chr1	171798672	171799209	180	-0.2161	5.98622	0.0257412	MI24-k27me3_peaks_unique	58.8173	68.3216
chr1	171799702	171800144	311	-0.00208	5.61396	0.0401966	MI24-k27me3_peaks_unique	48.9393	49.0099
chr1	171808433	171808709	54	0.3918	5.62337	0.0171391	MI24-k27me3_peaks_unique	56.4644	43.0359
chr1	171857093	171857452	145	0.41024	5.54935	0.0168839	MI24-k27me3_peaks_unique	53.9844	40.6231
chr1	171933880	171934591	297	0.61468	5.47016	0.00578098	MI24-k27me3_peaks_unique	54.8531	35.8231
chr1	171956053	171956329	39	-0.16889	5.89017	0.0297514	MI24-k27me3_peaks_unique	55.9368	62.8837
chr1	171984260	171984540	252	0.14759	5.53991	0.036118	MI24-k27me3_peaks_unique	48.9659	44.2043
chr1	172060757	172061077	196	0.30844	5.71653	0.0196966	MI24-k27me3_peaks_unique	58.5156	47.2522
chr1	172144522	172144878	213	0.67481	4.87242	0.0101418	MI24-k27me3_peaks_unique	37.0095	23.1833
chr1	172285334	172285788	331	-0.06615	5.87094	0.0354263	MI24-k27me3_peaks_unique	57.1969	59.8805
chr1	172296730	172297104	193	-0.09767	6.42665	0.0273728	MI24-k27me3_peaks_unique	83.1598	88.9847
chr1	172321308	172321944	122	0.21589	5.74178	0.0285484	MI24-k27me3_peaks_unique	57.669	49.6539
chr1	172396242	172396637	187	0.11077	6.03149	0.0316454	MI24-k27me3_peaks_unique	67.9723	62.9487
chr1	172397006	172397466	201	0.16958	5.93054	0.0294593	MI24-k27me3_peaks_unique	64.6837	57.5104
chr1	172444272	172444651	196	0.27321	5.58355	0.0267103	MI24-k27me3_peaks_unique	52.7155	43.6208
chr1	172466070	172466484	210	0.18803	5.84576	0.0300495	MI24-k27me3_peaks_unique	61.3833	53.8825
chr1	172469920	172470333	242	0.33397	5.67298	0.019556	MI24-k27me3_peaks_unique	57.2802	45.4433
chr1	172476410	172476759	169	0.12657	5.92392	0.0326671	MI24-k27me3_peaks_unique	63.4349	58.1068
chr1	172487958	172488661	444	0.4205	5.96324	0.00986332	MI24-k27me3_peaks_unique	72.1781	53.929
chr1	172491291	172491814	415	0.11838	5.81057	0.0350412	MI24-k27me3_peaks_unique	58.4755	53.8689
chr1	172532272	172532878	498	0.347	5.42899	0.021407	MI24-k27me3_peaks_unique	48.5867	38.1997
chr1	172557186	172558228	432	0.28313	6.30109	0.0141477	MI24-k27me3_peaks_unique	86.9826	71.4828
chr1	172569414	172570127	363	-0.08666	6.03878	0.0326343	MI24-k27me3_peaks_unique	63.7985	67.7482
chr1	172571649	172571965	249	-0.37426	5.98109	0.0113876	MI24-k27me3_peaks_unique	55.4825	71.915
chr1	172589258	172589687	112	0.03975	5.78694	0.0372736	MI24-k27me3_peaks_unique	55.9791	54.4577
chr1	172597401	172597994	340	0.37727	6.08037	0.0104308	MI24-k27me3_peaks_unique	77.1185	59.373
chr1	172599507	172599895	67	-0.09043	6.29626	0.02937	MI24-k27me3_peaks_unique	76.1644	81.0913
chr1	172608298	172608594	53	-0.24899	6.22689	0.0185771	MI24-k27me3_peaks_unique	68.7075	81.6502
chr1	172665100	172665377	124	0.74219	5.62869	0.00142856	MI24-k27me3_peaks_unique	63.9905	38.2555
chr1	173319678	173320171	237	0.50651	5.59799	0.00936275	MI24-k27me3_peaks_unique	57.7298	40.6374
chr1	173322627	173323001	137	-0.24863	6.03237	0.021987	MI24-k27me3_peaks_unique	60.0485	71.3423
chr1	173326553	173327216	466	0.4374	6.05062	0.00777653	MI24-k27me3_peaks_unique	77.1353	56.9617
chr1	173327525	173328476	838	0.3518	5.91223	0.0143594	MI24-k27me3_peaks_unique	68.0315	53.3098
chr1	173329922	173330438	183	0.01274	6.1146	0.0336566	MI24-k27me3_peaks_unique	69.5978	68.9859
chr1	173333758	173334091	193	0.20595	5.94892	0.0276739	MI24-k27me3_peaks_unique	66.344	57.5181
chr1	173342489	173342860	214	0.20124	5.81967	0.0282204	MI24-k27me3_peaks_unique	60.5599	52.6751
chr1	173346215	173346671	337	0.29104	5.89782	0.020025	MI24-k27me3_peaks_unique	65.9518	53.9032
chr1	173372523	173372983	262	0.23595	6.24002	0.0201694	MI24-k27me3_peaks_unique	82.0252	69.6497
chr1	173381377	173381679	183	0.30457	6.02883	0.0165656	MI24-k27me3_peaks_unique	72.5606	58.7511
chr1	173381952	173382297	126	0.37032	6.09151	0.0105345	MI24-k27me3_peaks_unique	77.5293	59.9775
chr1	173383184	173383902	497	0.34659	5.95794	0.0145516	MI24-k27me3_peaks_unique	70.0948	55.1254
chr1	173384351	173384769	152	0.45345	5.89655	0.0081935	MI24-k27me3_peaks_unique	69.7091	50.9082
chr1	173386062	173386544	231	0.43498	5.7619	0.0119312	MI24-k27me3_peaks_unique	63.0922	46.6696
chr1	173393962	173394344	107	-0.08199	6.45415	0.0280493	MI24-k27me3_peaks_unique	85.2221	90.2056
chr1	175631725	175632334	139	0.07043	6.02492	0.0336232	MI24-k27me3_peaks_unique	66.7241	63.5449
chr1	175727031	175727599	182	0.33281	5.88616	0.0180225	MI24-k27me3_peaks_unique	66.3749	52.7009
chr1	175920567	175921270	584	0.07793	5.75736	0.0365959	MI24-k27me3_peaks_unique	55.5735	52.6512
chr1	175936335	175936754	258	0.46197	5.90085	0.0081935	MI24-k27me3_peaks_unique	70.1239	50.9096
chr1	176125776	176126372	138	0.02547	6.1083	0.0334145	MI24-k27me3_peaks_unique	69.6009	68.383
chr1	176128770	176129434	439	0.37461	6.17864	0.010919	MI24-k27me3_peaks_unique	82.4784	63.6168
chr1	176438311	176438619	143	0.35925	5.43518	0.021407	MI24-k27me3_peaks_unique	49.0032	38.2014
chr1	176834988	176835895	643	-0.11717	5.95738	0.0322471	MI24-k27me3_peaks_unique	59.6643	64.7122
chr1	177307472	177308313	588	0.00608	5.96463	0.0354702	MI24-k27me3_peaks_unique	62.5817	62.3186
chr1	177314786	177315276	221	0.36874	6.06125	0.0118114	MI24-k27me3_peaks_unique	75.8785	58.7648
chr1	177324299	177324672	171	0.13552	6.17664	0.0279623	MI24-k27me3_peaks_unique	75.8144	69.017
chr1	177344543	177344851	204	0.1994	5.58567	0.0337291	MI24-k27me3_peaks_unique	51.4597	44.8169
chr1	177354836	177355305	385	0.24808	5.62958	0.0266609	MI24-k27me3_peaks_unique	53.9526	45.429
chr1	177372158	177372546	145	0.25539	5.44949	0.0295856	MI24-k27me3_peaks_unique	47.7419	39.9963
chr1	177387562	177387935	148	0.33213	5.98199	0.0146413	MI24-k27me3_peaks_unique	70.9168	56.3336
chr1	177388153	177388459	196	0.2238	6.06056	0.023744	MI24-k27me3_peaks_unique	72.1266	61.7625
chr1	177388810	177389260	432	0.29104	5.89782	0.020025	MI24-k27me3_peaks_unique	65.9518	53.9032
chr1	177412789	177413254	208	-0.07335	6.21581	0.031026	MI24-k27me3_peaks_unique	72.4611	76.2405
chr1	177419426	177419809	248	0.19771	5.85065	0.0281108	MI24-k27me3_peaks_unique	61.7987	53.8844
chr1	177436620	177436948	111	0.34572	5.82485	0.0158672	MI24-k27me3_peaks_unique	63.8985	50.2827
chr1	177461677	177462491	649	-0.02576	6.10777	0.0334145	MI24-k27me3_peaks_unique	68.351	69.5824
chr1	177466960	177467497	466	0.22716	5.56028	0.031621	MI24-k27me3_peaks_unique	51.0507	43.6134
chr1	177484893	177485336	361	0.28914	5.88057	0.0199913	MI24-k27me3_peaks_unique	65.125	53.2976
chr1	177489953	177490229	232	-0.09252	5.79809	0.0362927	MI24-k27me3_peaks_unique	53.8857	57.4546
chr1	177493446	177493827	227	0.16131	5.79949	0.0320716	MI24-k27me3_peaks_unique	58.8979	52.6673
chr1	177497718	177498073	122	0.11499	5.67312	0.0364591	MI24-k27me3_peaks_unique	53.0991	49.0311
chr1	177507042	177507386	202	-0.28677	6.00079	0.0182817	MI24-k27me3_peaks_unique	57.9768	70.7263
chr1	177616137	177616496	132	-0.25793	5.78854	0.0263064	MI24-k27me3_peaks_unique	50.5478	60.4431
chr1	177629987	177630333	148	-0.40539	5.54588	0.0168839	MI24-k27me3_peaks_unique	40.5937	53.7642
chr1	177686220	177686638	219	0.31221	5.75489	0.0197581	MI24-k27me3_peaks_unique	60.1709	48.4621
chr1	177692503	177692881	167	-0.31602	5.74467	0.0197581	MI24-k27me3_peaks_unique	48.0565	59.8251
chr1	177695463	177695926	270	0.26184	5.65559	0.0266082	MI24-k27me3_peaks_unique	55.1967	46.0353
chr1	177698717	177699019	173	0.07466	5.67041	0.0386467	MI24-k27me3_peaks_unique	52.2638	49.6279
chr1	177699905	177700285	40	0.16428	5.98739	0.0291734	MI24-k27me3_peaks_unique	67.16	59.9318
chr1	177737309	177737585	247	0.21096	5.59151	0.0314588	MI24-k27me3_peaks_unique	51.8758	44.8187
chr1	177886085	177886462	199	-0.03669	5.85637	0.0363347	MI24-k27me3_peaks_unique	57.2032	58.6767
chr1	178526351	178526687	124	-0.01709	5.83621	0.0372825	MI24-k27me3_peaks_unique	56.7939	57.4707
chr1	178799085	178799947	808	0.36531	5.85201	0.014149	MI24-k27me3_peaks_unique	65.5564	50.8916
chr1	178911597	178912045	412	0.36926	5.59159	0.0170155	MI24-k27me3_peaks_unique	54.8044	42.4284
chr1	178919127	178919492	164	0.37507	6.03439	0.0117108	MI24-k27me3_peaks_unique	74.6425	57.5544
chr1	178929884	178930340	135	0.31911	5.82866	0.0199118	MI24-k27me3_peaks_unique	63.4793	50.8828
chr1	179423964	179424284	3	0.04454	5.86735	0.0363347	MI24-k27me3_peaks_unique	59.286	57.4837
chr1	179430595	179430882	251	-0.00507	6.08001	0.0341462	MI24-k27me3_peaks_unique	67.5309	67.7686
chr1	179432480	179432939	435	0.24192	6.02662	0.021987	MI24-k27me3_peaks_unique	70.8934	59.9488
chr1	179448434	179448754	116	-0.18727	5.76533	0.0305077	MI24-k27me3_peaks_unique	50.9742	58.0396
chr1	179733347	179733658	176	0.17011	5.70097	0.0328746	MI24-k27me3_peaks_unique	55.1781	49.041
chr1	179808211	179808488	159	0.05858	5.57169	0.0397822	MI24-k27me3_peaks_unique	48.5359	46.6046
chr1	179956190	179956490	74	0.49214	5.28136	0.0154875	MI24-k27me3_peaks_unique	46.1235	32.7924
chr1	180454243	180454708	234	-0.03686	6.05099	0.0341405	MI24-k27me3_peaks_unique	65.4608	67.1549
chr1	180455859	180456637	199	-0.05894	6.05279	0.0333874	MI24-k27me3_peaks_unique	65.0429	67.7552
chr1	180474475	180474950	295	-0.3066	6.28112	0.0140918	MI24-k27me3_peaks_unique	69.9291	86.4875
chr1	180496875	180497187	75	0.12118	6.00871	0.0318423	MI24-k27me3_peaks_unique	67.1493	61.7394
chr1	180497476	180497870	206	0.02511	6.00202	0.0349223	MI24-k27me3_peaks_unique	64.6498	63.5344
chr1	180525544	180526066	373	0.16202	6.23989	0.0248268	MI24-k27me3_peaks_unique	79.943	71.4509
chr1	180535984	180536309	239	0.18142	6.34456	0.0215685	MI24-k27me3_peaks_unique	86.5385	76.3126
chr1	180539356	180539882	408	0.43376	5.66469	0.013244	MI24-k27me3_peaks_unique	58.9561	43.647
chr1	180545890	180546193	167	-0.04234	6.36314	0.0301812	MI24-k27me3_peaks_unique	81.1191	83.5351
chr1	180562753	180563205	147	0.04387	5.95542	0.0351864	MI24-k27me3_peaks_unique	63.0033	61.1163
chr1	180702680	180704156	239	0.42366	6.16156	0.00726614	MI24-k27me3_peaks_unique	82.9052	61.8084
chr1	180708698	180709363	200	0.21305	6.04091	0.0237893	MI24-k27me3_peaks_unique	70.8863	61.1544
chr1	180709556	180709865	98	0.21587	5.90764	0.025961	MI24-k27me3_peaks_unique	64.6947	55.7038
chr1	180711313	180711881	392	0.16217	5.84881	0.0300495	MI24-k27me3_peaks_unique	60.9644	54.4826
chr1	180713514	180713863	134	0.11038	6.18908	0.0291606	MI24-k27me3_peaks_unique	75.8076	70.2239
chr1	180718509	180719032	117	0.19482	5.78291	0.0284393	MI24-k27me3_peaks_unique	58.9051	51.4643
chr1	180878406	180878960	99	-0.08225	5.92	0.0348819	MI24-k27me3_peaks_unique	58.8461	62.2985
chr1	180885846	180886318	231	0.05675	5.71313	0.0372257	MI24-k27me3_peaks_unique	53.5014	51.4377
chr1	180888171	180888462	80	0.26183	5.5778	0.0291886	MI24-k27me3_peaks_unique	52.2991	43.619
chr1	180928050	180928607	290	0.28977	6.03615	0.0165656	MI24-k27me3_peaks_unique	72.5566	59.3537
chr1	180932139	180932415	76	0.5555	5.78493	0.00435821	MI24-k27me3_peaks_unique	66.8419	45.4806
chr1	180980234	180980626	229	0.15932	6.04207	0.0272425	MI24-k27me3_peaks_unique	69.6345	62.354
chr1	180983933	180984378	90	0.10977	5.77345	0.0353118	MI24-k27me3_peaks_unique	56.8203	52.6574
chr1	181020031	181020526	84	0.24234	6.08402	0.0201749	MI24-k27me3_peaks_unique	73.7816	62.373
chr1	181022535	181022911	114	0.28104	5.80942	0.0220078	MI24-k27me3_peaks_unique	61.8173	50.8755
chr1	181025690	181026241	375	0.32813	5.93267	0.0181379	MI24-k27me3_peaks_unique	68.4384	54.5159
chr1	181033511	181033898	271	0.36608	5.70827	0.0174668	MI24-k27me3_peaks_unique	59.3555	46.0532
chr1	181036529	181036892	129	0.16631	5.91362	0.0296046	MI24-k27me3_peaks_unique	63.8571	56.9043
chr1	181037220	181037631	354	0.38172	5.82558	0.0140364	MI24-k27me3_peaks_unique	64.7335	49.6844
chr1	181042641	181043197	374	0.1339	5.95738	0.0309573	MI24-k27me3_peaks_unique	65.0885	59.3193
chr1	181053489	181053765	72	0.17044	6.01937	0.0273497	MI24-k27me3_peaks_unique	68.8121	61.1445
chr1	181083544	181083828	49	0.08409	6.13792	0.0307109	MI24-k27me3_peaks_unique	72.5028	68.3977
chr1	181272070	181272377	160	0.02016	5.95766	0.0354702	MI24-k27me3_peaks_unique	62.5848	61.7163
chr1	181277655	181277977	220	0.25205	5.42587	0.0296783	MI24-k27me3_peaks_unique	46.9123	39.3924
chr1	181290976	181291437	253	-0.13729	5.98716	0.0291734	MI24-k27me3_peaks_unique	60.4854	66.5241
chr1	181319477	181320040	138	0.26739	5.62002	0.0266609	MI24-k27me3_peaks_unique	53.9561	44.8279
chr1	181323046	181323322	203	0.27285	5.88863	0.0220275	MI24-k27me3_peaks_unique	65.1212	53.8997
chr1	181329223	181329655	253	-0.00851	5.77849	0.0379513	MI24-k27me3_peaks_unique	54.7291	55.0528
chr1	181341958	181342280	228	-0.10633	6.06705	0.0312618	MI24-k27me3_peaks_unique	64.6189	69.5614
chr1	181345554	181345986	250	0.01587	5.99735	0.035193	MI24-k27me3_peaks_unique	64.2349	63.5322
chr1	181408608	181409087	79	0.08977	6.1019	0.0320026	MI24-k27me3_peaks_unique	70.8544	66.5799
chr1	181409373	181409779	173	-0.02859	6.14357	0.0334196	MI24-k27me3_peaks_unique	69.9996	71.4006
chr1	181413731	181414197	219	-0.06623	5.79611	0.0362927	MI24-k27me3_peaks_unique	54.3043	56.8554
chr1	181423558	181423834	96	0.03445	5.86226	0.0363347	MI24-k27me3_peaks_unique	58.871	57.4819
chr1	181439556	181440394	645	0.46307	5.77609	0.0103466	MI24-k27me3_peaks_unique	64.3392	46.6743
chr1	181451663	181452212	333	0.68341	5.84957	0.001705	MI24-k27me3_peaks_unique	73.0734	45.5022
chr1	181455741	181456216	338	-0.16499	6.08684	0.02703	MI24-k27me3_peaks_unique	64.193	71.9706
chr1	181488607	181488957	183	0.31061	5.92382	0.0181379	MI24-k27me3_peaks_unique	67.6081	54.5125
chr1	181505183	181505843	546	-0.14694	6.02117	0.0304375	MI24-k27me3_peaks_unique	61.7214	68.3391
chr1	181511608	181511926	218	-0.04327	6.09892	0.0334145	MI24-k27me3_peaks_unique	67.522	69.5778
chr1	181512605	181513022	27	0.37344	5.83886	0.0140364	MI24-k27me3_peaks_unique	65.1449	50.2879
chr1	181513192	181513590	206	0.15644	5.7292	0.0326691	MI24-k27me3_peaks_unique	56.0025	50.2475
chr1	181519807	181520132	52	0.21135	5.98172	0.0257412	MI24-k27me3_peaks_unique	67.9968	58.7308
chr1	181530580	181530963	235	-0.07027	5.88337	0.0360371	MI24-k27me3_peaks_unique	57.6095	60.485
chr1	181571696	181572086	132	0.27136	5.80453	0.0241501	MI24-k27me3_peaks_unique	61.4018	50.8738
chr1	181573497	181574133	156	-0.20624	5.84325	0.0261722	MI24-k27me3_peaks_unique	53.4504	61.6646
chr1	181574736	181575208	249	0.33189	5.76484	0.0176527	MI24-k27me3_peaks_unique	61.002	48.4658
chr1	181588236	181588948	182	0.27726	6.24827	0.0154916	MI24-k27me3_peaks_unique	83.6852	69.0534
chr1	181609997	181610769	315	0.28084	5.95607	0.0200812	MI24-k27me3_peaks_unique	68.4268	56.3229
chr1	181612612	181612981	306	-0.11078	5.97405	0.0322471	MI24-k27me3_peaks_unique	60.4915	65.3194
chr1	181614709	181615110	179	0.45251	6.10358	0.00695074	MI24-k27me3_peaks_unique	80.4397	58.7829
chr1	181615299	181615617	53	0.44477	5.85744	0.00934466	MI24-k27me3_peaks_unique	67.641	49.6959
chr1	181619276	181619928	266	0.35502	5.82955	0.0158672	MI24-k27me3_peaks_unique	64.314	50.2844
chr1	181623375	181623798	213	0.37675	5.32541	0.0210839	MI24-k27me3_peaks_unique	45.6893	35.1886
chr1	181629923	181630246	224	0.05132	5.69334	0.0382893	MI24-k27me3_peaks_unique	52.6733	50.8325
chr1	181651005	181651303	210	-0.13958	5.41437	0.0391247	MI24-k27me3_peaks_unique	40.633	44.7607
chr1	181652292	181652817	77	0.44477	5.85744	0.00934466	MI24-k27me3_peaks_unique	67.641	49.6959
chr1	181653147	181653441	47	0.28409	6.18691	0.0169054	MI24-k27me3_peaks_unique	80.3906	66.0216
chr1	181682096	181682417	157	0.1763	5.27272	0.0386022	MI24-k27me3_peaks_unique	41.0944	36.3673
chr1	181707552	181708102	365	0.08191	5.6204	0.038234	MI24-k27me3_peaks_unique	50.6102	47.8168
chr1	181724137	181724507	203	-0.07009	5.95391	0.0343617	MI24-k27me3_peaks_unique	60.5001	63.5119
chr1	181727878	181728401	226	0.52949	5.75247	0.00620078	MI24-k27me3_peaks_unique	64.7683	44.8714
chr1	181756585	181757065	247	0.37012	5.93778	0.0128054	MI24-k27me3_peaks_unique	69.6881	53.9189
chr1	181762450	181762821	249	-0.08537	5.69131	0.0375529	MI24-k27me3_peaks_unique	50.1656	53.2236
chr1	181764194	181765613	1275	0.16906	5.88399	0.0297514	MI24-k27me3_peaks_unique	62.6186	55.6944
chr1	181773842	181774584	569	0.21541	5.55434	0.031621	MI24-k27me3_peaks_unique	50.6344	43.6114
chr1	181804265	181804599	125	0.13048	5.86449	0.0331033	MI24-k27me3_peaks_unique	60.9574	55.6863
chr1	181863602	181864032	248	-0.0585	5.98703	0.0341102	MI24-k27me3_peaks_unique	62.1542	64.7263
chr1	181877136	181877438	259	0.18685	5.39293	0.0351105	MI24-k27me3_peaks_unique	44.8288	39.3831
chr1	182015137	182015520	236	0.7861	5.86258	0.000502042	MI24-k27me3_peaks_unique	76.4069	44.3091
chr1	182015762	182016171	213	0.77828	5.85862	0.000502042	MI24-k27me3_peaks_unique	75.9912	44.3075
chr1	182113974	182114536	512	0.50584	5.87063	0.00575577	MI24-k27me3_peaks_unique	69.7224	49.102
chr1	182114736	182115078	200	0.36207	5.79798	0.0157662	MI24-k27me3_peaks_unique	63.0758	49.076
chr1	182117528	182118292	531	0.36792	6.04588	0.0117108	MI24-k27me3_peaks_unique	75.0531	58.1586
chr1	182118645	182119937	199	0.20212	6.19757	0.0218182	MI24-k27me3_peaks_unique	78.7185	68.4278
chr1	182251290	182251803	332	-0.19438	6.19987	0.0233992	MI24-k27me3_peaks_unique	68.721	78.6328
chr1	182516999	182517683	448	2.036	4.91188	1.8798e-08	MI24-k27me3_peaks_unique	60.9638	14.8653
chr1	182529451	182530911	260	0.11357	6.2031	0.0290113	MI24-k27me3_peaks_unique	76.6325	70.8313
chr1	182552795	182553358	357	0.17828	5.84084	0.0300495	MI24-k27me3_peaks_unique	60.968	53.8808
chr1	182567362	182567711	208	0.32528	5.89883	0.0161395	MI24-k27me3_peaks_unique	66.7858	53.3047
chr1	182568124	182568722	232	0.33418	5.90333	0.0161395	MI24-k27me3_peaks_unique	67.2014	53.3065
chr1	182590894	182591868	445	0.55139	6.16836	0.00225311	MI24-k27me3_peaks_unique	87.067	59.4113
chr1	182597330	182597818	370	-0.07725	5.79054	0.0362927	MI24-k27me3_peaks_unique	53.8888	56.853
chr1	182602447	182602756	215	-0.27421	5.73635	0.0219535	MI24-k27me3_peaks_unique	48.4776	58.6254
chr1	182608907	182609195	117	0.24264	5.85707	0.024095	MI24-k27me3_peaks_unique	63.0485	53.2884
chr1	182611135	182611426	190	-0.06889	5.68316	0.0375529	MI24-k27me3_peaks_unique	50.1687	52.6224
chr1	182622317	182622625	77	-0.02174	5.84897	0.0369611	MI24-k27me3_peaks_unique	57.2062	58.0748
chr1	182622932	182623333	112	0.03933	5.90959	0.0357467	MI24-k27me3_peaks_unique	60.9374	59.2985
chr1	182624053	182624438	191	-0.00446	6.10591	0.0338988	MI24-k27me3_peaks_unique	68.7687	68.9816
chr1	182625383	182625667	176	-0.06369	6.24348	0.0314662	MI24-k27me3_peaks_unique	74.112	77.4571
chr1	182625961	182626268	103	-0.03813	6.02407	0.0343932	MI24-k27me3_peaks_unique	64.2224	65.9424
chr1	182629881	182630314	202	0.32089	6.03707	0.0165656	MI24-k27me3_peaks_unique	73.3902	58.7544
chr1	182641899	182642550	426	0.29643	5.94836	0.0200812	MI24-k27me3_peaks_unique	68.4309	55.7208
chr1	182647595	182648052	266	0.04499	6.25247	0.0318858	MI24-k27me3_peaks_unique	77.4377	75.0601
chr1	182648216	182648916	220	0.05089	6.12114	0.0327085	MI24-k27me3_peaks_unique	70.8445	68.3891
chr1	182653328	182653791	150	0.32301	5.54753	0.0242214	MI24-k27me3_peaks_unique	52.3107	41.8172
chr1	182680695	182681322	483	0.44441	5.76666	0.0103466	MI24-k27me3_peaks_unique	63.5079	46.671
chr1	182692454	182692966	412	0.17259	5.61049	0.0335105	MI24-k27me3_peaks_unique	51.8684	46.0202
chr1	182728622	182728909	53	0.07062	6.16899	0.0314059	MI24-k27me3_peaks_unique	73.7361	70.2137
chr1	182733510	182734069	268	0.36531	5.85201	0.014149	MI24-k27me3_peaks_unique	65.5564	50.8916
[truncated: 102,465 more rows]
