# Supplementary material for: The Regulatory Role of Histone Modification on Gene Expression in the Early Stage of Myocardial Infarction
Source: Front Cardiovasc Med. 2020 Nov 30;7:594325. doi: 10.3389/fcvm.2020.594325 (PMC7734124; doi:10.3389/fcvm.2020.594325)
Supplement: Supplementary file 8 [file Table_8.XLSX]

## Sheet: Overlaps
Supplemental Table 10. Lists of the overlaps of DEGs and each histone marks
H3K4me3 vs DEGs (up)	H3K9ac vs DEGs (up)	H3k27ac vs DEGs (up)	H3K9me3 vs DEGs (down)	H3K27me3 DEGs (down)
Csrp3	Gipr	Pvr	Card14	Lilra5
Relt	Pvr	Klk8	Dtx4	Dnaaf3
Lyve1	Plaur	Picalm	Kcnip2	Isoc2b
Tnfrsf26	Zfp568	Micalcl		Pou2f2
Hilpda	Prmt1	2310057M21Rik		Saa3
Flnc	Csrp3	Adam12		Pcsk6
Lrtm2	Picalm	Ifitm10		Sytl2
Mfap5	Ppme1	Osbpl5		Art5
Tspan9	Relt	Slc6a6		Cyb5r2
Emp1	Lyve1	Mfap5		Arntl
Fgl2	Mical2	Fgl2		Plk1
Cxcl3	Micalcl	Dok7		Prkcb
Cldn15	Cdr2	Kit		Spn
Shb	Ifitm10	Cxcl3		Sspo
Rhbdl2	Trpm5	Cxcl2		Gpnmb
Tinagl1	Tnfrsf26	Ereg		Inmt
Lmna	Ccdc136	Cldn15		Antxr1
Mllt11	Flnc	Prkar1b		Aldh1l1
Pdlim5	Usp39	Mafk		Hdac11
Il1rn	Slc6a6	Shb		Alox5
Lcn2	Lrtm2	Tnc		C1ra
Tgm2	Mfap5	Rhbdl2		Actr3b
Il1r2	Tspan9	Stk40		Slit2
Ptgs2	Gprc5a	Gjb3		C530008M17Rik
Sele	Dok7	Pdpn		Srrm4
Plscr1	Ereg	Nppa		Cux2
Manf	Stbd1	Tnfrsf9		Auts2
Sema3f	Cldn15	S100a10		Cyp3a13
Csrnp1	Prkar1b	Sv2a		Nxpe5
Klhl40	Cox19	Usp53		Bach2
F10	Tmem184a	Il1rn		Ctnnal1
Sorbs2	Shb	Fjx1		Adamtsl1
Slc7a5	Tnc	Tmem62		Lepr
Dbn1	Lrp8	AA467197		Ttc39a
Thbs4	Tmem125	Eif6		Pla2g5
Ifrd1	Stk40	Gpr39		Tnfaip8l2
Pgf	Map3k6	Qsox1		Sema6c
Hsp90aa1	Srarp	Sele		Ank2
Lif	Pdpn	Uck2		Cxxc4
Eif4a1	Nppb	Fcrlb		Ddit4l
Ccl2	Nppa	Atf3		Prkcq
Ccl6	Tnfrsf9	Sema3f		Etl4
Arg1	Cct3	Csrnp1		Dbh
Bcr	Lmna	Angpt2		Hmcn2
Nmrk2	S100a10	Sorbs2		Agbl2
Fkbp5	Ciart	Crlf1		Cpxm1
Igf2bp2	Sv2a	Acta1		Gfra4
Mapk11	Dph5	Pfkp		Gm826
Krt18	1110002E22Rik	Heatr1		Slc40a1
Itga5	Il1rn	Pxdc1		Adam23
Synpo2l	Tubb4b	Odc1		Mreg
Pinx1	Lcn2	Rab15		Epha4
Clcf1	Ptrh1	Begain		Col4a3
Rin1	Cfap157	Myo1c		Ugt1a10
Ankrd1	Ttll11	Ccl6		Ugt1a2
Eif1a	Slc39a13	Itga3		Ugt1a7c
Tubb6	Ehd4	Nxph3		Ugt1a6b
Timp1	Tmem62	Etv4		Rab17
Pak3	AA467197	Itgb3		Nckap5
	Bcl2l1	Fkbp5		Nfasc
	Eif6	Hspa1b		Lgr6
	Tgm2	Igf2bp2		Cacna1s
	Arid5a	Retnlg		Astn1
	Il1r2	Adamts1		Slamf7
	Per2	Rcan1		Kif26b
	Ptgs2	Azin1		Acp5
	Lamc2	Rpl3		Islr
	Sele	Atf4		Kbtbd13
	Uck2	Dhh		Slc9a9
	Adamts4	Itga5		Ephb1
	Ppan	Myoz1		Cacna2d2
	Cnn1	Ch25h		Ckap2
	Ubash3b	Pdlim1		Mfap3l
	Anxa2	Scd4		Nr3c2
	Sema3f	Cystm1		Sdr42e1
	Csrnp1	Marchf3		Cd83
	Klhl40	Mbd1		Lratd1
	F10	Timp1		Akap5
	Crlf1	Fhl1		Plekhh1
	E2f4			Acot1
	Slc7a5			Acot3
	Pfkp			Pld4
	Heatr1			Cdca7l
	Pxdc1			Dock2
	Cltb			Acsl6
	Ctla2a			Zfp286
	Thbs4			Cacna1g
	Map1b			Krt222
	Ifrd1			Cd300c2
	Egln3			Card14
	Rab15			Uts2r
	Hhipl1			Slc2a12
	Hsp90aa1			Hs3st5
	Trmt61a			Tet1
	Lif			Gng7
	Upp1			Btbd11
	Rtn4			Spic
	Mybbp1a			Fndc1
	Myo1c			Nme4
	Ccl2			Grm4
	Ccl6			Mdga1
	Itga3			H2-Aa
	Ftsj3			H2-Eb1
	Sphk1			C3
	Mthfd1l			Vit
	Akap12			St6gal1
	Arg1			Lsamp
	Popdc3			Egflam
	Ddx21			Matn2
	Bcr			Grhl2
	Prss57			Enpp2
	Nuak1			Apol10b
	Hmga2			Fbln1
	Has1			Carmil3
	Fkbp5			Tnfrsf19
	Cdkn1a			Scara5
	Nrm			Tbc1d4
	Mrps18b			Mpeg1
	Clic5			Dtx4
	Igf2bp2			Fgfbp3
	Adamts1			Cpeb3
	Eva1c			Blnk
	Rcan1			Kcnip2
	Arc			Myo7b
	Nol12			Slc14a1
	Atf4			Ar
	Mapk11
	Gpd1
	Krt18
	Itga5
	Myoz1
	Synpo2l
	Pinx1
	Rin1
	Wdr74
	Fads3
	Ccdc86
	Pum3
	Ch25h
	Cfap43
	Nrap
	Timp1
	Fhl1
	Pwwp3b
	Pak3
