# Supplementary material for: The Regulatory Role of Histone Modification on Gene Expression in the Early Stage of Myocardial Infarction
Source: Front Cardiovasc Med. 2020 Nov 30;7:594325. doi: 10.3389/fcvm.2020.594325 (PMC7734124; doi:10.3389/fcvm.2020.594325)
Supplement: Supplementary file 9 [file Table_9.XLSX]

## Sheet: Diffbind
Supplemental Table 11. Lists of differential peaks of each histone mark between MI and Sham group identified by Diffbind R package
seqnames	start	end	width	strand	Conc	MI group	Sham group	Fold (MI vs Sham)	p.value	FDR	Group
chr9	69442807	69443307	501	*	7.68	8.27	5.61	2.66	1.98e-22	9.29e-18	H3K27ac
chr13	101540363	101540863	501	*	6.75	7.37	4.47	2.9	1.23e-19	2.65e-15	H3K27ac
chr4	132475976	132476476	501	*	6.47	7.12	3.76	3.36	1.7e-19	2.65e-15	H3K27ac
chr12	25189684	25190184	501	*	7.36	7.93	5.49	2.43	2.36e-19	2.76e-15	H3K27ac
chr18	74738968	74739468	501	*	6.36	7.01	3.58	3.43	6.07e-19	5.68e-15	H3K27ac
chr1	40515457	40515957	501	*	6.26	6.96	2.29	4.68	8.31e-19	6.48e-15	H3K27ac
chr17	48316183	48316683	501	*	7.12	7.7	5.22	2.48	4.93e-18	3.3e-14	H3K27ac
chr3	131364730	131365230	501	*	6.78	7.38	4.64	2.74	5.59e-17	3.27e-13	H3K27ac
chr15	85155720	85156220	501	*	6.07	4	7.18	-3.18	9.54e-17	4.96e-13	H3K27ac
chr1	166137875	166138375	501	*	6.58	7.16	4.65	2.52	1.85e-15	8.58e-12	H3K27ac
chr4	138249512	138250012	501	*	6.23	6.86	3.71	3.15	2.19e-15	8.58e-12	H3K27ac
chr6	72550445	72550945	501	*	7.53	8.05	5.98	2.07	2.2e-15	8.58e-12	H3K27ac
chr6	108554940	108555440	501	*	5.85	6.54	1.99	4.55	2.46e-15	8.86e-12	H3K27ac
chr10	43667579	43668079	501	*	5.85	6.54	2.1	4.44	8.11e-15	2.71e-11	H3K27ac
chr7	68667922	68668422	501	*	5.8	6.49	2.03	4.47	2.15e-14	6.73e-11	H3K27ac
chr10	44691704	44692204	501	*	6.35	6.95	4.2	2.75	3.93e-14	1.15e-10	H3K27ac
chr2	126466259	126466759	501	*	5.94	6.58	3.28	3.3	4.23e-14	1.16e-10	H3K27ac
chr13	45108440	45108940	501	*	7.2	7.7	5.84	1.86	6.72e-14	1.75e-10	H3K27ac
chr9	123967552	123968052	501	*	7.03	7.6	5.15	2.45	7.28e-14	1.79e-10	H3K27ac
chr10	69776742	69777242	501	*	5.88	6.6	1.05	5.54	7.89e-14	1.85e-10	H3K27ac
chr2	52891283	52891783	501	*	5.8	6.51	1.52	4.99	1.01e-13	2.24e-10	H3K27ac
chr2	131430297	131430797	501	*	5.89	6.56	2.8	3.76	1.11e-13	2.36e-10	H3K27ac
chr6	85325660	85326160	501	*	6.21	6.86	3.48	3.37	1.83e-13	3.6e-10	H3K27ac
chr7	100856293	100856793	501	*	7.25	7.75	5.81	1.95	1.84e-13	3.6e-10	H3K27ac
chr9	45084504	45085004	501	*	5.72	6.4	2.31	4.1	2.04e-13	3.82e-10	H3K27ac
chr2	122637810	122638310	501	*	5.96	6.59	3.46	3.13	2.27e-13	4.08e-10	H3K27ac
chr14	46635825	46636325	501	*	6.21	6.82	3.95	2.87	2.71e-13	4.69e-10	H3K27ac
chr2	140784214	140784714	501	*	5.63	6.32	2.05	4.26	3.11e-13	5.19e-10	H3K27ac
chr15	10770820	10771320	501	*	7.09	7.6	5.65	1.95	3.79e-13	6.11e-10	H3K27ac
chr11	54019116	54019616	501	*	5.71	6.41	2.03	4.38	4.18e-13	6.52e-10	H3K27ac
chr19	5013456	5013956	501	*	5.92	6.57	3.07	3.5	4.84e-13	7.31e-10	H3K27ac
chr10	96465746	96466246	501	*	5.62	6.31	2.13	4.18	5.36e-13	7.84e-10	H3K27ac
chr14	31768291	31768791	501	*	5.67	6.36	2.16	4.2	6.12e-13	8.68e-10	H3K27ac
chr12	52307265	52307765	501	*	5.68	6.34	2.79	3.55	6.77e-13	9.19e-10	H3K27ac
chr11	83039820	83040320	501	*	6.76	7.31	5.01	2.31	6.87e-13	9.19e-10	H3K27ac
chr16	38457778	38458278	501	*	6.31	6.89	4.42	2.47	8.1e-13	1.05e-09	H3K27ac
chr9	61350598	61351098	501	*	5.7	6.36	2.76	3.6	8.8e-13	1.11e-09	H3K27ac
chr3	15576796	15577296	501	*	6.98	7.49	5.53	1.96	1.08e-12	1.33e-09	H3K27ac
chr1	135132243	135132743	501	*	6.49	7.05	4.73	2.32	1.2e-12	1.44e-09	H3K27ac
chr6	53451687	53452187	501	*	5.99	6.61	3.66	2.96	1.23e-12	1.44e-09	H3K27ac
chr5	90903725	90904225	501	*	6.03	6.66	3.56	3.1	1.26e-12	1.44e-09	H3K27ac
chr18	67369818	67370318	501	*	6.31	6.87	4.49	2.38	1.56e-12	1.73e-09	H3K27ac
chr11	87309254	87309754	501	*	5.99	6.63	3.47	3.16	1.74e-12	1.89e-09	H3K27ac
chr4	107364287	107364787	501	*	6.2	6.78	4.16	2.62	1.96e-12	2.09e-09	H3K27ac
chr9	46009305	46009805	501	*	5.54	6.21	2.23	3.98	2.07e-12	2.15e-09	H3K27ac
chr13	75793997	75794497	501	*	5.7	6.36	2.84	3.51	2.32e-12	2.36e-09	H3K27ac
chr11	74572235	74572735	501	*	5.93	6.57	3.39	3.18	2.54e-12	2.53e-09	H3K27ac
chr1	170767266	170767766	501	*	5.93	6.54	3.62	2.93	2.63e-12	2.57e-09	H3K27ac
chr8	121898114	121898614	501	*	7.37	7.86	5.99	1.87	2.93e-12	2.8e-09	H3K27ac
chr5	31576368	31576868	501	*	6.61	7.21	4.46	2.75	3.03e-12	2.83e-09	H3K27ac
chr9	50479182	50479682	501	*	5.5	6.19	1.91	4.29	3.08e-12	2.83e-09	H3K27ac
chr1	40038451	40038951	501	*	5.72	6.37	2.93	3.44	3.84e-12	3.46e-09	H3K27ac
chr7	113418975	113419475	501	*	5.62	6.29	2.58	3.71	4.1e-12	3.63e-09	H3K27ac
chr6	100380851	100381351	501	*	5.62	6.3	2.03	4.28	4.28e-12	3.71e-09	H3K27ac
chr7	75384502	75385002	501	*	6.05	6.64	3.91	2.73	4.76e-12	4.06e-09	H3K27ac
chr9	119265440	119265940	501	*	5.57	6.26	1.89	4.36	5.59e-12	4.67e-09	H3K27ac
chr11	46454882	46455382	501	*	5.53	6.2	2.35	3.85	6.04e-12	4.96e-09	H3K27ac
chr8	22491717	22492217	501	*	7.67	8.12	6.52	1.6	6.79e-12	5.44e-09	H3K27ac
chr1	52022226	52022726	501	*	5.5	6.21	1.2	5.01	6.85e-12	5.44e-09	H3K27ac
chr11	69931279	69931779	501	*	6.23	6.81	4.26	2.55	7.67e-12	5.91e-09	H3K27ac
chr19	36129337	36129837	501	*	6.11	6.71	3.98	2.72	7.7e-12	5.91e-09	H3K27ac
chr16	92620578	92621078	501	*	6.5	7.07	4.64	2.43	7.99e-12	6.03e-09	H3K27ac
chr1	182528037	182528537	501	*	6.87	7.44	5.02	2.42	9.14e-12	6.8e-09	H3K27ac
chr9	78527567	78528067	501	*	7.87	8.33	6.71	1.61	9.57e-12	7e-09	H3K27ac
chr10	82962217	82962717	501	*	5.42	6.1	1.96	4.14	9.88e-12	7.12e-09	H3K27ac
chr12	69468692	69469192	501	*	5.71	6.36	3.02	3.34	1.12e-11	7.94e-09	H3K27ac
chr10	26995642	26996142	501	*	5.83	6.48	3.07	3.42	1.28e-11	8.94e-09	H3K27ac
chr6	53369678	53370178	501	*	6.13	6.73	4.01	2.72	1.36e-11	9.36e-09	H3K27ac
chr10	22302075	22302575	501	*	6.94	7.43	5.55	1.88	1.39e-11	9.36e-09	H3K27ac
chr11	120948836	120949336	501	*	7.68	8.12	6.6	1.52	1.41e-11	9.36e-09	H3K27ac
chr7	24462540	24463040	501	*	8.78	9.2	7.79	1.41	1.42e-11	9.36e-09	H3K27ac
chr7	110276576	110277076	501	*	6.15	6.74	4.09	2.66	1.52e-11	9.86e-09	H3K27ac
chr8	64726040	64726540	501	*	6.92	7.41	5.56	1.85	1.57e-11	1.01e-08	H3K27ac
chr5	91074286	91074786	501	*	5.48	6.17	2.03	4.14	1.86e-11	1.18e-08	H3K27ac
chr1	119421611	119422111	501	*	7.38	7.82	6.24	1.58	2e-11	1.25e-08	H3K27ac
chr2	132212042	132212542	501	*	6.35	6.95	4.15	2.8	2.26e-11	1.39e-08	H3K27ac
chr10	43579400	43579900	501	*	6.16	6.72	4.31	2.41	2.32e-11	1.4e-08	H3K27ac
chr7	45238258	45238758	501	*	7.16	7.69	5.59	2.1	2.36e-11	1.4e-08	H3K27ac
chr19	47530891	47531391	501	*	6.31	6.86	4.58	2.28	2.37e-11	1.4e-08	H3K27ac
chr7	116494682	116495182	501	*	6.35	6.92	4.51	2.41	2.6e-11	1.52e-08	H3K27ac
chr13	108766124	108766624	501	*	5.66	6.32	2.7	3.63	2.67e-11	1.54e-08	H3K27ac
chr3	98068929	98069429	501	*	5.7	6.32	3.35	2.97	2.96e-11	1.69e-08	H3K27ac
chr11	95430569	95431069	501	*	6.48	7.01	4.89	2.11	3.01e-11	1.7e-08	H3K27ac
chr7	100816091	100816591	501	*	5.38	6.07	1.71	4.36	3.11e-11	1.73e-08	H3K27ac
chr11	121680083	121680583	501	*	5.58	6.25	2.4	3.85	3.17e-11	1.75e-08	H3K27ac
chr1	43810820	43811320	501	*	5.42	6.12	1.39	4.73	3.26e-11	1.76e-08	H3K27ac
chr5	138683234	138683734	501	*	6.6	7.13	4.99	2.14	3.26e-11	1.76e-08	H3K27ac
chr17	47766708	47767208	501	*	7.28	7.75	6.04	1.71	3.68e-11	1.96e-08	H3K27ac
chr16	24150950	24151450	501	*	6.28	6.82	4.61	2.21	4.36e-11	2.29e-08	H3K27ac
chr1	184061505	184062005	501	*	5.84	6.45	3.62	2.83	4.49e-11	2.34e-08	H3K27ac
chr4	119105764	119106264	501	*	6.6	7.14	4.92	2.22	4.78e-11	2.45e-08	H3K27ac
chr8	69849166	69849666	501	*	5.34	6.02	1.93	4.09	4.81e-11	2.45e-08	H3K27ac
chr13	13558738	13559238	501	*	5.62	6.26	3.08	3.18	5.04e-11	2.54e-08	H3K27ac
chr16	44951636	44952136	501	*	5.42	6.11	1.88	4.23	5.13e-11	2.55e-08	H3K27ac
chr9	20961459	20961959	501	*	5.82	6.44	3.51	2.93	5.29e-11	2.61e-08	H3K27ac
chr9	91086281	91086781	501	*	4.97	1.75	6.19	-4.44	5.46e-11	2.67e-08	H3K27ac
chr14	67869008	67869508	501	*	5.41	6.09	1.88	4.21	6.21e-11	3e-08	H3K27ac
chr8	3631134	3631634	501	*	6.1	6.67	4.22	2.45	6.78e-11	3.24e-08	H3K27ac
chr6	86608168	86608668	501	*	6.96	7.47	5.45	2.02	6.94e-11	3.28e-08	H3K27ac
chr19	24900492	24900992	501	*	5.36	6.07	1.05	5.01	7.21e-11	3.38e-08	H3K27ac
chr8	104175589	104176089	501	*	5.59	6.25	2.51	3.75	7.44e-11	3.45e-08	H3K27ac
chr15	59784074	59784574	501	*	6.75	7.28	5.16	2.11	7.7e-11	3.54e-08	H3K27ac
chr2	29772210	29772710	501	*	6.39	6.93	4.78	2.15	7.98e-11	3.62e-08	H3K27ac
chr10	127165211	127165711	501	*	8.25	8.67	7.24	1.43	8.05e-11	3.62e-08	H3K27ac
chr2	31061741	31062241	501	*	6.66	7.17	5.19	1.98	8.67e-11	3.87e-08	H3K27ac
chr10	77536601	77537101	501	*	6.9	7.37	5.63	1.75	9.28e-11	4.1e-08	H3K27ac
chr18	74022195	74022695	501	*	6.15	6.71	4.42	2.28	9.6e-11	4.2e-08	H3K27ac
chr3	52983779	52984279	501	*	6.47	7.01	4.82	2.2	1.02e-10	4.43e-08	H3K27ac
chr2	129586085	129586585	501	*	6	6.61	3.72	2.89	1.04e-10	4.48e-08	H3K27ac
chr8	117085801	117086301	501	*	5.36	6.03	2.3	3.73	1.14e-10	4.87e-08	H3K27ac
chr1	87180511	87181011	501	*	5.96	6.69	-0.19	6.88	1.18e-10	4.99e-08	H3K27ac
chr19	7090788	7091288	501	*	5.3	6.01	1.2	4.81	1.21e-10	5.04e-08	H3K27ac
chr1	40045282	40045782	501	*	5.45	6.12	2.29	3.84	1.22e-10	5.04e-08	H3K27ac
chr5	32121956	32122456	501	*	6.43	6.95	4.87	2.08	1.23e-10	5.04e-08	H3K27ac
chr13	19823774	19824274	501	*	5.3	5.99	1.71	4.28	1.24e-10	5.05e-08	H3K27ac
chr10	91194750	91195250	501	*	5.54	6.26	0.43	5.82	1.26e-10	5.07e-08	H3K27ac
chr6	91506413	91506913	501	*	5.33	6.02	1.71	4.31	1.27e-10	5.07e-08	H3K27ac
chr6	93195411	93195911	501	*	6.8	7.36	4.97	2.39	1.4e-10	5.55e-08	H3K27ac
chr11	17468180	17468680	501	*	6.28	6.88	4.21	2.66	1.41e-10	5.55e-08	H3K27ac
chr2	127722705	127723205	501	*	7.7	8.12	6.67	1.45	1.44e-10	5.63e-08	H3K27ac
chr10	10448797	10449297	501	*	5.94	6.52	4.01	2.51	1.53e-10	5.9e-08	H3K27ac
chr8	119812427	119812927	501	*	7.02	7.49	5.75	1.74	1.61e-10	6.18e-08	H3K27ac
chr2	102948044	102948544	501	*	5.94	6.67	-0.19	6.86	1.65e-10	6.28e-08	H3K27ac
chr5	142794834	142795334	501	*	7.98	8.43	6.87	1.56	1.74e-10	6.58e-08	H3K27ac
chr13	101658826	101659326	501	*	6.15	6.7	4.43	2.26	1.81e-10	6.79e-08	H3K27ac
chr2	166549357	166549857	501	*	5.9	6.49	3.86	2.63	1.87e-10	6.95e-08	H3K27ac
chr4	126024379	126024879	501	*	7.31	7.78	6.06	1.72	2.1e-10	7.74e-08	H3K27ac
chr17	33563870	33564370	501	*	6.59	7.15	4.78	2.36	2.17e-10	7.94e-08	H3K27ac
chr10	127323547	127324047	501	*	7.27	7.73	6.09	1.64	2.21e-10	8.03e-08	H3K27ac
chr2	102944488	102944988	501	*	6.73	7.22	5.41	1.81	2.26e-10	8.13e-08	H3K27ac
chr10	96373781	96374281	501	*	7.34	7.78	6.21	1.57	2.4e-10	8.56e-08	H3K27ac
chr2	128054555	128055055	501	*	5.23	5.93	1.31	4.62	2.43e-10	8.62e-08	H3K27ac
chr8	109579064	109579564	501	*	5.74	6.34	3.63	2.71	2.47e-10	8.69e-08	H3K27ac
chr17	35470066	35470566	501	*	5.58	6.22	2.93	3.29	2.53e-10	8.83e-08	H3K27ac
chr8	27175229	27175729	501	*	6.25	6.82	4.4	2.43	2.55e-10	8.86e-08	H3K27ac
chr6	29245862	29246362	501	*	5.48	6.2	0.35	5.85	2.65e-10	9.14e-08	H3K27ac
chr19	41900230	41900730	501	*	5.46	6.12	2.4	3.72	2.87e-10	9.8e-08	H3K27ac
chr4	148746789	148747289	501	*	6.33	5.25	7.17	-1.92	2.92e-10	9.89e-08	H3K27ac
chr2	128444961	128445461	501	*	5.76	6.36	3.55	2.81	3.1e-10	1.04e-07	H3K27ac
chr2	117996269	117996769	501	*	6.37	6.91	4.68	2.23	3.12e-10	1.04e-07	H3K27ac
chr11	86623798	86624298	501	*	7.81	8.25	6.71	1.54	3.16e-10	1.05e-07	H3K27ac
chr15	66729127	66729627	501	*	6.43	6.99	4.63	2.36	3.37e-10	1.11e-07	H3K27ac
chr18	73948748	73949248	501	*	5.87	6.45	3.94	2.51	4.36e-10	1.43e-07	H3K27ac
chr2	72442734	72443234	501	*	5.25	5.96	0.74	5.22	4.42e-10	1.44e-07	H3K27ac
chr1	149939917	149940417	501	*	5.72	6.34	3.31	3.04	4.59e-10	1.48e-07	H3K27ac
chr15	102572224	102572724	501	*	5.63	6.25	3.31	2.94	4.64e-10	1.49e-07	H3K27ac
chr3	97933366	97933866	501	*	6.73	7.23	5.35	1.87	4.67e-10	1.49e-07	H3K27ac
chr1	74150911	74151411	501	*	5.26	5.95	1.52	4.43	4.96e-10	1.57e-07	H3K27ac
chr10	60390082	60390582	501	*	6.81	7.31	5.43	1.88	5.04e-10	1.58e-07	H3K27ac
chr15	25413336	25413836	501	*	6.77	7.29	5.28	2.01	5.14e-10	1.61e-07	H3K27ac
chr19	58104329	58104829	501	*	6.03	6.61	4.07	2.54	5.25e-10	1.63e-07	H3K27ac
chr1	167246745	167247245	501	*	5.23	5.91	1.91	4	5.49e-10	1.69e-07	H3K27ac
chr11	119856401	119856901	501	*	6.5	7.02	4.99	2.03	5.66e-10	1.73e-07	H3K27ac
chr2	157447578	157448078	501	*	6.12	6.69	4.2	2.49	5.96e-10	1.81e-07	H3K27ac
chr9	21225024	21225524	501	*	5.29	5.96	2.03	3.94	6e-10	1.81e-07	H3K27ac
chr9	62786495	62786995	501	*	5.4	6.09	1.88	4.21	6.26e-10	1.88e-07	H3K27ac
chr6	50254672	50255172	501	*	7.17	7.62	6	1.62	6.46e-10	1.93e-07	H3K27ac
chr11	102245029	102245529	501	*	7.04	7.53	5.73	1.8	6.62e-10	1.96e-07	H3K27ac
chr11	59541632	59542132	501	*	7.1	7.59	5.76	1.83	7.39e-10	2.18e-07	H3K27ac
chr2	91096773	91097273	501	*	7.94	8.34	6.97	1.38	7.57e-10	2.22e-07	H3K27ac
chr16	75855788	75856288	501	*	6.43	6.95	4.92	2.04	8.01e-10	2.33e-07	H3K27ac
chr5	149508289	149508789	501	*	5.24	5.94	1.1	4.84	8.13e-10	2.35e-07	H3K27ac
chr12	81754589	81755089	501	*	6.31	6.86	4.6	2.26	8.18e-10	2.35e-07	H3K27ac
chr5	148632776	148633276	501	*	5.32	5.98	2.41	3.57	8.37e-10	2.39e-07	H3K27ac
chr19	6858135	6858635	501	*	6.87	7.33	5.67	1.65	8.42e-10	2.39e-07	H3K27ac
chr18	49711808	49712308	501	*	5.69	4.28	6.64	-2.36	8.46e-10	2.39e-07	H3K27ac
chr15	5126749	5127249	501	*	6.34	6.91	4.52	2.39	8.55e-10	2.4e-07	H3K27ac
chr8	7893824	7894324	501	*	5.21	5.92	0.87	5.05	8.91e-10	2.48e-07	H3K27ac
chr11	24141988	24142488	501	*	5.56	6.17	3.33	2.83	9.03e-10	2.49e-07	H3K27ac
chr8	117341487	117341987	501	*	5.59	6.2	3.33	2.87	9.04e-10	2.49e-07	H3K27ac
chr18	60669329	60669829	501	*	8.02	8.45	6.94	1.51	9.25e-10	2.53e-07	H3K27ac
chr8	33646386	33646886	501	*	5.2	5.91	0.81	5.1	9.29e-10	2.53e-07	H3K27ac
chr4	47303599	47304099	501	*	7.07	7.54	5.83	1.71	9.34e-10	2.53e-07	H3K27ac
chr18	34557737	34558237	501	*	5.76	6.38	3.51	2.86	9.53e-10	2.55e-07	H3K27ac
chr17	23675944	23676444	501	*	8.16	8.63	6.89	1.74	9.58e-10	2.55e-07	H3K27ac
chr4	137344937	137345437	501	*	5.92	6.51	3.91	2.59	9.6e-10	2.55e-07	H3K27ac
chr3	84678674	84679174	501	*	5.39	6.02	2.89	3.14	1.02e-09	2.68e-07	H3K27ac
chr19	34270054	34270554	501	*	6.78	7.28	5.42	1.85	1.02e-09	2.68e-07	H3K27ac
chr2	164640748	164641248	501	*	5.33	5.99	2.29	3.71	1.06e-09	2.77e-07	H3K27ac
chr9	60998675	60999175	501	*	6.17	6.71	4.52	2.2	1.11e-09	2.88e-07	H3K27ac
chr4	9115306	9115806	501	*	6.22	6.77	4.54	2.23	1.15e-09	2.97e-07	H3K27ac
chr18	62188678	62189178	501	*	7.06	7.51	5.91	1.59	1.2e-09	3.08e-07	H3K27ac
chr1	65107711	65108211	501	*	5.14	5.83	1.31	4.52	1.21e-09	3.1e-07	H3K27ac
chr2	129546356	129546856	501	*	6.25	6.77	4.74	2.02	1.24e-09	3.15e-07	H3K27ac
chr11	86652794	86653294	501	*	7	7.49	5.65	1.84	1.37e-09	3.47e-07	H3K27ac
chr11	115133717	115134217	501	*	6.87	7.34	5.63	1.71	1.39e-09	3.48e-07	H3K27ac
chr3	106170884	106171384	501	*	5.7	6.43	-0.19	6.62	1.39e-09	3.48e-07	H3K27ac
chr13	12249679	12250179	501	*	4.58	0.26	5.85	-5.59	1.44e-09	3.59e-07	H3K27ac
chr1	182025568	182026068	501	*	6.14	6.69	4.46	2.22	1.46e-09	3.62e-07	H3K27ac
chr13	52618996	52619496	501	*	5.77	6.35	3.75	2.6	1.49e-09	3.67e-07	H3K27ac
chr6	88047622	88048122	501	*	5.45	6.08	2.91	3.17	1.5e-09	3.67e-07	H3K27ac
chr6	123289380	123289880	501	*	6.36	6.87	4.93	1.93	1.5e-09	3.67e-07	H3K27ac
chr12	80374471	80374971	501	*	5.15	5.86	0.74	5.11	1.56e-09	3.78e-07	H3K27ac
chr7	114132188	114132688	501	*	5.65	6.38	-0.19	6.57	1.58e-09	3.82e-07	H3K27ac
chr1	150165366	150165866	501	*	6.26	6.79	4.72	2.07	1.92e-09	4.6e-07	H3K27ac
chr5	69521547	69522047	501	*	5.18	5.86	1.88	3.98	1.95e-09	4.65e-07	H3K27ac
chr2	144187804	144188304	501	*	5.57	6.18	3.31	2.86	1.96e-09	4.65e-07	H3K27ac
chr3	131490267	131490767	501	*	7.89	8.31	6.87	1.43	2.08e-09	4.91e-07	H3K27ac
chr12	73779633	73780133	501	*	8.58	8.99	7.57	1.43	2.1e-09	4.94e-07	H3K27ac
chr6	42421342	42421842	501	*	5.81	6.4	3.68	2.72	2.11e-09	4.94e-07	H3K27ac
chr13	54218486	54218986	501	*	6.2	6.71	4.71	2	2.16e-09	5.02e-07	H3K27ac
chr12	72667522	72668022	501	*	5.43	6.09	2.51	3.58	2.19e-09	5.08e-07	H3K27ac
chr11	86646223	86646723	501	*	6.83	7.31	5.54	1.76	2.22e-09	5.12e-07	H3K27ac
chr6	91620061	91620561	501	*	5.42	6.05	2.94	3.1	2.25e-09	5.16e-07	H3K27ac
chr18	5842302	5842802	501	*	5.45	6.06	3.18	2.88	2.26e-09	5.16e-07	H3K27ac
chr2	24386491	24386991	501	*	7.08	7.55	5.87	1.68	2.32e-09	5.27e-07	H3K27ac
chr6	54540237	54540737	501	*	5.13	5.83	1.05	4.78	2.34e-09	5.29e-07	H3K27ac
chr7	34213433	34213933	501	*	5.79	6.39	3.68	2.7	2.36e-09	5.29e-07	H3K27ac
chr13	92241713	92242213	501	*	6.5	7	5.08	1.92	2.37e-09	5.29e-07	H3K27ac
chr16	92825218	92825718	501	*	6.82	7.33	5.4	1.93	2.38e-09	5.29e-07	H3K27ac
chr10	17034469	17034969	501	*	5.23	5.91	1.89	4.01	2.38e-09	5.29e-07	H3K27ac
chr4	66856964	66857464	501	*	5.09	5.8	1.05	4.74	2.45e-09	5.41e-07	H3K27ac
chr9	79816031	79816531	501	*	5.79	6.38	3.67	2.71	2.5e-09	5.49e-07	H3K27ac
chr12	8853924	8854424	501	*	5.2	5.87	2.02	3.85	2.53e-09	5.53e-07	H3K27ac
chr13	117220720	117221220	501	*	6.52	7.01	5.16	1.86	2.59e-09	5.63e-07	H3K27ac
chr1	119534379	119534879	501	*	5.06	5.76	1.1	4.66	2.64e-09	5.72e-07	H3K27ac
chr1	88587065	88587565	501	*	6.57	7.12	4.82	2.3	2.72e-09	5.86e-07	H3K27ac
chr19	53552545	53553045	501	*	5.13	5.82	1.52	4.29	2.76e-09	5.92e-07	H3K27ac
chr13	45872411	45872911	501	*	5.73	6.34	3.47	2.87	2.84e-09	6.07e-07	H3K27ac
chr3	151851123	151851623	501	*	6.53	5.5	7.35	-1.85	2.98e-09	6.35e-07	H3K27ac
chr11	90124052	90124552	501	*	5.75	4.39	6.68	-2.29	3e-09	6.35e-07	H3K27ac
chr1	188093648	188094148	501	*	5.64	6.23	3.63	2.59	3.02e-09	6.37e-07	H3K27ac
chr14	79676931	79677431	501	*	4.82	2.31	5.98	-3.67	3.09e-09	6.47e-07	H3K27ac
chr16	52000371	52000871	501	*	5.15	5.84	1.52	4.32	3.1e-09	6.47e-07	H3K27ac
chr6	97961990	97962490	501	*	5.22	5.89	2.19	3.7	3.17e-09	6.59e-07	H3K27ac
chr10	75565589	75566089	501	*	5.7	6.3	3.46	2.85	3.23e-09	6.68e-07	H3K27ac
chr1	188077966	188078466	501	*	5.12	5.83	0.74	5.09	3.25e-09	6.7e-07	H3K27ac
chr1	183264023	183264523	501	*	6.23	6.77	4.57	2.2	3.31e-09	6.79e-07	H3K27ac
chr5	136642143	136642643	501	*	5.15	5.86	0.74	5.11	3.38e-09	6.91e-07	H3K27ac
chr13	5773462	5773962	501	*	5.24	5.89	2.45	3.44	3.41e-09	6.91e-07	H3K27ac
chr18	80554802	80555302	501	*	5.97	6.54	4.08	2.46	3.41e-09	6.91e-07	H3K27ac
chr18	63150414	63150914	501	*	6.41	6.95	4.76	2.19	3.54e-09	7.14e-07	H3K27ac
chr5	3502075	3502575	501	*	8.42	8.85	7.34	1.52	3.97e-09	7.95e-07	H3K27ac
chr19	32960360	32960860	501	*	6.26	6.83	4.45	2.38	3.97e-09	7.95e-07	H3K27ac
chr8	109750206	109750706	501	*	5.93	6.5	4.08	2.42	4.12e-09	8.22e-07	H3K27ac
chr16	3715765	3716265	501	*	6	6.55	4.24	2.31	4.18e-09	8.28e-07	H3K27ac
chr5	5419691	5420191	501	*	7.35	7.82	6.11	1.7	4.19e-09	8.28e-07	H3K27ac
chr15	101191211	101191711	501	*	7.77	8.19	6.76	1.44	4.28e-09	8.42e-07	H3K27ac
chr4	111595182	111595682	501	*	5.05	5.74	1.31	4.44	4.39e-09	8.6e-07	H3K27ac
chr12	111455571	111456071	501	*	6.22	6.74	4.72	2.02	4.52e-09	8.82e-07	H3K27ac
chr6	50684552	50685052	501	*	6.83	7.29	5.67	1.62	4.58e-09	8.89e-07	H3K27ac
chr3	9019834	9020334	501	*	6.36	6.86	4.98	1.88	4.63e-09	8.94e-07	H3K27ac
chr6	131269984	131270484	501	*	6.21	6.73	4.64	2.09	4.64e-09	8.94e-07	H3K27ac
chr17	12135032	12135532	501	*	5.41	6.06	2.6	3.45	4.71e-09	9.05e-07	H3K27ac
chr9	43015199	43015699	501	*	6.32	6.82	4.88	1.94	4.86e-09	9.28e-07	H3K27ac
chr19	14225544	14226044	501	*	5.11	3.01	6.21	-3.2	5.07e-09	9.65e-07	H3K27ac
chr3	51209906	51210406	501	*	6.53	7.03	5.16	1.87	5.18e-09	9.82e-07	H3K27ac
chr11	115139046	115139546	501	*	6.69	7.19	5.3	1.88	5.2e-09	9.82e-07	H3K27ac
chr2	116923178	116923678	501	*	5.59	6.2	3.44	2.76	5.25e-09	9.87e-07	H3K27ac
chr19	10279377	10279877	501	*	6.59	7.08	5.22	1.86	5.36e-09	1e-06	H3K27ac
chr15	62321118	62321618	501	*	5.48	6.21	-0.19	6.4	5.37e-09	1e-06	H3K27ac
chr3	101031055	101031555	501	*	6.55	7.07	5.07	2	5.53e-09	1.03e-06	H3K27ac
chr17	73251125	73251625	501	*	5.45	6.06	3.19	2.87	5.76e-09	1.07e-06	H3K27ac
chr10	96502277	96502777	501	*	5.34	6	2.44	3.56	5.86e-09	1.08e-06	H3K27ac
chr15	6411444	6411944	501	*	7.04	7.5	5.87	1.63	5.86e-09	1.08e-06	H3K27ac
chr15	101372878	101373378	501	*	7.18	7.64	5.97	1.67	5.91e-09	1.08e-06	H3K27ac
chr4	56756651	56757151	501	*	5.72	6.33	3.55	2.78	6.02e-09	1.1e-06	H3K27ac
chr11	74576498	74576998	501	*	5.51	6.14	3.05	3.09	6.28e-09	1.14e-06	H3K27ac
chr13	5837078	5837578	501	*	6.52	7	5.28	1.72	6.44e-09	1.16e-06	H3K27ac
chr9	57233431	57233931	501	*	5.85	6.41	4.1	2.31	6.55e-09	1.18e-06	H3K27ac
chr7	29457966	29458466	501	*	6.97	7.42	5.83	1.58	6.72e-09	1.21e-06	H3K27ac
chr8	126767245	126767745	501	*	5.91	6.47	4.11	2.36	6.81e-09	1.22e-06	H3K27ac
chr8	66405238	66405738	501	*	5.33	5.99	2.45	3.54	6.86e-09	1.22e-06	H3K27ac
chr2	122651863	122652363	501	*	7.96	8.38	6.91	1.47	6.9e-09	1.22e-06	H3K27ac
chr2	76969639	76970139	501	*	6.45	5.54	7.21	-1.67	6.93e-09	1.22e-06	H3K27ac
chr19	41895691	41896191	501	*	7.55	7.97	6.5	1.48	7.06e-09	1.24e-06	H3K27ac
chr14	60378494	60378994	501	*	5.85	6.45	3.73	2.72	7.24e-09	1.27e-06	H3K27ac
chr10	95795468	95795968	501	*	5.58	6.17	3.54	2.64	7.56e-09	1.32e-06	H3K27ac
chr1	156615828	156616328	501	*	7.79	8.21	6.75	1.47	7.67e-09	1.33e-06	H3K27ac
chr18	67390838	67391338	501	*	9.18	9.57	8.3	1.26	7.92e-09	1.37e-06	H3K27ac
chr17	48232864	48233364	501	*	5.98	6.52	4.36	2.16	8.17e-09	1.41e-06	H3K27ac
chr6	53448486	53448986	501	*	7.04	7.54	5.6	1.94	8.22e-09	1.41e-06	H3K27ac
chr17	44718295	44718795	501	*	5.14	5.81	2.03	3.79	8.33e-09	1.43e-06	H3K27ac
chr1	138158554	138159054	501	*	5.55	6.18	3.1	3.08	8.64e-09	1.48e-06	H3K27ac
chr16	21369371	21369871	501	*	6.47	5.43	7.29	-1.87	8.7e-09	1.48e-06	H3K27ac
chr10	120635706	120636206	501	*	5.3	6.01	0.43	5.58	8.79e-09	1.49e-06	H3K27ac
chr1	180858460	180858960	501	*	5.09	5.77	1.88	3.89	8.82e-09	1.49e-06	H3K27ac
chr4	45489631	45490131	501	*	7.87	8.31	6.79	1.51	8.91e-09	1.5e-06	H3K27ac
chr10	17772242	17772742	501	*	7.11	7.53	6.1	1.43	8.98e-09	1.5e-06	H3K27ac
chr4	8857588	8858088	501	*	5.27	5.91	2.54	3.37	9.02e-09	1.5e-06	H3K27ac
chr6	123227381	123227881	501	*	6.19	6.71	4.61	2.11	9.02e-09	1.5e-06	H3K27ac
chr17	27825725	27826225	501	*	7.3	7.71	6.32	1.38	9.06e-09	1.5e-06	H3K27ac
chr2	172384611	172385111	501	*	5	5.69	1.31	4.39	9.48e-09	1.57e-06	H3K27ac
chr2	71598574	71599074	501	*	5.68	6.28	3.56	2.72	9.65e-09	1.59e-06	H3K27ac
chr2	34976862	34977362	501	*	6.85	7.32	5.61	1.72	9.7e-09	1.59e-06	H3K27ac
chr11	82023100	82023600	501	*	5.87	6.45	3.92	2.53	9.78e-09	1.6e-06	H3K27ac
chr2	145225509	145226009	501	*	5.41	6.03	3.08	2.95	1e-08	1.63e-06	H3K27ac
chr16	45025098	45025598	501	*	5.1	5.76	2.13	3.63	1e-08	1.63e-06	H3K27ac
chr2	31245763	31246263	501	*	6.43	6.9	5.16	1.74	1.01e-08	1.63e-06	H3K27ac
chr6	129171218	129171718	501	*	5.79	6.35	3.92	2.44	1.01e-08	1.63e-06	H3K27ac
chr1	171058833	171059333	501	*	7.38	7.81	6.33	1.48	1.02e-08	1.64e-06	H3K27ac
chr7	19844347	19844847	501	*	5.14	5.8	2.25	3.54	1.05e-08	1.68e-06	H3K27ac
chr6	114648697	114649197	501	*	6.68	7.17	5.33	1.83	1.05e-08	1.68e-06	H3K27ac
chr15	76287559	76288059	501	*	6.01	6.55	4.35	2.2	1.08e-08	1.71e-06	H3K27ac
chr3	52817666	52818166	501	*	5.45	3.9	6.44	-2.54	1.08e-08	1.72e-06	H3K27ac
chr1	167423081	167423581	501	*	6.25	5.08	7.13	-2.05	1.1e-08	1.75e-06	H3K27ac
chr2	52955227	52955727	501	*	7.05	7.52	5.8	1.72	1.11e-08	1.76e-06	H3K27ac
chr11	83605125	83605625	501	*	6.17	6.72	4.47	2.25	1.13e-08	1.78e-06	H3K27ac
chr12	108193472	108193972	501	*	7.43	7.88	6.3	1.58	1.15e-08	1.8e-06	H3K27ac
chr3	9942113	9942613	501	*	4.98	5.68	1.05	4.62	1.15e-08	1.8e-06	H3K27ac
chr4	141406752	141407252	501	*	5.82	6.39	4	2.39	1.17e-08	1.81e-06	H3K27ac
chr17	29111356	29111856	501	*	5.02	5.72	1.05	4.67	1.21e-08	1.87e-06	H3K27ac
chr17	12275512	12276012	501	*	5.07	5.77	1.05	4.71	1.22e-08	1.88e-06	H3K27ac
chr6	53461950	53462450	501	*	6.03	6.57	4.43	2.14	1.23e-08	1.89e-06	H3K27ac
chr3	27725293	27725793	501	*	5.16	3.37	6.21	-2.84	1.25e-08	1.93e-06	H3K27ac
chr2	3218378	3218878	501	*	5.1	5.79	1.52	4.27	1.27e-08	1.94e-06	H3K27ac
chr5	33351496	33351996	501	*	6.04	6.57	4.45	2.12	1.28e-08	1.95e-06	H3K27ac
chr11	76884328	76884828	501	*	5.01	5.72	0.81	4.91	1.29e-08	1.96e-06	H3K27ac
chr13	75789340	75789840	501	*	6.05	6.58	4.47	2.11	1.29e-08	1.96e-06	H3K27ac
chr4	134098189	134098689	501	*	7.15	7.59	6.02	1.57	1.32e-08	1.99e-06	H3K27ac
chr6	101297550	101298050	501	*	6.08	6.6	4.53	2.08	1.34e-08	2.01e-06	H3K27ac
chr5	66421597	66422097	501	*	6.45	5.56	7.21	-1.65	1.35e-08	2.03e-06	H3K27ac
chr15	63007010	63007510	501	*	6.13	6.64	4.66	1.98	1.38e-08	2.06e-06	H3K27ac
chr5	64112452	64112952	501	*	5.96	6.51	4.25	2.26	1.39e-08	2.07e-06	H3K27ac
chr17	48247447	48247947	501	*	4.99	5.68	1.31	4.38	1.4e-08	2.08e-06	H3K27ac
chr4	43604997	43605497	501	*	5.08	5.78	0.87	4.92	1.43e-08	2.11e-06	H3K27ac
chr3	16006064	16006564	501	*	6.2	6.73	4.58	2.16	1.43e-08	2.11e-06	H3K27ac
chr9	46176209	46176709	501	*	7.04	7.51	5.76	1.75	1.49e-08	2.19e-06	H3K27ac
chr4	132592373	132592873	501	*	7.02	7.48	5.82	1.66	1.49e-08	2.19e-06	H3K27ac
chr1	131199527	131200027	501	*	7.62	8.02	6.69	1.33	1.56e-08	2.28e-06	H3K27ac
chr1	52703401	52703901	501	*	4.93	5.63	1.05	4.58	1.57e-08	2.28e-06	H3K27ac
chr15	97560342	97560842	501	*	5.29	5.95	2.51	3.44	1.58e-08	2.29e-06	H3K27ac
chr15	59416008	59416508	501	*	5.22	5.88	2.29	3.59	1.67e-08	2.41e-06	H3K27ac
chr7	143690780	143691280	501	*	5.31	5.92	3.05	2.87	1.67e-08	2.41e-06	H3K27ac
chr9	96636485	96636985	501	*	5.51	6.1	3.4	2.71	1.7e-08	2.45e-06	H3K27ac
chr15	59599156	59599656	501	*	7.86	8.29	6.8	1.49	1.73e-08	2.48e-06	H3K27ac
chr1	131286904	131287404	501	*	6.06	6.61	4.34	2.26	1.77e-08	2.54e-06	H3K27ac
chr12	25251119	25251619	501	*	5.25	5.97	-0.19	6.17	1.8e-08	2.57e-06	H3K27ac
chr12	85647655	85648155	501	*	5.44	6.05	3.11	2.94	1.81e-08	2.57e-06	H3K27ac
chr3	108435894	108436394	501	*	6.58	7.06	5.3	1.76	1.81e-08	2.57e-06	H3K27ac
chr15	83473546	83474046	501	*	7.17	7.58	6.16	1.42	1.82e-08	2.57e-06	H3K27ac
chr16	25041727	25042227	501	*	7.06	7.49	6	1.49	1.83e-08	2.59e-06	H3K27ac
chr4	132816389	132816889	501	*	6.96	7.4	5.88	1.51	1.85e-08	2.6e-06	H3K27ac
chr10	83946743	83947243	501	*	5.24	5.97	-0.19	6.16	1.86e-08	2.61e-06	H3K27ac
chr6	124732370	124732870	501	*	7.39	7.84	6.21	1.63	1.88e-08	2.62e-06	H3K27ac
chr8	119784055	119784555	501	*	5.35	6.01	2.42	3.59	1.9e-08	2.64e-06	H3K27ac
chr16	91969880	91970380	501	*	6.85	7.34	5.51	1.82	1.91e-08	2.64e-06	H3K27ac
chr2	128333751	128334251	501	*	5.26	5.98	-0.19	6.18	1.91e-08	2.64e-06	H3K27ac
chr12	54820918	54821418	501	*	6.13	6.62	4.73	1.89	1.94e-08	2.67e-06	H3K27ac
chr10	96186607	96187107	501	*	6.47	6.99	4.96	2.03	2.01e-08	2.77e-06	H3K27ac
chr2	160268176	160268676	501	*	5.26	5.98	-0.19	6.18	2.02e-08	2.78e-06	H3K27ac
chr3	36449631	36450131	501	*	7.24	7.66	6.22	1.44	2.1e-08	2.88e-06	H3K27ac
chr15	96758345	96758845	501	*	7.53	7.99	6.3	1.7	2.19e-08	2.99e-06	H3K27ac
chr10	4041742	4042242	501	*	5.01	5.67	1.96	3.71	2.21e-08	3.01e-06	H3K27ac
chr2	167268071	167268571	501	*	5.24	5.86	2.86	3	2.22e-08	3.01e-06	H3K27ac
chr17	17888082	17888582	501	*	5.85	6.41	4.05	2.36	2.23e-08	3.01e-06	H3K27ac
chr14	19968579	19969079	501	*	6.39	6.87	5.09	1.77	2.25e-08	3.03e-06	H3K27ac
chr8	122870310	122870810	501	*	5.23	5.96	-0.19	6.15	2.26e-08	3.05e-06	H3K27ac
chr8	12711652	12712152	501	*	5.25	5.98	-0.19	6.17	2.31e-08	3.1e-06	H3K27ac
chr6	72926847	72927347	501	*	6.52	7.01	5.15	1.86	2.33e-08	3.12e-06	H3K27ac
chr15	101388024	101388524	501	*	4.92	5.61	1.2	4.41	2.43e-08	3.24e-06	H3K27ac
chr4	132951165	132951665	501	*	6.57	7.07	5.16	1.91	2.46e-08	3.27e-06	H3K27ac
chr19	56703396	56703896	501	*	5.72	6.29	3.79	2.5	2.5e-08	3.31e-06	H3K27ac
chr5	139325061	139325561	501	*	7.5	7.93	6.43	1.5	2.55e-08	3.38e-06	H3K27ac
chr2	22799204	22799704	501	*	6.55	7.05	5.17	1.88	2.58e-08	3.41e-06	H3K27ac
chr8	126705764	126706264	501	*	5.26	5.99	-0.19	6.18	2.6e-08	3.42e-06	H3K27ac
chr6	94601486	94601986	501	*	6.65	5.86	7.35	-1.49	2.61e-08	3.42e-06	H3K27ac
chr2	131436263	131436763	501	*	6.15	6.65	4.72	1.93	2.66e-08	3.49e-06	H3K27ac
chr5	32112170	32112670	501	*	6.89	7.34	5.73	1.62	2.75e-08	3.59e-06	H3K27ac
chr8	109585433	109585933	501	*	5.51	6.1	3.47	2.63	2.77e-08	3.6e-06	H3K27ac
chr19	42017252	42017752	501	*	9.06	9.43	8.24	1.2	2.88e-08	3.73e-06	H3K27ac
chr16	25052858	25053358	501	*	7.02	7.44	6.02	1.42	2.89e-08	3.73e-06	H3K27ac
chr3	96226975	96227475	501	*	6.56	7.01	5.41	1.6	2.9e-08	3.74e-06	H3K27ac
chr19	8983316	8983816	501	*	8.12	8.5	7.25	1.25	2.91e-08	3.74e-06	H3K27ac
chr17	17845166	17845666	501	*	5.19	5.92	-0.19	6.11	3.06e-08	3.92e-06	H3K27ac
chr6	142920863	142921363	501	*	4.36	0.22	5.63	-5.41	3.09e-08	3.95e-06	H3K27ac
chr3	98056430	98056930	501	*	7.33	7.74	6.34	1.4	3.1e-08	3.95e-06	H3K27ac
chr10	111575905	111576405	501	*	7.03	7.48	5.92	1.56	3.11e-08	3.95e-06	H3K27ac
chr17	65662843	65663343	501	*	5.97	6.52	4.23	2.29	3.12e-08	3.95e-06	H3K27ac
chr19	25074926	25075426	501	*	4.94	5.62	1.66	3.95	3.18e-08	4.02e-06	H3K27ac
chr11	87750373	87750873	501	*	7.28	7.71	6.19	1.52	3.19e-08	4.03e-06	H3K27ac
chr8	18699341	18699841	501	*	4.94	5.61	1.78	3.83	3.2e-08	4.03e-06	H3K27ac
chr17	47842614	47843114	501	*	7.27	7.69	6.26	1.43	3.21e-08	4.03e-06	H3K27ac
chr10	12957582	12958082	501	*	4.91	5.6	1.31	4.29	3.26e-08	4.08e-06	H3K27ac
chr4	53410662	53411162	501	*	5.09	5.79	1.05	4.73	3.28e-08	4.1e-06	H3K27ac
chr18	70052956	70053456	501	*	5.4	6.02	3.03	2.99	3.29e-08	4.1e-06	H3K27ac
chr1	74760106	74760606	501	*	4.38	-0.15	5.66	-5.81	3.31e-08	4.11e-06	H3K27ac
chr7	30812037	30812537	501	*	5.89	6.42	4.3	2.12	3.33e-08	4.12e-06	H3K27ac
chr14	74427939	74428439	501	*	5.98	4.9	6.82	-1.91	3.36e-08	4.16e-06	H3K27ac
chr18	43437423	43437923	501	*	7.52	7.91	6.61	1.3	3.38e-08	4.17e-06	H3K27ac
chr3	97304972	97305472	501	*	6.1	5.01	6.95	-1.94	3.4e-08	4.18e-06	H3K27ac
chr15	84324956	84325456	501	*	6.84	7.27	5.75	1.52	3.47e-08	4.25e-06	H3K27ac
chr13	100156487	100156987	501	*	5.23	5.86	2.74	3.12	3.48e-08	4.25e-06	H3K27ac
chr17	48166810	48167310	501	*	6.18	6.7	4.62	2.08	3.53e-08	4.31e-06	H3K27ac
chr11	69412380	69412880	501	*	6.39	6.88	5.04	1.84	3.58e-08	4.35e-06	H3K27ac
chr13	42866471	42866971	501	*	7.29	6.65	7.91	-1.26	3.59e-08	4.36e-06	H3K27ac
chr5	53361413	53361913	501	*	5.21	5.93	-0.19	6.13	3.72e-08	4.5e-06	H3K27ac
chr7	99304566	99305066	501	*	6.2	6.72	4.63	2.09	3.75e-08	4.52e-06	H3K27ac
chr2	167747644	167748144	501	*	6.23	6.73	4.81	1.91	3.89e-08	4.68e-06	H3K27ac
chr11	65784571	65785071	501	*	5.29	5.94	2.49	3.45	3.89e-08	4.68e-06	H3K27ac
chr6	67041249	67041749	501	*	4.87	5.57	0.87	4.71	3.93e-08	4.71e-06	H3K27ac
chr16	24629365	24629865	501	*	7.16	7.58	6.15	1.43	3.99e-08	4.77e-06	H3K27ac
chr7	75595997	75596497	501	*	5.76	6.3	4.09	2.2	4.04e-08	4.82e-06	H3K27ac
chr7	116099977	116100477	501	*	6.15	6.65	4.76	1.89	4.06e-08	4.82e-06	H3K27ac
chr7	29144221	29144721	501	*	5.31	5.93	2.95	2.98	4.07e-08	4.82e-06	H3K27ac
chr9	14689570	14690070	501	*	4.95	5.64	1.2	4.44	4.07e-08	4.82e-06	H3K27ac
chr4	99683916	99684416	501	*	5.81	4.66	6.67	-2.01	4.11e-08	4.85e-06	H3K27ac
chr3	21806648	21807148	501	*	5.36	5.95	3.27	2.69	4.13e-08	4.86e-06	H3K27ac
chr2	102968099	102968599	501	*	6.34	6.82	5.01	1.81	4.14e-08	4.86e-06	H3K27ac
chr11	71515139	71515639	501	*	5.84	4.61	6.74	-2.13	4.15e-08	4.86e-06	H3K27ac
chr15	57953302	57953802	501	*	5.38	3.82	6.37	-2.55	4.27e-08	4.98e-06	H3K27ac
chr14	75056832	75057332	501	*	6.58	7.04	5.38	1.66	4.28e-08	4.98e-06	H3K27ac
chr6	100438935	100439435	501	*	4.91	5.6	1.43	4.16	4.3e-08	4.99e-06	H3K27ac
chr11	106751410	106751910	501	*	7.21	7.65	6.13	1.52	4.3e-08	4.99e-06	H3K27ac
chr10	75170237	75170737	501	*	6.75	7.2	5.6	1.6	4.35e-08	5.03e-06	H3K27ac
chr16	24193684	24194184	501	*	6.15	6.67	4.66	2	4.47e-08	5.16e-06	H3K27ac
chr16	14351630	14352130	501	*	5.32	5.94	2.95	2.99	4.59e-08	5.26e-06	H3K27ac
chr15	6964583	6965083	501	*	4.36	-0.15	5.64	-5.79	4.59e-08	5.26e-06	H3K27ac
chr12	112688437	112688937	501	*	6.02	6.54	4.46	2.08	4.6e-08	5.26e-06	H3K27ac
chr7	139991636	139992136	501	*	6.14	6.67	4.53	2.14	4.63e-08	5.28e-06	H3K27ac
chr15	85152164	85152664	501	*	7	6.29	7.66	-1.37	4.72e-08	5.37e-06	H3K27ac
chr16	52474263	52474763	501	*	5.2	5.86	2.31	3.55	4.72e-08	5.37e-06	H3K27ac
chr1	72014226	72014726	501	*	5.53	6.14	3.38	2.76	4.74e-08	5.37e-06	H3K27ac
chr2	173263476	173263976	501	*	5.13	5.76	2.61	3.15	4.76e-08	5.39e-06	H3K27ac
chr15	78305337	78305837	501	*	6.51	6.96	5.34	1.62	4.81e-08	5.43e-06	H3K27ac
chr6	87857216	87857716	501	*	5.52	6.14	3.17	2.97	4.85e-08	5.45e-06	H3K27ac
chr1	191133211	191133711	501	*	4.92	5.61	1.52	4.08	4.95e-08	5.56e-06	H3K27ac
chr5	36414720	36415220	501	*	5.32	5.93	3.1	2.83	5.02e-08	5.62e-06	H3K27ac
chr8	80314102	80314602	501	*	5.37	6.01	2.78	3.23	5.09e-08	5.69e-06	H3K27ac
chr18	24764993	24765493	501	*	4.94	5.62	1.71	3.9	5.18e-08	5.77e-06	H3K27ac
chr7	119887687	119888187	501	*	5.4	6.01	3.08	2.94	5.26e-08	5.84e-06	H3K27ac
chr18	42061504	42062004	501	*	5.81	6.38	3.94	2.45	5.27e-08	5.84e-06	H3K27ac
chr15	100668378	100668878	501	*	5.76	6.34	3.81	2.52	5.28e-08	5.85e-06	H3K27ac
chr7	101050896	101051396	501	*	8.22	8.6	7.31	1.29	5.3e-08	5.86e-06	H3K27ac
chr9	101228516	101229016	501	*	4.96	5.62	2.1	3.51	5.37e-08	5.92e-06	H3K27ac
chr2	83728220	83728720	501	*	5.96	6.47	4.51	1.96	5.41e-08	5.94e-06	H3K27ac
chr6	135251544	135252044	501	*	7.32	7.73	6.34	1.39	5.42e-08	5.94e-06	H3K27ac
chr3	149339020	149339520	501	*	5.34	5.96	2.92	3.04	5.44e-08	5.95e-06	H3K27ac
chr11	119402494	119402994	501	*	7.24	7.64	6.29	1.35	5.54e-08	6.05e-06	H3K27ac
chr14	73122689	73123189	501	*	6.47	6.96	5.16	1.8	5.56e-08	6.06e-06	H3K27ac
chr1	119219484	119219984	501	*	7.17	7.61	6.1	1.51	5.74e-08	6.24e-06	H3K27ac
chr4	101298341	101298841	501	*	4.95	5.61	1.96	3.65	5.76e-08	6.25e-06	H3K27ac
chr6	17876725	17877225	501	*	5.09	5.81	-0.19	6.01	5.81e-08	6.29e-06	H3K27ac
chr1	180771234	180771734	501	*	5.99	6.5	4.52	1.98	5.86e-08	6.33e-06	H3K27ac
chr13	9139599	9140099	501	*	6.22	6.74	4.71	2.03	5.92e-08	6.37e-06	H3K27ac
chr17	31594694	31595194	501	*	5.54	6.14	3.38	2.77	5.98e-08	6.43e-06	H3K27ac
chr3	84652917	84653417	501	*	6.26	6.76	4.86	1.91	6.14e-08	6.58e-06	H3K27ac
chr10	93138452	93138952	501	*	5.14	5.86	-0.19	6.06	6.17e-08	6.59e-06	H3K27ac
chr10	96163883	96164383	501	*	7.25	7.69	6.15	1.54	6.18e-08	6.59e-06	H3K27ac
chr7	68021654	68022154	501	*	6.47	6.99	4.92	2.07	6.19e-08	6.59e-06	H3K27ac
chr10	41595317	41595817	501	*	5.08	5.8	-0.19	6	6.26e-08	6.65e-06	H3K27ac
chr17	80564059	80564559	501	*	7.65	8.05	6.71	1.34	6.3e-08	6.68e-06	H3K27ac
chr15	59799259	59799759	501	*	5.08	5.81	-0.19	6	6.37e-08	6.74e-06	H3K27ac
chr19	12564396	12564896	501	*	5.08	5.8	-0.19	5.99	6.43e-08	6.78e-06	H3K27ac
chr9	118881850	118882350	501	*	5.11	5.84	-0.19	6.03	6.46e-08	6.79e-06	H3K27ac
chr1	170912799	170913299	501	*	5.35	5.96	3.13	2.83	6.48e-08	6.79e-06	H3K27ac
chr7	19870946	19871446	501	*	7.74	8.15	6.78	1.36	6.48e-08	6.79e-06	H3K27ac
chr3	131466644	131467144	501	*	5.81	6.38	3.94	2.44	6.65e-08	6.95e-06	H3K27ac
chr1	162509352	162509852	501	*	5.89	6.43	4.3	2.13	6.66e-08	6.95e-06	H3K27ac
chr4	109207575	109208075	501	*	4.87	5.55	1.31	4.25	6.72e-08	6.99e-06	H3K27ac
chr17	57290320	57290820	501	*	6.89	7.31	5.89	1.42	6.77e-08	7.02e-06	H3K27ac
chr16	92786845	92787345	501	*	5.58	6.15	3.74	2.41	6.78e-08	7.02e-06	H3K27ac
chr14	60383927	60384427	501	*	4.85	5.54	1.31	4.23	6.79e-08	7.02e-06	H3K27ac
chr5	113829597	113830097	501	*	6.33	6.8	5.11	1.68	6.84e-08	7.06e-06	H3K27ac
chr7	63999371	63999871	501	*	6.49	6.97	5.15	1.82	6.91e-08	7.11e-06	H3K27ac
chr11	76482355	76482855	501	*	7.01	7.44	5.95	1.49	7.05e-08	7.24e-06	H3K27ac
chr3	9879450	9879950	501	*	5.45	6.04	3.42	2.62	7.09e-08	7.26e-06	H3K27ac
chr3	84656873	84657373	501	*	5.75	6.32	3.88	2.44	7.28e-08	7.43e-06	H3K27ac
chr1	40029815	40030315	501	*	5.78	6.32	4.12	2.19	7.29e-08	7.43e-06	H3K27ac
chr3	145885606	145886106	501	*	7.39	7.78	6.47	1.31	7.3e-08	7.43e-06	H3K27ac
chr5	38446500	38447000	501	*	6.21	6.7	4.82	1.88	7.32e-08	7.44e-06	H3K27ac
chr8	45628647	45629147	501	*	7.3	7.75	6.16	1.59	7.35e-08	7.45e-06	H3K27ac
chr15	59808373	59808873	501	*	5.51	6.12	3.25	2.88	7.36e-08	7.45e-06	H3K27ac
chr13	55040333	55040833	501	*	5.59	6.16	3.67	2.49	7.46e-08	7.52e-06	H3K27ac
chr1	6280006	6280506	501	*	4.93	5.61	1.7	3.91	7.47e-08	7.52e-06	H3K27ac
chr2	125667285	125667785	501	*	5.7	6.25	3.93	2.32	7.5e-08	7.54e-06	H3K27ac
chr8	72168967	72169467	501	*	6.09	6.58	4.71	1.87	7.56e-08	7.59e-06	H3K27ac
chr4	66822202	66822702	501	*	4.89	5.6	0.43	5.17	7.59e-08	7.6e-06	H3K27ac
chr11	34783467	34783967	501	*	7.1	7.52	6.06	1.47	7.7e-08	7.69e-06	H3K27ac
chr4	136569949	136570449	501	*	5.64	6.19	3.95	2.24	7.75e-08	7.71e-06	H3K27ac
chr13	40968504	40969004	501	*	6.08	6.6	4.57	2.03	7.76e-08	7.71e-06	H3K27ac
chr14	73118571	73119071	501	*	5.24	5.84	3.03	2.81	7.89e-08	7.82e-06	H3K27ac
chr7	128062768	128063268	501	*	7.18	7.64	5.97	1.67	7.9e-08	7.82e-06	H3K27ac
chr11	52388948	52389448	501	*	4.85	5.54	1.31	4.23	8.03e-08	7.93e-06	H3K27ac
chr6	118984402	118984902	501	*	6.12	6.62	4.73	1.89	8.15e-08	8.04e-06	H3K27ac
chr14	106011635	106012135	501	*	6.51	6.99	5.22	1.77	8.18e-08	8.04e-06	H3K27ac
chr3	146568068	146568568	501	*	5.86	6.43	4.02	2.41	8.19e-08	8.04e-06	H3K27ac
chr2	58137229	58137729	501	*	5.59	6.15	3.81	2.35	8.39e-08	8.21e-06	H3K27ac
chr8	94524859	94525359	501	*	4.97	5.64	1.88	3.76	8.4e-08	8.21e-06	H3K27ac
chr5	52216613	52217113	501	*	4.86	5.55	1.05	4.5	8.51e-08	8.28e-06	H3K27ac
chr6	38359980	38360480	501	*	5.06	5.72	2.16	3.56	8.51e-08	8.28e-06	H3K27ac
chr11	71251189	71251689	501	*	6.08	6.63	4.37	2.26	8.56e-08	8.32e-06	H3K27ac
chr16	31598558	31599058	501	*	5.06	5.78	-0.19	5.98	8.73e-08	8.46e-06	H3K27ac
chr13	45562033	45562533	501	*	6.49	6.99	5.14	1.84	8.96e-08	8.67e-06	H3K27ac
chr10	80074959	80075459	501	*	9.16	9.55	8.28	1.27	8.99e-08	8.68e-06	H3K27ac
chr17	51832320	51832820	501	*	5.68	6.24	3.88	2.36	9.03e-08	8.7e-06	H3K27ac
chr15	61439256	61439756	501	*	5.01	5.67	1.88	3.8	9.19e-08	8.83e-06	H3K27ac
chr4	125144819	125145319	501	*	7.19	7.6	6.21	1.39	9.23e-08	8.86e-06	H3K27ac
chr15	41611837	41612337	501	*	7.7	8.08	6.84	1.24	9.29e-08	8.89e-06	H3K27ac
chr3	121571458	121571958	501	*	5.86	6.41	4.16	2.25	9.3e-08	8.89e-06	H3K27ac
chr19	8019466	8019966	501	*	7.17	7.61	6.07	1.54	9.32e-08	8.89e-06	H3K27ac
chr11	5765782	5766282	501	*	5.74	6.3	3.94	2.36	9.45e-08	8.99e-06	H3K27ac
chr16	24136701	24137201	501	*	6.65	7.14	5.33	1.81	9.49e-08	9.01e-06	H3K27ac
chr7	35127193	35127693	501	*	5.29	5.93	2.7	3.23	9.52e-08	9.02e-06	H3K27ac
chr13	100182689	100183189	501	*	5.51	6.08	3.61	2.47	9.64e-08	9.11e-06	H3K27ac
chr19	41597245	41597745	501	*	5.66	6.23	3.74	2.5	9.65e-08	9.11e-06	H3K27ac
chr5	120777151	120777651	501	*	6.11	6.62	4.64	1.98	9.72e-08	9.15e-06	H3K27ac
chr4	155539046	155539546	501	*	5.73	6.3	3.86	2.44	9.73e-08	9.15e-06	H3K27ac
chr2	117989317	117989817	501	*	5.05	5.77	-0.19	5.97	9.75e-08	9.15e-06	H3K27ac
chr18	56790877	56791377	501	*	6.5	6.98	5.19	1.79	9.8e-08	9.18e-06	H3K27ac
chr3	9853453	9853953	501	*	5.51	6.07	3.68	2.39	9.83e-08	9.19e-06	H3K27ac
chr18	77054757	77055257	501	*	5.61	6.17	3.8	2.37	9.92e-08	9.25e-06	H3K27ac
chr10	99442227	99442727	501	*	5.69	6.27	3.69	2.58	9.97e-08	9.29e-06	H3K27ac
chr10	51491063	51491563	501	*	6.72	7.17	5.57	1.59	1.01e-07	9.43e-06	H3K27ac
chr12	81763805	81764305	501	*	4.91	5.62	0.43	5.19	1.02e-07	9.44e-06	H3K27ac
chr7	125764616	125765116	501	*	4.83	5.53	1.05	4.48	1.03e-07	9.5e-06	H3K27ac
chr15	67733163	67733663	501	*	5.01	5.73	-0.19	5.93	1.04e-07	9.54e-06	H3K27ac
chr3	51128469	51128969	501	*	5.22	5.86	2.67	3.19	1.04e-07	9.54e-06	H3K27ac
chr2	129514752	129515252	501	*	6.68	7.12	5.6	1.51	1.04e-07	9.55e-06	H3K27ac
chr16	21630858	21631358	501	*	5.35	5.95	3.15	2.81	1.05e-07	9.65e-06	H3K27ac
chr10	43856356	43856856	501	*	5.12	5.8	1.88	3.92	1.06e-07	9.72e-06	H3K27ac
chr10	24478768	24479268	501	*	7.17	7.6	6.11	1.49	1.1e-07	1.01e-05	H3K27ac
chr11	67604686	67605186	501	*	5.62	6.21	3.58	2.63	1.1e-07	1.01e-05	H3K27ac
chr11	72696962	72697462	501	*	5.39	5.97	3.44	2.53	1.11e-07	1.01e-05	H3K27ac
chr2	154463504	154464004	501	*	4.83	5.52	1.31	4.21	1.11e-07	1.01e-05	H3K27ac
chr8	18970256	18970756	501	*	5.13	5.79	2.29	3.5	1.12e-07	1.02e-05	H3K27ac
chr11	75652367	75652867	501	*	7.83	8.21	6.98	1.23	1.14e-07	1.03e-05	H3K27ac
chr15	66567596	66568096	501	*	4.84	5.52	1.47	4.05	1.15e-07	1.04e-05	H3K27ac
chr2	167710114	167710614	501	*	5.04	5.7	2.16	3.54	1.15e-07	1.04e-05	H3K27ac
chr11	95402100	95402600	501	*	8.04	8.4	7.23	1.17	1.16e-07	1.04e-05	H3K27ac
chr10	17347664	17348164	501	*	5.76	6.3	4.16	2.14	1.16e-07	1.04e-05	H3K27ac
chr15	85207501	85208001	501	*	5.86	4.83	6.68	-1.85	1.17e-07	1.05e-05	H3K27ac
chr15	96352100	96352600	501	*	5.8	4.69	6.66	-1.97	1.17e-07	1.05e-05	H3K27ac
chr18	52639084	52639584	501	*	4.99	5.71	-0.19	5.91	1.18e-07	1.06e-05	H3K27ac
chr10	93672507	93673007	501	*	6.82	6.12	7.47	-1.35	1.2e-07	1.07e-05	H3K27ac
chr1	118368826	118369326	501	*	5.22	5.83	3	2.83	1.21e-07	1.07e-05	H3K27ac
chr2	3664036	3664536	501	*	6.1	6.63	4.5	2.14	1.23e-07	1.09e-05	H3K27ac
chr8	54548272	54548772	501	*	4.99	5.71	-0.19	5.9	1.23e-07	1.1e-05	H3K27ac
chr7	142340203	142340703	501	*	4.93	5.6	1.71	3.89	1.25e-07	1.11e-05	H3K27ac
chr13	13525284	13525784	501	*	6.87	7.36	5.49	1.87	1.27e-07	1.12e-05	H3K27ac
chr9	71162766	71163266	501	*	5.89	6.41	4.42	1.99	1.29e-07	1.14e-05	H3K27ac
chr15	78564072	78564572	501	*	4.97	5.65	1.7	3.95	1.3e-07	1.15e-05	H3K27ac
chr9	63720906	63721406	501	*	5.87	6.4	4.28	2.12	1.33e-07	1.17e-05	H3K27ac
chr12	73842135	73842635	501	*	5.14	5.75	2.84	2.92	1.35e-07	1.18e-05	H3K27ac
chr4	150703397	150703897	501	*	4.83	5.53	1.05	4.47	1.35e-07	1.18e-05	H3K27ac
chr12	25398959	25399459	501	*	4.78	5.48	1.05	4.42	1.35e-07	1.18e-05	H3K27ac
chr15	85178001	85178501	501	*	6.23	5.24	7.03	-1.8	1.36e-07	1.18e-05	H3K27ac
chr9	45064692	45065192	501	*	5.68	6.24	3.93	2.31	1.36e-07	1.18e-05	H3K27ac
chr1	184477750	184478250	501	*	4.8	5.51	0.35	5.16	1.37e-07	1.18e-05	H3K27ac
chr7	133793673	133794173	501	*	6.5	6.95	5.34	1.61	1.37e-07	1.18e-05	H3K27ac
chr8	3664093	3664593	501	*	4.99	5.71	-0.19	5.9	1.37e-07	1.18e-05	H3K27ac
chr14	55946263	55946763	501	*	5.05	5.69	2.55	3.13	1.37e-07	1.18e-05	H3K27ac
chr9	41157291	41157791	501	*	8.6	8.95	7.81	1.14	1.38e-07	1.19e-05	H3K27ac
chr6	131245397	131245897	501	*	5.34	5.94	3.23	2.71	1.38e-07	1.19e-05	H3K27ac
chr18	4808772	4809272	501	*	4.97	5.69	-0.19	5.88	1.39e-07	1.19e-05	H3K27ac
chr14	61309887	61310387	501	*	6.67	7.19	5.21	1.97	1.39e-07	1.19e-05	H3K27ac
chr17	83846497	83846997	501	*	6.13	6.62	4.76	1.86	1.43e-07	1.22e-05	H3K27ac
chr7	117449323	117449823	501	*	5.55	6.11	3.78	2.32	1.43e-07	1.22e-05	H3K27ac
chr17	57193722	57194222	501	*	6.47	6.95	5.15	1.81	1.43e-07	1.22e-05	H3K27ac
chr14	46989826	46990326	501	*	4.98	5.7	-0.19	5.89	1.44e-07	1.23e-05	H3K27ac
chr16	90359013	90359513	501	*	5.03	5.67	2.5	3.17	1.44e-07	1.23e-05	H3K27ac
chr19	4408867	4409367	501	*	5.27	5.87	3.13	2.74	1.45e-07	1.23e-05	H3K27ac
chr2	129166330	129166830	501	*	6.65	7.08	5.61	1.47	1.47e-07	1.24e-05	H3K27ac
chr10	69579778	69580278	501	*	4.89	5.56	1.71	3.85	1.47e-07	1.24e-05	H3K27ac
chr2	126491042	126491542	501	*	6.49	6.99	5.05	1.94	1.53e-07	1.29e-05	H3K27ac
chr1	184440808	184441308	501	*	7.27	7.69	6.29	1.4	1.53e-07	1.29e-05	H3K27ac
chr6	117071676	117072176	501	*	4.96	5.68	-0.19	5.88	1.53e-07	1.29e-05	H3K27ac
chr15	73149253	73149753	501	*	8.39	8.74	7.63	1.11	1.58e-07	1.32e-05	H3K27ac
chr9	41169814	41170314	501	*	4.84	5.52	1.47	4.05	1.6e-07	1.34e-05	H3K27ac
chr4	43966337	43966837	501	*	6.46	6.93	5.23	1.7	1.61e-07	1.35e-05	H3K27ac
chr10	18329407	18329907	501	*	6.73	7.18	5.54	1.64	1.63e-07	1.36e-05	H3K27ac
chr1	86229018	86229518	501	*	7.5	7.9	6.57	1.33	1.63e-07	1.36e-05	H3K27ac
chr7	134261064	134261564	501	*	6.07	6.58	4.58	1.99	1.64e-07	1.37e-05	H3K27ac
chr6	86640078	86640578	501	*	4.98	5.7	-0.19	5.89	1.67e-07	1.39e-05	H3K27ac
chr9	47589472	47589972	501	*	4.78	5.49	0.35	5.14	1.67e-07	1.39e-05	H3K27ac
chr3	105917680	105918180	501	*	5.4	5.97	3.52	2.45	1.69e-07	1.39e-05	H3K27ac
chr19	53529011	53529511	501	*	8.56	8.91	7.77	1.15	1.7e-07	1.4e-05	H3K27ac
chr18	54908011	54908511	501	*	6.79	7.22	5.71	1.52	1.71e-07	1.41e-05	H3K27ac
chr18	67249184	67249684	501	*	5.61	6.15	3.95	2.2	1.72e-07	1.41e-05	H3K27ac
chr8	72067601	72068101	501	*	4.75	5.44	1.05	4.39	1.72e-07	1.41e-05	H3K27ac
chr4	141728094	141728594	501	*	5.18	5.8	2.73	3.08	1.72e-07	1.41e-05	H3K27ac
chr12	73838095	73838595	501	*	5.42	6.01	3.41	2.6	1.73e-07	1.42e-05	H3K27ac
chr14	66223786	66224286	501	*	6.92	7.36	5.81	1.55	1.75e-07	1.43e-05	H3K27ac
chr7	145089429	145089929	501	*	6	6.51	4.54	1.96	1.76e-07	1.44e-05	H3K27ac
chr1	40847794	40848294	501	*	6.49	7.17	2.88	4.3	1.78e-07	1.45e-05	H3K27ac
chr7	80753464	80753964	501	*	7	7.46	5.84	1.62	1.78e-07	1.45e-05	H3K27ac
chr2	180444440	180444940	501	*	4.9	5.58	1.47	4.11	1.8e-07	1.46e-05	H3K27ac
chr4	147999558	148000058	501	*	5.06	5.73	1.88	3.85	1.8e-07	1.46e-05	H3K27ac
chr15	78606993	78607493	501	*	6.09	6.57	4.76	1.81	1.81e-07	1.46e-05	H3K27ac
chr11	114965276	114965776	501	*	5.82	6.38	4.08	2.3	1.82e-07	1.47e-05	H3K27ac
chr19	41797637	41798137	501	*	4.93	5.65	-0.19	5.85	1.82e-07	1.47e-05	H3K27ac
chr6	17779163	17779663	501	*	4.95	5.67	-0.19	5.86	1.84e-07	1.48e-05	H3K27ac
chr2	164377656	164378156	501	*	5.52	6.11	3.51	2.6	1.85e-07	1.48e-05	H3K27ac
chr15	27708838	27709338	501	*	6.15	6.63	4.85	1.78	1.86e-07	1.49e-05	H3K27ac
chr1	82832061	82832561	501	*	4.81	5.48	1.6	3.89	1.88e-07	1.51e-05	H3K27ac
chr3	101947987	101948487	501	*	5.06	5.68	2.7	2.97	1.92e-07	1.54e-05	H3K27ac
chr1	159492725	159493225	501	*	4.98	5.7	-0.19	5.89	1.93e-07	1.54e-05	H3K27ac
chr5	92508406	92508906	501	*	6.45	6.91	5.25	1.66	1.95e-07	1.55e-05	H3K27ac
chr5	74492910	74493410	501	*	4.78	5.49	0.35	5.14	1.95e-07	1.55e-05	H3K27ac
chr5	115623712	115624212	501	*	5.2	5.83	2.71	3.12	1.96e-07	1.55e-05	H3K27ac
chr18	66458461	66458961	501	*	6.65	7.08	5.59	1.49	1.96e-07	1.56e-05	H3K27ac
chr3	126831520	126832020	501	*	6.52	6.99	5.28	1.71	1.97e-07	1.56e-05	H3K27ac
chr17	43576036	43576536	501	*	5.25	5.84	3.19	2.65	1.98e-07	1.56e-05	H3K27ac
chr15	39957785	39958285	501	*	4.78	5.49	0.35	5.14	1.98e-07	1.56e-05	H3K27ac
chr11	114989440	114989940	501	*	6.71	7.15	5.58	1.57	1.99e-07	1.57e-05	H3K27ac
chr12	104991832	104992332	501	*	6.78	7.24	5.63	1.61	1.99e-07	1.57e-05	H3K27ac
chr7	25005875	25006375	501	*	5.62	6.21	3.57	2.64	2e-07	1.57e-05	H3K27ac
chr9	74476756	74477256	501	*	5.23	3.66	6.22	-2.56	2.03e-07	1.59e-05	H3K27ac
chr10	21399505	21400005	501	*	4.81	5.52	0.43	5.09	2.04e-07	1.6e-05	H3K27ac
chr15	103254964	103255464	501	*	6.56	6.99	5.47	1.52	2.06e-07	1.61e-05	H3K27ac
chr7	139984730	139985230	501	*	6.72	7.17	5.59	1.58	2.07e-07	1.61e-05	H3K27ac
chr5	43081998	43082498	501	*	6.12	6.62	4.73	1.9	2.07e-07	1.61e-05	H3K27ac
chr9	99182795	99183295	501	*	6.11	6.63	4.59	2.04	2.11e-07	1.64e-05	H3K27ac
chr5	96897913	96898413	501	*	4.99	5.65	2.03	3.62	2.11e-07	1.64e-05	H3K27ac
chr14	12573846	12574346	501	*	5.12	5.76	2.49	3.27	2.15e-07	1.67e-05	H3K27ac
chrX	48127662	48128162	501	*	5.12	5.73	2.81	2.93	2.18e-07	1.68e-05	H3K27ac
chr9	50591433	50591933	501	*	5.94	6.44	4.57	1.87	2.23e-07	1.72e-05	H3K27ac
chr1	97667902	97668402	501	*	5.17	5.77	3.05	2.73	2.27e-07	1.75e-05	H3K27ac
chr11	83640179	83640679	501	*	5.98	6.53	4.25	2.28	2.28e-07	1.75e-05	H3K27ac
chr14	55302592	55303092	501	*	4.69	2.17	5.85	-3.68	2.33e-07	1.79e-05	H3K27ac
chr9	116223824	116224324	501	*	5.33	5.91	3.36	2.55	2.34e-07	1.79e-05	H3K27ac
chr5	3461475	3461975	501	*	4.91	5.58	1.88	3.7	2.37e-07	1.82e-05	H3K27ac
chr17	74288810	74289310	501	*	6.77	7.22	5.65	1.56	2.39e-07	1.83e-05	H3K27ac
chr11	79286673	79287173	501	*	6.57	7.03	5.39	1.64	2.4e-07	1.83e-05	H3K27ac
chr14	55764795	55765295	501	*	6.01	6.51	4.59	1.92	2.4e-07	1.83e-05	H3K27ac
chr7	117486711	117487211	501	*	6.9	7.31	5.92	1.39	2.42e-07	1.84e-05	H3K27ac
chr17	73262697	73263197	501	*	4.91	5.63	-0.19	5.83	2.42e-07	1.84e-05	H3K27ac
chr3	21991473	21991973	501	*	6.36	6.82	5.16	1.66	2.44e-07	1.85e-05	H3K27ac
chr4	135895869	135896369	501	*	6.81	7.3	5.47	1.83	2.45e-07	1.85e-05	H3K27ac
chr15	102015989	102016489	501	*	4.98	5.7	-0.19	5.89	2.45e-07	1.85e-05	H3K27ac
chr10	77963772	77964272	501	*	4.92	5.58	2.05	3.53	2.46e-07	1.85e-05	H3K27ac
chr5	32193147	32193647	501	*	5.84	6.36	4.37	1.99	2.48e-07	1.86e-05	H3K27ac
chr19	12457283	12457783	501	*	6.09	6.6	4.66	1.94	2.5e-07	1.88e-05	H3K27ac
chr15	98570787	98571287	501	*	5.62	6.18	3.83	2.36	2.52e-07	1.89e-05	H3K27ac
chr13	44504466	44504966	501	*	6.72	7.16	5.63	1.53	2.52e-07	1.89e-05	H3K27ac
chr4	150751851	150752351	501	*	5.9	6.46	4.1	2.35	2.55e-07	1.91e-05	H3K27ac
chr3	130634264	130634764	501	*	4.25	0.82	5.49	-4.66	2.58e-07	1.93e-05	H3K27ac
chr15	25287851	25288351	501	*	4.96	5.62	2.07	3.55	2.6e-07	1.94e-05	H3K27ac
chr9	105027761	105028261	501	*	4.55	1.82	5.74	-3.91	2.65e-07	1.97e-05	H3K27ac
chr2	25422637	25423137	501	*	6.95	7.44	5.6	1.84	2.7e-07	2e-05	H3K27ac
chr17	51408171	51408671	501	*	4.91	5.63	-0.19	5.82	2.7e-07	2e-05	H3K27ac
chr11	55154478	55154978	501	*	6.91	7.33	5.86	1.48	2.72e-07	2.02e-05	H3K27ac
chr10	98744307	98744807	501	*	5.94	6.46	4.44	2.01	2.73e-07	2.02e-05	H3K27ac
chr6	114457841	114458341	501	*	5.27	5.86	3.23	2.64	2.74e-07	2.02e-05	H3K27ac
chr4	9068167	9068667	501	*	6.71	7.15	5.61	1.55	2.75e-07	2.02e-05	H3K27ac
chr15	78597283	78597783	501	*	7.62	8.04	6.6	1.44	2.79e-07	2.06e-05	H3K27ac
chr8	61803875	61804375	501	*	5.02	5.71	1.52	4.18	2.85e-07	2.1e-05	H3K27ac
chr14	103008144	103008644	501	*	5.59	6.15	3.84	2.31	2.86e-07	2.1e-05	H3K27ac
chr5	30013199	30013699	501	*	6.95	7.41	5.74	1.67	2.87e-07	2.1e-05	H3K27ac
chr2	167740204	167740704	501	*	7.26	7.65	6.34	1.31	2.88e-07	2.1e-05	H3K27ac
chr12	116434239	116434739	501	*	4.93	5.6	1.7	3.91	2.88e-07	2.1e-05	H3K27ac
chr4	124644116	124644616	501	*	5.26	5.89	2.89	2.99	2.9e-07	2.11e-05	H3K27ac
chr10	17485059	17485559	501	*	5.01	5.64	2.46	3.18	2.9e-07	2.11e-05	H3K27ac
chr1	173631173	173631673	501	*	5.47	6.04	3.59	2.45	2.93e-07	2.12e-05	H3K27ac
chr4	46591062	46591562	501	*	4.87	5.59	-0.19	5.78	2.93e-07	2.12e-05	H3K27ac
chr15	57669621	57670121	501	*	6.38	6.82	5.25	1.57	2.93e-07	2.12e-05	H3K27ac
chr12	111429761	111430261	501	*	8.32	8.7	7.44	1.26	2.96e-07	2.14e-05	H3K27ac
chr15	85347395	85347895	501	*	5	5.72	-0.19	5.91	2.96e-07	2.14e-05	H3K27ac
chr7	132323347	132323847	501	*	6.11	6.61	4.71	1.9	2.97e-07	2.14e-05	H3K27ac
chr11	71230363	71230863	501	*	6.03	6.52	4.72	1.8	2.97e-07	2.14e-05	H3K27ac
chr13	117261039	117261539	501	*	5.08	5.73	2.29	3.44	3.03e-07	2.18e-05	H3K27ac
chr7	116475996	116476496	501	*	4.78	5.45	1.52	3.93	3.05e-07	2.19e-05	H3K27ac
chr7	139295727	139296227	501	*	6.16	6.66	4.72	1.94	3.06e-07	2.19e-05	H3K27ac
chr2	129175436	129175936	501	*	6.38	6.84	5.16	1.68	3.06e-07	2.19e-05	H3K27ac
chr3	84438482	84438982	501	*	5.26	5.89	2.7	3.2	3.07e-07	2.2e-05	H3K27ac
chr8	120531455	120531955	501	*	4.82	2.53	5.95	-3.42	3.09e-07	2.21e-05	H3K27ac
chr9	41072092	41072592	501	*	6.26	6.73	5.04	1.69	3.12e-07	2.23e-05	H3K27ac
chr15	74686903	74687403	501	*	4.88	5.6	-0.19	5.8	3.16e-07	2.25e-05	H3K27ac
chr3	88521470	88521970	501	*	5.1	5.75	2.29	3.47	3.17e-07	2.26e-05	H3K27ac
chr2	129314302	129314802	501	*	4.96	5.63	1.88	3.75	3.22e-07	2.28e-05	H3K27ac
chr16	32541299	32541799	501	*	4.87	5.59	-0.19	5.78	3.22e-07	2.28e-05	H3K27ac
chr12	52950640	52951140	501	*	4.8	5.48	1.52	3.95	3.24e-07	2.29e-05	H3K27ac
chr2	112309082	112309582	501	*	6.94	7.36	5.94	1.42	3.29e-07	2.33e-05	H3K27ac
chr16	91606603	91607103	501	*	4.87	5.59	-0.19	5.78	3.3e-07	2.33e-05	H3K27ac
chr11	8463504	8464004	501	*	5.74	6.27	4.16	2.11	3.32e-07	2.34e-05	H3K27ac
chr6	16883540	16884040	501	*	5.56	6.13	3.66	2.47	3.41e-07	2.4e-05	H3K27ac
chr15	59822942	59823442	501	*	7.02	7.48	5.83	1.65	3.44e-07	2.41e-05	H3K27ac
chr8	115618059	115618559	501	*	4.71	5.42	0.35	5.07	3.44e-07	2.41e-05	H3K27ac
chr14	75068687	75069187	501	*	7	7.45	5.83	1.63	3.47e-07	2.43e-05	H3K27ac
chr15	62286856	62287356	501	*	6.48	6.92	5.37	1.55	3.51e-07	2.46e-05	H3K27ac
chr2	14631812	14632312	501	*	5.12	5.77	2.29	3.49	3.53e-07	2.47e-05	H3K27ac
chr7	16258311	16258811	501	*	7.29	7.7	6.29	1.41	3.54e-07	2.47e-05	H3K27ac
chr2	179959076	179959576	501	*	5.68	4.49	6.57	-2.08	3.58e-07	2.49e-05	H3K27ac
chr16	21743549	21744049	501	*	5.91	4.93	6.71	-1.78	3.59e-07	2.5e-05	H3K27ac
chr10	82958068	82958568	501	*	6.24	6.71	5	1.71	3.61e-07	2.5e-05	H3K27ac
chr15	66812227	66812727	501	*	7.77	8.11	7.02	1.09	3.61e-07	2.5e-05	H3K27ac
chr7	118508073	118508573	501	*	6.62	7.11	5.33	1.78	3.65e-07	2.52e-05	H3K27ac
chr1	74375217	74375717	501	*	7.44	7.84	6.51	1.33	3.68e-07	2.54e-05	H3K27ac
chr14	75178236	75178736	501	*	6.98	7.39	5.99	1.39	3.75e-07	2.59e-05	H3K27ac
chr17	84135709	84136209	501	*	5.33	5.92	3.29	2.62	3.79e-07	2.61e-05	H3K27ac
chr14	60424116	60424616	501	*	4.99	5.65	2.03	3.62	3.83e-07	2.63e-05	H3K27ac
chr7	126097522	126098022	501	*	5.41	5.98	3.5	2.48	3.84e-07	2.64e-05	H3K27ac
chr13	101655048	101655548	501	*	5.01	5.65	2.44	3.21	3.85e-07	2.64e-05	H3K27ac
chr11	114968547	114969047	501	*	5.89	6.41	4.35	2.06	3.85e-07	2.64e-05	H3K27ac
chr7	128018718	128019218	501	*	5.89	6.42	4.33	2.09	3.86e-07	2.64e-05	H3K27ac
chr13	76634001	76634501	501	*	5.49	6.06	3.61	2.45	3.86e-07	2.64e-05	H3K27ac
chr1	128548527	128549027	501	*	5.19	5.79	3.06	2.73	3.88e-07	2.65e-05	H3K27ac
chr14	62991813	62992313	501	*	5.16	5.8	2.52	3.28	3.9e-07	2.65e-05	H3K27ac
chr15	86067373	86067873	501	*	6.7	7.18	5.4	1.78	3.92e-07	2.66e-05	H3K27ac
chr14	47373871	47374371	501	*	6.81	7.29	5.49	1.8	3.94e-07	2.67e-05	H3K27ac
chr19	53434122	53434622	501	*	4.82	5.54	-0.19	5.74	3.96e-07	2.69e-05	H3K27ac
chr1	128712475	128712975	501	*	6.48	6.93	5.29	1.64	3.97e-07	2.69e-05	H3K27ac
chr11	11573350	11573850	501	*	4.76	5.45	1.05	4.4	3.99e-07	2.7e-05	H3K27ac
chr7	143685413	143685913	501	*	7.21	7.64	6.15	1.49	4.01e-07	2.7e-05	H3K27ac
chr6	21048258	21048758	501	*	5.82	4.81	6.63	-1.82	4.01e-07	2.7e-05	H3K27ac
chr11	86584677	86585177	501	*	8.17	8.56	7.25	1.31	4.02e-07	2.71e-05	H3K27ac
chr10	40257670	40258170	501	*	8.76	9.13	7.91	1.22	4.05e-07	2.72e-05	H3K27ac
chr19	58116442	58116942	501	*	4.82	5.54	-0.19	5.73	4.09e-07	2.74e-05	H3K27ac
chr3	84686983	84687483	501	*	4.82	5.54	-0.19	5.73	4.11e-07	2.75e-05	H3K27ac
chr10	60260893	60261393	501	*	6.67	7.17	5.28	1.89	4.12e-07	2.75e-05	H3K27ac
chr11	83617404	83617904	501	*	6.51	6.97	5.31	1.66	4.13e-07	2.76e-05	H3K27ac
chr7	24978529	24979029	501	*	5.54	6.11	3.66	2.45	4.16e-07	2.77e-05	H3K27ac
chr2	145806218	145806718	501	*	4.79	5.48	1.31	4.17	4.17e-07	2.78e-05	H3K27ac
chr6	124817966	124818466	501	*	5.58	6.14	3.84	2.29	4.18e-07	2.78e-05	H3K27ac
chr2	129409979	129410479	501	*	5.47	6.06	3.45	2.61	4.27e-07	2.84e-05	H3K27ac
chr15	8511643	8512143	501	*	6.12	6.59	4.86	1.74	4.31e-07	2.86e-05	H3K27ac
chr2	148185040	148185540	501	*	4.84	5.56	-0.19	5.75	4.32e-07	2.86e-05	H3K27ac
chr4	125054942	125055442	501	*	6.01	6.5	4.66	1.84	4.33e-07	2.86e-05	H3K27ac
chr11	110537694	110538194	501	*	5.97	6.48	4.5	1.98	4.37e-07	2.89e-05	H3K27ac
chr19	34420729	34421229	501	*	6.75	7.22	5.47	1.75	4.4e-07	2.9e-05	H3K27ac
chr1	177711347	177711847	501	*	5.15	5.76	2.81	2.95	4.41e-07	2.91e-05	H3K27ac
chr14	102828001	102828501	501	*	6.4	6.89	5.08	1.8	4.47e-07	2.94e-05	H3K27ac
chr2	26743995	26744495	501	*	4.68	5.39	0.35	5.04	4.49e-07	2.95e-05	H3K27ac
chr7	112332212	112332712	501	*	5.21	5.84	2.67	3.17	4.51e-07	2.96e-05	H3K27ac
chr3	142758042	142758542	501	*	4.5	1.59	5.7	-4.11	4.52e-07	2.96e-05	H3K27ac
chr16	38403739	38404239	501	*	5.81	6.31	4.38	1.93	4.54e-07	2.96e-05	H3K27ac
chr7	3825214	3825714	501	*	5.31	5.88	3.42	2.46	4.54e-07	2.96e-05	H3K27ac
chr9	61390260	61390760	501	*	4.87	5.53	2.05	3.47	4.55e-07	2.96e-05	H3K27ac
chr10	91299923	91300423	501	*	6.24	6.74	4.83	1.91	4.55e-07	2.96e-05	H3K27ac
chr18	20458940	20459440	501	*	4.97	5.61	2.33	3.28	4.58e-07	2.98e-05	H3K27ac
chr4	142102939	142103439	501	*	5.66	6.19	4.11	2.08	4.59e-07	2.98e-05	H3K27ac
chr2	160901224	160901724	501	*	6.23	6.71	4.93	1.79	4.61e-07	2.99e-05	H3K27ac
chr9	64202524	64203024	501	*	4.99	5.64	2.16	3.48	4.62e-07	3e-05	H3K27ac
chr6	57544375	57544875	501	*	6.66	5.91	7.35	-1.44	4.63e-07	3e-05	H3K27ac
chr5	53402135	53402635	501	*	6.73	7.2	5.5	1.7	4.68e-07	3.03e-05	H3K27ac
chr18	25052131	25052631	501	*	4.78	5.48	0.87	4.61	4.7e-07	3.03e-05	H3K27ac
chr15	59864856	59865356	501	*	6.04	6.54	4.63	1.91	4.75e-07	3.06e-05	H3K27ac
chr6	116664108	116664608	501	*	6.03	6.52	4.69	1.83	4.81e-07	3.1e-05	H3K27ac
chr7	126770796	126771296	501	*	5.38	5.94	3.58	2.37	4.83e-07	3.1e-05	H3K27ac
chr2	101781477	101781977	501	*	6.47	6.94	5.23	1.71	4.91e-07	3.15e-05	H3K27ac
chr7	72261133	72261633	501	*	4.64	5.34	0.74	4.6	4.92e-07	3.15e-05	H3K27ac
chr15	7145066	7145566	501	*	6.4	5.55	7.14	-1.59	4.96e-07	3.17e-05	H3K27ac
chr2	27212343	27212843	501	*	5.75	4.74	6.56	-1.82	5e-07	3.19e-05	H3K27ac
chr19	7226607	7227107	501	*	5.82	6.38	4.01	2.37	5.08e-07	3.24e-05	H3K27ac
chr16	24076053	24076553	501	*	5.5	6.1	3.36	2.73	5.15e-07	3.28e-05	H3K27ac
chr11	63376576	63377076	501	*	6.77	7.18	5.78	1.4	5.2e-07	3.31e-05	H3K27ac
chr2	102900954	102901454	501	*	8.13	8.5	7.3	1.2	5.21e-07	3.31e-05	H3K27ac
chr14	75024811	75025311	501	*	5.87	6.43	4.15	2.28	5.28e-07	3.35e-05	H3K27ac
chr11	104624975	104625475	501	*	6.76	7.23	5.5	1.73	5.36e-07	3.4e-05	H3K27ac
chr11	68442846	68443346	501	*	5.33	5.94	3.07	2.88	5.38e-07	3.41e-05	H3K27ac
chr14	11584925	11585425	501	*	4.69	5.4	0.43	4.97	5.55e-07	3.51e-05	H3K27ac
chr4	135891113	135891613	501	*	5.86	6.37	4.42	1.95	5.58e-07	3.52e-05	H3K27ac
chr9	124033732	124034232	501	*	5.05	5.69	2.4	3.29	5.61e-07	3.54e-05	H3K27ac
chr8	88662807	88663307	501	*	6.72	7.14	5.71	1.43	5.63e-07	3.54e-05	H3K27ac
chr2	178505780	178506280	501	*	5.43	6.02	3.4	2.62	5.64e-07	3.55e-05	H3K27ac
chr7	43273066	43273566	501	*	5.16	5.77	2.91	2.87	5.66e-07	3.55e-05	H3K27ac
chr2	49416897	49417397	501	*	6.1	6.57	4.82	1.76	5.67e-07	3.55e-05	H3K27ac
chr11	81996695	81997195	501	*	4.88	5.54	2.03	3.51	5.68e-07	3.56e-05	H3K27ac
chr1	181332440	181332940	501	*	4.96	5.59	2.39	3.2	5.71e-07	3.57e-05	H3K27ac
chr5	90778430	90778930	501	*	4.85	5.52	1.7	3.83	5.75e-07	3.59e-05	H3K27ac
chr10	20022492	20022992	501	*	4.24	0.85	5.48	-4.63	5.77e-07	3.6e-05	H3K27ac
chr3	142941428	142941928	501	*	5.55	4.19	6.48	-2.29	5.86e-07	3.65e-05	H3K27ac
chr1	128570178	128570678	501	*	4.78	5.44	1.71	3.73	5.88e-07	3.65e-05	H3K27ac
chr19	29240377	29240877	501	*	4.8	5.52	-0.19	5.71	5.88e-07	3.65e-05	H3K27ac
chr7	122410141	122410641	501	*	5.43	6.01	3.48	2.53	5.89e-07	3.65e-05	H3K27ac
chr14	45040696	45041196	501	*	4.66	5.37	0.35	5.02	5.92e-07	3.67e-05	H3K27ac
chr12	54835167	54835667	501	*	7.77	8.14	6.93	1.21	5.93e-07	3.67e-05	H3K27ac
chr6	100341169	100341669	501	*	4.84	5.56	-0.19	5.75	5.94e-07	3.67e-05	H3K27ac
chr10	14187439	14187939	501	*	4.65	5.34	0.87	4.48	5.99e-07	3.7e-05	H3K27ac
chr18	55087243	55087743	501	*	4.64	5.33	1.05	4.28	6.02e-07	3.71e-05	H3K27ac
chr1	167283184	167283684	501	*	5.53	6.08	3.77	2.31	6.15e-07	3.78e-05	H3K27ac
chr13	16761322	16761822	501	*	4.78	5.5	-0.19	5.69	6.15e-07	3.78e-05	H3K27ac
chr4	20033124	20033624	501	*	5.17	5.78	2.89	2.89	6.17e-07	3.78e-05	H3K27ac
chr15	102150298	102150798	501	*	8.16	8.55	7.28	1.27	6.2e-07	3.8e-05	H3K27ac
chr8	18924731	18925231	501	*	4.63	5.34	0.43	4.91	6.22e-07	3.81e-05	H3K27ac
chr19	53075382	53075882	501	*	4.38	1.36	5.59	-4.23	6.23e-07	3.81e-05	H3K27ac
chr19	18568126	18568626	501	*	5.78	6.3	4.25	2.06	6.24e-07	3.81e-05	H3K27ac
chr9	89253772	89254272	501	*	4.76	5.48	-0.19	5.67	6.29e-07	3.84e-05	H3K27ac
chr16	75960804	75961304	501	*	5.35	5.93	3.39	2.54	6.32e-07	3.85e-05	H3K27ac
chr10	66852728	66853228	501	*	6.65	7.1	5.51	1.59	6.36e-07	3.87e-05	H3K27ac
chr15	75857203	75857703	501	*	7.12	7.54	6.09	1.44	6.49e-07	3.94e-05	H3K27ac
chr11	68446766	68447266	501	*	5.41	5.95	3.7	2.26	6.53e-07	3.96e-05	H3K27ac
chr2	3657544	3658044	501	*	6.85	7.26	5.89	1.36	6.57e-07	3.97e-05	H3K27ac
chr12	99233611	99234111	501	*	6.21	5.36	6.95	-1.59	6.57e-07	3.97e-05	H3K27ac
chr4	120148914	120149414	501	*	5.97	6.48	4.47	2.01	6.58e-07	3.97e-05	H3K27ac
chr1	155039560	155040060	501	*	7.13	7.5	6.29	1.22	6.72e-07	4.05e-05	H3K27ac
chr2	128439052	128439552	501	*	4.65	5.35	0.74	4.61	6.76e-07	4.07e-05	H3K27ac
chr14	26981870	26982370	501	*	4.76	5.47	-0.19	5.67	6.81e-07	4.1e-05	H3K27ac
chr5	67301985	67302485	501	*	4.78	5.45	1.66	3.78	6.88e-07	4.13e-05	H3K27ac
chr2	27596791	27597291	501	*	5.29	3.83	6.26	-2.43	6.92e-07	4.15e-05	H3K27ac
chr1	98038170	98038670	501	*	5.56	6.11	3.81	2.3	6.97e-07	4.18e-05	H3K27ac
chr11	120698036	120698536	501	*	7.26	7.69	6.22	1.47	7.03e-07	4.21e-05	H3K27ac
chr18	54838654	54839154	501	*	4.82	5.48	1.88	3.6	7.06e-07	4.22e-05	H3K27ac
chr6	120083166	120083666	501	*	6.38	6.83	5.19	1.64	7.09e-07	4.23e-05	H3K27ac
chr2	13537912	13538412	501	*	6.54	7.01	5.32	1.69	7.09e-07	4.23e-05	H3K27ac
chr6	58896398	58896898	501	*	4.99	5.62	2.54	3.08	7.1e-07	4.23e-05	H3K27ac
chr9	56265739	56266239	501	*	8.12	8.47	7.34	1.13	7.11e-07	4.23e-05	H3K27ac
chr4	143298684	143299184	501	*	5.77	6.3	4.17	2.14	7.13e-07	4.24e-05	H3K27ac
chr3	93572339	93572839	501	*	4.75	5.47	-0.19	5.66	7.18e-07	4.26e-05	H3K27ac
chr6	121053379	121053879	501	*	5.64	6.18	3.98	2.2	7.26e-07	4.3e-05	H3K27ac
chr12	32292159	32292659	501	*	6.52	6.97	5.36	1.6	7.27e-07	4.3e-05	H3K27ac
chr13	55405664	55406164	501	*	5.42	5.99	3.55	2.44	7.29e-07	4.31e-05	H3K27ac
chr10	111516531	111517031	501	*	7.36	7.75	6.43	1.32	7.36e-07	4.35e-05	H3K27ac
chr8	119620616	119621116	501	*	5.52	4.25	6.43	-2.19	7.44e-07	4.39e-05	H3K27ac
chr8	125624059	125624559	501	*	4.94	5.6	2.07	3.53	7.55e-07	4.45e-05	H3K27ac
chr13	49271943	49272443	501	*	5.88	6.43	4.19	2.24	7.57e-07	4.45e-05	H3K27ac
chr18	55238091	55238591	501	*	4.74	5.46	-0.19	5.65	7.63e-07	4.49e-05	H3K27ac
chr7	31041731	31042231	501	*	8.77	9.12	8.01	1.1	7.68e-07	4.5e-05	H3K27ac
chr19	4214506	4215006	501	*	8.29	8.62	7.58	1.05	7.68e-07	4.5e-05	H3K27ac
chr8	111237438	111237938	501	*	5.96	6.48	4.47	2.01	7.84e-07	4.59e-05	H3K27ac
chr5	104380475	104380975	501	*	5.2	5.8	3.05	2.75	7.84e-07	4.59e-05	H3K27ac
chr17	43138209	43138709	501	*	6.45	6.94	5.11	1.82	7.85e-07	4.59e-05	H3K27ac
chr1	95590594	95591094	501	*	6.31	6.75	5.19	1.57	8.09e-07	4.72e-05	H3K27ac
chr8	72008847	72009347	501	*	7.26	7.67	6.28	1.39	8.13e-07	4.74e-05	H3K27ac
chr10	99241582	99242082	501	*	6.64	7.07	5.57	1.5	8.17e-07	4.75e-05	H3K27ac
chr5	90694564	90695064	501	*	6.13	6.6	4.9	1.69	8.29e-07	4.82e-05	H3K27ac
chr16	21641760	21642260	501	*	7.58	7.94	6.78	1.16	8.31e-07	4.82e-05	H3K27ac
chr9	124038141	124038641	501	*	6.37	6.85	5.1	1.75	8.32e-07	4.82e-05	H3K27ac
chr11	116533367	116533867	501	*	7.93	8.33	6.96	1.37	8.34e-07	4.83e-05	H3K27ac
chr8	93889251	93889751	501	*	5.42	5.99	3.6	2.39	8.54e-07	4.93e-05	H3K27ac
chr2	128428677	128429177	501	*	8.9	9.28	8.02	1.26	8.55e-07	4.93e-05	H3K27ac
chr16	95930855	95931355	501	*	5.69	6.21	4.16	2.04	8.56e-07	4.94e-05	H3K27ac
chr18	36708176	36708676	501	*	6.34	6.82	5.05	1.77	8.6e-07	4.95e-05	H3K27ac
chr1	74166692	74167192	501	*	6.36	6.83	5.11	1.72	8.66e-07	4.98e-05	H3K27ac
chr10	118085283	118085783	501	*	6.99	7.39	6.03	1.36	8.77e-07	5.03e-05	H3K27ac
chr7	109947000	109947500	501	*	5.45	6.02	3.65	2.37	8.78e-07	5.03e-05	H3K27ac
chr11	83648786	83649286	501	*	5.84	6.34	4.43	1.91	8.79e-07	5.03e-05	H3K27ac
chr15	95804365	95804865	501	*	7.55	7.95	6.6	1.36	8.8e-07	5.03e-05	H3K27ac
chr5	136244982	136245482	501	*	8.32	8.64	7.64	0.99	8.8e-07	5.03e-05	H3K27ac
chr8	13021257	13021757	501	*	4.66	5.35	1.1	4.24	8.85e-07	5.05e-05	H3K27ac
chr13	95450753	95451253	501	*	4.74	5.46	-0.19	5.66	8.9e-07	5.08e-05	H3K27ac
chr16	49839599	49840099	501	*	7.03	7.46	5.99	1.47	8.97e-07	5.11e-05	H3K27ac
chr7	132366121	132366621	501	*	4.6	5.3	0.74	4.55	9.21e-07	5.24e-05	H3K27ac
chr5	118259763	118260263	501	*	5.33	5.9	3.44	2.47	9.43e-07	5.36e-05	H3K27ac
chr10	95630722	95631222	501	*	5.89	6.45	4.1	2.35	9.63e-07	5.47e-05	H3K27ac
chr17	34355202	34355702	501	*	7.08	7.46	6.19	1.27	9.72e-07	5.51e-05	H3K27ac
chr14	31323908	31324408	501	*	5.72	6.23	4.29	1.94	9.74e-07	5.51e-05	H3K27ac
chr4	47315308	47315808	501	*	6.32	6.76	5.2	1.56	9.81e-07	5.55e-05	H3K27ac
chr1	164887549	164888049	501	*	4.7	5.42	-0.19	5.61	9.93e-07	5.61e-05	H3K27ac
chr11	78864185	78864685	501	*	5.1	5.74	2.6	3.13	9.95e-07	5.62e-05	H3K27ac
chr10	62553638	62554138	501	*	6.75	7.15	5.79	1.36	9.98e-07	5.62e-05	H3K27ac
chr2	134544925	134545425	501	*	5.07	5.67	2.93	2.74	1e-06	5.63e-05	H3K27ac
chr12	52782751	52783251	501	*	5.26	5.85	3.23	2.62	1e-06	5.64e-05	H3K27ac
chr8	10919427	10919927	501	*	5.08	5.68	2.99	2.69	1.01e-06	5.67e-05	H3K27ac
chr7	38156064	38156564	501	*	5.31	5.9	3.29	2.61	1.02e-06	5.75e-05	H3K27ac
chr16	24637775	24638275	501	*	4.69	5.41	-0.19	5.61	1.03e-06	5.76e-05	H3K27ac
chr1	191248764	191249264	501	*	5.43	5.97	3.76	2.21	1.04e-06	5.8e-05	H3K27ac
chr10	82923065	82923565	501	*	5.08	5.69	2.83	2.86	1.04e-06	5.8e-05	H3K27ac
chr11	9146163	9146663	501	*	4.7	5.42	-0.19	5.61	1.05e-06	5.84e-05	H3K27ac
chr16	33267396	33267896	501	*	5.68	6.19	4.24	1.95	1.05e-06	5.84e-05	H3K27ac
chr14	45335806	45336306	501	*	5.11	5.71	3.05	2.66	1.06e-06	5.9e-05	H3K27ac
chr13	64422097	64422597	501	*	7.38	7.8	6.37	1.43	1.07e-06	5.93e-05	H3K27ac
chr2	129489684	129490184	501	*	6.57	7.03	5.37	1.67	1.07e-06	5.94e-05	H3K27ac
chr14	70175632	70176132	501	*	7.43	7.85	6.43	1.41	1.07e-06	5.94e-05	H3K27ac
chr14	27754607	27755107	501	*	4.7	5.42	-0.19	5.61	1.07e-06	5.94e-05	H3K27ac
chr1	93424228	93424728	501	*	4.81	5.47	1.88	3.59	1.08e-06	5.96e-05	H3K27ac
chr6	40595229	40595729	501	*	5.87	6.38	4.37	2.02	1.08e-06	5.96e-05	H3K27ac
chr9	67722373	67722873	501	*	4.71	5.43	-0.19	5.63	1.08e-06	5.97e-05	H3K27ac
chr3	15590839	15591339	501	*	5.62	6.14	4.09	2.05	1.08e-06	5.97e-05	H3K27ac
chr4	105993301	105993801	501	*	4.91	3.15	5.95	-2.8	1.09e-06	5.98e-05	H3K27ac
chr12	29830701	29831201	501	*	5.1	3.65	6.06	-2.41	1.09e-06	5.99e-05	H3K27ac
chr16	87611635	87612135	501	*	6.32	6.78	5.08	1.7	1.1e-06	6.02e-05	H3K27ac
chr12	73881498	73881998	501	*	5.72	6.22	4.32	1.89	1.1e-06	6.04e-05	H3K27ac
chr13	6193244	6193744	501	*	7.8	8.17	6.96	1.21	1.11e-06	6.06e-05	H3K27ac
chr5	53490574	53491074	501	*	6.1	6.63	4.5	2.13	1.11e-06	6.08e-05	H3K27ac
chr17	10744770	10745270	501	*	4.59	5.28	0.87	4.42	1.11e-06	6.08e-05	H3K27ac
chr8	36164095	36164595	501	*	6.23	6.69	5.05	1.64	1.11e-06	6.08e-05	H3K27ac
chr10	12788112	12788612	501	*	6.54	6.99	5.37	1.62	1.12e-06	6.11e-05	H3K27ac
chr1	191402824	191403324	501	*	5.18	5.78	3.08	2.7	1.12e-06	6.11e-05	H3K27ac
chr8	121792462	121792962	501	*	7.17	7.56	6.23	1.33	1.13e-06	6.14e-05	H3K27ac
chr10	24164372	24164872	501	*	7.08	7.47	6.21	1.25	1.13e-06	6.14e-05	H3K27ac
chr10	117023913	117024413	501	*	5.31	5.88	3.39	2.5	1.13e-06	6.16e-05	H3K27ac
chr2	172644122	172644622	501	*	6.63	7.1	5.43	1.67	1.16e-06	6.28e-05	H3K27ac
chr10	111996756	111997256	501	*	6.77	7.17	5.8	1.38	1.16e-06	6.29e-05	H3K27ac
chr2	116417401	116417901	501	*	6.19	6.7	4.69	2.01	1.17e-06	6.33e-05	H3K27ac
chr10	111543822	111544322	501	*	7.01	7.45	5.93	1.52	1.17e-06	6.35e-05	H3K27ac
chr16	76958432	76958932	501	*	4.67	5.39	-0.19	5.58	1.19e-06	6.42e-05	H3K27ac
chr15	85358916	85359416	501	*	4.69	5.4	-0.19	5.6	1.19e-06	6.42e-05	H3K27ac
chr15	76617345	76617845	501	*	5.28	5.85	3.43	2.42	1.19e-06	6.42e-05	H3K27ac
chr3	99339157	99339657	501	*	4.7	5.42	-0.19	5.62	1.2e-06	6.44e-05	H3K27ac
chr5	148652005	148652505	501	*	5.76	6.26	4.31	1.95	1.21e-06	6.51e-05	H3K27ac
chr17	27422847	27423347	501	*	7.21	6.55	7.84	-1.3	1.21e-06	6.51e-05	H3K27ac
chr19	17359577	17360077	501	*	5.76	6.26	4.35	1.91	1.22e-06	6.51e-05	H3K27ac
chr11	35838483	35838983	501	*	6.45	6.88	5.39	1.49	1.22e-06	6.51e-05	H3K27ac
chr1	131638204	131638704	501	*	6.22	6.73	4.78	1.95	1.22e-06	6.51e-05	H3K27ac
chr15	66883420	66883920	501	*	6.05	6.52	4.82	1.7	1.22e-06	6.51e-05	H3K27ac
chr4	107777403	107777903	501	*	5.63	6.14	4.13	2.01	1.22e-06	6.51e-05	H3K27ac
chr2	116999060	116999560	501	*	4.57	5.28	0.43	4.84	1.23e-06	6.55e-05	H3K27ac
chr4	134116829	134117329	501	*	6.83	7.26	5.75	1.5	1.23e-06	6.57e-05	H3K27ac
chr1	178492118	178492618	501	*	5.92	6.41	4.58	1.83	1.24e-06	6.57e-05	H3K27ac
chr8	68634447	68634947	501	*	5.57	6.11	3.89	2.22	1.24e-06	6.57e-05	H3K27ac
chr8	122437925	122438425	501	*	5.59	6.12	4.02	2.1	1.24e-06	6.59e-05	H3K27ac
chr4	149979710	149980210	501	*	6.76	7.23	5.55	1.67	1.25e-06	6.61e-05	H3K27ac
chr3	105910699	105911199	501	*	5.73	6.26	4.14	2.12	1.25e-06	6.61e-05	H3K27ac
chr15	80792786	80793286	501	*	4.78	5.43	1.89	3.54	1.26e-06	6.64e-05	H3K27ac
chr7	109649065	109649565	501	*	6.8	7.19	5.89	1.3	1.26e-06	6.65e-05	H3K27ac
chr1	160520555	160521055	501	*	5.13	5.78	2.4	3.38	1.26e-06	6.66e-05	H3K27ac
chr17	81743271	81743771	501	*	4.94	5.56	2.63	2.93	1.26e-06	6.66e-05	H3K27ac
chr13	54323851	54324351	501	*	6.86	7.27	5.88	1.38	1.26e-06	6.66e-05	H3K27ac
chr4	89485514	89486014	501	*	6.47	6.9	5.36	1.54	1.27e-06	6.68e-05	H3K27ac
chr17	49009254	49009754	501	*	5.08	5.71	2.51	3.21	1.28e-06	6.72e-05	H3K27ac
chr5	36923850	36924350	501	*	5.1	3.63	6.07	-2.44	1.28e-06	6.74e-05	H3K27ac
chr11	94928273	94928773	501	*	6.23	6.69	5.07	1.61	1.29e-06	6.77e-05	H3K27ac
chr8	34055726	34056226	501	*	6.67	7.07	5.69	1.39	1.29e-06	6.77e-05	H3K27ac
chr2	68879181	68879681	501	*	4.69	5.41	-0.19	5.61	1.3e-06	6.78e-05	H3K27ac
chr13	80949229	80949729	501	*	7.2	7.59	6.31	1.28	1.3e-06	6.81e-05	H3K27ac
chr1	170282524	170283024	501	*	4.85	5.56	0.35	5.21	1.31e-06	6.83e-05	H3K27ac
chr8	71272759	71273259	501	*	9.1	9.43	8.41	1.03	1.31e-06	6.86e-05	H3K27ac
chr17	5822156	5822656	501	*	6.94	7.39	5.77	1.63	1.33e-06	6.9e-05	H3K27ac
chr8	64516026	64516526	501	*	5.7	6.22	4.18	2.04	1.33e-06	6.9e-05	H3K27ac
chr15	38601872	38602372	501	*	6.75	7.15	5.82	1.33	1.34e-06	6.95e-05	H3K27ac
chr16	18739293	18739793	501	*	6.96	7.38	5.93	1.46	1.36e-06	7.03e-05	H3K27ac
chr1	80452616	80453116	501	*	5.13	5.75	2.7	3.06	1.36e-06	7.03e-05	H3K27ac
chr12	73756031	73756531	501	*	6.84	7.25	5.84	1.41	1.36e-06	7.05e-05	H3K27ac
chr13	108267699	108268199	501	*	4.85	5.51	1.88	3.63	1.36e-06	7.05e-05	H3K27ac
chr2	38484602	38485102	501	*	7.14	7.52	6.3	1.21	1.37e-06	7.07e-05	H3K27ac
chr10	96201049	96201549	501	*	6.39	6.83	5.3	1.53	1.37e-06	7.08e-05	H3K27ac
chr15	59530870	59531370	501	*	5.29	5.89	3.1	2.8	1.38e-06	7.1e-05	H3K27ac
chr1	79580994	79581494	501	*	4.68	5.39	-0.19	5.59	1.38e-06	7.1e-05	H3K27ac
chr8	57695506	57696006	501	*	4.91	3.29	5.92	-2.63	1.38e-06	7.11e-05	H3K27ac
chr18	60806306	60806806	501	*	6.7	7.1	5.73	1.37	1.39e-06	7.14e-05	H3K27ac
chr17	88112318	88112818	501	*	5.84	6.38	4.23	2.15	1.4e-06	7.18e-05	H3K27ac
chr11	110782332	110782832	501	*	6.69	7.1	5.74	1.36	1.41e-06	7.22e-05	H3K27ac
chr1	170907709	170908209	501	*	5.83	6.32	4.52	1.79	1.41e-06	7.22e-05	H3K27ac
chr1	107497077	107497577	501	*	4.99	5.59	2.79	2.8	1.41e-06	7.22e-05	H3K27ac
chr17	5957205	5957705	501	*	5.72	6.25	4.09	2.17	1.42e-06	7.25e-05	H3K27ac
chr16	89848189	89848689	501	*	5.88	6.38	4.51	1.87	1.42e-06	7.26e-05	H3K27ac
chr6	92199596	92200096	501	*	5.83	6.35	4.33	2.02	1.43e-06	7.26e-05	H3K27ac
chr2	116913700	116914200	501	*	6.34	6.77	5.28	1.49	1.43e-06	7.26e-05	H3K27ac
chr17	35798777	35799277	501	*	4.76	5.42	1.89	3.52	1.43e-06	7.29e-05	H3K27ac
chr15	59828062	59828562	501	*	6.32	6.79	5.09	1.7	1.43e-06	7.29e-05	H3K27ac
chr17	36262015	36262515	501	*	5.8	6.3	4.42	1.88	1.44e-06	7.3e-05	H3K27ac
chr5	53393260	53393760	501	*	4.57	5.26	1.05	4.21	1.44e-06	7.32e-05	H3K27ac
chr18	74879594	74880094	501	*	4.62	5.31	1.2	4.11	1.44e-06	7.32e-05	H3K27ac
chr8	45584493	45584993	501	*	6.27	6.73	5.03	1.7	1.45e-06	7.32e-05	H3K27ac
chr1	13454241	13454741	501	*	4.69	5.36	1.52	3.84	1.45e-06	7.34e-05	H3K27ac
chr4	119575595	119576095	501	*	5.31	5.89	3.39	2.5	1.46e-06	7.35e-05	H3K27ac
chr12	108534839	108535339	501	*	6.39	6.83	5.27	1.56	1.46e-06	7.35e-05	H3K27ac
chr1	180763100	180763600	501	*	5.49	6.07	3.59	2.47	1.47e-06	7.39e-05	H3K27ac
chr11	83662870	83663370	501	*	5.54	6.09	3.86	2.23	1.47e-06	7.4e-05	H3K27ac
chr3	20027305	20027805	501	*	6.09	6.58	4.77	1.81	1.48e-06	7.43e-05	H3K27ac
chr12	35055079	35055579	501	*	6.16	6.63	4.92	1.71	1.48e-06	7.45e-05	H3K27ac
chr7	28788869	28789369	501	*	6.32	6.76	5.24	1.52	1.48e-06	7.45e-05	H3K27ac
chr12	16850488	16850988	501	*	6.19	6.7	4.74	1.96	1.5e-06	7.51e-05	H3K27ac
chr14	77524267	77524767	501	*	4.64	5.36	-0.19	5.55	1.51e-06	7.55e-05	H3K27ac
chr2	25540316	25540816	501	*	6.81	7.23	5.81	1.42	1.51e-06	7.55e-05	H3K27ac
chr17	88508721	88509221	501	*	5.73	6.24	4.32	1.92	1.51e-06	7.55e-05	H3K27ac
chr5	112265766	112266266	501	*	6.8	7.21	5.85	1.36	1.51e-06	7.56e-05	H3K27ac
chr13	9190997	9191497	501	*	5.31	5.91	3.24	2.67	1.52e-06	7.56e-05	H3K27ac
chr4	142065650	142066150	501	*	7.38	7.73	6.59	1.15	1.52e-06	7.57e-05	H3K27ac
chr11	115119862	115120362	501	*	6.05	6.52	4.83	1.69	1.52e-06	7.58e-05	H3K27ac
chr19	53303499	53303999	501	*	5.55	6.08	3.93	2.15	1.52e-06	7.58e-05	H3K27ac
chr1	80664843	80665343	501	*	6.49	6.91	5.45	1.47	1.53e-06	7.6e-05	H3K27ac
chr2	84404136	84404636	501	*	4.75	5.46	-0.19	5.66	1.55e-06	7.67e-05	H3K27ac
chr18	35930603	35931103	501	*	4.76	5.47	-0.19	5.67	1.55e-06	7.68e-05	H3K27ac
chr13	100144799	100145299	501	*	5.19	5.81	2.78	3.03	1.56e-06	7.72e-05	H3K27ac
chr11	11569289	11569789	501	*	5.33	5.89	3.54	2.35	1.61e-06	7.96e-05	H3K27ac
chr13	54477540	54478040	501	*	4.78	5.44	1.88	3.56	1.61e-06	7.96e-05	H3K27ac
chr1	58742742	58743242	501	*	8.01	8.42	7.04	1.38	1.62e-06	7.98e-05	H3K27ac
chr17	29113943	29114443	501	*	5.36	5.95	3.3	2.66	1.62e-06	7.98e-05	H3K27ac
chr13	51996209	51996709	501	*	4.92	5.56	2.31	3.25	1.62e-06	7.99e-05	H3K27ac
chr2	170184727	170185227	501	*	7.83	8.16	7.11	1.05	1.64e-06	8.05e-05	H3K27ac
chr11	117832101	117832601	501	*	5.37	5.93	3.56	2.37	1.65e-06	8.08e-05	H3K27ac
chr3	145685197	145685697	501	*	4.65	5.36	-0.19	5.56	1.66e-06	8.14e-05	H3K27ac
chr4	47324198	47324698	501	*	4.7	5.42	-0.19	5.61	1.67e-06	8.17e-05	H3K27ac
chr3	159885498	159885998	501	*	6.04	6.51	4.82	1.69	1.67e-06	8.19e-05	H3K27ac
chr8	93197174	93197674	501	*	6.44	5.71	7.11	-1.4	1.7e-06	8.3e-05	H3K27ac
chr15	59520339	59520839	501	*	4.62	5.34	-0.19	5.53	1.71e-06	8.34e-05	H3K27ac
chr9	105499398	105499898	501	*	4.67	5.34	1.52	3.81	1.71e-06	8.35e-05	H3K27ac
chr3	121693319	121693819	501	*	4.8	5.44	2.18	3.26	1.72e-06	8.4e-05	H3K27ac
chr8	111449451	111449951	501	*	6.93	7.31	6.03	1.28	1.75e-06	8.55e-05	H3K27ac
chr16	24620167	24620667	501	*	6.01	6.5	4.66	1.84	1.76e-06	8.55e-05	H3K27ac
chr15	76219465	76219965	501	*	5.11	5.73	2.65	3.09	1.76e-06	8.55e-05	H3K27ac
chr5	92824480	92824980	501	*	6.24	6.69	5.1	1.59	1.78e-06	8.63e-05	H3K27ac
chr6	118903244	118903744	501	*	4.7	5.37	1.52	3.84	1.78e-06	8.66e-05	H3K27ac
chr9	23168129	23168629	501	*	4.62	5.34	-0.19	5.53	1.79e-06	8.66e-05	H3K27ac
chr1	92112872	92113372	501	*	6.95	6.3	7.58	-1.27	1.8e-06	8.7e-05	H3K27ac
chr16	92573005	92573505	501	*	5.41	5.98	3.55	2.43	1.81e-06	8.74e-05	H3K27ac
chr5	122560174	122560674	501	*	6.96	6.31	7.58	-1.27	1.82e-06	8.81e-05	H3K27ac
chr3	94587663	94588163	501	*	6.06	6.53	4.83	1.7	1.84e-06	8.88e-05	H3K27ac
chr3	90574798	90575298	501	*	5.62	6.17	3.92	2.25	1.85e-06	8.91e-05	H3K27ac
chr14	89610132	89610632	501	*	7.22	7.6	6.34	1.26	1.85e-06	8.93e-05	H3K27ac
chr12	69814094	69814594	501	*	4.67	5.35	1.31	4.04	1.86e-06	8.94e-05	H3K27ac
chr7	113186247	113186747	501	*	7.91	8.25	7.17	1.08	1.88e-06	9.05e-05	H3K27ac
chr1	82761471	82761971	501	*	5.68	6.2	4.2	2	1.89e-06	9.09e-05	H3K27ac
chr4	95106129	95106629	501	*	8	8.4	7.05	1.35	1.9e-06	9.12e-05	H3K27ac
chr10	7063677	7064177	501	*	6.19	6.65	5.02	1.63	1.9e-06	9.12e-05	H3K27ac
chr13	52572617	52573117	501	*	7.08	7.47	6.18	1.29	1.93e-06	9.24e-05	H3K27ac
chr12	87329945	87330445	501	*	5.45	6.02	3.57	2.45	1.95e-06	9.32e-05	H3K27ac
chr18	55815578	55816078	501	*	5.52	4.39	6.38	-1.99	1.99e-06	9.48e-05	H3K27ac
chr19	7018341	7018841	501	*	7.56	7.92	6.77	1.15	1.99e-06	9.48e-05	H3K27ac
chr2	4421203	4421703	501	*	6.58	7.02	5.48	1.54	2e-06	9.53e-05	H3K27ac
chr11	4236840	4237340	501	*	6.79	7.19	5.88	1.3	2.01e-06	9.58e-05	H3K27ac
chr14	60431639	60432139	501	*	4.63	5.34	-0.19	5.54	2.03e-06	9.67e-05	H3K27ac
chr17	7925892	7926392	501	*	6.32	6.77	5.2	1.57	2.03e-06	9.67e-05	H3K27ac
chr4	124696044	124696544	501	*	6.42	6.85	5.35	1.5	2.05e-06	9.73e-05	H3K27ac
chr11	106588638	106589138	501	*	5.86	6.33	4.6	1.73	2.05e-06	9.74e-05	H3K27ac
chr10	59589632	59590132	501	*	5.51	6.05	3.84	2.2	2.06e-06	9.74e-05	H3K27ac
chr14	69135561	69136061	501	*	5.24	5.81	3.36	2.45	2.07e-06	9.79e-05	H3K27ac
chr11	95333085	95333585	501	*	4.53	5.21	1.1	4.11	2.08e-06	9.84e-05	H3K27ac
chr3	89578988	89579488	501	*	4.93	5.55	2.52	3.03	2.1e-06	9.89e-05	H3K27ac
chr5	90785977	90786477	501	*	4.6	5.31	-0.19	5.51	2.1e-06	9.89e-05	H3K27ac
chr10	67644273	67644773	501	*	6.37	6.82	5.24	1.58	2.1e-06	9.89e-05	H3K27ac
chr6	49331419	49331919	501	*	4.93	5.54	2.67	2.86	2.12e-06	9.99e-05	H3K27ac
chr2	80046487	80046987	501	*	4.89	5.52	2.39	3.13	2.13e-06	0.0001	H3K27ac
chr7	29491192	29491692	501	*	6.03	6.52	4.72	1.8	2.14e-06	0.0001	H3K27ac
chr2	24182532	24183032	501	*	4.58	5.29	0.35	4.94	2.15e-06	0.000101	H3K27ac
chr8	68625746	68626246	501	*	4.79	5.44	2.15	3.28	2.16e-06	0.000102	H3K27ac
chr4	102607859	102608359	501	*	6.81	7.21	5.89	1.32	2.19e-06	0.000102	H3K27ac
chr8	115428079	115428579	501	*	5.68	6.22	4.04	2.19	2.19e-06	0.000103	H3K27ac
chr5	53493397	53493897	501	*	4.97	5.57	2.75	2.82	2.19e-06	0.000103	H3K27ac
chr5	100574728	100575228	501	*	4.69	5.35	1.71	3.64	2.2e-06	0.000103	H3K27ac
chr10	76931446	76931946	501	*	6.14	6.59	4.96	1.64	2.2e-06	0.000103	H3K27ac
chr13	100152705	100153205	501	*	6.14	6.64	4.76	1.88	2.22e-06	0.000104	H3K27ac
chr17	14517525	14518025	501	*	6.42	5.71	7.08	-1.37	2.23e-06	0.000104	H3K27ac
chr8	66334134	66334634	501	*	4.8	5.43	2.39	3.04	2.23e-06	0.000104	H3K27ac
chr10	78148873	78149373	501	*	6.63	7.08	5.48	1.6	2.24e-06	0.000104	H3K27ac
chr5	118459294	118459794	501	*	7.26	7.67	6.27	1.4	2.24e-06	0.000104	H3K27ac
chr11	34047296	34047796	501	*	7.53	7.93	6.58	1.35	2.26e-06	0.000105	H3K27ac
chr11	67587532	67588032	501	*	6.47	6.91	5.4	1.51	2.27e-06	0.000105	H3K27ac
chr5	72725312	72725812	501	*	4.59	5.31	-0.19	5.5	2.29e-06	0.000106	H3K27ac
chr7	35156466	35156966	501	*	6.5	6.93	5.47	1.45	2.29e-06	0.000106	H3K27ac
chr1	91023964	91024464	501	*	7.94	8.31	7.11	1.2	2.3e-06	0.000106	H3K27ac
chr7	134107460	134107960	501	*	4.96	5.6	2.29	3.31	2.3e-06	0.000106	H3K27ac
chr13	44565005	44565505	501	*	4.95	5.59	2.4	3.19	2.31e-06	0.000107	H3K27ac
chr4	134547810	134548310	501	*	7.01	7.42	6.04	1.38	2.32e-06	0.000107	H3K27ac
chr12	100820255	100820755	501	*	5.91	4.98	6.68	-1.69	2.34e-06	0.000108	H3K27ac
chr17	9407299	9407799	501	*	5.65	6.17	4.15	2.01	2.35e-06	0.000108	H3K27ac
chr19	17011250	17011750	501	*	6.84	7.27	5.78	1.49	2.36e-06	0.000108	H3K27ac
chr10	77166064	77166564	501	*	4.71	5.38	1.52	3.85	2.38e-06	0.000109	H3K27ac
chr3	99810724	99811224	501	*	4.87	3.01	5.93	-2.92	2.4e-06	0.00011	H3K27ac
chr4	8666778	8667278	501	*	5.1	5.69	2.98	2.71	2.44e-06	0.000112	H3K27ac
chr17	47065194	47065694	501	*	5.8	6.32	4.29	2.03	2.44e-06	0.000112	H3K27ac
chr18	33938971	33939471	501	*	6.52	5.84	7.16	-1.33	2.44e-06	0.000112	H3K27ac
chr10	120616559	120617059	501	*	4.66	5.38	-0.19	5.57	2.47e-06	0.000113	H3K27ac
chr13	19854486	19854986	501	*	6.01	6.69	2.6	4.09	2.47e-06	0.000113	H3K27ac
chrX	20816615	20817115	501	*	4.64	5.36	-0.19	5.55	2.47e-06	0.000113	H3K27ac
chr5	148674342	148674842	501	*	5.91	6.41	4.54	1.87	2.47e-06	0.000113	H3K27ac
chr7	68284139	68284639	501	*	5.26	5.83	3.39	2.44	2.48e-06	0.000113	H3K27ac
chr3	103759351	103759851	501	*	4.93	5.59	2.03	3.56	2.49e-06	0.000113	H3K27ac
chr1	171389081	171389581	501	*	7.81	8.16	7.02	1.14	2.52e-06	0.000114	H3K27ac
chr13	52079509	52080009	501	*	7.87	8.21	7.16	1.05	2.52e-06	0.000114	H3K27ac
chr14	57772306	57772806	501	*	4.82	5.54	-0.19	5.73	2.53e-06	0.000115	H3K27ac
chr12	8509879	8510379	501	*	6.49	6.9	5.5	1.4	2.55e-06	0.000115	H3K27ac
chr7	80375846	80376346	501	*	5.98	6.47	4.6	1.87	2.56e-06	0.000116	H3K27ac
chr2	166650391	166650891	501	*	6.78	7.19	5.8	1.39	2.57e-06	0.000116	H3K27ac
chr2	34409740	34410240	501	*	5.63	6.2	3.77	2.43	2.58e-06	0.000116	H3K27ac
chr9	79523003	79523503	501	*	4.25	1.26	5.46	-4.19	2.58e-06	0.000117	H3K27ac
chr7	127095773	127096273	501	*	4.83	5.46	2.35	3.11	2.61e-06	0.000118	H3K27ac
chr19	27261420	27261920	501	*	4.6	5.31	-0.19	5.51	2.61e-06	0.000118	H3K27ac
chr19	4071066	4071566	501	*	5.06	5.66	2.93	2.73	2.63e-06	0.000118	H3K27ac
chr2	91083329	91083829	501	*	7.85	8.19	7.14	1.05	2.64e-06	0.000118	H3K27ac
chr16	21187552	21188052	501	*	5.71	4.64	6.55	-1.91	2.64e-06	0.000119	H3K27ac
chr12	28700073	28700573	501	*	6.62	5.96	7.25	-1.28	2.65e-06	0.000119	H3K27ac
chr12	25312044	25312544	501	*	4.62	5.28	1.52	3.76	2.65e-06	0.000119	H3K27ac
chr18	60718581	60719081	501	*	5.97	6.43	4.76	1.67	2.67e-06	0.00012	H3K27ac
chr19	61052061	61052561	501	*	6.7	7.13	5.67	1.45	2.7e-06	0.000121	H3K27ac
chr4	10235780	10236280	501	*	4.9	5.54	2.36	3.18	2.7e-06	0.000121	H3K27ac
chr12	85208558	85209058	501	*	4.48	5.17	0.74	4.43	2.72e-06	0.000121	H3K27ac
chr13	37642589	37643089	501	*	6.13	6.57	5	1.57	2.74e-06	0.000122	H3K27ac
chr3	58469947	58470447	501	*	7	7.4	6.05	1.35	2.75e-06	0.000123	H3K27ac
chr10	96274182	96274682	501	*	5.77	6.32	4.05	2.27	2.76e-06	0.000123	H3K27ac
chr4	129081895	129082395	501	*	6.19	6.64	5.06	1.59	2.76e-06	0.000123	H3K27ac
chr2	35232622	35233122	501	*	6.59	7.03	5.48	1.55	2.76e-06	0.000123	H3K27ac
chr2	18983646	18984146	501	*	5	5.6	2.79	2.81	2.77e-06	0.000123	H3K27ac
chr8	18936006	18936506	501	*	5.2	5.76	3.4	2.36	2.78e-06	0.000123	H3K27ac
chr9	42123885	42124385	501	*	6.86	7.29	5.78	1.51	2.79e-06	0.000124	H3K27ac
chr9	75094675	75095175	501	*	4.79	5.44	2.07	3.37	2.8e-06	0.000124	H3K27ac
chr5	137102648	137103148	501	*	7.29	7.67	6.43	1.24	2.81e-06	0.000124	H3K27ac
chr14	74823197	74823697	501	*	4.6	5.32	-0.19	5.51	2.82e-06	0.000124	H3K27ac
chr3	96293193	96293693	501	*	6.9	7.29	6.01	1.28	2.82e-06	0.000124	H3K27ac
chr13	104522039	104522539	501	*	4.59	5.27	1.2	4.07	2.82e-06	0.000125	H3K27ac
chr9	22442526	22443026	501	*	5	5.6	2.86	2.74	2.84e-06	0.000125	H3K27ac
chr11	61648024	61648524	501	*	5.4	5.95	3.69	2.25	2.85e-06	0.000125	H3K27ac
chr7	81854939	81855439	501	*	5.72	6.23	4.25	1.98	2.85e-06	0.000125	H3K27ac
chr11	82061894	82062394	501	*	5.1	3.72	6.05	-2.32	2.86e-06	0.000125	H3K27ac
chr19	12574221	12574721	501	*	8.61	8.97	7.83	1.14	2.88e-06	0.000127	H3K27ac
chr11	4232332	4232832	501	*	5.6	6.15	3.9	2.25	2.89e-06	0.000127	H3K27ac
chr10	66940527	66941027	501	*	5.41	5.95	3.78	2.18	2.89e-06	0.000127	H3K27ac
chr14	120263158	120263658	501	*	5.16	5.78	2.78	3	2.94e-06	0.000129	H3K27ac
chr2	124852504	124853004	501	*	6.64	7.07	5.57	1.5	2.97e-06	0.00013	H3K27ac
chr16	20052951	20053451	501	*	6.27	6.7	5.2	1.5	2.97e-06	0.00013	H3K27ac
chr15	77874592	77875092	501	*	5.73	6.22	4.37	1.85	2.98e-06	0.00013	H3K27ac
chr15	77313558	77314058	501	*	6.52	5.83	7.18	-1.34	2.98e-06	0.00013	H3K27ac
chr9	63706091	63706591	501	*	7.4	7.76	6.61	1.15	2.98e-06	0.00013	H3K27ac
chr8	46868598	46869098	501	*	7.33	7.72	6.43	1.29	2.99e-06	0.00013	H3K27ac
chr10	59578280	59578780	501	*	8.37	8.73	7.58	1.14	3.01e-06	0.000131	H3K27ac
chr13	44799740	44800240	501	*	6.41	6.84	5.36	1.47	3.01e-06	0.000131	H3K27ac
chr7	101362041	101362541	501	*	7.33	7.73	6.4	1.32	3.01e-06	0.000131	H3K27ac
chr7	112289801	112290301	501	*	6.63	7.05	5.61	1.45	3.01e-06	0.000131	H3K27ac
chr10	83343540	83344040	501	*	5.09	5.66	3.15	2.51	3.02e-06	0.000131	H3K27ac
chr14	51265866	51266366	501	*	5.36	4.03	6.29	-2.27	3.02e-06	0.000131	H3K27ac
chr13	55369836	55370336	501	*	7.2	7.59	6.32	1.26	3.03e-06	0.000131	H3K27ac
chr8	115494444	115494944	501	*	4.54	5.25	-0.19	5.45	3.03e-06	0.000131	H3K27ac
chr3	129969613	129970113	501	*	7.35	7.74	6.45	1.29	3.06e-06	0.000132	H3K27ac
chr2	129898235	129898735	501	*	5.08	5.7	2.7	3	3.07e-06	0.000132	H3K27ac
chr10	77097683	77098183	501	*	5.9	6.38	4.61	1.78	3.08e-06	0.000133	H3K27ac
chr19	24107788	24108288	501	*	4.53	5.24	0.43	4.81	3.1e-06	0.000133	H3K27ac
chr8	128647751	128648251	501	*	4.54	5.26	-0.19	5.45	3.1e-06	0.000133	H3K27ac
chr15	31184657	31185157	501	*	5.97	6.48	4.55	1.93	3.11e-06	0.000133	H3K27ac
chr5	139287126	139287626	501	*	6.62	7.06	5.52	1.54	3.11e-06	0.000133	H3K27ac
chr7	43642803	43643303	501	*	6.11	6.59	4.83	1.77	3.12e-06	0.000134	H3K27ac
chr8	13472458	13472958	501	*	6.29	5.55	6.96	-1.41	3.13e-06	0.000134	H3K27ac
chr15	54952240	54952740	501	*	5.34	3.95	6.29	-2.33	3.14e-06	0.000135	H3K27ac
chr11	61226094	61226594	501	*	5.61	4.54	6.44	-1.9	3.17e-06	0.000136	H3K27ac
chr11	87666285	87666785	501	*	4.62	5.34	-0.19	5.53	3.18e-06	0.000136	H3K27ac
chr9	96782613	96783113	501	*	4.6	5.32	-0.19	5.51	3.18e-06	0.000136	H3K27ac
chr4	155280898	155281398	501	*	4.61	5.32	-0.19	5.52	3.19e-06	0.000136	H3K27ac
chr8	11452318	11452818	501	*	6.72	7.13	5.73	1.4	3.2e-06	0.000136	H3K27ac
chr17	28946858	28947358	501	*	4.54	5.25	-0.19	5.44	3.2e-06	0.000136	H3K27ac
chr17	87292989	87293489	501	*	4.5	5.18	1.05	4.13	3.26e-06	0.000139	H3K27ac
chr10	112002143	112002643	501	*	5.8	6.32	4.31	2.01	3.3e-06	0.00014	H3K27ac
chr5	64989749	64990249	501	*	4.7	5.35	1.91	3.45	3.3e-06	0.00014	H3K27ac
chr18	28835388	28835888	501	*	4.54	5.25	-0.19	5.45	3.31e-06	0.00014	H3K27ac
chr1	172288811	172289311	501	*	5.83	6.31	4.57	1.74	3.31e-06	0.00014	H3K27ac
chr11	109419872	109420372	501	*	6.08	6.6	4.54	2.06	3.33e-06	0.000141	H3K27ac
chr19	42539380	42539880	501	*	6.8	7.19	5.9	1.29	3.34e-06	0.000141	H3K27ac
chr6	99343493	99343993	501	*	5.7	6.22	4.13	2.09	3.35e-06	0.000142	H3K27ac
chr14	60443748	60444248	501	*	6.2	6.66	5.04	1.62	3.37e-06	0.000142	H3K27ac
chr19	46979122	46979622	501	*	6.73	7.13	5.79	1.33	3.38e-06	0.000143	H3K27ac
chr13	97310983	97311483	501	*	6.3	6.78	4.98	1.8	3.38e-06	0.000143	H3K27ac
chr8	121187221	121187721	501	*	7.67	8.02	6.91	1.11	3.39e-06	0.000143	H3K27ac
chr11	97126922	97127422	501	*	6.74	7.13	5.82	1.31	3.39e-06	0.000143	H3K27ac
chr7	29134958	29135458	501	*	7	7.4	6.03	1.37	3.39e-06	0.000143	H3K27ac
chr9	96845658	96846158	501	*	5.28	5.83	3.59	2.24	3.4e-06	0.000143	H3K27ac
chr2	79131877	79132377	501	*	5.98	6.45	4.72	1.73	3.4e-06	0.000143	H3K27ac
chr5	105499471	105499971	501	*	5.96	6.44	4.66	1.78	3.41e-06	0.000143	H3K27ac
chr12	67011199	67011699	501	*	4.54	5.25	-0.19	5.44	3.41e-06	0.000143	H3K27ac
chr1	159889836	159890336	501	*	7.15	7.52	6.32	1.2	3.43e-06	0.000143	H3K27ac
chr11	46461692	46462192	501	*	6.71	7.12	5.74	1.37	3.43e-06	0.000144	H3K27ac
chr11	68514243	68514743	501	*	5.33	5.89	3.53	2.37	3.45e-06	0.000144	H3K27ac
chr6	121066916	121067416	501	*	7.36	7.72	6.57	1.15	3.46e-06	0.000144	H3K27ac
chr2	173061814	173062314	501	*	5.45	5.99	3.84	2.15	3.46e-06	0.000144	H3K27ac
chr1	135006092	135006592	501	*	5.17	3.91	6.07	-2.16	3.47e-06	0.000145	H3K27ac
chr14	48422180	48422680	501	*	5.32	5.87	3.56	2.32	3.51e-06	0.000146	H3K27ac
chr10	56813574	56814074	501	*	5.7	4.71	6.51	-1.79	3.52e-06	0.000146	H3K27ac
chr13	110363146	110363646	501	*	4.54	5.26	-0.19	5.45	3.53e-06	0.000147	H3K27ac
chr8	11244349	11244849	501	*	6.36	6.79	5.31	1.48	3.56e-06	0.000148	H3K27ac
chr12	69898044	69898544	501	*	4.74	5.37	2.25	3.11	3.57e-06	0.000148	H3K27ac
chr8	46817623	46818123	501	*	5.93	6.46	4.34	2.12	3.57e-06	0.000148	H3K27ac
chr19	59350905	59351405	501	*	4.57	5.25	1.31	3.94	3.57e-06	0.000148	H3K27ac
chr13	103978325	103978825	501	*	6.29	6.77	5.04	1.73	3.59e-06	0.000149	H3K27ac
chr10	95767148	95767648	501	*	5.54	6.06	4.06	2	3.6e-06	0.000149	H3K27ac
chr15	66684615	66685115	501	*	5.4	5.98	3.47	2.5	3.61e-06	0.000149	H3K27ac
chr15	80024588	80025088	501	*	8.2	8.56	7.42	1.14	3.65e-06	0.000151	H3K27ac
chr6	88053879	88054379	501	*	5.63	6.17	3.98	2.19	3.65e-06	0.000151	H3K27ac
chr16	87585685	87586185	501	*	4.53	5.25	-0.19	5.44	3.67e-06	0.000151	H3K27ac
chr11	83592502	83593002	501	*	6.92	7.31	6.04	1.27	3.68e-06	0.000151	H3K27ac
chr7	18803106	18803606	501	*	4.55	5.27	-0.19	5.46	3.69e-06	0.000152	H3K27ac
chr10	74270635	74271135	501	*	4.69	2.87	5.74	-2.87	3.69e-06	0.000152	H3K27ac
chr11	34031357	34031857	501	*	6.03	6.5	4.83	1.66	3.71e-06	0.000152	H3K27ac
chr13	24614429	24614929	501	*	5.99	6.48	4.62	1.86	3.72e-06	0.000152	H3K27ac
chr3	19201118	19201618	501	*	4.43	5.13	0.43	4.7	3.77e-06	0.000154	H3K27ac
chr17	44735982	44736482	501	*	7.65	7.99	6.92	1.07	3.77e-06	0.000154	H3K27ac
chr7	84143337	84143837	501	*	5.94	6.4	4.76	1.64	3.79e-06	0.000155	H3K27ac
chr10	43641479	43641979	501	*	4.69	5.33	2.13	3.2	3.79e-06	0.000155	H3K27ac
chr15	6556836	6557336	501	*	6.46	6.92	5.23	1.7	3.79e-06	0.000155	H3K27ac
chr10	95779708	95780208	501	*	6.18	6.63	5.02	1.61	3.8e-06	0.000155	H3K27ac
chr4	118394413	118394913	501	*	5.69	6.21	4.19	2.03	3.82e-06	0.000156	H3K27ac
chr2	68264882	68265382	501	*	4.7	5.34	1.99	3.35	3.83e-06	0.000156	H3K27ac
chr15	25269177	25269677	501	*	6.85	7.28	5.82	1.45	3.92e-06	0.000159	H3K27ac
chr7	19911519	19912019	501	*	4.58	5.25	1.52	3.72	3.92e-06	0.000159	H3K27ac
chr2	58183905	58184405	501	*	5.28	5.84	3.47	2.36	3.97e-06	0.000161	H3K27ac
chr7	134287542	134288042	501	*	4.42	5.12	0.35	4.77	3.98e-06	0.000162	H3K27ac
chr4	133353791	133354291	501	*	6.39	6.81	5.41	1.4	4.01e-06	0.000163	H3K27ac
chr14	51143276	51143776	501	*	5.25	3.98	6.16	-2.18	4.05e-06	0.000164	H3K27ac
chr6	32963457	32963957	501	*	5.5	6.02	3.96	2.06	4.07e-06	0.000165	H3K27ac
chr3	127063811	127064311	501	*	5.84	6.37	4.31	2.05	4.08e-06	0.000165	H3K27ac
chr7	130603730	130604230	501	*	5.07	5.64	3.15	2.49	4.1e-06	0.000166	H3K27ac
chr18	37849071	37849571	501	*	7.31	7.66	6.56	1.1	4.13e-06	0.000167	H3K27ac
chr1	155074332	155074832	501	*	7.09	7.47	6.21	1.26	4.13e-06	0.000167	H3K27ac
chr6	146674723	146675223	501	*	6.89	7.31	5.9	1.4	4.13e-06	0.000167	H3K27ac
chr10	67712864	67713364	501	*	6.37	6.82	5.21	1.62	4.14e-06	0.000167	H3K27ac
chr10	46785849	46786349	501	*	4.83	5.45	2.43	3.02	4.15e-06	0.000167	H3K27ac
chr11	117986882	117987382	501	*	9.17	9.5	8.47	1.03	4.15e-06	0.000167	H3K27ac
chr6	94303642	94304142	501	*	5.01	5.63	2.55	3.08	4.15e-06	0.000167	H3K27ac
chr8	15124262	15124762	501	*	4.52	5.2	1.15	4.05	4.16e-06	0.000167	H3K27ac
chr10	87842051	87842551	501	*	4.79	5.42	2.35	3.07	4.18e-06	0.000167	H3K27ac
chr2	13557644	13558144	501	*	6.87	7.27	5.93	1.33	4.19e-06	0.000168	H3K27ac
chr5	73846899	73847399	501	*	6.41	5.64	7.11	-1.47	4.21e-06	0.000169	H3K27ac
chr9	124104908	124105408	501	*	5.8	6.33	4.18	2.15	4.22e-06	0.000169	H3K27ac
chr3	37341997	37342497	501	*	4.5	5.22	-0.19	5.41	4.22e-06	0.000169	H3K27ac
chr6	17463780	17464280	501	*	6.04	6.5	4.85	1.65	4.23e-06	0.000169	H3K27ac
chr10	68252664	68253164	501	*	4.5	5.22	-0.19	5.41	4.24e-06	0.000169	H3K27ac
chr10	61134731	61135231	501	*	5.07	5.7	2.7	3	4.25e-06	0.000169	H3K27ac
chr6	124688274	124688774	501	*	6.02	6.48	4.82	1.65	4.27e-06	0.00017	H3K27ac
chr2	11395132	11395632	501	*	5.52	6.05	3.94	2.11	4.29e-06	0.000171	H3K27ac
chr2	3668613	3669113	501	*	5.58	6.08	4.13	1.95	4.31e-06	0.000171	H3K27ac
chr19	34248802	34249302	501	*	5.58	6.1	4.08	2.01	4.31e-06	0.000171	H3K27ac
chr6	33042914	33043414	501	*	5.38	5.93	3.7	2.23	4.33e-06	0.000172	H3K27ac
chr16	38443839	38444339	501	*	6.02	6.54	4.5	2.04	4.34e-06	0.000172	H3K27ac
chr6	82797703	82798203	501	*	7.26	7.64	6.37	1.28	4.38e-06	0.000174	H3K27ac
chr5	8117130	8117630	501	*	4.57	5.28	-0.19	5.48	4.43e-06	0.000175	H3K27ac
chr8	26722796	26723296	501	*	4.52	5.24	-0.19	5.43	4.44e-06	0.000175	H3K27ac
chr15	78245496	78245996	501	*	7	7.4	6.06	1.34	4.44e-06	0.000175	H3K27ac
chr16	4674074	4674574	501	*	4.76	5.41	2.03	3.38	4.44e-06	0.000175	H3K27ac
chr7	3897457	3897957	501	*	5.62	6.15	4.07	2.08	4.45e-06	0.000175	H3K27ac
chr6	87524628	87525128	501	*	4.92	5.56	2.4	3.16	4.49e-06	0.000177	H3K27ac
chr6	51437897	51438397	501	*	4.56	5.28	-0.19	5.47	4.51e-06	0.000178	H3K27ac
chr5	29947106	29947606	501	*	4.48	5.19	-0.19	5.39	4.54e-06	0.000179	H3K27ac
chr1	160013014	160013514	501	*	4.48	5.19	-0.19	5.39	4.57e-06	0.00018	H3K27ac
chr15	7085187	7085687	501	*	5.04	5.65	2.8	2.85	4.57e-06	0.00018	H3K27ac
chr3	9886042	9886542	501	*	5.16	5.74	3.22	2.52	4.59e-06	0.00018	H3K27ac
chr7	16241719	16242219	501	*	7	7.37	6.15	1.22	4.6e-06	0.00018	H3K27ac
chr10	87674817	87675317	501	*	5.27	5.82	3.54	2.28	4.65e-06	0.000182	H3K27ac
chr2	30929093	30929593	501	*	7.43	7.84	6.45	1.39	4.65e-06	0.000182	H3K27ac
chr10	25118772	25119272	501	*	5.36	5.9	3.69	2.21	4.66e-06	0.000182	H3K27ac
chr10	13769957	13770457	501	*	4.82	5.44	2.37	3.07	4.68e-06	0.000183	H3K27ac
chr2	149872939	149873439	501	*	4.48	5.2	-0.19	5.39	4.69e-06	0.000183	H3K27ac
chr5	147786797	147787297	501	*	4.87	5.47	2.65	2.83	4.72e-06	0.000184	H3K27ac
chr19	11037575	11038075	501	*	5.92	5.04	6.68	-1.64	4.75e-06	0.000185	H3K27ac
chr10	82969333	82969833	501	*	5.56	6.1	3.9	2.2	4.76e-06	0.000185	H3K27ac
chr14	56696396	56696896	501	*	5.11	3.65	6.08	-2.43	4.76e-06	0.000185	H3K27ac
chr10	111539663	111540163	501	*	6.9	7.27	6.06	1.21	4.77e-06	0.000185	H3K27ac
chr19	9931053	9931553	501	*	6.81	7.2	5.92	1.28	4.78e-06	0.000186	H3K27ac
chr12	54162572	54163072	501	*	6.98	7.35	6.17	1.17	4.79e-06	0.000186	H3K27ac
chr6	134164911	134165411	501	*	6.84	7.21	5.99	1.22	4.81e-06	0.000186	H3K27ac
chr16	36021601	36022101	501	*	4.47	5.18	-0.19	5.38	4.85e-06	0.000188	H3K27ac
chr9	63690517	63691017	501	*	5.29	5.86	3.43	2.43	4.87e-06	0.000189	H3K27ac
chr1	39590232	39590732	501	*	5.71	6.22	4.28	1.94	4.92e-06	0.00019	H3K27ac
chr7	57700060	57700560	501	*	5.95	6.43	4.66	1.77	4.98e-06	0.000193	H3K27ac
chr12	86097762	86098262	501	*	4.49	5.2	-0.19	5.4	4.98e-06	0.000193	H3K27ac
chr2	117403676	117404176	501	*	5.02	5.62	2.94	2.67	4.99e-06	0.000193	H3K27ac
chr2	6721051	6721551	501	*	7.82	8.2	6.95	1.24	4.99e-06	0.000193	H3K27ac
chr6	108688498	108688998	501	*	4.47	5.19	-0.19	5.38	5.01e-06	0.000193	H3K27ac
chr10	66937009	66937509	501	*	6.49	6.92	5.41	1.52	5.03e-06	0.000194	H3K27ac
chr2	128065341	128065841	501	*	4.93	5.56	2.49	3.07	5.04e-06	0.000194	H3K27ac
chr2	116990275	116990775	501	*	5.75	6.23	4.45	1.78	5.04e-06	0.000194	H3K27ac
chr6	35500267	35500767	501	*	4.48	5.19	-0.19	5.39	5.04e-06	0.000194	H3K27ac
chr4	141929186	141929686	501	*	5.38	5.91	3.78	2.13	5.05e-06	0.000194	H3K27ac
chr4	57769878	57770378	501	*	5.58	6.09	4.13	1.96	5.05e-06	0.000194	H3K27ac
chr10	78159999	78160499	501	*	6.04	6.49	4.91	1.57	5.06e-06	0.000194	H3K27ac
chr3	59113907	59114407	501	*	6.2	6.65	5.06	1.59	5.07e-06	0.000194	H3K27ac
chr11	87527422	87527922	501	*	4.48	5.19	-0.19	5.39	5.09e-06	0.000195	H3K27ac
chr5	31955837	31956337	501	*	5	5.64	2.36	3.28	5.09e-06	0.000195	H3K27ac
chr5	147917882	147918382	501	*	7.07	7.49	6.03	1.47	5.11e-06	0.000195	H3K27ac
chr9	101677842	101678342	501	*	4.23	1.57	5.4	-3.83	5.15e-06	0.000197	H3K27ac
chr7	142442890	142443390	501	*	7.01	7.4	6.08	1.32	5.16e-06	0.000197	H3K27ac
chr10	99194592	99195092	501	*	4.66	5.31	1.89	3.42	5.17e-06	0.000197	H3K27ac
chr10	62300204	62300704	501	*	7.2	7.56	6.42	1.14	5.17e-06	0.000197	H3K27ac
chr14	67876861	67877361	501	*	4.44	5.14	0.43	4.71	5.18e-06	0.000197	H3K27ac
chr13	37290690	37291190	501	*	5.7	6.25	3.95	2.3	5.18e-06	0.000197	H3K27ac
chr17	50993435	50993935	501	*	6.18	6.61	5.12	1.49	5.19e-06	0.000197	H3K27ac
chr11	95805255	95805755	501	*	6.38	6.82	5.26	1.56	5.23e-06	0.000199	H3K27ac
chr11	117976594	117977094	501	*	5.68	6.19	4.24	1.95	5.26e-06	0.000199	H3K27ac
chr4	117136095	117136595	501	*	5.29	5.83	3.63	2.21	5.27e-06	0.0002	H3K27ac
chr5	137624085	137624585	501	*	5.35	5.89	3.7	2.19	5.28e-06	0.0002	H3K27ac
chr6	112255709	112256209	501	*	4.53	5.21	1.1	4.11	5.28e-06	0.0002	H3K27ac
chr10	77969963	77970463	501	*	6.65	7.08	5.6	1.48	5.3e-06	0.0002	H3K27ac
chr18	43508961	43509461	501	*	4.46	5.18	-0.19	5.37	5.34e-06	0.000202	H3K27ac
chr19	4784096	4784596	501	*	4.41	5.11	0.35	4.76	5.37e-06	0.000203	H3K27ac
chr18	82534417	82534917	501	*	6.48	6.94	5.28	1.66	5.37e-06	0.000203	H3K27ac
chr19	24966184	24966684	501	*	6.43	6.86	5.37	1.49	5.38e-06	0.000203	H3K27ac
chr1	153740351	153740851	501	*	5.73	6.23	4.34	1.89	5.39e-06	0.000203	H3K27ac
chr15	36274068	36274568	501	*	4.48	5.16	1.2	3.96	5.42e-06	0.000204	H3K27ac
chr13	89834860	89835360	501	*	4.51	5.23	-0.19	5.42	5.45e-06	0.000205	H3K27ac
chr1	136674810	136675310	501	*	4.45	5.17	-0.19	5.36	5.48e-06	0.000206	H3K27ac
chr8	120563918	120564418	501	*	8.44	8.76	7.76	1	5.48e-06	0.000206	H3K27ac
chr9	14751841	14752341	501	*	7.1	7.45	6.33	1.12	5.55e-06	0.000208	H3K27ac
chr11	76261515	76262015	501	*	6.58	7.04	5.39	1.66	5.57e-06	0.000209	H3K27ac
chr1	154794617	154795117	501	*	5.27	5.87	3.17	2.69	5.57e-06	0.000209	H3K27ac
chrX	85870166	85870666	501	*	5.67	6.18	4.25	1.93	5.59e-06	0.000209	H3K27ac
chr19	40708308	40708808	501	*	6.42	6.86	5.34	1.52	5.59e-06	0.000209	H3K27ac
chr8	124307818	124308318	501	*	4.84	5.49	2.16	3.32	5.6e-06	0.000209	H3K27ac
chr18	54916707	54917207	501	*	4.6	5.26	1.7	3.57	5.61e-06	0.000209	H3K27ac
chr11	117983705	117984205	501	*	4.72	5.36	2.08	3.28	5.62e-06	0.00021	H3K27ac
chr8	69038031	69038531	501	*	6.46	6.9	5.37	1.53	5.63e-06	0.00021	H3K27ac
chr1	107590020	107590520	501	*	6.44	6.86	5.44	1.42	5.65e-06	0.00021	H3K27ac
chr1	135610128	135610628	501	*	4.66	5.31	1.87	3.44	5.65e-06	0.00021	H3K27ac
chr2	32392510	32393010	501	*	4.45	5.17	-0.19	5.36	5.65e-06	0.00021	H3K27ac
chr18	36720000	36720500	501	*	4.49	5.2	-0.19	5.4	5.68e-06	0.000211	H3K27ac
chr6	146932807	146933307	501	*	7.32	7.68	6.51	1.17	5.7e-06	0.000211	H3K27ac
chr15	98683935	98684435	501	*	5.75	6.23	4.44	1.79	5.72e-06	0.000212	H3K27ac
chr1	191724370	191724870	501	*	5.17	5.73	3.35	2.38	5.73e-06	0.000212	H3K27ac
chr15	6579201	6579701	501	*	6.28	6.73	5.13	1.59	5.74e-06	0.000212	H3K27ac
chr5	122267123	122267623	501	*	5.43	5.97	3.76	2.21	5.74e-06	0.000212	H3K27ac
chr9	110645170	110645670	501	*	6.56	6.97	5.6	1.37	5.76e-06	0.000213	H3K27ac
chr12	81631210	81631710	501	*	6.42	6.83	5.46	1.36	5.77e-06	0.000213	H3K27ac
chr5	33488364	33488864	501	*	4.35	1.6	5.54	-3.94	5.8e-06	0.000214	H3K27ac
chr16	13246203	13246703	501	*	6.31	6.77	5.13	1.64	5.83e-06	0.000215	H3K27ac
chr7	90200624	90201124	501	*	6.23	6.69	5.06	1.64	5.86e-06	0.000216	H3K27ac
chr11	76880071	76880571	501	*	4.56	5.23	1.2	4.04	5.88e-06	0.000217	H3K27ac
chr19	45790299	45790799	501	*	6.23	6.65	5.21	1.44	5.95e-06	0.000219	H3K27ac
chr10	67695482	67695982	501	*	6.43	6.88	5.25	1.63	5.96e-06	0.000219	H3K27ac
chr12	80223259	80223759	501	*	6.27	6.71	5.19	1.52	5.99e-06	0.00022	H3K27ac
chrX	142898098	142898598	501	*	4.97	5.57	2.84	2.74	6.03e-06	0.000221	H3K27ac
chr4	135680116	135680616	501	*	4.4	5.1	0.43	4.67	6.16e-06	0.000226	H3K27ac
chr11	61469078	61469578	501	*	4.5	5.22	-0.19	5.41	6.16e-06	0.000226	H3K27ac
chr13	49308444	49308944	501	*	7.4	7.76	6.61	1.15	6.22e-06	0.000228	H3K27ac
chr4	13785500	13786000	501	*	6.6	5.94	7.24	-1.29	6.24e-06	0.000228	H3K27ac
chr19	24080509	24081009	501	*	5.5	6.02	4.03	1.99	6.26e-06	0.000229	H3K27ac
chr1	164135641	164136141	501	*	5.88	6.37	4.52	1.85	6.28e-06	0.000229	H3K27ac
chr10	38912828	38913328	501	*	4.6	5.26	1.71	3.54	6.29e-06	0.000229	H3K27ac
chr2	22808566	22809066	501	*	5.26	5.8	3.58	2.22	6.3e-06	0.00023	H3K27ac
chr2	167263083	167263583	501	*	5.2	5.74	3.52	2.23	6.31e-06	0.00023	H3K27ac
chr6	113690564	113691064	501	*	7.07	7.44	6.26	1.18	6.33e-06	0.00023	H3K27ac
chr14	20829582	20830082	501	*	7.29	7.65	6.51	1.14	6.37e-06	0.000232	H3K27ac
chr1	92774764	92775264	501	*	7.39	6.84	7.95	-1.11	6.38e-06	0.000232	H3K27ac
chr6	115492934	115493434	501	*	5.95	6.43	4.66	1.77	6.38e-06	0.000232	H3K27ac
chr18	60501020	60501520	501	*	8.07	8.39	7.39	1.01	6.39e-06	0.000232	H3K27ac
chr15	25282304	25282804	501	*	5.71	6.22	4.25	1.97	6.41e-06	0.000233	H3K27ac
chr2	90542367	90542867	501	*	6.27	6.73	5.09	1.64	6.43e-06	0.000233	H3K27ac
chr5	122843864	122844364	501	*	5.24	5.81	3.33	2.49	6.48e-06	0.000235	H3K27ac
chr18	74017087	74017587	501	*	4.48	5.19	-0.19	5.39	6.48e-06	0.000235	H3K27ac
chr4	150691044	150691544	501	*	6.36	6.82	5.16	1.66	6.51e-06	0.000235	H3K27ac
chr4	154827522	154828022	501	*	7.28	6.59	7.93	-1.34	6.56e-06	0.000237	H3K27ac
chr4	141878953	141879453	501	*	5.84	6.33	4.47	1.86	6.57e-06	0.000237	H3K27ac
chr8	123785894	123786394	501	*	5.44	4.27	6.31	-2.04	6.57e-06	0.000237	H3K27ac
chr19	4477133	4477633	501	*	5.93	6.41	4.64	1.77	6.61e-06	0.000238	H3K27ac
chr7	67425100	67425600	501	*	7.3	7.66	6.5	1.16	6.64e-06	0.000239	H3K27ac
chr2	43738304	43738804	501	*	6.84	7.27	5.74	1.53	6.67e-06	0.00024	H3K27ac
chr6	134072633	134073133	501	*	6.12	6.55	5.05	1.5	6.68e-06	0.00024	H3K27ac
chr2	155903076	155903576	501	*	4.49	5.16	1.31	3.85	6.71e-06	0.000241	H3K27ac
chr4	59455531	59456031	501	*	5.68	6.18	4.25	1.94	6.71e-06	0.000241	H3K27ac
chr3	60648523	60649023	501	*	4.52	5.2	1.2	4	6.73e-06	0.000241	H3K27ac
chr2	131548190	131548690	501	*	4.49	5.2	-0.19	5.4	6.73e-06	0.000241	H3K27ac
chr19	58087356	58087856	501	*	5.75	6.22	4.46	1.76	6.75e-06	0.000242	H3K27ac
chr14	70781357	70781857	501	*	6.55	7.01	5.35	1.66	6.81e-06	0.000244	H3K27ac
chr5	148399357	148399857	501	*	7.77	8.1	7.07	1.03	6.85e-06	0.000245	H3K27ac
chr17	48278236	48278736	501	*	4.45	5.13	1.05	4.08	6.86e-06	0.000245	H3K27ac
chr4	150837240	150837740	501	*	5.68	6.16	4.37	1.79	6.87e-06	0.000246	H3K27ac
chr13	52061426	52061926	501	*	6.57	6.97	5.6	1.37	6.88e-06	0.000246	H3K27ac
chr9	78532127	78532627	501	*	6.66	7.08	5.65	1.43	6.96e-06	0.000248	H3K27ac
chr15	5495522	5496022	501	*	5.34	5.88	3.72	2.17	6.96e-06	0.000248	H3K27ac
chr1	37491808	37492308	501	*	7.21	7.56	6.44	1.12	6.97e-06	0.000248	H3K27ac
chr11	62820580	62821080	501	*	8.25	8.59	7.51	1.08	6.98e-06	0.000248	H3K27ac
chr13	113485974	113486474	501	*	6.48	6.96	5.2	1.75	7.03e-06	0.00025	H3K27ac
chr11	48600090	48600590	501	*	4.69	2.95	5.72	-2.77	7.07e-06	0.000251	H3K27ac
chr9	116078867	116079367	501	*	4.76	5.39	2.16	3.23	7.09e-06	0.000252	H3K27ac
chr4	149156049	149156549	501	*	5.7	6.18	4.41	1.78	7.09e-06	0.000252	H3K27ac
chr14	118098491	118098991	501	*	4.48	5.16	1.31	3.85	7.12e-06	0.000252	H3K27ac
chr14	22745677	22746177	501	*	4.99	3.62	5.93	-2.31	7.14e-06	0.000253	H3K27ac
chr18	56782223	56782723	501	*	6.02	6.47	4.87	1.6	7.16e-06	0.000254	H3K27ac
chr5	24405141	24405641	501	*	4.46	5.17	-0.19	5.37	7.19e-06	0.000254	H3K27ac
chr8	118679418	118679918	501	*	4.47	5.18	-0.19	5.38	7.2e-06	0.000254	H3K27ac
chr9	49976019	49976519	501	*	5.48	6	3.97	2.03	7.21e-06	0.000254	H3K27ac
chr8	117481540	117482040	501	*	6.37	6.78	5.38	1.4	7.21e-06	0.000254	H3K27ac
chr13	19842393	19842893	501	*	4.69	5.33	2.04	3.29	7.22e-06	0.000255	H3K27ac
chr2	134952358	134952858	501	*	6	5.07	6.77	-1.7	7.22e-06	0.000255	H3K27ac
chr11	53742325	53742825	501	*	5.68	4.79	6.44	-1.65	7.32e-06	0.000258	H3K27ac
chr4	8906841	8907341	501	*	5.67	6.15	4.37	1.78	7.32e-06	0.000258	H3K27ac
chr2	174438382	174438882	501	*	7.82	8.13	7.17	0.96	7.33e-06	0.000258	H3K27ac
chr9	15663949	15664449	501	*	6.18	5.45	6.86	-1.41	7.35e-06	0.000258	H3K27ac
chr1	178488446	178488946	501	*	4.54	5.21	1.47	3.74	7.38e-06	0.000259	H3K27ac
chr13	44535127	44535627	501	*	6.6	7	5.67	1.33	7.39e-06	0.000259	H3K27ac
chr6	114659561	114660061	501	*	6.43	6.88	5.26	1.63	7.4e-06	0.000259	H3K27ac
chr14	47354282	47354782	501	*	5.42	5.99	3.58	2.41	7.41e-06	0.000259	H3K27ac
chr1	156028180	156028680	501	*	6.79	7.2	5.8	1.41	7.42e-06	0.00026	H3K27ac
chr11	3905622	3906122	501	*	4.52	5.19	1.31	3.88	7.45e-06	0.000261	H3K27ac
chrX	160115941	160116441	501	*	6.04	6.48	4.93	1.54	7.48e-06	0.000261	H3K27ac
chr4	46554328	46554828	501	*	6.11	6.55	5.05	1.5	7.49e-06	0.000262	H3K27ac
chr7	45654641	45655141	501	*	5.75	6.3	4.05	2.24	7.53e-06	0.000263	H3K27ac
chr16	43772377	43772877	501	*	4.77	2.96	5.82	-2.86	7.59e-06	0.000265	H3K27ac
chr4	135069771	135070271	501	*	6.2	6.7	4.81	1.89	7.6e-06	0.000265	H3K27ac
chr3	50607108	50607608	501	*	4.42	5.13	-0.19	5.33	7.6e-06	0.000265	H3K27ac
chr13	102861784	102862284	501	*	4.43	5.12	1.05	4.06	7.61e-06	0.000265	H3K27ac
chr16	17339937	17340437	501	*	4.83	5.44	2.65	2.79	7.63e-06	0.000265	H3K27ac
chr2	181147445	181147945	501	*	4.12	1.07	5.33	-4.26	7.65e-06	0.000266	H3K27ac
chr5	74800401	74800901	501	*	4.49	5.21	-0.19	5.4	7.66e-06	0.000266	H3K27ac
chr13	113662573	113663073	501	*	6.33	6.75	5.29	1.47	7.67e-06	0.000266	H3K27ac
chr1	136695932	136696432	501	*	5.64	6.14	4.23	1.91	7.71e-06	0.000267	H3K27ac
chr4	59889903	59890403	501	*	5.77	6.25	4.46	1.79	7.73e-06	0.000268	H3K27ac
chr5	90611814	90612314	501	*	4.41	5.13	-0.19	5.32	7.74e-06	0.000268	H3K27ac
chr15	31324711	31325211	501	*	5.88	5.04	6.62	-1.58	7.76e-06	0.000268	H3K27ac
chr1	62679211	62679711	501	*	5.88	6.4	4.34	2.06	7.76e-06	0.000268	H3K27ac
chr5	149353174	149353674	501	*	5.26	5.8	3.57	2.23	7.8e-06	0.000269	H3K27ac
chr18	43432851	43433351	501	*	5.84	6.31	4.62	1.69	7.8e-06	0.000269	H3K27ac
chr5	53385141	53385641	501	*	6.01	6.48	4.76	1.72	7.84e-06	0.00027	H3K27ac
chr14	54755995	54756495	501	*	6.04	6.49	4.9	1.59	7.87e-06	0.000271	H3K27ac
chr15	63400007	63400507	501	*	5.68	6.18	4.28	1.9	7.93e-06	0.000273	H3K27ac
chr8	46811046	46811546	501	*	7.12	7.49	6.32	1.17	7.98e-06	0.000275	H3K27ac
chr10	127631702	127632202	501	*	7.02	7.37	6.23	1.14	7.99e-06	0.000275	H3K27ac
chr2	165332901	165333401	501	*	5.59	6.11	4.06	2.05	8.08e-06	0.000277	H3K27ac
chr10	85739484	85739984	501	*	4.43	5.14	-0.19	5.33	8.12e-06	0.000279	H3K27ac
chr19	53412341	53412841	501	*	4.43	5.15	-0.19	5.34	8.21e-06	0.000282	H3K27ac
chr13	52236329	52236829	501	*	7.33	7.69	6.54	1.14	8.26e-06	0.000283	H3K27ac
chr11	98816894	98817394	501	*	6.06	6.52	4.87	1.65	8.32e-06	0.000285	H3K27ac
chr13	45911135	45911635	501	*	6.04	6.5	4.85	1.66	8.32e-06	0.000285	H3K27ac
chr9	61702357	61702857	501	*	6.39	6.8	5.38	1.43	8.35e-06	0.000286	H3K27ac
chr3	98389947	98390447	501	*	5.04	5.65	2.8	2.85	8.36e-06	0.000286	H3K27ac
chr3	103988256	103988756	501	*	4.46	5.17	-0.19	5.36	8.38e-06	0.000286	H3K27ac
chr7	139973463	139973963	501	*	6.74	7.17	5.67	1.5	8.39e-06	0.000286	H3K27ac
chr3	154824830	154825330	501	*	4.75	5.39	2.03	3.37	8.43e-06	0.000287	H3K27ac
chr6	123252940	123253440	501	*	5.67	6.18	4.21	1.97	8.45e-06	0.000288	H3K27ac
chr5	35073555	35074055	501	*	7.3	7.68	6.42	1.26	8.46e-06	0.000288	H3K27ac
chr11	20169012	20169512	501	*	6.48	6.92	5.36	1.56	8.48e-06	0.000289	H3K27ac
chr9	89256873	89257373	501	*	5.93	6.43	4.52	1.9	8.53e-06	0.00029	H3K27ac
chr2	79227899	79228399	501	*	5.21	5.75	3.54	2.21	8.57e-06	0.000291	H3K27ac
chr1	54920085	54920585	501	*	4.8	5.42	2.37	3.05	8.58e-06	0.000291	H3K27ac
chr1	52008740	52009240	501	*	4.42	5.14	-0.19	5.33	8.59e-06	0.000292	H3K27ac
chr3	105900212	105900712	501	*	6.12	6.56	5.02	1.54	8.61e-06	0.000292	H3K27ac
chr7	126746408	126746908	501	*	7.12	7.5	6.25	1.25	8.61e-06	0.000292	H3K27ac
chr14	101561027	101561527	501	*	5.62	6.1	4.27	1.83	8.65e-06	0.000293	H3K27ac
chr11	70446272	70446772	501	*	6.27	6.7	5.21	1.5	8.66e-06	0.000293	H3K27ac
chr11	115746761	115747261	501	*	4.62	5.27	1.93	3.33	8.66e-06	0.000293	H3K27ac
chr1	171841823	171842323	501	*	5.51	6.02	4.04	1.97	8.69e-06	0.000294	H3K27ac
chr6	38938188	38938688	501	*	6.53	6.98	5.39	1.59	8.7e-06	0.000294	H3K27ac
chr10	79777330	79777830	501	*	6.01	6.52	4.51	2.02	8.72e-06	0.000294	H3K27ac
chr7	6666942	6667442	501	*	4.44	2.13	5.57	-3.44	8.78e-06	0.000296	H3K27ac
chr11	98829497	98829997	501	*	6.32	5.65	6.96	-1.31	8.78e-06	0.000296	H3K27ac
chr2	84059443	84059943	501	*	5.59	6.1	4.14	1.96	8.86e-06	0.000298	H3K27ac
chr5	72182993	72183493	501	*	6.08	6.51	5.03	1.48	8.89e-06	0.000299	H3K27ac
chr6	123095411	123095911	501	*	5.85	6.32	4.59	1.74	8.9e-06	0.000299	H3K27ac
chr15	98162240	98162740	501	*	5.63	4.59	6.46	-1.86	8.91e-06	0.000299	H3K27ac
chr5	105004807	105005307	501	*	4.41	2.1	5.54	-3.44	8.93e-06	0.0003	H3K27ac
chr1	131110729	131111229	501	*	6.7	7.08	5.83	1.25	8.94e-06	0.0003	H3K27ac
chr19	7044368	7044868	501	*	6.98	7.35	6.15	1.2	8.94e-06	0.0003	H3K27ac
chr11	101849772	101850272	501	*	6.84	7.22	5.98	1.23	8.95e-06	0.0003	H3K27ac
chr5	113841481	113841981	501	*	6.67	7.1	5.62	1.48	8.99e-06	0.000301	H3K27ac
chr6	99485083	99485583	501	*	7.94	8.28	7.21	1.06	9e-06	0.000301	H3K27ac
chr18	4970695	4971195	501	*	5.22	5.75	3.6	2.16	9.14e-06	0.000305	H3K27ac
chr10	99251028	99251528	501	*	6.43	6.84	5.46	1.38	9.16e-06	0.000305	H3K27ac
chr1	153635173	153635673	501	*	5.37	5.9	3.81	2.08	9.16e-06	0.000305	H3K27ac
chr14	17743499	17743999	501	*	6.97	6.35	7.57	-1.22	9.16e-06	0.000305	H3K27ac
chr3	103859592	103860092	501	*	7.03	7.42	6.12	1.3	9.18e-06	0.000306	H3K27ac
chr6	22030052	22030552	501	*	5.27	5.82	3.49	2.34	9.19e-06	0.000306	H3K27ac
chr4	143118961	143119461	501	*	5.08	5.64	3.23	2.42	9.22e-06	0.000307	H3K27ac
chr11	55113591	55114091	501	*	6.37	6.8	5.3	1.5	9.23e-06	0.000307	H3K27ac
chr13	51969060	51969560	501	*	5.91	6.42	4.43	1.98	9.36e-06	0.000311	H3K27ac
chr11	80791863	80792363	501	*	4.4	5.12	-0.19	5.31	9.41e-06	0.000312	H3K27ac
chr17	27546967	27547467	501	*	6.62	7.08	5.41	1.67	9.41e-06	0.000312	H3K27ac
chr18	25558434	25558934	501	*	4.37	5.08	-0.19	5.28	9.42e-06	0.000312	H3K27ac
chr15	99030214	99030714	501	*	8.75	9.05	8.12	0.93	9.45e-06	0.000313	H3K27ac
chr5	147921340	147921840	501	*	4.43	5.15	-0.19	5.34	9.45e-06	0.000313	H3K27ac
chr9	40581766	40582266	501	*	6.59	7.04	5.44	1.61	9.45e-06	0.000313	H3K27ac
chr14	59887681	59888181	501	*	4.57	2.27	5.71	-3.43	9.48e-06	0.000314	H3K27ac
chr1	182368876	182369376	501	*	4.62	5.25	2.1	3.15	9.51e-06	0.000314	H3K27ac
chr6	72929439	72929939	501	*	4.41	5.12	-0.19	5.32	9.51e-06	0.000314	H3K27ac
chr17	73068194	73068694	501	*	8.22	8.55	7.55	1	9.58e-06	0.000316	H3K27ac
chr15	57945865	57946365	501	*	5.98	5.16	6.7	-1.53	9.68e-06	0.000319	H3K27ac
chr7	3502070	3502570	501	*	5.63	6.14	4.16	1.99	9.75e-06	0.000321	H3K27ac
chr9	42305957	42306457	501	*	4.39	5.11	-0.19	5.3	9.76e-06	0.000322	H3K27ac
chr16	73286724	73287224	501	*	4.89	3.22	5.91	-2.69	9.79e-06	0.000322	H3K27ac
chr18	3890873	3891373	501	*	4.56	5.21	1.74	3.47	9.83e-06	0.000323	H3K27ac
chr4	142095673	142096173	501	*	5.2	5.77	3.35	2.42	9.85e-06	0.000324	H3K27ac
chr18	25685461	25685961	501	*	4.46	5.17	-0.19	5.37	9.86e-06	0.000324	H3K27ac
chr2	167367870	167368370	501	*	6.23	6.69	5.07	1.62	9.88e-06	0.000324	H3K27ac
chr10	77251605	77252105	501	*	6.91	7.29	6.06	1.23	9.88e-06	0.000324	H3K27ac
chr18	44472580	44473080	501	*	5.98	6.43	4.82	1.61	9.88e-06	0.000324	H3K27ac
chr6	116460612	116461112	501	*	6.48	6.88	5.55	1.33	9.89e-06	0.000324	H3K27ac
chr18	70530202	70530702	501	*	7.53	7.86	6.81	1.06	9.93e-06	0.000325	H3K27ac
chr9	72902158	72902658	501	*	6.45	5.65	7.17	-1.52	9.96e-06	0.000326	H3K27ac
chr14	21999411	21999911	501	*	4.92	5.54	2.62	2.92	9.97e-06	0.000326	H3K27ac
chr3	27607486	27607986	501	*	7.43	7.77	6.69	1.08	1e-05	0.000327	H3K27ac
chr4	145041544	145042044	501	*	7.5	6.99	8.03	-1.04	1e-05	0.000327	H3K27ac
chr15	83009599	83010099	501	*	5.84	6.31	4.56	1.75	1.01e-05	0.000329	H3K27ac
chr1	182954509	182955009	501	*	6.86	7.27	5.88	1.4	1.01e-05	0.000329	H3K27ac
chr15	67161418	67161918	501	*	5.46	5.97	3.97	2	1.01e-05	0.00033	H3K27ac
chr17	28280130	28280630	501	*	6.24	6.67	5.18	1.49	1.01e-05	0.00033	H3K27ac
chr14	7809109	7809609	501	*	6.94	7.38	5.85	1.53	1.02e-05	0.00033	H3K27ac
chr7	116728422	116728922	501	*	6.6	5.96	7.23	-1.26	1.02e-05	0.00033	H3K27ac
chr9	70942795	70943295	501	*	7.98	8.31	7.27	1.04	1.02e-05	0.00033	H3K27ac
chr1	180263016	180263516	501	*	5.16	5.73	3.33	2.4	1.02e-05	0.000333	H3K27ac
chr13	49242372	49242872	501	*	7.27	7.62	6.51	1.11	1.04e-05	0.000336	H3K27ac
chr5	136421693	136422193	501	*	5.29	5.83	3.67	2.16	1.04e-05	0.000336	H3K27ac
chr19	25138532	25139032	501	*	5.64	6.14	4.24	1.9	1.04e-05	0.000336	H3K27ac
chr2	153147166	153147666	501	*	5.04	5.62	3.07	2.56	1.05e-05	0.000338	H3K27ac
chr10	43490429	43490929	501	*	5.87	5.04	6.59	-1.55	1.05e-05	0.000339	H3K27ac
chr1	160550552	160551052	501	*	4.36	5.07	-0.19	5.27	1.05e-05	0.000339	H3K27ac
chr15	67902706	67903206	501	*	5.72	6.19	4.45	1.73	1.05e-05	0.00034	H3K27ac
chr2	5456624	5457124	501	*	5.57	4.62	6.36	-1.74	1.05e-05	0.00034	H3K27ac
chr11	86380444	86380944	501	*	4.38	5.07	0.74	4.32	1.06e-05	0.000343	H3K27ac
chr6	134795985	134796485	501	*	5.45	5.98	3.87	2.11	1.06e-05	0.000343	H3K27ac
chr10	111079229	111079729	501	*	4.35	5.07	-0.19	5.26	1.06e-05	0.000343	H3K27ac
chr1	149960881	149961381	501	*	7.16	7.51	6.39	1.11	1.07e-05	0.000344	H3K27ac
chr8	94343478	94343978	501	*	5.18	3.96	6.07	-2.11	1.07e-05	0.000344	H3K27ac
chr2	131945160	131945660	501	*	4.4	5.12	-0.19	5.31	1.08e-05	0.000346	H3K27ac
chr6	99204910	99205410	501	*	6.78	7.15	5.92	1.23	1.08e-05	0.000347	H3K27ac
chr15	25321411	25321911	501	*	5.81	6.31	4.4	1.91	1.08e-05	0.000347	H3K27ac
chr13	32939534	32940034	501	*	6.55	6.96	5.58	1.38	1.09e-05	0.000348	H3K27ac
chr4	143106761	143107261	501	*	4.93	5.51	2.99	2.52	1.09e-05	0.00035	H3K27ac
chr4	41636341	41636841	501	*	6.17	6.61	5.08	1.53	1.1e-05	0.000353	H3K27ac
chr6	99212149	99212649	501	*	5.31	5.85	3.69	2.16	1.1e-05	0.000354	H3K27ac
chr2	164941956	164942456	501	*	4.97	5.59	2.6	2.99	1.11e-05	0.000354	H3K27ac
chr3	129533771	129534271	501	*	7.25	7.6	6.49	1.11	1.11e-05	0.000354	H3K27ac
chr11	71159532	71160032	501	*	4.86	5.47	2.64	2.83	1.11e-05	0.000355	H3K27ac
chr1	92698910	92699410	501	*	6.06	5.28	6.76	-1.48	1.12e-05	0.000358	H3K27ac
chr14	32321939	32322439	501	*	6.47	5.78	7.12	-1.34	1.12e-05	0.000358	H3K27ac
chr14	40932218	40932718	501	*	5.97	6.42	4.82	1.6	1.12e-05	0.000358	H3K27ac
chr8	106399928	106400428	501	*	6.84	7.2	6.04	1.16	1.14e-05	0.000364	H3K27ac
chr12	98375394	98375894	501	*	4.5	5.17	1.47	3.7	1.15e-05	0.000366	H3K27ac
chr10	93370386	93370886	501	*	6.31	6.75	5.22	1.53	1.16e-05	0.00037	H3K27ac
chr7	145083042	145083542	501	*	6.18	5.44	6.86	-1.42	1.16e-05	0.00037	H3K27ac
chr2	172401221	172401721	501	*	6.67	7.06	5.76	1.3	1.17e-05	0.000371	H3K27ac
chr3	146657144	146657644	501	*	6.25	6.67	5.2	1.47	1.17e-05	0.000371	H3K27ac
chr3	27218802	27219302	501	*	5.83	6.32	4.5	1.82	1.17e-05	0.000371	H3K27ac
chr1	60899133	60899633	501	*	7.18	7.56	6.31	1.25	1.17e-05	0.000371	H3K27ac
chr13	12408686	12409186	501	*	5.49	5.99	4.12	1.87	1.17e-05	0.000372	H3K27ac
chr9	37246942	37247442	501	*	6.19	6.6	5.2	1.4	1.17e-05	0.000372	H3K27ac
chr7	40195259	40195759	501	*	4.35	5.06	-0.19	5.26	1.18e-05	0.000372	H3K27ac
chr1	95468039	95468539	501	*	6.36	6.77	5.39	1.37	1.18e-05	0.000373	H3K27ac
chr2	140793897	140794397	501	*	4.9	5.53	2.36	3.17	1.18e-05	0.000373	H3K27ac
chr17	88119000	88119500	501	*	5.06	5.67	2.78	2.89	1.18e-05	0.000374	H3K27ac
chr16	32509255	32509755	501	*	5.84	6.33	4.53	1.8	1.19e-05	0.000374	H3K27ac
chr2	112239345	112239845	501	*	8.33	8.64	7.7	0.94	1.19e-05	0.000375	H3K27ac
chr13	6119894	6120394	501	*	4.59	5.24	1.71	3.53	1.2e-05	0.000378	H3K27ac
chr7	116524221	116524721	501	*	5.79	6.25	4.59	1.66	1.21e-05	0.000381	H3K27ac
chr6	123286182	123286682	501	*	4.44	5.16	-0.19	5.35	1.21e-05	0.000382	H3K27ac
chr7	80154533	80155033	501	*	4.39	5.11	-0.19	5.3	1.22e-05	0.000383	H3K27ac
chr16	94722993	94723493	501	*	5.44	5.96	3.86	2.1	1.22e-05	0.000383	H3K27ac
chr18	12643295	12643795	501	*	7.91	8.23	7.23	1	1.22e-05	0.000383	H3K27ac
chr13	41381374	41381874	501	*	5.21	5.78	3.3	2.48	1.23e-05	0.000386	H3K27ac
chr7	80426917	80427417	501	*	7.03	7.39	6.21	1.19	1.23e-05	0.000386	H3K27ac
chr10	80994911	80995411	501	*	4.79	2.87	5.87	-2.99	1.24e-05	0.00039	H3K27ac
chr2	136686600	136687100	501	*	4.93	3.17	5.98	-2.81	1.24e-05	0.00039	H3K27ac
chr15	96769892	96770392	501	*	6.84	7.2	6.05	1.15	1.25e-05	0.00039	H3K27ac
chr19	60598489	60598989	501	*	4.49	5.2	-0.19	5.39	1.25e-05	0.000392	H3K27ac
chr13	51837144	51837644	501	*	4.37	5.08	-0.19	5.28	1.25e-05	0.000392	H3K27ac
chr2	60172122	60172622	501	*	6.08	6.54	4.89	1.64	1.25e-05	0.000392	H3K27ac
chr17	18968487	18968987	501	*	4.35	5.06	-0.19	5.25	1.26e-05	0.000392	H3K27ac
chr7	112035878	112036378	501	*	6.83	7.2	6	1.2	1.26e-05	0.000392	H3K27ac
chr10	85265791	85266291	501	*	4.67	5.33	1.71	3.62	1.27e-05	0.000395	H3K27ac
chr17	37002514	37003014	501	*	7.01	7.37	6.22	1.15	1.27e-05	0.000395	H3K27ac
chr17	32402890	32403390	501	*	5.69	6.16	4.43	1.73	1.27e-05	0.000397	H3K27ac
chr3	15596044	15596544	501	*	4.41	5.13	-0.19	5.32	1.28e-05	0.000397	H3K27ac
chr12	84275451	84275951	501	*	5.32	5.84	3.81	2.03	1.28e-05	0.000398	H3K27ac
chr14	72889370	72889870	501	*	4.29	4.99	0.35	4.64	1.28e-05	0.000398	H3K27ac
chr4	109448849	109449349	501	*	4.33	5.04	-0.19	5.23	1.28e-05	0.000398	H3K27ac
chr14	70370672	70371172	501	*	6.6	7.05	5.42	1.63	1.28e-05	0.000398	H3K27ac
chr9	123058743	123059243	501	*	4.46	5.17	-0.19	5.37	1.29e-05	0.000399	H3K27ac
chr13	115209952	115210452	501	*	4.51	5.22	-0.19	5.41	1.29e-05	0.0004	H3K27ac
chr6	52825653	52826153	501	*	5.19	5.75	3.41	2.35	1.29e-05	0.0004	H3K27ac
chr4	71488396	71488896	501	*	4.35	5.06	-0.19	5.26	1.29e-05	0.000401	H3K27ac
chr4	115856942	115857442	501	*	5.75	6.22	4.52	1.7	1.3e-05	0.000402	H3K27ac
chr18	82475306	82475806	501	*	6.46	6.88	5.44	1.44	1.31e-05	0.000406	H3K27ac
chr8	122451476	122451976	501	*	6.76	6.13	7.37	-1.24	1.32e-05	0.000409	H3K27ac
chr1	37561910	37562410	501	*	4.6	5.26	1.71	3.55	1.33e-05	0.000409	H3K27ac
chr14	61542537	61543037	501	*	5.27	4.06	6.16	-2.1	1.34e-05	0.000413	H3K27ac
chr9	21526034	21526534	501	*	7.12	7.53	6.17	1.36	1.34e-05	0.000413	H3K27ac
chr13	104601640	104602140	501	*	5.34	5.88	3.64	2.24	1.34e-05	0.000414	H3K27ac
chr19	37448084	37448584	501	*	5.49	6	4.01	1.99	1.34e-05	0.000414	H3K27ac
chr5	142881500	142882000	501	*	6.65	7.04	5.77	1.27	1.35e-05	0.000414	H3K27ac
chr14	61518725	61519225	501	*	4.93	5.52	2.92	2.6	1.35e-05	0.000415	H3K27ac
chr12	84243316	84243816	501	*	5.31	5.83	3.81	2.02	1.35e-05	0.000415	H3K27ac
chr3	146620504	146621004	501	*	5.06	5.64	3.12	2.52	1.35e-05	0.000415	H3K27ac
chr10	72620422	72620922	501	*	4.54	5.19	1.71	3.48	1.36e-05	0.000416	H3K27ac
chr1	84319573	84320073	501	*	5	5.6	2.89	2.71	1.36e-05	0.000417	H3K27ac
chr2	75341590	75342090	501	*	5.84	4.96	6.6	-1.63	1.37e-05	0.00042	H3K27ac
chr2	101796722	101797222	501	*	7.25	7.57	6.55	1.02	1.37e-05	0.00042	H3K27ac
chr9	116058689	116059189	501	*	4.5	5.15	1.81	3.34	1.38e-05	0.000421	H3K27ac
chr13	19794166	19794666	501	*	5.17	5.73	3.37	2.36	1.38e-05	0.000423	H3K27ac
chr11	16956556	16957056	501	*	5.74	6.25	4.25	2.01	1.39e-05	0.000424	H3K27ac
chr7	16689285	16689785	501	*	4.31	5.03	-0.19	5.22	1.39e-05	0.000424	H3K27ac
chr6	53509002	53509502	501	*	4.6	5.25	1.88	3.37	1.4e-05	0.000426	H3K27ac
chr6	140956057	140956557	501	*	6.4	5.69	7.06	-1.36	1.4e-05	0.000429	H3K27ac
chr12	102647091	102647591	501	*	6.98	7.37	6.05	1.33	1.41e-05	0.00043	H3K27ac
chr8	128666261	128666761	501	*	4.32	5.03	-0.19	5.23	1.44e-05	0.000439	H3K27ac
chr1	170918930	170919430	501	*	4.9	5.49	2.86	2.63	1.45e-05	0.000441	H3K27ac
chr3	30097115	30097615	501	*	6.45	6.85	5.47	1.38	1.45e-05	0.000441	H3K27ac
chr5	76179034	76179534	501	*	4.34	5.06	-0.19	5.25	1.45e-05	0.000441	H3K27ac
chr8	72189678	72190178	501	*	5.74	6.22	4.46	1.76	1.45e-05	0.000442	H3K27ac
chr8	8328195	8328695	501	*	4.82	5.44	2.4	3.04	1.46e-05	0.000442	H3K27ac
chr11	50665105	50665605	501	*	5.97	6.44	4.72	1.71	1.46e-05	0.000443	H3K27ac
chr8	57589069	57589569	501	*	6.09	6.52	5.01	1.51	1.48e-05	0.000447	H3K27ac
chr9	123294662	123295162	501	*	5.2	5.75	3.5	2.25	1.48e-05	0.000447	H3K27ac
chr7	120956746	120957246	501	*	5.71	4.77	6.49	-1.73	1.48e-05	0.000448	H3K27ac
chr15	79413966	79414466	501	*	6.82	7.21	5.9	1.31	1.48e-05	0.000449	H3K27ac
chr6	38199322	38199822	501	*	5.8	4.98	6.53	-1.55	1.51e-05	0.000456	H3K27ac
chr18	36471968	36472468	501	*	6.15	6.61	4.97	1.64	1.51e-05	0.000457	H3K27ac
chr9	56095025	56095525	501	*	5.22	5.81	3.23	2.58	1.51e-05	0.000457	H3K27ac
chr12	12527672	12528172	501	*	4.36	5.07	-0.19	5.27	1.52e-05	0.000457	H3K27ac
chr5	105239058	105239558	501	*	6.01	5.24	6.7	-1.46	1.52e-05	0.000459	H3K27ac
chr7	67230550	67231050	501	*	7.59	7.1	8.1	-1	1.52e-05	0.00046	H3K27ac
chr13	5769393	5769893	501	*	6.44	6.86	5.41	1.45	1.53e-05	0.00046	H3K27ac
chr5	68327442	68327942	501	*	5.07	5.67	2.91	2.76	1.53e-05	0.000462	H3K27ac
chr1	36840293	36840793	501	*	5.99	5.21	6.69	-1.48	1.54e-05	0.000464	H3K27ac
chr6	125560237	125560737	501	*	4.58	5.23	1.71	3.52	1.55e-05	0.000466	H3K27ac
chr2	103604888	103605388	501	*	5.88	6.38	4.52	1.86	1.55e-05	0.000466	H3K27ac
chr14	47361509	47362009	501	*	6.67	7.05	5.8	1.25	1.55e-05	0.000467	H3K27ac
chr10	6982436	6982936	501	*	4.3	5.01	-0.19	5.21	1.56e-05	0.000467	H3K27ac
chr6	112696271	112696771	501	*	7.55	7.88	6.86	1.01	1.56e-05	0.000468	H3K27ac
chr3	84715267	84715767	501	*	6.63	7.05	5.6	1.45	1.56e-05	0.000469	H3K27ac
chr10	117014049	117014549	501	*	6.37	6.81	5.3	1.5	1.57e-05	0.00047	H3K27ac
chr10	60379770	60380270	501	*	7.17	7.53	6.35	1.18	1.57e-05	0.00047	H3K27ac
chr7	68163909	68164409	501	*	5.03	5.59	3.22	2.37	1.57e-05	0.000471	H3K27ac
chr1	182944959	182945459	501	*	5.61	6.17	3.86	2.3	1.58e-05	0.000471	H3K27ac
chr12	80229464	80229964	501	*	8.42	8.75	7.72	1.02	1.58e-05	0.000472	H3K27ac
chr12	85145832	85146332	501	*	5.92	5.11	6.65	-1.54	1.58e-05	0.000472	H3K27ac
chr12	101851831	101852331	501	*	4.5	5.16	1.56	3.6	1.58e-05	0.000473	H3K27ac
chr16	32231713	32232213	501	*	6.36	6.76	5.38	1.38	1.59e-05	0.000473	H3K27ac
chr9	51103387	51103887	501	*	5.37	5.89	3.89	2	1.59e-05	0.000475	H3K27ac
chr4	77004132	77004632	501	*	4.37	5.08	-0.19	5.27	1.59e-05	0.000475	H3K27ac
chr10	111134727	111135227	501	*	4.46	5.12	1.52	3.6	1.61e-05	0.000479	H3K27ac
chr2	156223867	156224367	501	*	5.37	5.89	3.84	2.06	1.61e-05	0.000479	H3K27ac
chr19	12435228	12435728	501	*	6.38	6.78	5.42	1.36	1.62e-05	0.000482	H3K27ac
chr5	127467706	127468206	501	*	4.23	1.78	5.39	-3.61	1.62e-05	0.000482	H3K27ac
chr5	137871341	137871841	501	*	6.26	6.69	5.18	1.51	1.63e-05	0.000483	H3K27ac
chr13	94296129	94296629	501	*	6.06	6.52	4.89	1.63	1.63e-05	0.000483	H3K27ac
chr17	65737784	65738284	501	*	7.77	8.07	7.13	0.95	1.64e-05	0.000485	H3K27ac
chr1	89124131	89124631	501	*	6.24	6.66	5.21	1.45	1.64e-05	0.000485	H3K27ac
chr19	55867650	55868150	501	*	5.65	6.14	4.32	1.82	1.64e-05	0.000486	H3K27ac
chr16	11456250	11456750	501	*	7.23	7.57	6.5	1.07	1.64e-05	0.000486	H3K27ac
chr11	107703463	107703963	501	*	7.48	7.81	6.8	1	1.64e-05	0.000486	H3K27ac
chr19	3525632	3526132	501	*	4.3	5.01	-0.19	5.21	1.65e-05	0.000487	H3K27ac
chr11	82016346	82016846	501	*	6.01	6.44	4.95	1.48	1.65e-05	0.000488	H3K27ac
chr2	107305884	107306384	501	*	4.83	5.44	2.54	2.9	1.66e-05	0.000489	H3K27ac
chr12	32182748	32183248	501	*	4.87	5.5	2.4	3.1	1.66e-05	0.00049	H3K27ac
chr15	64622245	64622745	501	*	5.76	6.29	4.18	2.11	1.66e-05	0.00049	H3K27ac
chr3	52069613	52070113	501	*	8.28	8.6	7.6	0.99	1.66e-05	0.00049	H3K27ac
chr16	59529355	59529855	501	*	4.92	5.51	2.83	2.68	1.67e-05	0.000491	H3K27ac
chr16	33922515	33923015	501	*	7.37	7.73	6.58	1.15	1.67e-05	0.000491	H3K27ac
chr5	96979801	96980301	501	*	6.49	6.89	5.53	1.36	1.67e-05	0.000491	H3K27ac
chr5	149245822	149246322	501	*	7.56	7.9	6.82	1.08	1.67e-05	0.000491	H3K27ac
chr10	20379234	20379734	501	*	4.81	3.24	5.8	-2.56	1.67e-05	0.000491	H3K27ac
chr10	117298383	117298883	501	*	5	5.63	2.6	3.02	1.67e-05	0.000491	H3K27ac
chr3	153238332	153238832	501	*	4.8	5.4	2.67	2.73	1.68e-05	0.000492	H3K27ac
chr2	101813684	101814184	501	*	5.89	5.03	6.64	-1.61	1.68e-05	0.000492	H3K27ac
chr4	141454621	141455121	501	*	6.23	6.63	5.28	1.35	1.69e-05	0.000496	H3K27ac
chr4	124570678	124571178	501	*	4.77	5.38	2.52	2.87	1.7e-05	0.000497	H3K27ac
chr12	8507402	8507902	501	*	4.34	5.05	-0.19	5.24	1.7e-05	0.000497	H3K27ac
chr8	34689452	34689952	501	*	4.86	5.48	2.51	2.97	1.7e-05	0.000497	H3K27ac
chr4	45949331	45949831	501	*	6.79	7.16	5.93	1.23	1.7e-05	0.000498	H3K27ac
chr7	45660401	45660901	501	*	5.22	5.75	3.6	2.15	1.7e-05	0.000498	H3K27ac
chr19	40716646	40717146	501	*	5.2	4.1	6.05	-1.94	1.71e-05	0.000498	H3K27ac
chr16	92697427	92697927	501	*	8.03	8.39	7.25	1.13	1.71e-05	0.000498	H3K27ac
chr9	116084054	116084554	501	*	6.79	7.22	5.75	1.47	1.72e-05	0.000502	H3K27ac
chr9	46099255	46099755	501	*	5.37	5.9	3.8	2.09	1.73e-05	0.000503	H3K27ac
chr17	6827776	6828276	501	*	8.75	9.05	8.14	0.91	1.73e-05	0.000503	H3K27ac
chr7	47110623	47111123	501	*	4.64	5.29	1.88	3.41	1.73e-05	0.000503	H3K27ac
chr10	51422658	51423158	501	*	5.53	6.04	4.09	1.95	1.73e-05	0.000504	H3K27ac
chr4	64083949	64084449	501	*	5.79	6.28	4.41	1.87	1.74e-05	0.000505	H3K27ac
chr16	31592925	31593425	501	*	6.65	7.08	5.59	1.49	1.76e-05	0.00051	H3K27ac
chr2	173073120	173073620	501	*	5.45	5.95	4.07	1.88	1.76e-05	0.00051	H3K27ac
chr15	64023802	64024302	501	*	7.09	7.45	6.3	1.15	1.76e-05	0.000512	H3K27ac
chr2	118728316	118728816	501	*	6.36	6.81	5.2	1.6	1.77e-05	0.000514	H3K27ac
chr19	43711264	43711764	501	*	6.63	7.03	5.69	1.34	1.77e-05	0.000514	H3K27ac
chr1	133120009	133120509	501	*	5.38	5.9	3.89	2	1.78e-05	0.000515	H3K27ac
chr11	120898245	120898745	501	*	4.28	4.99	-0.19	5.18	1.78e-05	0.000515	H3K27ac
chr3	145758689	145759189	501	*	5.66	6.16	4.31	1.85	1.78e-05	0.000515	H3K27ac
chr17	44710187	44710687	501	*	7.08	7.42	6.33	1.09	1.79e-05	0.000516	H3K27ac
chr11	85002973	85003473	501	*	4.49	5.16	1.52	3.63	1.8e-05	0.000519	H3K27ac
chr5	68184477	68184977	501	*	4.65	5.28	2.19	3.09	1.8e-05	0.00052	H3K27ac
chr15	77856200	77856700	501	*	7.24	7.57	6.54	1.03	1.8e-05	0.000521	H3K27ac
chr5	135911288	135911788	501	*	6.71	7.1	5.78	1.32	1.81e-05	0.000522	H3K27ac
chr5	9087228	9087728	501	*	5.85	6.31	4.68	1.62	1.81e-05	0.000522	H3K27ac
chr8	118284994	118285494	501	*	7.25	7.6	6.48	1.12	1.82e-05	0.000523	H3K27ac
chr14	118180262	118180762	501	*	6.68	6.09	7.26	-1.17	1.82e-05	0.000523	H3K27ac
chr11	67559232	67559732	501	*	6.37	6.82	5.26	1.56	1.84e-05	0.000528	H3K27ac
chr3	148905566	148906066	501	*	6.34	5.66	6.98	-1.32	1.84e-05	0.000528	H3K27ac
chr17	80083409	80083909	501	*	5.75	6.21	4.55	1.66	1.86e-05	0.000536	H3K27ac
chr7	122404559	122405059	501	*	6.04	6.48	4.97	1.51	1.87e-05	0.000536	H3K27ac
chr11	46480232	46480732	501	*	6.21	6.67	5.03	1.64	1.88e-05	0.00054	H3K27ac
chr13	41486701	41487201	501	*	8.1	8.43	7.41	1.02	1.88e-05	0.00054	H3K27ac
chr9	56207359	56207859	501	*	5.87	6.33	4.7	1.63	1.89e-05	0.000542	H3K27ac
chr4	128957301	128957801	501	*	5.56	6.05	4.24	1.81	1.89e-05	0.000542	H3K27ac
chr11	110544363	110544863	501	*	5.61	6.13	4.12	2.01	1.89e-05	0.000542	H3K27ac
chr3	101535952	101536452	501	*	5.37	4.34	6.19	-1.85	1.9e-05	0.000543	H3K27ac
chr11	104647211	104647711	501	*	5.44	5.94	4.08	1.86	1.9e-05	0.000543	H3K27ac
chr2	60030834	60031334	501	*	4.3	5.01	-0.19	5.21	1.9e-05	0.000544	H3K27ac
chr11	60769351	60769851	501	*	5.72	6.2	4.43	1.77	1.91e-05	0.000545	H3K27ac
chr17	32040034	32040534	501	*	5.09	5.7	2.86	2.83	1.92e-05	0.000549	H3K27ac
chr12	95748668	95749168	501	*	4.59	5.23	1.89	3.34	1.92e-05	0.000549	H3K27ac
chr5	118360857	118361357	501	*	5.17	5.74	3.34	2.4	1.93e-05	0.000549	H3K27ac
chr6	126515660	126516160	501	*	4.21	1.77	5.36	-3.6	1.94e-05	0.000553	H3K27ac
chr1	138606509	138607009	501	*	6.76	7.15	5.82	1.33	1.94e-05	0.000553	H3K27ac
chr5	52786347	52786847	501	*	5.28	5.83	3.56	2.27	1.95e-05	0.000556	H3K27ac
chr19	29556931	29557431	501	*	5.8	4.87	6.58	-1.71	1.96e-05	0.000556	H3K27ac
chr19	24908467	24908967	501	*	5.15	5.71	3.42	2.29	1.96e-05	0.000556	H3K27ac
chr9	66600246	66600746	501	*	6.49	6.9	5.48	1.42	1.96e-05	0.000558	H3K27ac
chr13	98996884	98997384	501	*	5.64	6.1	4.41	1.7	1.97e-05	0.000559	H3K27ac
chr19	12462785	12463285	501	*	6.97	7.35	6.11	1.24	1.97e-05	0.000559	H3K27ac
chr19	9059776	9060276	501	*	6	6.43	4.94	1.49	1.98e-05	0.00056	H3K27ac
chr8	3353967	3354467	501	*	5.65	6.14	4.31	1.83	1.98e-05	0.00056	H3K27ac
chr11	111101465	111101965	501	*	4.32	5.03	-0.19	5.22	1.98e-05	0.00056	H3K27ac
chr13	101663475	101663975	501	*	6.14	6.62	4.86	1.75	1.99e-05	0.000562	H3K27ac
chr12	32011704	32012204	501	*	4.28	4.98	0.35	4.63	1.99e-05	0.000563	H3K27ac
chr7	110797814	110798314	501	*	6.43	6.85	5.43	1.42	1.99e-05	0.000563	H3K27ac
chr17	84226118	84226618	501	*	4.76	5.37	2.47	2.9	2e-05	0.000563	H3K27ac
chr3	93506181	93506681	501	*	5.96	6.42	4.77	1.65	2e-05	0.000565	H3K27ac
chr5	148728017	148728517	501	*	4.79	5.41	2.4	3.02	2.01e-05	0.000566	H3K27ac
chr5	36978685	36979185	501	*	4.87	5.48	2.54	2.94	2.02e-05	0.000569	H3K27ac
chr14	69853714	69854214	501	*	4.28	4.99	-0.19	5.18	2.02e-05	0.000569	H3K27ac
chr7	27573997	27574497	501	*	5.61	6.09	4.33	1.76	2.03e-05	0.000571	H3K27ac
chr15	10780361	10780861	501	*	6.92	7.33	5.91	1.42	2.03e-05	0.000571	H3K27ac
chr14	52043624	52044124	501	*	5.99	5.21	6.69	-1.49	2.04e-05	0.000574	H3K27ac
chr10	43840539	43841039	501	*	4.95	5.54	2.93	2.61	2.04e-05	0.000574	H3K27ac
chr1	105746993	105747493	501	*	5.64	6.15	4.13	2.02	2.06e-05	0.000578	H3K27ac
chr6	54867007	54867507	501	*	6.55	6.95	5.63	1.32	2.06e-05	0.000578	H3K27ac
chr1	131761450	131761950	501	*	4.47	5.13	1.63	3.5	2.07e-05	0.000582	H3K27ac
chr7	73572324	73572824	501	*	5.1	5.65	3.34	2.31	2.08e-05	0.000582	H3K27ac
chr8	64831225	64831725	501	*	6.9	7.32	5.85	1.47	2.08e-05	0.000582	H3K27ac
chr12	73383170	73383670	501	*	5.93	6.39	4.71	1.68	2.08e-05	0.000583	H3K27ac
chr16	51986138	51986638	501	*	6.38	6.85	5.14	1.71	2.09e-05	0.000584	H3K27ac
chr13	94395567	94396067	501	*	4.83	3.38	5.79	-2.41	2.09e-05	0.000586	H3K27ac
chr15	59744088	59744588	501	*	6.24	6.71	4.98	1.74	2.11e-05	0.000589	H3K27ac
chr18	38897050	38897550	501	*	4.53	5.19	1.71	3.47	2.13e-05	0.000594	H3K27ac
chr17	25221870	25222370	501	*	6.32	6.71	5.42	1.29	2.13e-05	0.000594	H3K27ac
chr18	62156314	62156814	501	*	4.59	5.24	1.88	3.36	2.13e-05	0.000594	H3K27ac
chr13	37657576	37658076	501	*	6.93	7.27	6.18	1.1	2.13e-05	0.000595	H3K27ac
chr3	20304612	20305112	501	*	4.65	5.29	2.03	3.26	2.14e-05	0.000595	H3K27ac
chr7	3940925	3941425	501	*	5.16	5.73	3.25	2.49	2.14e-05	0.000595	H3K27ac
chr10	19691912	19692412	501	*	6.58	6.96	5.7	1.26	2.15e-05	0.000598	H3K27ac
chr6	39447608	39448108	501	*	4.42	5.1	1.2	3.9	2.15e-05	0.000598	H3K27ac
chr10	128646610	128647110	501	*	6.91	6.36	7.46	-1.1	2.15e-05	0.000598	H3K27ac
chr9	43482234	43482734	501	*	6.01	5.26	6.7	-1.43	2.15e-05	0.000599	H3K27ac
chr13	93301142	93301642	501	*	5.42	5.94	3.88	2.07	2.16e-05	0.000599	H3K27ac
chr7	89560401	89560901	501	*	4.93	5.5	3.12	2.38	2.16e-05	0.000601	H3K27ac
chr2	102959249	102959749	501	*	5.55	6.09	3.89	2.21	2.17e-05	0.000602	H3K27ac
chr11	9118068	9118568	501	*	7.65	7.98	6.94	1.04	2.19e-05	0.000607	H3K27ac
chr4	95088777	95089277	501	*	4.53	5.18	1.81	3.37	2.2e-05	0.000608	H3K27ac
chr6	39226381	39226881	501	*	7.33	7.66	6.64	1.01	2.2e-05	0.000608	H3K27ac
chr7	145194522	145195022	501	*	5.03	5.59	3.31	2.27	2.2e-05	0.000608	H3K27ac
chr4	155116404	155116904	501	*	5.75	6.21	4.52	1.69	2.2e-05	0.000608	H3K27ac
chr2	43762087	43762587	501	*	4.29	5	-0.19	5.19	2.21e-05	0.000611	H3K27ac
chr6	17065082	17065582	501	*	7.89	8.22	7.2	1.01	2.21e-05	0.000611	H3K27ac
chr19	25052577	25053077	501	*	6.45	6.85	5.52	1.33	2.22e-05	0.000614	H3K27ac
chr17	79298675	79299175	501	*	4.63	5.27	2.07	3.2	2.22e-05	0.000614	H3K27ac
chr5	76524744	76525244	501	*	6.81	7.2	5.92	1.28	2.24e-05	0.000616	H3K27ac
chr2	128731721	128732221	501	*	4.28	4.99	-0.19	5.18	2.24e-05	0.000616	H3K27ac
chr13	75714570	75715070	501	*	4.29	5	-0.19	5.19	2.24e-05	0.000616	H3K27ac
chr13	96510921	96511421	501	*	7.88	8.22	7.16	1.06	2.24e-05	0.000617	H3K27ac
chr18	24878118	24878618	501	*	4.53	5.2	1.52	3.67	2.25e-05	0.000618	H3K27ac
chr2	117965457	117965957	501	*	4.96	5.57	2.7	2.88	2.25e-05	0.00062	H3K27ac
chr7	64048610	64049110	501	*	6.51	6.93	5.49	1.44	2.26e-05	0.000621	H3K27ac
chr5	113945430	113945930	501	*	7.21	7.59	6.31	1.28	2.27e-05	0.000624	H3K27ac
chr1	146017567	146018067	501	*	4.63	3.07	5.62	-2.56	2.28e-05	0.000626	H3K27ac
chr9	45079338	45079838	501	*	4.43	5.09	1.52	3.56	2.29e-05	0.000628	H3K27ac
chr10	93443922	93444422	501	*	5.38	5.91	3.83	2.08	2.29e-05	0.000628	H3K27ac
chr9	66683010	66683510	501	*	4.71	5.32	2.44	2.88	2.29e-05	0.000629	H3K27ac
chr4	102315637	102316137	501	*	4.84	5.44	2.65	2.79	2.3e-05	0.000631	H3K27ac
chr1	97672396	97672896	501	*	5.68	6.15	4.47	1.68	2.31e-05	0.000633	H3K27ac
chr4	143277946	143278446	501	*	6.06	6.51	4.92	1.59	2.31e-05	0.000633	H3K27ac
chr9	70730965	70731465	501	*	6.02	6.46	4.93	1.52	2.32e-05	0.000633	H3K27ac
chr9	101261777	101262277	501	*	6.36	5.73	6.98	-1.25	2.32e-05	0.000633	H3K27ac
chr11	117242678	117243178	501	*	5.6	6.1	4.25	1.84	2.33e-05	0.000635	H3K27ac
chr6	34354209	34354709	501	*	6.03	6.45	5.02	1.43	2.33e-05	0.000636	H3K27ac
chr4	155582405	155582905	501	*	5.45	5.94	4.08	1.86	2.34e-05	0.000637	H3K27ac
chr16	3706620	3707120	501	*	4.26	4.98	-0.19	5.17	2.34e-05	0.000639	H3K27ac
chr7	19928591	19929091	501	*	7.37	7.7	6.66	1.05	2.34e-05	0.000639	H3K27ac
chr16	72913577	72914077	501	*	4.84	5.43	2.76	2.67	2.35e-05	0.000639	H3K27ac
chr16	75908414	75908914	501	*	6.05	6.54	4.71	1.83	2.37e-05	0.000646	H3K27ac
chr3	90672727	90673227	501	*	4.26	4.97	-0.19	5.16	2.38e-05	0.000647	H3K27ac
chr18	5876616	5877116	501	*	4.27	4.98	-0.19	5.17	2.39e-05	0.000648	H3K27ac
chr7	82379465	82379965	501	*	5.57	4.52	6.4	-1.87	2.39e-05	0.000648	H3K27ac
chr2	32548005	32548505	501	*	6.4	6.81	5.44	1.36	2.39e-05	0.000648	H3K27ac
chr8	77309985	77310485	501	*	5.83	5.04	6.54	-1.5	2.39e-05	0.000648	H3K27ac
chr1	171823318	171823818	501	*	4.77	5.36	2.72	2.64	2.39e-05	0.000648	H3K27ac
chr19	28624370	28624870	501	*	4.27	4.98	-0.19	5.17	2.4e-05	0.000651	H3K27ac
chr6	38919111	38919611	501	*	5.84	6.29	4.71	1.58	2.43e-05	0.000659	H3K27ac
chr11	68431522	68432022	501	*	7.25	7.59	6.51	1.08	2.44e-05	0.00066	H3K27ac
chr11	119988851	119989351	501	*	5.7	6.16	4.52	1.64	2.44e-05	0.00066	H3K27ac
chr6	55431929	55432429	501	*	4.26	4.94	0.81	4.14	2.44e-05	0.000661	H3K27ac
chr16	87128533	87129033	501	*	7.56	7.9	6.81	1.08	2.46e-05	0.000665	H3K27ac
chr6	86600237	86600737	501	*	7.19	7.54	6.43	1.11	2.49e-05	0.000671	H3K27ac
chr4	63386156	63386656	501	*	6.61	7.06	5.47	1.59	2.49e-05	0.000671	H3K27ac
chr1	127257193	127257693	501	*	5.41	5.92	4.01	1.91	2.49e-05	0.000672	H3K27ac
chr12	54209086	54209586	501	*	4.59	5.22	2.1	3.12	2.49e-05	0.000672	H3K27ac
chr11	110357851	110358351	501	*	4.95	5.55	2.81	2.74	2.5e-05	0.000673	H3K27ac
chr5	99983525	99984025	501	*	5.36	5.88	3.87	2.01	2.5e-05	0.000673	H3K27ac
chr2	131196745	131197245	501	*	5.09	5.67	3.1	2.58	2.5e-05	0.000673	H3K27ac
chr5	63941756	63942256	501	*	4.46	5.12	1.52	3.59	2.5e-05	0.000673	H3K27ac
chr18	36396272	36396772	501	*	5.92	5.07	6.65	-1.58	2.51e-05	0.000674	H3K27ac
chr15	81021136	81021636	501	*	5.78	6.26	4.48	1.79	2.52e-05	0.000677	H3K27ac
chr2	164521503	164522003	501	*	5.63	6.1	4.39	1.71	2.53e-05	0.000679	H3K27ac
chr7	132683371	132683871	501	*	5.28	5.81	3.71	2.1	2.55e-05	0.000683	H3K27ac
chr2	136937068	136937568	501	*	5.94	6.45	4.48	1.97	2.56e-05	0.000687	H3K27ac
chr19	32224240	32224740	501	*	7.16	7.49	6.45	1.04	2.57e-05	0.00069	H3K27ac
chr14	57979793	57980293	501	*	5.49	5.97	4.18	1.8	2.58e-05	0.000691	H3K27ac
chr1	71731001	71731501	501	*	6.38	6.77	5.48	1.3	2.58e-05	0.000692	H3K27ac
chr2	153116555	153117055	501	*	5.98	6.41	4.92	1.49	2.59e-05	0.000692	H3K27ac
chr1	138210385	138210885	501	*	4.85	5.46	2.52	2.95	2.59e-05	0.000692	H3K27ac
chr18	38391061	38391561	501	*	4.52	5.18	1.52	3.65	2.59e-05	0.000692	H3K27ac
chr15	64075842	64076342	501	*	6.61	6.98	5.75	1.23	2.59e-05	0.000692	H3K27ac
chr6	86570969	86571469	501	*	7.74	8.08	6.99	1.1	2.6e-05	0.000693	H3K27ac
chr4	102656886	102657386	501	*	5.99	6.42	4.92	1.5	2.6e-05	0.000694	H3K27ac
chr13	20786523	20787023	501	*	5.09	5.64	3.42	2.22	2.6e-05	0.000694	H3K27ac
chr16	11021454	11021954	501	*	5.63	6.09	4.41	1.68	2.6e-05	0.000694	H3K27ac
chr3	79541648	79542148	501	*	4.58	5.23	1.89	3.33	2.6e-05	0.000694	H3K27ac
chr2	58141629	58142129	501	*	4.46	5.13	1.31	3.83	2.61e-05	0.000694	H3K27ac
chr10	95880104	95880604	501	*	5.18	5.72	3.48	2.24	2.61e-05	0.000695	H3K27ac
chr11	110563912	110564412	501	*	4.95	5.52	3.03	2.49	2.62e-05	0.000697	H3K27ac
chr6	122759019	122759519	501	*	4.29	5	-0.19	5.19	2.63e-05	0.000698	H3K27ac
chr12	25319807	25320307	501	*	4.54	5.18	1.88	3.3	2.63e-05	0.000699	H3K27ac
chr7	106651954	106652454	501	*	6.72	7.09	5.88	1.21	2.64e-05	0.000701	H3K27ac
chr2	24317799	24318299	501	*	4.24	4.95	-0.19	5.15	2.64e-05	0.000701	H3K27ac
chr4	59261590	59262090	501	*	5.13	5.67	3.53	2.14	2.65e-05	0.000702	H3K27ac
chr9	9241337	9241837	501	*	4.35	5.02	1.2	3.83	2.65e-05	0.000704	H3K27ac
chr12	54999178	54999678	501	*	6.31	6.72	5.33	1.39	2.66e-05	0.000704	H3K27ac
chr15	100728752	100729252	501	*	5.67	6.18	4.21	1.97	2.67e-05	0.000705	H3K27ac
chr4	149875478	149875978	501	*	5.65	6.15	4.24	1.91	2.68e-05	0.000709	H3K27ac
chr1	193086270	193086770	501	*	4.95	3.29	5.96	-2.67	2.68e-05	0.00071	H3K27ac
chr1	184084407	184084907	501	*	4.24	4.95	-0.19	5.14	2.69e-05	0.00071	H3K27ac
chr10	51527234	51527734	501	*	6.4	6.79	5.48	1.31	2.7e-05	0.000713	H3K27ac
chr13	75824808	75825308	501	*	6.17	6.61	5.1	1.5	2.7e-05	0.000713	H3K27ac
chr2	68861421	68861921	501	*	7.56	7.87	6.89	0.98	2.7e-05	0.000713	H3K27ac
chr12	104997460	104997960	501	*	4.6	5.25	1.89	3.36	2.71e-05	0.000714	H3K27ac
chr8	13029659	13030159	501	*	4.39	5.08	0.74	4.33	2.71e-05	0.000714	H3K27ac
chr7	128050323	128050823	501	*	6.03	6.49	4.85	1.64	2.71e-05	0.000714	H3K27ac
chr17	48346659	48347159	501	*	6.1	6.58	4.83	1.75	2.71e-05	0.000714	H3K27ac
chr14	60290490	60290990	501	*	5.48	5.97	4.15	1.82	2.72e-05	0.000715	H3K27ac
chr13	45924461	45924961	501	*	6.31	6.76	5.2	1.56	2.74e-05	0.000721	H3K27ac
chr2	153356411	153356911	501	*	5.92	6.38	4.74	1.64	2.77e-05	0.000728	H3K27ac
chr16	92355663	92356163	501	*	5.17	5.71	3.49	2.22	2.77e-05	0.000728	H3K27ac
chr5	74028297	74028797	501	*	4.9	5.47	2.99	2.48	2.78e-05	0.00073	H3K27ac
chr9	85769105	85769605	501	*	6.38	6.82	5.28	1.54	2.78e-05	0.00073	H3K27ac
chr5	149267058	149267558	501	*	7.62	7.94	6.95	0.99	2.8e-05	0.000734	H3K27ac
chr19	3893465	3893965	501	*	4.4	1.96	5.56	-3.59	2.8e-05	0.000734	H3K27ac
chr14	18774114	18774614	501	*	4.89	5.5	2.61	2.89	2.8e-05	0.000735	H3K27ac
chr15	25227198	25227698	501	*	4.49	5.14	1.7	3.44	2.83e-05	0.000741	H3K27ac
chr7	48856425	48856925	501	*	4.7	5.29	2.6	2.7	2.83e-05	0.000742	H3K27ac
chr19	29887705	29888205	501	*	4.53	5.18	1.71	3.47	2.84e-05	0.000743	H3K27ac
chr10	7847059	7847559	501	*	4.39	5.05	1.39	3.66	2.85e-05	0.000745	H3K27ac
chr7	68153580	68154080	501	*	6.51	6.9	5.57	1.33	2.85e-05	0.000745	H3K27ac
chr18	16815562	16816062	501	*	5.36	5.87	3.89	1.98	2.87e-05	0.000749	H3K27ac
chr11	88654387	88654887	501	*	6.82	6.22	7.42	-1.2	2.87e-05	0.000749	H3K27ac
chr17	47833490	47833990	501	*	5.95	6.38	4.88	1.5	2.9e-05	0.000757	H3K27ac
chr13	37678761	37679261	501	*	4.19	4.89	0.43	4.46	2.91e-05	0.000758	H3K27ac
chr12	25393562	25394062	501	*	4.83	5.43	2.74	2.68	2.91e-05	0.000759	H3K27ac
chr9	94582457	94582957	501	*	5.5	6	4.11	1.89	2.92e-05	0.000759	H3K27ac
chr2	13583448	13583948	501	*	4.47	5.13	1.6	3.53	2.92e-05	0.00076	H3K27ac
chr17	27994222	27994722	501	*	4.69	5.32	2.16	3.16	2.93e-05	0.000763	H3K27ac
chr6	87502476	87502976	501	*	6.46	6.86	5.5	1.36	2.95e-05	0.000768	H3K27ac
chr8	120256346	120256846	501	*	5.68	4.82	6.42	-1.6	2.97e-05	0.000772	H3K27ac
chr10	126936068	126936568	501	*	6.13	6.57	5.02	1.55	2.98e-05	0.000772	H3K27ac
chr7	100862939	100863439	501	*	7.88	8.19	7.21	0.98	2.98e-05	0.000773	H3K27ac
chr13	56592651	56593151	501	*	6.57	6.94	5.74	1.2	2.98e-05	0.000773	H3K27ac
chr3	107763179	107763679	501	*	5.33	5.84	3.89	1.94	2.98e-05	0.000773	H3K27ac
chr14	105674706	105675206	501	*	4.24	4.95	-0.19	5.14	2.98e-05	0.000773	H3K27ac
chr8	105304492	105304992	501	*	5.9	6.35	4.77	1.59	2.99e-05	0.000773	H3K27ac
chr15	100241632	100242132	501	*	4.21	4.92	-0.19	5.11	2.99e-05	0.000774	H3K27ac
chr17	35771766	35772266	501	*	6.57	6.95	5.71	1.23	3e-05	0.000775	H3K27ac
chr12	75544439	75544939	501	*	4.95	5.51	3.18	2.33	3e-05	0.000775	H3K27ac
chr4	107889653	107890153	501	*	8.76	9.06	8.14	0.91	3e-05	0.000776	H3K27ac
chr7	88251355	88251855	501	*	5.62	6.08	4.4	1.68	3e-05	0.000776	H3K27ac
chr11	120939045	120939545	501	*	6.67	7.08	5.71	1.36	3.03e-05	0.000782	H3K27ac
chr4	122847683	122848183	501	*	6.65	7.04	5.76	1.28	3.03e-05	0.000782	H3K27ac
chr14	105922463	105922963	501	*	6.6	6.98	5.75	1.23	3.03e-05	0.000782	H3K27ac
chr3	103841416	103841916	501	*	4.93	5.55	2.61	2.94	3.05e-05	0.000784	H3K27ac
chr9	97018182	97018682	501	*	6.71	7.1	5.81	1.29	3.05e-05	0.000786	H3K27ac
chr4	105257786	105258286	501	*	5.16	5.69	3.57	2.13	3.06e-05	0.000788	H3K27ac
chr16	42745871	42746371	501	*	4.33	5	1.2	3.8	3.06e-05	0.000788	H3K27ac
chr17	80002086	80002586	501	*	4.66	3.16	5.64	-2.48	3.07e-05	0.000788	H3K27ac
chr8	125699066	125699566	501	*	6.23	6.62	5.29	1.33	3.08e-05	0.00079	H3K27ac
chr15	90115093	90115593	501	*	4.23	4.94	-0.19	5.14	3.08e-05	0.000791	H3K27ac
chr10	120751650	120752150	501	*	5.81	6.27	4.59	1.68	3.09e-05	0.000792	H3K27ac
chr18	77794575	77795075	501	*	7.36	7.68	6.71	0.97	3.09e-05	0.000794	H3K27ac
chr9	72925386	72925886	501	*	7.14	6.64	7.66	-1.02	3.1e-05	0.000796	H3K27ac
chr11	116077649	116078149	501	*	7.33	7.69	6.55	1.14	3.11e-05	0.000798	H3K27ac
chr7	43787606	43788106	501	*	4.79	5.39	2.67	2.72	3.12e-05	0.000799	H3K27ac
chr12	116141796	116142296	501	*	4.93	5.52	2.83	2.69	3.13e-05	0.000801	H3K27ac
chr11	119053036	119053536	501	*	6.15	6.57	5.14	1.43	3.14e-05	0.000802	H3K27ac
chr8	117240647	117241147	501	*	5.12	5.67	3.39	2.28	3.14e-05	0.000802	H3K27ac
chr15	40969687	40970187	501	*	4.19	4.9	-0.19	5.1	3.14e-05	0.000803	H3K27ac
chr1	74180024	74180524	501	*	5.78	6.25	4.52	1.73	3.16e-05	0.000806	H3K27ac
chr3	15276218	15276718	501	*	6.84	7.22	5.99	1.22	3.16e-05	0.000807	H3K27ac
chr1	9991584	9992084	501	*	4.6	5.23	2.2	3.03	3.16e-05	0.000807	H3K27ac
chr9	44258744	44259244	501	*	5.8	6.31	4.37	1.94	3.17e-05	0.000807	H3K27ac
chr17	87255492	87255992	501	*	4.76	5.35	2.7	2.65	3.18e-05	0.00081	H3K27ac
chr14	33184946	33185446	501	*	7.14	7.53	6.27	1.26	3.19e-05	0.000812	H3K27ac
chr4	120277287	120277787	501	*	5.77	4.96	6.49	-1.52	3.19e-05	0.000812	H3K27ac
chr6	30737761	30738261	501	*	5.86	6.32	4.64	1.68	3.19e-05	0.000812	H3K27ac
chr18	24488177	24488677	501	*	4.75	3.17	5.75	-2.58	3.2e-05	0.000813	H3K27ac
chr4	5728375	5728875	501	*	5.08	5.63	3.38	2.25	3.2e-05	0.000813	H3K27ac
chr10	5310381	5310881	501	*	5.47	5.95	4.15	1.81	3.21e-05	0.000814	H3K27ac
chr11	61017028	61017528	501	*	6.02	5.32	6.67	-1.35	3.21e-05	0.000814	H3K27ac
chr10	80086503	80087003	501	*	7.87	8.2	7.16	1.04	3.21e-05	0.000814	H3K27ac
chr13	102689518	102690018	501	*	5.84	6.3	4.67	1.63	3.22e-05	0.000815	H3K27ac
chr18	12158580	12159080	501	*	5.07	5.61	3.42	2.19	3.22e-05	0.000816	H3K27ac
chr6	119018585	119019085	501	*	6.78	7.14	5.98	1.16	3.23e-05	0.000818	H3K27ac
chr18	38061678	38062178	501	*	4.31	5.02	-0.19	5.21	3.23e-05	0.000818	H3K27ac
chr18	5857071	5857571	501	*	6.75	7.15	5.83	1.32	3.24e-05	0.00082	H3K27ac
chr2	164083602	164084102	501	*	6.17	6.58	5.21	1.37	3.24e-05	0.00082	H3K27ac
chr12	35287672	35288172	501	*	5.52	6.02	4.15	1.87	3.25e-05	0.00082	H3K27ac
chr12	100354053	100354553	501	*	4.78	5.36	2.79	2.57	3.25e-05	0.00082	H3K27ac
chr12	25281882	25282382	501	*	4.72	5.34	2.29	3.05	3.25e-05	0.00082	H3K27ac
chr10	75921144	75921644	501	*	9.23	9.55	8.56	0.99	3.27e-05	0.000825	H3K27ac
chr9	120049401	120049901	501	*	4.96	5.55	2.89	2.65	3.28e-05	0.000826	H3K27ac
chr10	68008271	68008771	501	*	6.85	7.21	6.04	1.17	3.28e-05	0.000827	H3K27ac
chr8	120598637	120599137	501	*	4.97	3.42	5.96	-2.55	3.28e-05	0.000827	H3K27ac
chr16	45030413	45030913	501	*	6.64	7.02	5.78	1.24	3.28e-05	0.000827	H3K27ac
chr10	96279746	96280246	501	*	6.73	7.12	5.84	1.27	3.29e-05	0.000828	H3K27ac
chr13	17781834	17782334	501	*	5.04	5.6	3.24	2.35	3.3e-05	0.000829	H3K27ac
chr5	3491797	3492297	501	*	6.22	6.64	5.18	1.46	3.3e-05	0.000829	H3K27ac
chr3	8993100	8993600	501	*	6.52	6.95	5.48	1.47	3.32e-05	0.000833	H3K27ac
chr8	39651197	39651697	501	*	6	6.43	4.93	1.5	3.32e-05	0.000833	H3K27ac
chrX	106136028	106136528	501	*	6.31	6.71	5.33	1.38	3.32e-05	0.000833	H3K27ac
chr5	66151152	66151652	501	*	7.82	8.14	7.15	0.99	3.32e-05	0.000833	H3K27ac
chr16	11479758	11480258	501	*	4.72	5.33	2.48	2.85	3.33e-05	0.000835	H3K27ac
chr11	17176472	17176972	501	*	4.95	5.5	3.2	2.3	3.34e-05	0.000836	H3K27ac
chr16	52453460	52453960	501	*	6.51	6.9	5.59	1.31	3.34e-05	0.000837	H3K27ac
chr8	117475581	117476081	501	*	4.46	5.11	1.71	3.4	3.35e-05	0.000837	H3K27ac
chr15	79409154	79409654	501	*	6.26	6.69	5.21	1.48	3.37e-05	0.000844	H3K27ac
chr19	53554889	53555389	501	*	4.22	4.93	-0.19	5.12	3.38e-05	0.000846	H3K27ac
chr17	88132738	88133238	501	*	7.19	7.53	6.45	1.08	3.39e-05	0.000848	H3K27ac
chr1	95530790	95531290	501	*	4.67	5.29	2.31	2.98	3.4e-05	0.000848	H3K27ac
chr11	79673436	79673936	501	*	5.23	5.79	3.44	2.36	3.41e-05	0.000851	H3K27ac
chr11	121743441	121743941	501	*	7.28	7.61	6.59	1.01	3.41e-05	0.000851	H3K27ac
chr13	41230086	41230586	501	*	4.21	4.92	-0.19	5.11	3.44e-05	0.000858	H3K27ac
chr5	113809951	113810451	501	*	5.67	6.16	4.32	1.84	3.46e-05	0.000863	H3K27ac
chr4	125156678	125157178	501	*	4.9	5.47	2.99	2.48	3.47e-05	0.000864	H3K27ac
chr12	32018000	32018500	501	*	6.31	6.71	5.34	1.37	3.47e-05	0.000864	H3K27ac
chr14	71532268	71532768	501	*	5.24	5.77	3.66	2.12	3.47e-05	0.000864	H3K27ac
chr14	60449739	60450239	501	*	4.19	4.9	-0.19	5.1	3.47e-05	0.000864	H3K27ac
chr17	79099461	79099961	501	*	5.62	6.11	4.27	1.84	3.47e-05	0.000864	H3K27ac
chr17	86203269	86203769	501	*	6.24	5.6	6.86	-1.27	3.48e-05	0.000864	H3K27ac
chr1	133295135	133295635	501	*	4.27	4.98	-0.19	5.18	3.51e-05	0.000871	H3K27ac
chr10	95708280	95708780	501	*	7.12	7.47	6.32	1.15	3.51e-05	0.000871	H3K27ac
chr1	146015101	146015601	501	*	4.47	2.04	5.62	-3.58	3.52e-05	0.000873	H3K27ac
chr18	4908111	4908611	501	*	6.29	6.69	5.34	1.36	3.54e-05	0.000877	H3K27ac
chr2	155879451	155879951	501	*	5.58	6.07	4.21	1.86	3.54e-05	0.000877	H3K27ac
chr15	93268168	93268668	501	*	4.32	4.99	1.2	3.79	3.55e-05	0.000878	H3K27ac
chr13	28917587	28918087	501	*	5.68	6.14	4.45	1.69	3.56e-05	0.00088	H3K27ac
chr16	92443342	92443842	501	*	7.08	7.42	6.36	1.07	3.56e-05	0.000881	H3K27ac
chr9	56064878	56065378	501	*	5.36	4.26	6.21	-1.95	3.56e-05	0.000881	H3K27ac
chr11	109473256	109473756	501	*	8.14	8.46	7.47	0.99	3.58e-05	0.000884	H3K27ac
chr5	74185334	74185834	501	*	4.95	5.53	3.02	2.51	3.59e-05	0.000888	H3K27ac
chr1	182108940	182109440	501	*	6.17	6.59	5.15	1.43	3.61e-05	0.00089	H3K27ac
chr18	37819219	37819719	501	*	5.08	5.61	3.49	2.13	3.62e-05	0.000894	H3K27ac
chr15	62139362	62139862	501	*	6.87	7.23	6.07	1.16	3.63e-05	0.000896	H3K27ac
chr15	12758146	12758646	501	*	5.5	4.59	6.27	-1.67	3.65e-05	0.000898	H3K27ac
chr17	49951802	49952302	501	*	7.43	6.97	7.92	-0.94	3.65e-05	0.000898	H3K27ac
chr2	71594668	71595168	501	*	5.64	6.13	4.32	1.81	3.68e-05	0.000906	H3K27ac
chr3	15587151	15587651	501	*	5.03	5.61	3.12	2.49	3.69e-05	0.000907	H3K27ac
chr14	20663505	20664005	501	*	7.03	7.4	6.2	1.2	3.69e-05	0.000907	H3K27ac
chr10	22165728	22166228	501	*	4.52	5.17	1.88	3.29	3.69e-05	0.000907	H3K27ac
chr18	12385283	12385783	501	*	4.92	3.61	5.84	-2.23	3.69e-05	0.000907	H3K27ac
chr19	53511695	53512195	501	*	4.92	5.48	3.1	2.37	3.7e-05	0.000908	H3K27ac
chr17	70728341	70728841	501	*	7.21	7.55	6.47	1.08	3.7e-05	0.000908	H3K27ac
chr3	105904483	105904983	501	*	5.29	5.81	3.77	2.04	3.71e-05	0.00091	H3K27ac
chr7	24759136	24759636	501	*	4.24	4.95	-0.19	5.15	3.72e-05	0.000912	H3K27ac
chr2	12174968	12175468	501	*	5.69	6.22	4.14	2.07	3.72e-05	0.000912	H3K27ac
chr1	90225693	90226193	501	*	6.68	7.07	5.76	1.31	3.73e-05	0.000913	H3K27ac
chr5	57756752	57757252	501	*	6.26	6.66	5.32	1.34	3.74e-05	0.000915	H3K27ac
chr10	60269290	60269790	501	*	6.85	7.2	6.08	1.12	3.75e-05	0.000918	H3K27ac
chr3	131803387	131803887	501	*	5.53	6.02	4.17	1.85	3.77e-05	0.000922	H3K27ac
chr15	25861729	25862229	501	*	4.79	5.41	2.4	3.01	3.77e-05	0.000922	H3K27ac
chr12	108285011	108285511	501	*	4.46	5.13	1.31	3.82	3.78e-05	0.000923	H3K27ac
chr17	75255811	75256311	501	*	4.17	4.88	-0.19	5.07	3.79e-05	0.000924	H3K27ac
chr15	84994776	84995276	501	*	6.7	7.1	5.74	1.36	3.79e-05	0.000924	H3K27ac
chr9	101412740	101413240	501	*	4.95	3.31	5.97	-2.66	3.79e-05	0.000924	H3K27ac
chr1	179046409	179046909	501	*	5.49	5.98	4.16	1.82	3.79e-05	0.000925	H3K27ac
chr4	95209681	95210181	501	*	5.24	5.75	3.78	1.97	3.81e-05	0.000929	H3K27ac
chr3	20136624	20137124	501	*	5.47	5.97	4.08	1.88	3.83e-05	0.000933	H3K27ac
chr11	20896396	20896896	501	*	6.29	6.75	5.12	1.63	3.84e-05	0.000935	H3K27ac
chr11	8701524	8702024	501	*	5.26	5.77	3.81	1.96	3.85e-05	0.000936	H3K27ac
chr7	73451834	73452334	501	*	5.62	6.13	4.19	1.94	3.86e-05	0.000938	H3K27ac
chr19	53543299	53543799	501	*	4.6	5.25	1.88	3.37	3.86e-05	0.000938	H3K27ac
chr1	163386324	163386824	501	*	4.49	2.38	5.59	-3.22	3.87e-05	0.00094	H3K27ac
chr10	76589992	76590492	501	*	4.95	5.55	2.77	2.78	3.89e-05	0.000944	H3K27ac
chr9	58441945	58442445	501	*	5.11	5.68	3.28	2.4	3.9e-05	0.000946	H3K27ac
chr18	57836997	57837497	501	*	5.52	6.05	3.93	2.12	3.9e-05	0.000947	H3K27ac
chr9	45246364	45246864	501	*	7.57	7.88	6.92	0.96	3.91e-05	0.000948	H3K27ac
chr11	23754166	23754666	501	*	4.2	4.91	-0.19	5.1	3.92e-05	0.000949	H3K27ac
chr15	64099970	64100470	501	*	6.6	7.01	5.59	1.42	3.92e-05	0.000949	H3K27ac
chr5	31629103	31629603	501	*	6.59	7.01	5.58	1.43	3.92e-05	0.000949	H3K27ac
chr10	4110259	4110759	501	*	5.32	5.83	3.88	1.95	3.92e-05	0.000949	H3K27ac
chr3	21349708	21350208	501	*	6.03	5.24	6.73	-1.49	3.93e-05	0.000949	H3K27ac
chr8	46898731	46899231	501	*	5.62	6.1	4.31	1.79	3.93e-05	0.000951	H3K27ac
chr15	59448694	59449194	501	*	5.05	5.6	3.33	2.27	3.97e-05	0.000958	H3K27ac
chr17	15440331	15440831	501	*	5.67	6.17	4.26	1.9	3.97e-05	0.000959	H3K27ac
chr13	16209889	16210389	501	*	4.19	4.9	-0.19	5.09	3.99e-05	0.000963	H3K27ac
chr4	120517175	120517675	501	*	4.2	4.9	-0.19	5.1	4e-05	0.000964	H3K27ac
chr17	28415018	28415518	501	*	5.47	5.96	4.13	1.83	4.01e-05	0.000966	H3K27ac
chr7	43636600	43637100	501	*	4.39	5.04	1.52	3.52	4.02e-05	0.000969	H3K27ac
chr17	80138697	80139197	501	*	6.21	6.64	5.17	1.47	4.03e-05	0.00097	H3K27ac
chr3	97658151	97658651	501	*	8.56	8.88	7.89	0.99	4.04e-05	0.00097	H3K27ac
chr9	37236254	37236754	501	*	5.28	5.79	3.84	1.95	4.04e-05	0.00097	H3K27ac
chr6	82908490	82908990	501	*	5.22	5.75	3.66	2.08	4.04e-05	0.00097	H3K27ac
chr8	25077787	25078287	501	*	6.34	6.75	5.37	1.38	4.04e-05	0.000971	H3K27ac
chr6	129471529	129472029	501	*	5.21	5.75	3.58	2.17	4.05e-05	0.000973	H3K27ac
chr9	59528156	59528656	501	*	4.4	5.05	1.52	3.53	4.06e-05	0.000974	H3K27ac
chr16	93913834	93914334	501	*	7.06	7.4	6.33	1.07	4.07e-05	0.000977	H3K27ac
chr9	123147936	123148436	501	*	7.05	6.51	7.59	-1.08	4.08e-05	0.000977	H3K27ac
chr6	71244130	71244630	501	*	5.6	6.07	4.39	1.68	4.08e-05	0.000977	H3K27ac
chr13	110929505	110930005	501	*	4.9	5.48	2.91	2.57	4.08e-05	0.000977	H3K27ac
chr13	49480319	49480819	501	*	7.61	7.02	8.2	-1.19	4.08e-05	0.000978	H3K27ac
chr12	29933973	29934473	501	*	6.88	7.29	5.87	1.42	4.1e-05	0.00098	H3K27ac
chr4	135439546	135440046	501	*	6.61	6.99	5.76	1.23	4.1e-05	0.00098	H3K27ac
chr8	3647443	3647943	501	*	5.55	6.09	3.91	2.19	4.11e-05	0.000984	H3K27ac
chr2	92750846	92751346	501	*	5.08	5.67	3.01	2.65	4.12e-05	0.000984	H3K27ac
chr11	19120995	19121495	501	*	4.74	3.34	5.69	-2.35	4.12e-05	0.000984	H3K27ac
chr1	92975278	92975778	501	*	4.51	5.15	1.88	3.27	4.13e-05	0.000986	H3K27ac
chr6	97952453	97952953	501	*	4.19	4.9	-0.19	5.09	4.16e-05	0.000991	H3K27ac
chr9	107312953	107313453	501	*	6.48	6.93	5.33	1.6	4.17e-05	0.000994	H3K27ac
chr13	52623568	52624068	501	*	4.51	5.15	1.88	3.27	4.17e-05	0.000995	H3K27ac
chr16	3723041	3723541	501	*	5.66	6.11	4.52	1.59	4.21e-05	0.001	H3K27ac
chr6	17354129	17354629	501	*	7.32	7.63	6.67	0.96	4.22e-05	0.001	H3K27ac
chr17	50504112	50504612	501	*	6.1	6.52	5.07	1.45	4.22e-05	0.001	H3K27ac
chr17	25945587	25946087	501	*	5.31	4.25	6.14	-1.89	4.23e-05	0.00101	H3K27ac
chr15	59759910	59760410	501	*	7.44	7.99	5.73	2.26	4.23e-05	0.00101	H3K27ac
chr18	36048155	36048655	501	*	5.06	3.74	5.98	-2.24	4.24e-05	0.00101	H3K27ac
chrX	134582814	134583314	501	*	6.14	6.58	5.07	1.5	4.26e-05	0.00101	H3K27ac
chr9	30770838	30771338	501	*	4.52	2.87	5.53	-2.66	4.27e-05	0.00101	H3K27ac
chr15	10759472	10759972	501	*	5.85	6.52	2.7	3.83	4.28e-05	0.00101	H3K27ac
chr17	17609788	17610288	501	*	7.7	8.06	6.89	1.16	4.3e-05	0.00102	H3K27ac
chr16	90924669	90925169	501	*	6.76	7.11	6	1.11	4.31e-05	0.00102	H3K27ac
chr7	80418996	80419496	501	*	4.6	5.22	2.18	3.05	4.33e-05	0.00103	H3K27ac
chr4	98978586	98979086	501	*	4.35	5.01	1.47	3.54	4.33e-05	0.00103	H3K27ac
chr2	61711703	61712203	501	*	8	8.3	7.41	0.88	4.34e-05	0.00103	H3K27ac
chr2	68222382	68222882	501	*	7.35	7.66	6.7	0.96	4.34e-05	0.00103	H3K27ac
chr10	7923276	7923776	501	*	4.67	5.27	2.52	2.76	4.36e-05	0.00103	H3K27ac
chr4	125131525	125132025	501	*	7.12	7.51	6.2	1.31	4.36e-05	0.00103	H3K27ac
chr13	73618584	73619084	501	*	5.55	4.63	6.32	-1.69	4.36e-05	0.00103	H3K27ac
chr6	136498012	136498512	501	*	7.06	7.41	6.26	1.15	4.37e-05	0.00103	H3K27ac
chr17	30363957	30364457	501	*	5.94	5.18	6.63	-1.45	4.37e-05	0.00103	H3K27ac
chr2	52925021	52925521	501	*	4.89	5.49	2.7	2.8	4.37e-05	0.00103	H3K27ac
chr7	116603242	116603742	501	*	4.2	4.91	-0.19	5.1	4.37e-05	0.00103	H3K27ac
chr8	93981763	93982263	501	*	5.91	6.35	4.81	1.54	4.38e-05	0.00103	H3K27ac
chr16	57189776	57190276	501	*	7.02	7.37	6.25	1.12	4.38e-05	0.00103	H3K27ac
chr17	45867268	45867768	501	*	6.02	6.49	4.78	1.71	4.41e-05	0.00104	H3K27ac
chr14	70402289	70402789	501	*	6	6.48	4.74	1.74	4.44e-05	0.00104	H3K27ac
chr2	119263055	119263555	501	*	5.24	5.76	3.71	2.05	4.48e-05	0.00105	H3K27ac
chr3	107035947	107036447	501	*	6.26	6.67	5.3	1.37	4.5e-05	0.00106	H3K27ac
chr12	33433819	33434319	501	*	6.01	6.46	4.83	1.64	4.52e-05	0.00106	H3K27ac
chr11	3913420	3913920	501	*	8.56	8.85	7.97	0.88	4.55e-05	0.00107	H3K27ac
chr13	34709040	34709540	501	*	7.22	7.55	6.49	1.06	4.56e-05	0.00107	H3K27ac
chr11	94370615	94371115	501	*	4.48	5.16	1.05	4.11	4.56e-05	0.00107	H3K27ac
chr2	124599219	124599719	501	*	6.25	6.66	5.27	1.39	4.56e-05	0.00107	H3K27ac
[truncated: 4,950 more rows]
