# Supplementary material for: The Regulatory Role of Histone Modification on Gene Expression in the Early Stage of Myocardial Infarction
Source: Front Cardiovasc Med. 2020 Nov 30;7:594325. doi: 10.3389/fcvm.2020.594325 (PMC7734124; doi:10.3389/fcvm.2020.594325)
Supplement: Supplementary file 10 [file Table_10.XLSX]

## Sheet: Motif
Supplemental Table 12. Results of motif enrichment by HOMER
Motif Name	Consensus	P-value	Log P-value	q-value (Benjamini)	# of Target Sequences with Motif(of 12884)	% of Target Sequences with Motif	# of Background Sequences with Motif(of 37023)	% of Background Sequences with Motif
Ets1-distal(ETS)/CD4+-PolII-ChIP-Seq(Barski_et_al.)/Homer	MACAGGAAGT	1e-15	-34.83	0	554	0.043	1118.1	0.0302
ETV1(ETS)/GIST48-ETV1-ChIP-Seq(GSE22441)/Homer	AACCGGAAGT	1e-14	-33.75	0	2214	0.1718	5435.8	0.1468
Etv2(ETS)/ES-ER71-ChIP-Seq(GSE59402)/Homer	NNAYTTCCTGHN	1e-11	-25.68	0	1491	0.1157	3612.8	0.0976
ERG(ETS)/VCaP-ERG-ChIP-Seq(GSE14097)/Homer	ACAGGAAGTG	1e-10	-24.7	0	2509	0.1947	6380.2	0.1723
GABPA(ETS)/Jurkat-GABPa-ChIP-Seq(GSE17954)/Homer	RACCGGAAGT	1e-10	-24.25	0	1422	0.1103	3448.5	0.0931
ETS1(ETS)/Jurkat-ETS1-ChIP-Seq(GSE17954)/Homer	ACAGGAAGTG	1e-10	-24.07	0	1612	0.1251	3958.8	0.1069
EBF2(EBF)/BrownAdipose-EBF2-ChIP-Seq(GSE97114)/Homer	NABTCCCWDGGGAVH	1e-09	-22.3	0	1442	0.1119	3530	0.0953
Fli1(ETS)/CD8-FLI-ChIP-Seq(GSE20898)/Homer	NRYTTCCGGH	1e-09	-21.44	0	1639	0.1272	4071.7	0.11
EBF(EBF)/proBcell-EBF-ChIP-Seq(GSE21978)/Homer	DGTCCCYRGGGA	1e-08	-20.55	0	350	0.0272	720.7	0.0195
Mef2d(MADS)/Retina-Mef2d-ChIP-Seq(GSE61391)/Homer	GCTATTTTTAGC	1e-08	-18.51	0	237	0.0184	462.8	0.0125
EHF(ETS)/LoVo-EHF-ChIP-Seq(GSE49402)/Homer	AVCAGGAAGT	1e-07	-18.27	0	1984	0.154	5063.6	0.1367
PU.1(ETS)/ThioMac-PU.1-ChIP-Seq(GSE21512)/Homer	AGAGGAAGTG	1e-07	-18.13	0	831	0.0645	1967.5	0.0531
Tcf21(bHLH)/ArterySmoothMuscle-Tcf21-ChIP-Seq(GSE61369)/Homer	NAACAGCTGG	1e-07	-17.29	0	1431	0.111	3578.7	0.0966
EWS:ERG-fusion(ETS)/CADO_ES1-EWS:ERG-ChIP-Seq(SRA014231)/Homer	ATTTCCTGTN	1e-07	-17.09	0	1069	0.083	2610.8	0.0705
ELF3(ETS)/PDAC-ELF3-ChIP-Seq(GSE64557)/Homer	ANCAGGAAGT	1e-07	-16.91	0	1156	0.0897	2845.8	0.0769
Elk1(ETS)/Hela-Elk1-ChIP-Seq(GSE31477)/Homer	HACTTCCGGY	1e-07	-16.51	0	768	0.0596	1822.8	0.0492
IRF8(IRF)/BMDM-IRF8-ChIP-Seq(GSE77884)/Homer	GRAASTGAAAST	1e-07	-16.47	0	457	0.0355	1019.8	0.0275
IRF3(IRF)/BMDM-Irf3-ChIP-Seq(GSE67343)/Homer	AGTTTCAKTTTC	1e-07	-16.46	0	468	0.0363	1047.3	0.0283
SPDEF(ETS)/VCaP-SPDEF-ChIP-Seq(SRA014231)/Homer	ASWTCCTGBT	1e-06	-15.91	0	1549	0.1202	3922.1	0.1059
ETS:E-box(ETS,bHLH)/HPC7-Scl-ChIP-Seq(GSE22178)/Homer	AGGAARCAGCTG	1e-06	-15.73	0	158	0.0123	293.9	0.0079
NF1(CTF)/LNCAP-NF1-ChIP-Seq(Unpublished)/Homer	CYTGGCABNSTGCCAR	1e-06	-15.41	0	578	0.0449	1341	0.0362
Fos(bZIP)/TSC-Fos-ChIP-Seq(GSE110950)/Homer	NDATGASTCAYN	1e-06	-15.28	0	714	0.0554	1696.9	0.0458
ELF1(ETS)/Jurkat-ELF1-ChIP-Seq(SRA014231)/Homer	AVCCGGAAGT	1e-06	-15.17	0	747	0.058	1784.1	0.0482
Gata2(Zf)/K562-GATA2-ChIP-Seq(GSE18829)/Homer	BBCTTATCTS	1e-06	-15.11	0	832	0.0646	2009.3	0.0543
Gata6(Zf)/HUG1N-GATA6-ChIP-Seq(GSE51936)/Homer	YCTTATCTBN	1e-06	-15.04	0	1142	0.0886	2837.3	0.0766
AP-2gamma(AP2)/MCF7-TFAP2C-ChIP-Seq(GSE21234)/Homer	SCCTSAGGSCAW	1e-06	-14.87	0	1511	0.1172	3838.1	0.1036
Elf4(ETS)/BMDM-Elf4-ChIP-Seq(GSE88699)/Homer	ACTTCCKGKT	1e-06	-14.76	0	1595	0.1238	4069.9	0.1099
Fra1(bZIP)/BT549-Fra1-ChIP-Seq(GSE46166)/Homer	NNATGASTCATH	1e-06	-14.73	0	677	0.0525	1606.2	0.0434
JunB(bZIP)/DendriticCells-Junb-ChIP-Seq(GSE36099)/Homer	RATGASTCAT	1e-06	-14.67	0	679	0.0527	1612.3	0.0435
PPARE(NR),DR1/3T3L1-Pparg-ChIP-Seq(GSE13511)/Homer	TGACCTTTGCCCCA	1e-06	-14.43	0	1452	0.1127	3686.8	0.0996
Atoh1(bHLH)/Cerebellum-Atoh1-ChIP-Seq(GSE22111)/Homer	VNRVCAGCTGGY	1e-06	-14.33	0	1634	0.1268	4184	0.113
Fra2(bZIP)/Striatum-Fra2-ChIP-Seq(GSE43429)/Homer	GGATGACTCATC	1e-06	-14.3	0	595	0.0462	1397.6	0.0377
NeuroG2(bHLH)/Fibroblast-NeuroG2-ChIP-Seq(GSE75910)/Homer	ACCATCTGTT	1e-06	-14.22	0	2285	0.1773	5977.7	0.1614
RUNX-AML(Runt)/CD4+-PolII-ChIP-Seq(Barski_et_al.)/Homer	GCTGTGGTTW	1e-06	-14.1	0	1032	0.0801	2557.2	0.0691
Gata1(Zf)/K562-GATA1-ChIP-Seq(GSE18829)/Homer	SAGATAAGRV	1e-06	-14.07	0	738	0.0573	1775.4	0.0479
EBF1(EBF)/Near-E2A-ChIP-Seq(GSE21512)/Homer	GTCCCCWGGGGA	1e-06	-13.96	0	1591	0.1235	4074.2	0.11
ETV4(ETS)/HepG2-ETV4-ChIP-Seq(ENCODE)/Homer	ACCGGAAGTG	1e-05	-13.57	0	1666	0.1293	4287.3	0.1158
AP-2alpha(AP2)/Hela-AP2alpha-ChIP-Seq(GSE31477)/Homer	ATGCCCTGAGGC	1e-05	-13.45	0	1125	0.0873	2818.6	0.0761
PR(NR)/T47D-PR-ChIP-Seq(GSE31130)/Homer	VAGRACAKNCTGTBC	1e-05	-13.22	0	3413	0.2648	9149.6	0.2471
Mef2c(MADS)/GM12878-Mef2c-ChIP-Seq(GSE32465)/Homer	DCYAAAAATAGM	1e-05	-12.95	0	490	0.038	1140.4	0.0308
ELF5(ETS)/T47D-ELF5-ChIP-Seq(GSE30407)/Homer	ACVAGGAAGT	1e-05	-12.68	0	1117	0.0867	2810.3	0.0759
Gata4(Zf)/Heart-Gata4-ChIP-Seq(GSE35151)/Homer	NBWGATAAGR	1e-05	-12.52	0	1251	0.0971	3176	0.0858
GATA3(Zf)/iTreg-Gata3-ChIP-Seq(GSE20898)/Homer	AGATAASR	1e-05	-12.29	0	1903	0.1477	4967	0.1341
Atf3(bZIP)/GBM-ATF3-ChIP-Seq(GSE33912)/Homer	DATGASTCATHN	1e-05	-12.1	0.0001	788	0.0611	1936.4	0.0523
TRPS1(Zf)/MCF7-TRPS1-ChIP-Seq(GSE107013)/Homer	AGATAAGANN	1e-05	-11.89	0.0001	2550	0.1979	6772.1	0.1829
AP-1(bZIP)/ThioMac-PU.1-ChIP-Seq(GSE21512)/Homer	VTGACTCATC	1e-05	-11.62	0.0001	905	0.0702	2257.5	0.061
Mef2a(MADS)/HL1-Mef2a.biotin-ChIP-Seq(GSE21529)/Homer	CYAAAAATAG	0.0001	-11.32	0.0001	478	0.0371	1128.1	0.0305
Elk4(ETS)/Hela-Elk4-ChIP-Seq(GSE31477)/Homer	NRYTTCCGGY	0.0001	-11.3	0.0001	735	0.057	1807.9	0.0488
ZFX(Zf)/mES-Zfx-ChIP-Seq(GSE11431)/Homer	AGGCCTRG	0.0001	-10.89	0.0002	1948	0.1512	5126.5	0.1384
STAT6(Stat)/CD4-Stat6-ChIP-Seq(GSE22104)/Homer	ABTTCYYRRGAA	0.0001	-10.88	0.0002	656	0.0509	1603	0.0433
JunD(bZIP)/K562-JunD-ChIP-Seq/Homer	ATGACGTCATCN	0.0001	-10.65	0.0002	109	0.0085	206.1	0.0056
EWS:FLI1-fusion(ETS)/SK_N_MC-EWS:FLI1-ChIP-Seq(SRA014231)/Homer	VACAGGAAAT	0.0001	-10.63	0.0002	870	0.0675	2180.6	0.0589
ZBTB18(Zf)/HEK293-ZBTB18.GFP-ChIP-Seq(GSE58341)/Homer	AACATCTGGA	0.0001	-10.55	0.0002	750	0.0582	1859.5	0.0502
MyoD(bHLH)/Myotube-MyoD-ChIP-Seq(GSE21614)/Homer	RRCAGCTGYTSY	0.0001	-10.49	0.0002	1130	0.0877	2887.4	0.078
Hand2(bHLH)/Mesoderm-Hand2-ChIP-Seq(GSE61475)/Homer	TGACANARRCCAGRC	0.0001	-9.994	0.0004	738	0.0573	1836.4	0.0496
Fosl2(bZIP)/3T3L1-Fosl2-ChIP-Seq(GSE56872)/Homer	NATGASTCABNN	0.0001	-9.836	0.0004	417	0.0324	987.3	0.0267
COUP-TFII(NR)/K562-NR2F1-ChIP-Seq(Encode)/Homer	GKBCARAGGTCA	0.0001	-9.619	0.0005	2087	0.1619	5546.4	0.1498
ETS(ETS)/Promoter/Homer	AACCGGAAGT	0.0001	-9.509	0.0006	468	0.0363	1125.1	0.0304
Ap4(bHLH)/AML-Tfap4-ChIP-Seq(GSE45738)/Homer	NAHCAGCTGD	0.0001	-9.295	0.0007	1830	0.142	4841.7	0.1308
STAT6(Stat)/Macrophage-Stat6-ChIP-Seq(GSE38377)/Homer	TTCCKNAGAA	0.0001	-9.212	0.0007	669	0.0519	1664.4	0.0449
IRF1(IRF)/PBMC-IRF1-ChIP-Seq(GSE43036)/Homer	GAAAGTGAAAGT	0.001	-9.209	0.0007	195	0.0151	424.5	0.0115
TR4(NR),DR1/Hela-TR4-ChIP-Seq(GSE24685)/Homer	GAGGTCAAAGGTCA	0.001	-9.032	0.0008	186	0.0144	403.7	0.0109
AR-halfsite(NR)/LNCaP-AR-ChIP-Seq(GSE27824)/Homer	CCAGGAACAG	0.001	-9.024	0.0008	5944	0.4612	16482.3	0.4451
Myf5(bHLH)/GM-Myf5-ChIP-Seq(GSE24852)/Homer	BAACAGCTGT	0.001	-8.845	0.001	1028	0.0798	2643.8	0.0714
Smad3(MAD)/NPC-Smad3-ChIP-Seq(GSE36673)/Homer	TWGTCTGV	0.001	-8.736	0.0011	4464	0.3464	12271.5	0.3314
RUNX2(Runt)/PCa-RUNX2-ChIP-Seq(GSE33889)/Homer	NWAACCACADNN	0.001	-8.526	0.0013	1212	0.094	3154.2	0.0852
Chop(bZIP)/MEF-Chop-ChIP-Seq(GSE35681)/Homer	ATTGCATCAT	0.001	-8.514	0.0013	216	0.0168	483.4	0.0131
Jun-AP1(bZIP)/K562-cJun-ChIP-Seq(GSE31477)/Homer	GATGASTCATCN	0.001	-8.401	0.0015	304	0.0236	710.6	0.0192
Mef2b(MADS)/HEK293-Mef2b.V5-ChIP-Seq(GSE67450)/Homer	GCTATTTTTGGM	0.001	-8.391	0.0015	924	0.0717	2369.1	0.064
BHLHA15(bHLH)/NIH3T3-BHLHB8.HA-ChIP-Seq(GSE119782)/Homer	NAMCAGCTGK	0.001	-8.35	0.0015	2061	0.1599	5512	0.1489
ISRE(IRF)/ThioMac-LPS-Expression(GSE23622)/Homer	AGTTTCASTTTC	0.001	-8.295	0.0015	86	0.0067	165.5	0.0045
BATF(bZIP)/Th17-BATF-ChIP-Seq(GSE39756)/Homer	DATGASTCAT	0.001	-7.985	0.0021	779	0.0604	1983.3	0.0536
ZNF652/HepG2-ZNF652.Flag-ChIP-Seq(Encode)/Homer	TTAACCCTTTVNKKN	0.001	-7.777	0.0025	310	0.0241	733.5	0.0198
PU.1:IRF8(ETS:IRF)/pDC-Irf8-ChIP-Seq(GSE66899)/Homer	GGAAGTGAAAST	0.001	-7.586	0.003	268	0.0208	626.7	0.0169
RUNX(Runt)/HPC7-Runx1-ChIP-Seq(GSE22178)/Homer	SAAACCACAG	0.001	-7.436	0.0035	1007	0.0781	2617.3	0.0707
GATA:SCL(Zf,bHLH)/Ter119-SCL-ChIP-Seq(GSE18720)/Homer	CRGCTGBNGNSNNSAGATAA	0.001	-7.199	0.0043	163	0.0126	361.6	0.0098
IRF:BATF(IRF:bZIP)/pDC-Irf8-ChIP-Seq(GSE66899)/Homer	CTTTCANTATGACTV	0.001	-7.116	0.0046	140	0.0109	304.2	0.0082
MyoG(bHLH)/C2C12-MyoG-ChIP-Seq(GSE36024)/Homer	AACAGCTG	0.001	-7.097	0.0047	1555	0.1207	4140.8	0.1118
RXR(NR),DR1/3T3L1-RXR-ChIP-Seq(GSE13511)/Homer	TAGGGCAAAGGTCA	0.001	-7.068	0.0047	1669	0.1295	4458.5	0.1204
IRF2(IRF)/Erythroblas-IRF2-ChIP-Seq(GSE36985)/Homer	GAAASYGAAASY	0.001	-7.061	0.0047	133	0.0103	287.9	0.0078
Zfp809(Zf)/ES-Zfp809-ChIP-Seq(GSE70799)/Homer	GGGGCTYGKCTGGGA	0.001	-7.047	0.0047	292	0.0227	695.1	0.0188
SCL(bHLH)/HPC7-Scl-ChIP-Seq(GSE13511)/Homer	AVCAGCTG	0.001	-6.977	0.005	6493	0.5038	18148.2	0.4901
GLIS3(Zf)/Thyroid-Glis3.GFP-ChIP-Seq(GSE103297)/Homer	CTCCCTGGGAGGCCN	0.01	-6.611	0.0071	2006	0.1557	5414.1	0.1462
Smad2(MAD)/ES-SMAD2-ChIP-Seq(GSE29422)/Homer	CTGTCTGG	0.01	-6.585	0.0072	2407	0.1868	6540.3	0.1766
NeuroD1(bHLH)/Islet-NeuroD1-ChIP-Seq(GSE30298)/Homer	GCCATCTGTT	0.01	-6.543	0.0075	1202	0.0933	3177.6	0.0858
THRb(NR)/HepG2-THRb.Flag-ChIP-Seq(Encode)/Homer	GGTCACCTGAGGTCA	0.01	-6.52	0.0075	808	0.0627	2093.6	0.0565
NF1-halfsite(CTF)/LNCaP-NF1-ChIP-Seq(Unpublished)/Homer	YTGCCAAG	0.01	-6.498	0.0076	2478	0.1923	6743.6	0.1821
NF1:FOXA1(CTF,Forkhead)/LNCAP-FOXA1-ChIP-Seq(GSE27824)/Homer	WNTGTTTRYTTTGGCA	0.01	-6.48	0.0077	66	0.0051	128.4	0.0035
Fox:Ebox(Forkhead,bHLH)/Panc1-Foxa2-ChIP-Seq(GSE47459)/Homer	NNNVCTGWGYAAACASN	0.01	-6.375	0.0084	1350	0.1048	3592.7	0.097
Nur77(NR)/K562-NR4A1-ChIP-Seq(GSE31363)/Homer	TGACCTTTNCNT	0.01	-6.302	0.009	223	0.0173	524.2	0.0142
Tcf12(bHLH)/GM12878-Tcf12-ChIP-Seq(GSE32465)/Homer	VCAGCTGYTG	0.01	-6.257	0.0093	1393	0.1081	3715.9	0.1003
EAR2(NR)/K562-NR2F6-ChIP-Seq(Encode)/Homer	NRBCARRGGTCA	0.01	-6.201	0.0097	1863	0.1446	5028.9	0.1358
STAT5(Stat)/mCD4+-Stat5-ChIP-Seq(GSE12346)/Homer	RTTTCTNAGAAA	0.01	-5.925	0.0126	444	0.0345	1116.7	0.0302
CREB5(bZIP)/LNCaP-CREB5.V5-ChIP-Seq(GSE137775)/Homer	VVATGACGTCAT	0.01	-5.839	0.0136	385	0.0299	959	0.0259
Atf4(bZIP)/MEF-Atf4-ChIP-Seq(GSE35681)/Homer	MTGATGCAAT	0.01	-5.812	0.0138	271	0.021	656.5	0.0177
Twist2(bHLH)/Myoblast-Twist2.Ty1-ChIP-Seq(GSE127998)/Homer	MCAGCTGBYH	0.01	-5.795	0.0139	2577	0.2	7050.4	0.1904
Ascl1(bHLH)/NeuralTubes-Ascl1-ChIP-Seq(GSE55840)/Homer	NNVVCAGCTGBN	0.01	-5.672	0.0156	2298	0.1783	6269.1	0.1693
ZNF669(Zf)/HEK293-ZNF669.GFP-ChIP-Seq(GSE58341)/Homer	GARTGGTCATCGCCC	0.01	-5.659	0.0156	83	0.0064	174.8	0.0047
THRa(NR)/C17.2-THRa-ChIP-Seq(GSE38347)/Homer	GGTCANYTGAGGWCA	0.01	-5.653	0.0156	593	0.046	1525.9	0.0412
Foxo1(Forkhead)/RAW-Foxo1-ChIP-Seq(Fan_et_al.)/Homer	CTGTTTAC	0.01	-5.577	0.0167	2612	0.2027	7158.5	0.1933
FoxD3(forkhead)/ZebrafishEmbryo-Foxd3.biotin-ChIP-seq(GSE106676)/Homer	TGTTTAYTTAGC	0.01	-5.57	0.0167	1167	0.0906	3108.1	0.0839
PPARa(NR),DR1/Liver-Ppara-ChIP-Seq(GSE47954)/Homer	VNAGGKCAAAGGTCA	0.01	-5.56	0.0167	1565	0.1214	4217.5	0.1139
TCF4(bHLH)/SHSY5Y-TCF4-ChIP-Seq(GSE96915)/Homer	SMCATCTGKH	0.01	-5.495	0.0175	2218	0.1721	6051.6	0.1634
Srebp2(bHLH)/HepG2-Srebp2-ChIP-Seq(GSE31477)/Homer	CGGTCACSCCAC	0.01	-5.495	0.0175	162	0.0126	376	0.0102
Oct4:Sox17(POU,Homeobox,HMG)/F9-Sox17-ChIP-Seq(GSE44553)/Homer	CCATTGTATGCAAAT	0.01	-5.312	0.0207	150	0.0116	346.5	0.0094
Olig2(bHLH)/Neuron-Olig2-ChIP-Seq(GSE30882)/Homer	RCCATMTGTT	0.01	-5.311	0.0207	2770	0.2149	7616.2	0.2057
STAT1(Stat)/HelaS3-STAT1-ChIP-Seq(GSE12782)/Homer	NATTTCCNGGAAAT	0.01	-5.298	0.0207	376	0.0292	944.4	0.0255
PU.1-IRF(ETS:IRF)/Bcell-PU.1-ChIP-Seq(GSE21512)/Homer	MGGAAGTGAAAC	0.01	-5.251	0.0214	1847	0.1433	5018.2	0.1355
EKLF(Zf)/Erythrocyte-Klf1-ChIP-Seq(GSE20478)/Homer	NWGGGTGTGGCY	0.01	-5.223	0.0218	317	0.0246	787.4	0.0213
SpiB(ETS)/OCILY3-SPIB-ChIP-Seq(GSE56857)/Homer	AAAGRGGAAGTG	0.01	-5.167	0.0228	326	0.0253	812.1	0.0219
AMYB(HTH)/Testes-AMYB-ChIP-Seq(GSE44588)/Homer	TGGCAGTTGG	0.01	-5.113	0.0239	2060	0.1599	5622.4	0.1518
CHR(?)/Hela-CellCycle-Expression/Homer	SRGTTTCAAA	0.01	-5.099	0.024	686	0.0532	1792.6	0.0484
Smad4(MAD)/ESC-SMAD4-ChIP-Seq(GSE29422)/Homer	VBSYGTCTGG	0.01	-5.006	0.0261	2381	0.1848	6531.3	0.1764
GATA(Zf),IR3/iTreg-Gata3-ChIP-Seq(GSE20898)/Homer	NNNNNBAGATAWYATCTVHN	0.01	-4.899	0.0288	156	0.0121	366.7	0.0099
Unknown-ESC-element(?)/mES-Nanog-ChIP-Seq(GSE11724)/Homer	CACAGCAGGGGG	0.01	-4.878	0.0291	849	0.0659	2248	0.0607
Six4(Homeobox)/MCF7-SIX4-ChIP-Seq(Encode)/Homer	TGWAAYCTGABACCB	0.01	-4.846	0.0298	66	0.0051	139	0.0038
Tgif2(Homeobox)/mES-Tgif2-ChIP-Seq(GSE55404)/Homer	TGTCANYT	0.01	-4.827	0.0301	4419	0.3429	12325	0.3328
STAT4(Stat)/CD4-Stat4-ChIP-Seq(GSE22104)/Homer	NYTTCCWGGAAR	0.01	-4.825	0.0301	1211	0.094	3255	0.0879
Bach2(bZIP)/OCILy7-Bach2-ChIP-Seq(GSE44420)/Homer	TGCTGAGTCA	0.01	-4.79	0.0307	241	0.0187	591.7	0.016
TATA-Box(TBP)/Promoter/Homer	CCTTTTAWAGSC	0.01	-4.775	0.0309	1705	0.1323	4638.3	0.1253
HIC1(Zf)/Treg-ZBTB29-ChIP-Seq(GSE99889)/Homer	TGCCAGCB	0.01	-4.772	0.0309	2998	0.2326	8287.2	0.2238
Tcf7(HMG)/GM12878-TCF7-ChIP-Seq(Encode)/Homer	CTTTGATGTGSB	0.01	-4.72	0.0322	440	0.0341	1128.3	0.0305
Zac1(Zf)/Neuro2A-Plagl1-ChIP-Seq(GSE75942)/Homer	HAWGRGGCCM	0.01	-4.659	0.0339	3896	0.3023	10844.9	0.2929
NFIL3(bZIP)/HepG2-NFIL3-ChIP-Seq(Encode)/Homer	VTTACGTAAYNNNNN	0.01	-4.609	0.0354	611	0.0474	1598.5	0.0432
MYNN(Zf)/HEK293-MYNN.eGFP-ChIP-Seq(Encode)/Homer	TTCAAAWTAAAAGTC	0.1	-4.522	0.0383	300	0.0233	753.6	0.0204
c-Jun-CRE(bZIP)/K562-cJun-ChIP-Seq(GSE31477)/Homer	ATGACGTCATCY	0.1	-4.495	0.039	321	0.0249	810.5	0.0219
Stat3+il21(Stat)/CD4-Stat3-ChIP-Seq(GSE19198)/Homer	SVYTTCCNGGAARB	0.1	-4.492	0.039	956	0.0742	2555.1	0.069
Tcf3(HMG)/mES-Tcf3-ChIP-Seq(GSE11724)/Homer	ASWTCAAAGG	0.1	-4.462	0.0397	360	0.0279	916.1	0.0247
Tcfcp2l1(CP2)/mES-Tcfcp2l1-ChIP-Seq(GSE11431)/Homer	NRAACCRGTTYRAACCRGYT	0.1	-4.434	0.0405	227	0.0176	559	0.0151
PRDM9(Zf)/Testis-DMC1-ChIP-Seq(GSE35498)/Homer	ADGGYAGYAGCATCT	0.1	-4.39	0.042	565	0.0438	1477.7	0.0399
HLF(bZIP)/HSC-HLF.Flag-ChIP-Seq(GSE69817)/Homer	RTTATGYAAB	0.1	-4.382	0.042	846	0.0656	2253.4	0.0609
Brachyury(T-box)/Mesoendoderm-Brachyury-ChIP-exo(GSE54963)/Homer	ANTTMRCASBNNNGTGYKAAN	0.1	-4.371	0.0421	342	0.0265	869.4	0.0235
RFX(HTH)/K562-RFX3-ChIP-Seq(SRA012198)/Homer	CGGTTGCCATGGCAAC	0.1	-4.358	0.0424	112	0.0087	258.1	0.007
Tbr1(T-box)/Cortex-Tbr1-ChIP-Seq(GSE71384)/Homer	AAGGTGTKAA	0.1	-4.255	0.0466	1674	0.1299	4572.5	0.1235
DMRT1(DM)/Testis-DMRT1-ChIP-Seq(GSE64892)/Homer	TWGHWACAWTGTWDC	0.1	-4.252	0.0466	299	0.0232	755	0.0204
Gfi1b(Zf)/HPC7-Gfi1b-ChIP-Seq(GSE22178)/Homer	MAATCACTGC	0.1	-4.225	0.0473	796	0.0618	2119.9	0.0573
HNF4a(NR),DR1/HepG2-HNF4a-ChIP-Seq(GSE25021)/Homer	CARRGKBCAAAGTYCA	0.1	-4.19	0.0486	701	0.0544	1857.1	0.0502
RUNX1(Runt)/Jurkat-RUNX1-ChIP-Seq(GSE29180)/Homer	AAACCACARM	0.1	-4.126	0.0515	1435	0.1114	3906.2	0.1055
Rfx1(HTH)/NPC-H3K4me1-ChIP-Seq(GSE16256)/Homer	KGTTGCCATGGCAA	0.1	-4.114	0.0518	258	0.02	647.2	0.0175
ZNF165(Zf)/WHIM12-ZNF165-ChIP-Seq(GSE65937)/Homer	AAGGKGRCGCAGGCA	0.1	-4.094	0.0524	166	0.0129	402.7	0.0109
ZNF711(Zf)/SHSY5Y-ZNF711-ChIP-Seq(GSE20673)/Homer	AGGCCTAG	0.1	-4.027	0.0556	2577	0.2	7132.1	0.1926
Rbpj1(?)/Panc1-Rbpj1-ChIP-Seq(GSE47459)/Homer	HTTTCCCASG	0.1	-4.003	0.0566	1975	0.1533	5431.7	0.1467
PGR(NR)/EndoStromal-PGR-ChIP-Seq(GSE69539)/Homer	AAGAACATWHTGTTC	0.1	-3.962	0.0585	273	0.0212	690	0.0186
Atf2(bZIP)/3T3L1-Atf2-ChIP-Seq(GSE56872)/Homer	NRRTGACGTCAT	0.1	-3.903	0.0616	353	0.0274	909	0.0245
VDR(NR),DR3/GM10855-VDR+vitD-ChIP-Seq(GSE22484)/Homer	ARAGGTCANWGAGTTCANNN	0.1	-3.811	0.0671	272	0.0211	690.7	0.0187
Six1(Homeobox)/Myoblast-Six1-ChIP-Chip(GSE20150)/Homer	GKVTCADRTTWC	0.1	-3.765	0.0698	292	0.0227	745.3	0.0201
TEAD(TEA)/Fibroblast-PU.1-ChIP-Seq(Unpublished)/Homer	YCWGGAATGY	0.1	-3.757	0.0699	784	0.0608	2100.8	0.0567
Reverb(NR),DR2/RAW-Reverba.biotin-ChIP-Seq(GSE45914)/Homer	GTRGGTCASTGGGTCA	0.1	-3.745	0.0703	183	0.0142	452.1	0.0122
GRHL2(CP2)/HBE-GRHL2-ChIP-Seq(GSE46194)/Homer	AAACYKGTTWDACMRGTTTB	0.1	-3.743	0.0703	489	0.0379	1284.8	0.0347
Hoxa10(Homeobox)/ChickenMSG-Hoxa10.Flag-ChIP-Seq(GSE86088)/Homer	GGYAATGAAA	0.1	-3.711	0.0717	639	0.0496	1699.6	0.0459
Bcl11a(Zf)/HSPC-BCL11A-ChIP-Seq(GSE104676)/Homer	TYTGACCASWRG	0.1	-3.671	0.0741	976	0.0757	2638.3	0.0712
PAX5(Paired,Homeobox),condensed/GM12878-PAX5-ChIP-Seq(GSE32465)/Homer	GTCACGCTCSCTGM	0.1	-3.642	0.0758	138	0.0107	335	0.009
DMRT6(DM)/Testis-DMRT6-ChIP-Seq(GSE60440)/Homer	YDGHTACAWTGTADC	0.1	-3.46	0.0904	267	0.0207	683.2	0.0184
IRF4(IRF)/GM12878-IRF4-ChIP-Seq(GSE32465)/Homer	ACTGAAACCA	0.1	-3.445	0.0911	521	0.0404	1381	0.0373
LEF1(HMG)/H1-LEF1-ChIP-Seq(GSE64758)/Homer	CCTTTGATST	0.1	-3.392	0.0955	879	0.0682	2377.5	0.0642
NFkB-p65-Rel(RHD)/ThioMac-LPS-Expression(GSE23622)/Homer	GGAAATTCCC	0.1	-3.39	0.0955	69	0.0054	157.6	0.0043
BMYB(HTH)/Hela-BMYB-ChIP-Seq(GSE27030)/Homer	NHAACBGYYV	0.1	-3.359	0.0974	1956	0.1518	5409.5	0.1461
GRE(NR),IR3/A549-GR-ChIP-Seq(GSE32465)/Homer	NRGVACABNVTGTYCY	0.1	-3.359	0.0974	155	0.012	383.3	0.0104
Stat3(Stat)/mES-Stat3-ChIP-Seq(GSE11431)/Homer	CTTCCGGGAA	0.1	-3.352	0.0974	651	0.0505	1743.6	0.0471
Srebp1a(bHLH)/HepG2-Srebp1a-ChIP-Seq(GSE31477)/Homer	RTCACSCCAY	0.1	-3.35	0.0974	236	0.0183	601.2	0.0162
Tlx?(NR)/NPC-H3K4me1-ChIP-Seq(GSE16256)/Homer	CTGGCAGSCTGCCA	0.1	-3.33	0.0979	636	0.0494	1702.3	0.046
ERE(NR),IR3/MCF7-ERa-ChIP-Seq(Unpublished)/Homer	VAGGTCACNSTGACC	0.1	-3.295	0.1006	381	0.0296	998.9	0.027
MITF(bHLH)/MastCells-MITF-ChIP-Seq(GSE48085)/Homer	RTCATGTGAC	0.1	-3.22	0.1078	1113	0.0864	3039.3	0.0821
ZNF528(Zf)/HEK293-ZNF528.GFP-ChIP-Seq(GSE58341)/Homer	AGAAATGACTTCCCT	0.1	-3.181	0.1114	8	0.0006	11.5	0.0003
Sox3(HMG)/NPC-Sox3-ChIP-Seq(GSE33059)/Homer	CCWTTGTY	0.1	-3.164	0.1127	2227	0.1728	6188	0.1671
GATA(Zf),IR4/iTreg-Gata3-ChIP-Seq(GSE20898)/Homer	NAGATWNBNATCTNN	0.1	-3.144	0.1143	82	0.0064	193.7	0.0052
GRE(NR),IR3/RAW264.7-GRE-ChIP-Seq(Unpublished)/Homer	VAGRACAKWCTGTYC	0.1	-3.13	0.1152	280	0.0217	725.9	0.0196
HRE(HSF)/Striatum-HSF1-ChIP-Seq(GSE38000)/Homer	TTCTAGAABNTTCTA	0.1	-3.042	0.125	272	0.0211	705	0.019
Sox15(HMG)/CPA-Sox15-ChIP-Seq(GSE62909)/Homer	RAACAATGGN	0.1	-3.028	0.126	1269	0.0985	3486.8	0.0942
ERRg(NR)/Kidney-ESRRG-ChIP-Seq(GSE104905)/Homer	GTGACCTTGRVN	0.1	-2.947	0.1358	1116	0.0866	3059.2	0.0826
ZNF416(Zf)/HEK293-ZNF416.GFP-ChIP-Seq(GSE58341)/Homer	WDNCTGGGCA	0.1	-2.94	0.136	2129	0.1652	5922.6	0.1599
RORa(NR)/Liver-Rora-ChIP-Seq(GSE101115)/Homer	AAWCTAGGTCARDNN	0.1	-2.94	0.136	166	0.0129	419.7	0.0113
X-box(HTH)/NPC-H3K4me1-ChIP-Seq(GSE16256)/Homer	GGTTGCCATGGCAA	0.1	-2.792	0.1558	138	0.0107	346.8	0.0094
Sp2(Zf)/HEK293-Sp2.eGFP-ChIP-Seq(Encode)/Homer	YGGCCCCGCCCC	0.1	-2.74	0.1632	2073	0.1609	5775.5	0.156
TEAD3(TEA)/HepG2-TEAD3-ChIP-Seq(Encode)/Homer	TRCATTCCAG	0.1	-2.733	0.1635	1353	0.105	3737.5	0.1009
Rfx2(HTH)/LoVo-RFX2-ChIP-Seq(GSE49402)/Homer	GTTGCCATGGCAACM	0.1	-2.682	0.171	118	0.0092	295	0.008
COUP-TFII(NR)/Artia-Nr2f2-ChIP-Seq(GSE46497)/Homer	AGRGGTCA	0.1	-2.676	0.1712	2367	0.1837	6614.8	0.1786
ZBTB12(Zf)/HEK293-ZBTB12.GFP-ChIP-Seq(GSE58341)/Homer	NGNTCTAGAACCNGV	0.1	-2.669	0.1714	684	0.0531	1858.7	0.0502
Esrrb(NR)/mES-Esrrb-ChIP-Seq(GSE11431)/Homer	KTGACCTTGA	0.1	-2.621	0.1787	888	0.0689	2432.1	0.0657
Nkx2.2(Homeobox)/NPC-Nkx2.2-ChIP-Seq(GSE61673)/Homer	BTBRAGTGSN	0.1	-2.616	0.1787	2747	0.2132	7699.7	0.2079
ZNF16(Zf)/HEK293-ZNF16.GFP-ChIP-Seq(GSE58341)/Homer	MACCTTCYATGGCTCCCTAKTGCCY	0.1	-2.614	0.1787	11	0.0009	19.2	0.0005
Sox10(HMG)/SciaticNerve-Sox3-ChIP-Seq(GSE35132)/Homer	CCWTTGTYYB	0.1	-2.591	0.1812	2074	0.1609	5787.6	0.1563
Tgif1(Homeobox)/mES-Tgif1-ChIP-Seq(GSE55404)/Homer	YTGWCADY	0.1	-2.549	0.1879	4099	0.3181	11563	0.3123
Sox21(HMG)/ESC-SOX21-ChIP-Seq(GSE110505)/Homer	BCCWTTGTBYKV	0.1	-2.541	0.1883	2385	0.1851	6674.1	0.1802
CArG(MADS)/PUER-Srf-ChIP-Seq(Sullivan_et_al.)/Homer	CCATATATGGNM	0.1	-2.535	0.1885	349	0.0271	929.8	0.0251
ARE(NR)/LNCAP-AR-ChIP-Seq(GSE27824)/Homer	RGRACASNSTGTYCYB	0.1	-2.532	0.1885	380	0.0295	1015.5	0.0274
Bcl6(Zf)/Liver-Bcl6-ChIP-Seq(GSE31578)/Homer	NNNCTTTCCAGGAAA	0.1	-2.49	0.195	2045	0.1587	5711.8	0.1542
CTCF(Zf)/CD4+-CTCF-ChIP-Seq(Barski_et_al.)/Homer	AYAGTGCCMYCTRGTGGCCA	0.1	-2.308	0.2327	194	0.0151	507	0.0137
TEAD4(TEA)/Tropoblast-Tead4-ChIP-Seq(GSE37350)/Homer	CCWGGAATGY	1	-2.297	0.2342	1012	0.0785	2796.4	0.0755
Atf1(bZIP)/K562-ATF1-ChIP-Seq(GSE31477)/Homer	GATGACGTCA	1	-2.286	0.2354	667	0.0518	1825.4	0.0493
ZKSCAN1(Zf)/HepG2-ZKSCAN1-ChIP-Seq(Encode)/Homer	GCACAYAGTAGGKCY	1	-2.279	0.2359	39	0.003	90.5	0.0024
Pitx1:Ebox(Homeobox,bHLH)/Hindlimb-Pitx1-ChIP-Seq(GSE41591)/Homer	YTAATTRAWWCCAGATGT	1	-2.264	0.2383	186	0.0144	486.4	0.0131
Sox2(HMG)/mES-Sox2-ChIP-Seq(GSE11431)/Homer	BCCATTGTTC	1	-2.254	0.2393	1058	0.0821	2928.6	0.0791
Sox4(HMG)/proB-Sox4-ChIP-Seq(GSE50066)/Homer	YCTTTGTTCC	1	-2.174	0.2579	1047	0.0812	2902	0.0784
Ascl2(bHLH)/ESC-Ascl2-ChIP-Seq(GSE97712)/Homer	SSRGCAGCTGCH	1	-2.163	0.2596	1614	0.1252	4508.7	0.1218
Nkx3.1(Homeobox)/LNCaP-Nkx3.1-ChIP-Seq(GSE28264)/Homer	AAGCACTTAA	1	-2.155	0.2601	3323	0.2579	9377	0.2532
TEAD1(TEAD)/HepG2-TEAD1-ChIP-Seq(Encode)/Homer	CYRCATTCCA	1	-2.134	0.2644	1129	0.0876	3135.5	0.0847
CEBP:AP1(bZIP)/ThioMac-CEBPb-ChIP-Seq(GSE21512)/Homer	DRTGTTGCAA	1	-2.102	0.2715	779	0.0604	2148.6	0.058
NFAT:AP1(RHD,bZIP)/Jurkat-NFATC1-ChIP-Seq(Jolma_et_al.)/Homer	SARTGGAAAAWRTGAGTCAB	1	-2.091	0.2732	189	0.0147	498.3	0.0135
Zic3(Zf)/mES-Zic3-ChIP-Seq(GSE37889)/Homer	GGCCYCCTGCTGDGH	1	-2.017	0.2928	762	0.0591	2105	0.0568
RBPJ:Ebox(?,bHLH)/Panc1-Rbpj1-ChIP-Seq(GSE47459)/Homer	GGGRAARRGRMCAGMTG	1	-1.972	0.3046	456	0.0354	1245.4	0.0336
ZSCAN22(Zf)/HEK293-ZSCAN22.GFP-ChIP-Seq(GSE58341)/Homer	SMCAGTCWGAKGGAGGAGGC	1	-1.933	0.3153	97	0.0075	249.3	0.0067
Six2(Homeobox)/NephronProgenitor-Six2-ChIP-Seq(GSE39837)/Homer	GWAAYHTGAKMC	1	-1.92	0.3178	1165	0.0904	3249.7	0.0878
ZNF692(Zf)/HEK293-ZNF692.GFP-ChIP-Seq(GSE58341)/Homer	GTGGGCCCCA	1	-1.914	0.318	160	0.0124	422.6	0.0114
ZNF519(Zf)/HEK293-ZNF519.GFP-ChIP-Seq(GSE58341)/Homer	GAGSCCGAGC	1	-1.88	0.3276	265	0.0206	714.6	0.0193
ZNF317(Zf)/HEK293-ZNF317.GFP-ChIP-Seq(GSE58341)/Homer	GTCWGCTGTYYCTCT	1	-1.871	0.3287	112	0.0087	291.4	0.0079
NFkB-p65(RHD)/GM12787-p65-ChIP-Seq(GSE19485)/Homer	WGGGGATTTCCC	1	-1.862	0.3303	607	0.0471	1674.5	0.0452
TEAD2(TEA)/Py2T-Tead2-ChIP-Seq(GSE55709)/Homer	CCWGGAATGY	1	-1.798	0.3504	634	0.0492	1753.2	0.0473
p63(p53)/Keratinocyte-p63-ChIP-Seq(GSE17611)/Homer	NNDRCATGYCYNRRCATGYH	1	-1.783	0.3541	441	0.0342	1210.7	0.0327
p53(p53)/Saos-p53-ChIP-Seq(GSE15780)/Homer	RRCATGYCYRGRCATGYYYN	1	-1.764	0.3573	116	0.009	304.9	0.0082
p53(p53)/Saos-p53-ChIP-Seq/Homer	RRCATGYCYRGRCATGYYYN	1	-1.764	0.3573	116	0.009	304.9	0.0082
Tbx21(T-box)/GM12878-TBX21-ChIP-Seq(Encode)/Homer	AGGTGTGAAA	1	-1.75	0.3606	1179	0.0915	3299.3	0.0891
Atf7(bZIP)/3T3L1-Atf7-ChIP-Seq(GSE56872)/Homer	NGRTGACGTCAY	1	-1.735	0.3643	467	0.0362	1285.3	0.0347
Pitx1(Homeobox)/Chicken-Pitx1-ChIP-Seq(GSE38910)/Homer	TAATCCCN	1	-1.707	0.3732	5673	0.4402	16152.6	0.4362
CEBP:CEBP(bZIP)/MEF-Chop-ChIP-Seq(GSE35681)/Homer	NTNATGCAAYMNNHTGMAAY	1	-1.672	0.3845	132	0.0102	350.2	0.0095
Zic2(Zf)/ESC-Zic2-ChIP-Seq(SRP197560)/Homer	CHCAGCRGGRGG	1	-1.672	0.3845	582	0.0452	1613	0.0436
Tbx5(T-box)/HL1-Tbx5.biotin-ChIP-Seq(GSE21529)/Homer	AGGTGTCA	1	-1.659	0.386	4446	0.345	12638.7	0.3413
Barx1(Homeobox)/Stomach-Barx1.3xFlag-ChIP-Seq(GSE69483)/Homer	AAACMATTAN	1	-1.655	0.386	513	0.0398	1418.2	0.0383
Ptf1a(bHLH)/Panc1-Ptf1a-ChIP-Seq(GSE47459)/Homer	ACAGCTGTTN	1	-1.595	0.4079	3853	0.299	10947	0.2956
FOXM1(Forkhead)/MCF7-FOXM1-ChIP-Seq(GSE72977)/Homer	TRTTTACTTW	1	-1.541	0.4284	1287	0.0999	3620.3	0.0978
GLI3(Zf)/Limb-GLI3-ChIP-Chip(GSE11077)/Homer	CGTGGGTGGTCC	1	-1.538	0.4284	164	0.0127	442.3	0.0119
Klf4(Zf)/mES-Klf4-ChIP-Seq(GSE11431)/Homer	GCCACACCCA	1	-1.51	0.438	522	0.0405	1450.6	0.0392
Foxa2(Forkhead)/Liver-Foxa2-ChIP-Seq(GSE25694)/Homer	CYTGTTTACWYW	1	-1.507	0.438	911	0.0707	2553.6	0.069
PRDM10(Zf)/HEK293-PRDM10.eGFP-ChIP-Seq(Encode)/Homer	TGGTACATTCCA	1	-1.492	0.4418	879	0.0682	2463.5	0.0665
Nr5a2(NR)/mES-Nr5a2-ChIP-Seq(GSE19019)/Homer	BTCAAGGTCA	1	-1.439	0.4638	887	0.0688	2489.8	0.0672
KLF3(Zf)/MEF-Klf3-ChIP-Seq(GSE44748)/Homer	NRGCCCCRCCCHBNN	1	-1.411	0.4748	672	0.0521	1880.5	0.0508
Sox7(HMG)/ESC-Sox7-ChIP-Seq(GSE133899)/Homer	VVRRAACAATGG	1	-1.411	0.4748	313	0.0243	864.7	0.0234
LXRE(NR),DR4/RAW-LXRb.biotin-ChIP-Seq(GSE21512)/Homer	RGGTTACTANAGGTCA	1	-1.383	0.4838	56	0.0043	146.3	0.004
ZFP3(Zf)/HEK293-ZFP3.GFP-ChIP-Seq(GSE58341)/Homer	GGGTTTTGAAGGATGARTAGGAGTT	1	-1.373	0.4869	3	0.0002	5.9	0.0002
ZNF382(Zf)/HEK293-ZNF382.GFP-ChIP-Seq(GSE58341)/Homer	GNCTGTASTRNTGBCTCHTT	1	-1.358	0.4919	35	0.0027	89.8	0.0024
Foxh1(Forkhead)/hESC-FOXH1-ChIP-Seq(GSE29422)/Homer	NNTGTGGATTSS	1	-1.349	0.4942	650	0.0504	1821.1	0.0492
ZNF189(Zf)/HEK293-ZNF189.GFP-ChIP-Seq(GSE58341)/Homer	TGGAACAGMA	1	-1.312	0.5109	1180	0.0916	3332.5	0.09
TFE3(bHLH)/MEF-TFE3-ChIP-Seq(GSE75757)/Homer	GTCACGTGACYV	1	-1.295	0.5173	84	0.0065	225.3	0.0061
RAR:RXR(NR),DR5/ES-RAR-ChIP-Seq(GSE56893)/Homer	RGGTCADNNAGAGGTCAV	1	-1.295	0.5173	38	0.0029	98.1	0.0026
Tbet(T-box)/CD8-Tbet-ChIP-Seq(GSE33802)/Homer	AGGTGTGAAM	1	-1.282	0.5197	1243	0.0965	3515	0.0949
p73(p53)/Trachea-p73-ChIP-Seq(PRJNA310161)/Homer	NRRRCAWGTCCDGRCATGYY	1	-1.248	0.5353	57	0.0044	151.2	0.0041
Rfx6(HTH)/Min6b1-Rfx6.HA-ChIP-Seq(GSE62844)/Homer	TGTTKCCTAGCAACM	1	-1.228	0.5435	1522	0.1181	4315.8	0.1166
Zic(Zf)/Cerebellum-ZIC1.2-ChIP-Seq(GSE60731)/Homer	CCTGCTGAGH	1	-1.225	0.5435	1117	0.0867	3159.3	0.0853
Twist(bHLH)/HMLE-TWIST1-ChIP-Seq(Chang_et_al)/Homer	VCAKCTGGNNNCCAGMTGBN	1	-1.222	0.5435	163	0.0126	449	0.0121
FOXA1(Forkhead)/LNCAP-FOXA1-ChIP-Seq(GSE27824)/Homer	WAAGTAAACA	1	-1.201	0.5515	1462	0.1134	4146.9	0.112
PRDM14(Zf)/H1-PRDM14-ChIP-Seq(GSE22767)/Homer	RGGTCTCTAACY	1	-1.197	0.5515	414	0.0321	1159	0.0313
GFY(?)/Promoter/Homer	ACTACAATTCCC	1	-1.193	0.5516	80	0.0062	216.9	0.0059
Sox9(HMG)/Limb-SOX9-ChIP-Seq(GSE73225)/Homer	AGGVNCCTTTGT	1	-1.143	0.5773	1148	0.0891	3254.9	0.0879
KLF6(Zf)/PDAC-KLF6-ChIP-Seq(GSE64557)/Homer	MKGGGYGTGGCC	1	-1.134	0.5804	1399	0.1086	3972.8	0.1073
TCFL2(HMG)/K562-TCF7L2-ChIP-Seq(GSE29196)/Homer	ACWTCAAAGG	1	-1.115	0.5887	115	0.0089	316.8	0.0086
LRF(Zf)/Erythroblasts-ZBTB7A-ChIP-Seq(GSE74977)/Homer	AAGACCCYYN	1	-1.07	0.6133	1941	0.1506	5529.2	0.1493
FXR(NR),IR1/Liver-FXR-ChIP-Seq(Chong_et_al.)/Homer	AGGTCANTGACCTB	1	-1.058	0.6184	474	0.0368	1337.4	0.0361
WT1(Zf)/Kidney-WT1-ChIP-Seq(GSE90016)/Homer	MCTCCCMCRCAB	1	-1.047	0.6229	791	0.0614	2242.3	0.0606
ZNF768(Zf)/Rajj-ZNF768-ChIP-Seq(GSE111879)/Homer	RHHCAGAGAGGB	1	-1.044	0.6229	46	0.0036	124.4	0.0034
MYB(HTH)/ERMYB-Myb-ChIPSeq(GSE22095)/Homer	GGCVGTTR	1	-1.042	0.6229	2267	0.1759	6466.7	0.1746
ETS:RUNX(ETS,Runt)/Jurkat-RUNX1-ChIP-Seq(GSE17954)/Homer	RCAGGATGTGGT	1	-1.037	0.6229	116	0.009	321.3	0.0087
c-Myc(bHLH)/LNCAP-cMyc-ChIP-Seq(Unpublished)/Homer	VCCACGTG	1	-1.033	0.6229	437	0.0339	1233.3	0.0333
ZNF415(Zf)/HEK293-ZNF415.GFP-ChIP-Seq(GSE58341)/Homer	GRTGMTRGAGCC	1	-1.02	0.6269	735	0.057	2084.1	0.0563
CTCF-SatelliteElement(Zf?)/CD4+-CTCF-ChIP-Seq(Barski_et_al.)/Homer	TGCAGTTCCMVNWRTGGCCA	1	-1.008	0.6324	21	0.0016	55.2	0.0015
ZNF675(Zf)/HEK293-ZNF675.GFP-ChIP-Seq(GSE58341)/Homer	ARGAGGMCAAAATGW	1	-1.001	0.6342	158	0.0123	441.6	0.0119
HRE(HSF)/HepG2-HSF1-ChIP-Seq(GSE31477)/Homer	BSTTCTRGAABVTTCYAGAA	1	-0.969	0.6522	190	0.0147	533.2	0.0144
PSE(SNAPc)/K562-mStart-Seq/Homer	WAVTCACCMTAASYDAAAAG	1	-0.9629	0.6536	638	0.0495	1812	0.0489
CLOCK(bHLH)/Liver-Clock-ChIP-Seq(GSE39860)/Homer	GHCACGTG	1	-0.9587	0.6538	591	0.0459	1677.8	0.0453
Bach1(bZIP)/K562-Bach1-ChIP-Seq(GSE31477)/Homer	AWWNTGCTGAGTCAT	1	-0.9533	0.6548	66	0.0051	182.9	0.0049
FOXA1:AR(Forkhead,NR)/LNCAP-AR-ChIP-Seq(GSE27824)/Homer	AGTAAACAAAAAAGAACAND	1	-0.9464	0.6569	108	0.0084	301.3	0.0081
Hoxd12(Homeobox)/ChickenMSG-Hoxd12.Flag-ChIP-Seq(GSE86088)/Homer	HDGYAATGAAAN	1	-0.9275	0.6668	2078	0.1612	5939	0.1604
bZIP:IRF(bZIP,IRF)/Th17-BatF-ChIP-Seq(GSE39756)/Homer	NAGTTTCABTHTGACTNW	1	-0.9162	0.6718	548	0.0425	1557.4	0.0421
CDX4(Homeobox)/ZebrafishEmbryos-Cdx4.Myc-ChIP-Seq(GSE48254)/Homer	NGYCATAAAWCH	1	-0.9121	0.672	939	0.0729	2676.1	0.0723
Foxa3(Forkhead)/Liver-Foxa3-ChIP-Seq(GSE77670)/Homer	BSNTGTTTACWYWGN	1	-0.8938	0.6819	340	0.0264	964.9	0.0261
Zfp57(Zf)/H1-ZFP57.HA-ChIP-Seq(GSE115387)/Homer	NANTGCSGCA	1	-0.8908	0.6819	272	0.0211	770.2	0.0208
RORgt(NR)/EL4-RORgt.Flag-ChIP-Seq(GSE56019)/Homer	AAYTAGGTCA	1	-0.8472	0.7063	135	0.0105	381.4	0.0103
RORgt(NR)/EL4-RORgt.Flag-ChIP-Seq(GSE56019)/Homer	AAYTAGGTCA	1	-0.8472	0.7063	135	0.0105	381.4	0.0103
DUX(Homeobox)/C2C12-Dux-ChIP-Seq(GSE87279)/Homer	BCWGATTCAATCAAN	1	-0.8216	0.7219	3	0.0002	7.6	0.0002
PAX5(Paired,Homeobox)/GM12878-PAX5-ChIP-Seq(GSE32465)/Homer	GCAGCCAAGCRTGACH	1	-0.8163	0.7231	445	0.0345	1269.5	0.0343
Tbox:Smad(T-box,MAD)/ESCd5-Smad2_3-ChIP-Seq(GSE29422)/Homer	AGGTGHCAGACA	1	-0.8144	0.7231	228	0.0177	648.5	0.0175
Hoxa11(Homeobox)/ChickenMSG-Hoxa11.Flag-ChIP-Seq(GSE86088)/Homer	TTTTATGGCM	1	-0.784	0.7413	2789	0.2164	7999	0.216
E2F6(E2F)/Hela-E2F6-ChIP-Seq(GSE31477)/Homer	GGCGGGAARN	1	-0.7515	0.763	494	0.0383	1414.7	0.0382
Bapx1(Homeobox)/VertebralCol-Bapx1-ChIP-Seq(GSE36672)/Homer	TTRAGTGSYK	1	-0.7406	0.7685	3007	0.2333	8631.2	0.2331
HEB(bHLH)/mES-Heb-ChIP-Seq(GSE53233)/Homer	VCAGCTGBNN	1	-0.7373	0.7685	2737	0.2124	7856.9	0.2122
Pit1(Homeobox)/GCrat-Pit1-ChIP-Seq(GSE58009)/Homer	ATGMATATDC	1	-0.7264	0.7738	1037	0.0805	2976	0.0804
T1ISRE(IRF)/ThioMac-Ifnb-Expression/Homer	ACTTTCGTTTCT	1	-0.7038	0.7887	15	0.0012	42.5	0.0011
GSC(Homeobox)/FrogEmbryos-GSC-ChIP-Seq(DRA000576)/Homer	RGGATTAR	1	-0.6982	0.7902	1597	0.1239	4587.6	0.1239
MafA(bZIP)/Islet-MafA-ChIP-Seq(GSE30298)/Homer	TGCTGACTCA	1	-0.6919	0.7924	1130	0.0877	3246.7	0.0877
Znf263(Zf)/K562-Znf263-ChIP-Seq(GSE31477)/Homer	CVGTSCTCCC	1	-0.6808	0.7983	2597	0.2015	7463.7	0.2016
NF-E2(bZIP)/K562-NFE2-ChIP-Seq(GSE31477)/Homer	GATGACTCAGCA	1	-0.678	0.7983	67	0.0052	192.5	0.0052
Pax8(Paired,Homeobox)/Thyroid-Pax8-ChIP-Seq(GSE26938)/Homer	GTCATGCHTGRCTGS	1	-0.667	0.8036	434	0.0337	1248.4	0.0337
Hoxd10(Homeobox)/ChickenMSG-Hoxd10.Flag-ChIP-Seq(GSE86088)/Homer	GGCMATGAAA	1	-0.6648	0.8036	1251	0.0971	3597.3	0.0971
E2F4(E2F)/K562-E2F4-ChIP-Seq(GSE31477)/Homer	GGCGGGAAAH	1	-0.6589	0.8045	342	0.0265	984.4	0.0266
CRE(bZIP)/Promoter/Homer	CSGTGACGTCAC	1	-0.6533	0.8062	198	0.0154	570.6	0.0154
E2A(bHLH)/proBcell-E2A-ChIP-Seq(GSE21978)/Homer	DNRCAGCTGY	1	-0.6452	0.8099	2095	0.1626	6026	0.1627
p53(p53)/mES-cMyc-ChIP-Seq(GSE11431)/Homer	ACATGCCCGGGCAT	1	-0.6333	0.8166	15	0.0012	43.8	0.0012
Sox6(HMG)/Myotubes-Sox6-ChIP-Seq(GSE32627)/Homer	CCATTGTTNY	1	-0.6307	0.8166	1857	0.1441	5344.5	0.1443
EBNA1(EBV-virus)/Raji-EBNA1-ChIP-Seq(GSE30709)/Homer	GGYAGCAYDTGCTDCCCNNN	1	-0.6209	0.8211	17	0.0013	49.3	0.0013
PRDM15(Zf)/ESC-Prdm15-ChIP-Seq(GSE73694)/Homer	YCCDNTCCAGGTTTT	1	-0.617	0.8215	1414	0.1097	4072.4	0.11
ZNF467(Zf)/HEK293-ZNF467.GFP-ChIP-Seq(GSE58341)/Homer	TGGGGAAGGGCM	1	-0.601	0.8319	1253	0.0972	3611.2	0.0975
Gli2(Zf)/GM2-Gli2-ChIP-Chip(GSE112702)/Homer	YSTGGGTGGTCT	1	-0.598	0.8319	353	0.0274	1020.1	0.0275
Nrf2(bZIP)/Lymphoblast-Nrf2-ChIP-Seq(GSE37589)/Homer	HTGCTGAGTCAT	1	-0.583	0.8411	57	0.0044	166.6	0.0045
Tbx6(T-box)/ESC-Tbx6-ChIP-Seq(GSE93524)/Homer	DAGGTGTBAA	1	-0.5803	0.8411	1309	0.1016	3775.7	0.102
Hoxa13(Homeobox)/ChickenMSG-Hoxa13.Flag-ChIP-Seq(GSE86088)/Homer	CYHATAAAAN	1	-0.577	0.8411	2970	0.2305	8554.2	0.231
THRb(NR)/Liver-NR1A2-ChIP-Seq(GSE52613)/Homer	TRAGGTCA	1	-0.568	0.8452	5961	0.4626	17154.6	0.4633
FoxL2(Forkhead)/Ovary-FoxL2-ChIP-Seq(GSE60858)/Homer	WWTRTAAACAVG	1	-0.5679	0.8452	925	0.0718	2671.9	0.0722
Oct4(POU,Homeobox)/mES-Oct4-ChIP-Seq(GSE11431)/Homer	ATTTGCATAW	1	-0.5656	0.8452	418	0.0324	1210.2	0.0327
HNF1b(Homeobox)/PDAC-HNF1B-ChIP-Seq(GSE64557)/Homer	GTTAATNATTAA	1	-0.5576	0.8454	116	0.009	338.9	0.0092
Nkx2.1(Homeobox)/LungAC-Nkx2.1-ChIP-Seq(GSE43252)/Homer	RSCACTYRAG	1	-0.5568	0.8454	4224	0.3278	12164.1	0.3285
Npas4(bHLH)/Neuron-Npas4-ChIP-Seq(GSE127793)/Homer	NHRTCACGACDN	1	-0.5555	0.8454	718	0.0557	2076.8	0.0561
PBX2(Homeobox)/K562-PBX2-ChIP-Seq(Encode)/Homer	RTGATTKATRGN	1	-0.5528	0.8454	814	0.0632	2353.6	0.0636
ZNF322(Zf)/HEK293-ZNF322.GFP-ChIP-Seq(GSE58341)/Homer	GAGCCTGGTACTGWGCCTGR	1	-0.5492	0.8454	395	0.0307	1145.7	0.0309
ZNF341(Zf)/EBV-ZNF341-ChIP-Seq(GSE113194)/Homer	GGAACAGCCG	1	-0.5349	0.8506	1053	0.0817	3044.5	0.0822
ZNF7(Zf)/HepG2-ZNF7.Flag-ChIP-Seq(Encode)/Homer	CTGCCWVCTTTTRTA	1	-0.5247	0.8565	635	0.0493	1840.4	0.0497
Pbx3(Homeobox)/GM12878-PBX3-ChIP-Seq(GSE32465)/Homer	SCTGTCAMTCAN	1	-0.5246	0.8565	286	0.0222	832.3	0.0225
FOXA1(Forkhead)/MCF7-FOXA1-ChIP-Seq(GSE26831)/Homer	WAAGTAAACA	1	-0.5237	0.8565	1176	0.0913	3400.2	0.0918
MafB(bZIP)/BMM-Mafb-ChIP-Seq(GSE75722)/Homer	WNTGCTGASTCAGCANWTTY	1	-0.5234	0.8565	566	0.0439	1641	0.0443
NFkB-p50,p52(RHD)/Monocyte-p50-ChIP-Chip(Schreiber_et_al.)/Homer	GGGGGAATCCCC	1	-0.5217	0.8565	123	0.0095	360.7	0.0097
OCT:OCT(POU,Homeobox)/NPC-Brn1-ChIP-Seq(GSE35496)/Homer	ATGAATATTCATGAG	1	-0.5178	0.8565	6	0.0005	18.2	0.0005
Hoxd11(Homeobox)/ChickenMSG-Hoxd11.Flag-ChIP-Seq(GSE86088)/Homer	VGCCATAAAA	1	-0.5166	0.8565	2842	0.2205	8198.3	0.2214
CRX(Homeobox)/Retina-Crx-ChIP-Seq(GSE20012)/Homer	GCTAATCC	1	-0.5078	0.8565	3159	0.2451	9112	0.2461
Sox17(HMG)/Endoderm-Sox17-ChIP-Seq(GSE61475)/Homer	CCATTGTTYB	1	-0.4992	0.8565	757	0.0587	2195.2	0.0593
Foxf1(Forkhead)/Lung-Foxf1-ChIP-Seq(GSE77951)/Homer	WWATRTAAACAN	1	-0.4975	0.8565	1020	0.0791	2954.9	0.0798
E-box(bHLH)/Promoter/Homer	SSGGTCACGTGA	1	-0.4965	0.8565	68	0.0053	201.9	0.0055
Brn2(POU,Homeobox)/NPC-Brn2-ChIP-Seq(GSE35496)/Homer	ATGAATATTC	1	-0.4924	0.8565	70	0.0054	207.5	0.0056
Pknox1(Homeobox)/ES-Prep1-ChIP-Seq(GSE63282)/Homer	SCTGTCAVTCAV	1	-0.4884	0.8565	264	0.0205	771.8	0.0208
Foxo3(Forkhead)/U2OS-Foxo3-ChIP-Seq(E-MTAB-2701)/Homer	DGTAAACA	1	-0.4773	0.8612	799	0.062	2319.8	0.0626
RARa(NR)/K562-RARa-ChIP-Seq(Encode)/Homer	TTGAMCTTTG	1	-0.4572	0.8759	4134	0.3208	11929.9	0.3222
Nkx2.5(Homeobox)/HL1-Nkx2.5.biotin-ChIP-Seq(GSE21529)/Homer	RRSCACTYAA	1	-0.4525	0.8773	3123	0.2423	9021.8	0.2436
E2F7(E2F)/Hela-E2F7-ChIP-Seq(GSE32673)/Homer	VDTTTCCCGCCA	1	-0.4371	0.8881	74	0.0057	221.6	0.006
Eomes(T-box)/H9-Eomes-ChIP-Seq(GSE26097)/Homer	ATTAACACCT	1	-0.4339	0.8882	2645	0.2052	7649.1	0.2066
KLF1(Zf)/HUDEP2-KLF1-CutnRun(GSE136251)/Homer	VDGGGYGGGGCY	1	-0.4336	0.8882	1219	0.0946	3538.1	0.0955
bHLHE40(bHLH)/HepG2-BHLHE40-ChIP-Seq(GSE31477)/Homer	KCACGTGMCN	1	-0.4276	0.8883	283	0.022	831.5	0.0225
FOXP1(Forkhead)/H9-FOXP1-ChIP-Seq(GSE31006)/Homer	NYYTGTTTACHN	1	-0.3999	0.9104	456	0.0354	1336	0.0361
PBX1(Homeobox)/MCF7-PBX1-ChIP-Seq(GSE28007)/Homer	GSCTGTCACTCA	1	-0.3788	0.927	88	0.0068	265.2	0.0072
BORIS(Zf)/K562-CTCFL-ChIP-Seq(GSE32465)/Homer	CNNBRGCGCCCCCTGSTGGC	1	-0.3753	0.9274	256	0.0199	757.7	0.0205
MafK(bZIP)/C2C12-MafK-ChIP-Seq(GSE36030)/Homer	GCTGASTCAGCA	1	-0.3638	0.9352	327	0.0254	965.6	0.0261
HIF2a(bHLH)/785_O-HIF2a-ChIP-Seq(GSE34871)/Homer	GCACGTACCC	1	-0.3629	0.9352	305	0.0237	901.8	0.0244
CEBP(bZIP)/ThioMac-CEBPb-ChIP-Seq(GSE21512)/Homer	ATTGCGCAAC	1	-0.3491	0.9433	583	0.0452	1711.9	0.0462
Phox2a(Homeobox)/Neuron-Phox2a-ChIP-Seq(GSE31456)/Homer	YTAATYNRATTA	1	-0.3465	0.9433	289	0.0224	856.6	0.0231
Otx2(Homeobox)/EpiLC-Otx2-ChIP-Seq(GSE56098)/Homer	NYTAATCCYB	1	-0.3277	0.9579	1121	0.087	3274.5	0.0884
KLF5(Zf)/LoVo-KLF5-ChIP-Seq(GSE49402)/Homer	DGGGYGKGGC	1	-0.3006	0.9812	1801	0.1398	5247.6	0.1417
ZNF136(Zf)/HEK293-ZNF136.GFP-ChIP-Seq(GSE58341)/Homer	YTKGATAHAGTATTCTWGGTNGGCA	1	-0.2942	0.9845	87	0.0068	267.4	0.0072
Meis1(Homeobox)/MastCells-Meis1-ChIP-Seq(GSE48085)/Homer	VGCTGWCAVB	1	-0.2927	0.9845	2341	0.1817	6809.4	0.1839
Brn1(POU,Homeobox)/NPC-Brn1-ChIP-Seq(GSE35496)/Homer	TATGCWAATBAV	1	-0.2796	0.9931	250	0.0194	749.9	0.0203
c-Myc(bHLH)/mES-cMyc-ChIP-Seq(GSE11431)/Homer	VVCCACGTGG	1	-0.2709	0.9988	618	0.048	1825.5	0.0493
PRDM1(Zf)/Hela-PRDM1-ChIP-Seq(GSE31477)/Homer	ACTTTCACTTTC	1	-0.2698	0.9988	698	0.0542	2058.8	0.0556
n-Myc(bHLH)/mES-nMyc-ChIP-Seq(GSE11431)/Homer	VRCCACGTGG	1	-0.2562	1	825	0.064	2430.3	0.0656
Duxbl(Homeobox)/NIH3T3-Duxbl.HA-ChIP-Seq(GSE119782)/Homer	TAAYCYAATCAA	1	-0.2486	1	55	0.0043	174.2	0.0047
HOXB13(Homeobox)/ProstateTumor-HOXB13-ChIP-Seq(GSE56288)/Homer	TTTTATKRGG	1	-0.2474	1	1189	0.0923	3489.8	0.0942
Pax7(Paired,Homeobox),long/Myoblast-Pax7-ChIP-Seq(GSE25064)/Homer	TAATCHGATTAC	1	-0.2438	1	13	0.001	45.9	0.0012
Hoxa9(Homeobox)/ChickenMSG-Hoxa9.Flag-ChIP-Seq(GSE86088)/Homer	RGCAATNAAA	1	-0.2282	1	3169	0.2459	9221.3	0.249
HOXA1(Homeobox)/mES-Hoxa1-ChIP-Seq(SRP084292)/Homer	TGATKGATGR	1	-0.224	1	225	0.0175	682.7	0.0184
E2F(E2F)/Hela-CellCycle-Expression/Homer	TTSGCGCGAAAA	1	-0.2205	1	28	0.0022	93.4	0.0025
Pax7(Paired,Homeobox),longest/Myoblast-Pax7-ChIP-Seq(GSE25064)/Homer	NTAATTDGCYAATTANNWWD	1	-0.217	1	19	0.0015	65.3	0.0018
FOXK2(Forkhead)/U2OS-FOXK2-ChIP-Seq(E-MTAB-2204)/Homer	SCHTGTTTACAT	1	-0.2072	1	684	0.0531	2030.9	0.0548
RAR:RXR(NR),DR0/ES-RAR-ChIP-Seq(GSE56893)/Homer	AGGTCAAGGTCA	1	-0.2067	1	291	0.0226	879.9	0.0238
Nr5a2(NR)/Pancreas-LRH1-ChIP-Seq(GSE34295)/Homer	BTCAAGGTCA	1	-0.2035	1	1103	0.0856	3251.8	0.0878
FOXK1(Forkhead)/HEK293-FOXK1-ChIP-Seq(GSE51673)/Homer	NVWTGTTTAC	1	-0.1769	1	1125	0.0873	3323	0.0897
Pit1+1bp(Homeobox)/GCrat-Pit1-ChIP-Seq(GSE58009)/Homer	ATGCATAATTCA	1	-0.1718	1	284	0.022	864.8	0.0234
RORg(NR)/Liver-Rorc-ChIP-Seq(GSE101115)/Homer	WAABTAGGTCAV	1	-0.1681	1	84	0.0065	268.7	0.0073
GATA3(Zf),DR8/iTreg-Gata3-ChIP-Seq(GSE20898)/Homer	AGATSTNDNNDSAGATAASN	1	-0.1678	1	83	0.0064	265.8	0.0072
Arnt:Ahr(bHLH)/MCF7-Arnt-ChIP-Seq(Lo_et_al.)/Homer	TBGCACGCAA	1	-0.1678	1	639	0.0496	1908.9	0.0516
USF1(bHLH)/GM12878-Usf1-ChIP-Seq(GSE32465)/Homer	SGTCACGTGR	1	-0.1591	1	463	0.0359	1394.9	0.0377
OCT4-SOX2-TCF-NANOG(POU,Homeobox,HMG)/mES-Oct4-ChIP-Seq(GSE11431)/Homer	ATTTGCATAACAATG	1	-0.1573	1	139	0.0108	435	0.0117
Usf2(bHLH)/C2C12-Usf2-ChIP-Seq(GSE36030)/Homer	GTCACGTGGT	1	-0.1462	1	303	0.0235	925.4	0.025
Mouse_Recombination_Hotspot(Zf)/Testis-DMC1-ChIP-Seq(GSE24438)/Homer	ACTYKNATTCGTGNTACTTC	1	-0.1383	1	64	0.005	210.1	0.0057
GATA3(Zf),DR4/iTreg-Gata3-ChIP-Seq(GSE20898)/Homer	AGATGKDGAGATAAG	1	-0.1348	1	73	0.0057	238.4	0.0064
Hoxb4(Homeobox)/ES-Hoxb4-ChIP-Seq(GSE34014)/Homer	TGATTRATGGCY	1	-0.1248	1	173	0.0134	542.4	0.0146
ZEB2(Zf)/SNU398-ZEB2-ChIP-Seq(GSE103048)/Homer	GNMCAGGTGTGC	1	-0.119	1	1332	0.1034	3949	0.1066
Hoxd13(Homeobox)/ChickenMSG-Hoxd13.Flag-ChIP-Seq(GSE86088)/Homer	NCYAATAAAA	1	-0.1131	1	1774	0.1377	5237	0.1414
HIF-1a(bHLH)/MCF7-HIF1a-ChIP-Seq(GSE28352)/Homer	TACGTGCV	1	-0.1047	1	205	0.0159	642.1	0.0173
SF1(NR)/H295R-Nr5a1-ChIP-Seq(GSE44220)/Homer	CAAGGHCANV	1	-0.1034	1	735	0.057	2210	0.0597
Oct6(POU,Homeobox)/NPC-Pou3f1-ChIP-Seq(GSE35496)/Homer	WATGCAAATGAG	1	-0.1012	1	359	0.0279	1102.5	0.0298
Sp5(Zf)/mES-Sp5.Flag-ChIP-Seq(GSE72989)/Homer	RGKGGGCGGAGC	1	-0.09891	1	1286	0.0998	3824.3	0.1033
MafF(bZIP)/HepG2-MafF-ChIP-Seq(GSE31477)/Homer	HWWGTCAGCAWWTTT	1	-0.09183	1	245	0.019	765.6	0.0207
REST-NRSF(Zf)/Jurkat-NRSF-ChIP-Seq/Homer	GGMGCTGTCCATGGTGCTGA	1	-0.08751	1	4	0.0003	20.3	0.0005
Pax7(Paired,Homeobox)/Myoblast-Pax7-ChIP-Seq(GSE25064)/Homer	TAATCAATTA	1	-0.08677	1	69	0.0054	232.3	0.0063
PAX3:FKHR-fusion(Paired,Homeobox)/Rh4-PAX3:FKHR-ChIP-Seq(GSE19063)/Homer	ACCRTGACTAATTNN	1	-0.08657	1	179	0.0139	568.1	0.0153
RARg(NR)/ES-RARg-ChIP-Seq(GSE30538)/Homer	AGGTCAAGGTCA	1	-0.08517	1	164	0.0127	523.2	0.0141
Oct2(POU,Homeobox)/Bcell-Oct2-ChIP-Seq(GSE21512)/Homer	ATATGCAAAT	1	-0.08109	1	226	0.0175	711.8	0.0192
Oct11(POU,Homeobox)/NCIH1048-POU2F3-ChIP-seq(GSE115123)/Homer	GATTTGCATA	1	-0.0748	1	253	0.0196	794.4	0.0215
Klf9(Zf)/GBM-Klf9-ChIP-Seq(GSE62211)/Homer	GCCACRCCCACY	1	-0.07232	1	517	0.0401	1581.9	0.0427
Egr2(Zf)/Thymocytes-Egr2-ChIP-Seq(GSE34254)/Homer	NGCGTGGGCGGR	1	-0.07165	1	181	0.014	578.3	0.0156
Phox2b(Homeobox)/CLBGA-PHOX2B-ChIP-Seq(GSE90683)/Homer	TTAATTNAATTA	1	-0.07075	1	147	0.0114	475.4	0.0128
Hoxc9(Homeobox)/Ainv15-Hoxc9-ChIP-Seq(GSE21812)/Homer	GGCCATAAATCA	1	-0.07068	1	454	0.0352	1395.2	0.0377
ZNF143|STAF(Zf)/CUTLL-ZNF143-ChIP-Seq(GSE29600)/Homer	ATTTCCCAGVAKSCY	1	-0.06289	1	506	0.0393	1553.1	0.0419
PAX6(Paired,Homeobox)/Forebrain-Pax6-ChIP-Seq(GSE66961)/Homer	NGTGTTCAVTSAAGCGKAAA	1	-0.06226	1	90	0.007	302.9	0.0082
DUX4(Homeobox)/Myoblasts-DUX4.V5-ChIP-Seq(GSE75791)/Homer	NWTAAYCYAATCAWN	1	-0.06189	1	27	0.0021	102.1	0.0028
E2F1(E2F)/Hela-E2F1-ChIP-Seq(GSE22478)/Homer	CWGGCGGGAA	1	-0.05942	1	162	0.0126	525	0.0142
Tbx20(T-box)/Heart-Tbx20-ChIP-Seq(GSE29636)/Homer	GGTGYTGACAGS	1	-0.05316	1	250	0.0194	793.2	0.0214
Prop1(Homeobox)/GHFT1-PROP1.biotin-ChIP-Seq(GSE77302)/Homer	NTAATBNAATTA	1	-0.05238	1	500	0.0388	1541	0.0416
E2F3(E2F)/MEF-E2F3-ChIP-Seq(GSE71376)/Homer	BTKGGCGGGAAA	1	-0.05214	1	538	0.0417	1654.4	0.0447
HIF-1b(HLH)/T47D-HIF1b-ChIP-Seq(GSE59937)/Homer	RTACGTGC	1	-0.04557	1	1145	0.0888	3450	0.0932
Sp1(Zf)/Promoter/Homer	GGCCCCGCCCCC	1	-0.04212	1	242	0.0188	774.6	0.0209
DLX5(Homeobox)/BasalGanglia-Dlx5-ChIP-seq(GSE124936)/Homer	SSTAATTA	1	-0.04081	1	733	0.0569	2240.5	0.0605
Isl1(Homeobox)/Neuron-Isl1-ChIP-Seq(GSE31456)/Homer	CTAATKGV	1	-0.03789	1	2282	0.1771	6780.6	0.1831
Pdx1(Homeobox)/Islet-Pdx1-ChIP-Seq(SRA008281)/Homer	YCATYAATCA	1	-0.03458	1	909	0.0705	2766.1	0.0747
Erra(NR)/HepG2-Erra-ChIP-Seq(GSE31477)/Homer	CAAAGGTCAG	1	-0.03256	1	3261	0.253	9633.9	0.2602
OCT:OCT-short(POU,Homeobox)/NPC-OCT6-ChIP-Seq(GSE43916)/Homer	ATGCATWATGCATRW	1	-0.03049	1	569	0.0442	1763.1	0.0476
OCT:OCT(POU,Homeobox)/NPC-OCT6-ChIP-Seq(GSE43916)/Homer	YATGCATATRCATRT	1	-0.02648	1	104	0.0081	358.1	0.0097
NFE2L2(bZIP)/HepG2-NFE2L2-ChIP-Seq(Encode)/Homer	AWWWTGCTGAGTCAT	1	-0.02583	1	63	0.0049	228.8	0.0062
Dlx3(Homeobox)/Kerainocytes-Dlx3-ChIP-Seq(GSE89884)/Homer	NDGTAATTAC	1	-0.02359	1	608	0.0472	1888	0.051
ZBTB33(Zf)/GM12878-ZBTB33-ChIP-Seq(GSE32465)/Homer	GGVTCTCGCGAGAAC	1	-0.02336	1	12	0.0009	57.2	0.0015
SCRT1(Zf)/HEK293-SCRT1.eGFP-ChIP-Seq(Encode)/Homer	GCAACAGGTG	1	-0.02227	1	346	0.0268	1103.9	0.0298
Slug(Zf)/Mesoderm-Snai2-ChIP-Seq(GSE61475)/Homer	SNGCACCTGCHS	1	-0.01984	1	749	0.0581	2312.7	0.0625
Unknown(Homeobox)/Limb-p300-ChIP-Seq/Homer	SSCMATWAAA	1	-0.01828	1	646	0.0501	2008.7	0.0542
Hnf1(Homeobox)/Liver-Foxa2-Chip-Seq(GSE25694)/Homer	GGTTAAWCATTAA	1	-0.01661	1	102	0.0079	358.9	0.0097
Cdx2(Homeobox)/mES-Cdx2-ChIP-Seq(GSE14586)/Homer	GYMATAAAAH	1	-0.0151	1	689	0.0535	2142.6	0.0579
bHLHE41(bHLH)/proB-Bhlhe41-ChIP-Seq(GSE93764)/Homer	KCACGTGMCN	1	-0.01464	1	1150	0.0892	3511	0.0948
Egr1(Zf)/K562-Egr1-ChIP-Seq(GSE32465)/Homer	TGCGTGGGYG	1	-0.01272	1	796	0.0618	2466.1	0.0666
Snail1(Zf)/LS174T-SNAIL1.HA-ChIP-Seq(GSE127183)/Homer	TRCACCTGCY	1	-0.008062	1	1168	0.0906	3585.5	0.0968
ZNF264(Zf)/HEK293-ZNF264.GFP-ChIP-Seq(GSE58341)/Homer	RGGGCACTAACY	1	-0.00744	1	756	0.0587	2363.8	0.0638
HNF6(Homeobox)/Liver-Hnf6-ChIP-Seq(ERP000394)/Homer	NTATYGATCH	1	-0.006086	1	428	0.0332	1381.8	0.0373
Cux2(Homeobox)/Liver-Cux2-ChIP-Seq(GSE35985)/Homer	HNRAATCAAT	1	-0.006052	1	326	0.0253	1070.7	0.0289
HOXA2(Homeobox)/mES-Hoxa2-ChIP-Seq(Donaldson_et_al.)/Homer	GYCATCMATCAT	1	-0.005909	1	75	0.0058	283.2	0.0076
OCT:OCT(POU,Homeobox,IR1)/NPC-Brn2-ChIP-Seq(GSE35496)/Homer	ATGAATWATTCATGA	1	-0.005832	1	6	0.0005	40.8	0.0011
Max(bHLH)/K562-Max-ChIP-Seq(GSE31477)/Homer	RCCACGTGGYYN	1	-0.005798	1	775	0.0601	2427.6	0.0656
NPAS(bHLH)/Liver-NPAS-ChIP-Seq(GSE39860)/Homer	NVCACGTG	1	-0.005148	1	1892	0.1468	5736.9	0.1549
HINFP(Zf)/K562-HINFP.eGFP-ChIP-Seq(Encode)/Homer	TWVGGTCCGC	1	-0.005067	1	196	0.0152	671.4	0.0181
Nkx6.1(Homeobox)/Islet-Nkx6.1-ChIP-Seq(GSE40975)/Homer	GKTAATGR	1	-0.005023	1	2802	0.2174	8400.9	0.2269
Zfp281(Zf)/ES-Zfp281-ChIP-Seq(GSE81042)/Homer	CCCCTCCCCCAC	1	-0.004446	1	313	0.0243	1036.7	0.028
ZEB1(Zf)/PDAC-ZEB1-ChIP-Seq(GSE64557)/Homer	VCAGGTRDRY	1	-0.004369	1	2441	0.1894	7352.6	0.1986
KLF10(Zf)/HEK293-KLF10.GFP-ChIP-Seq(GSE58341)/Homer	GGGGGTGTGTCC	1	-0.004158	1	910	0.0706	2840.7	0.0767
NPAS2(bHLH)/Liver-NPAS2-ChIP-Seq(GSE39860)/Homer	KCCACGTGAC	1	-0.00365	1	1310	0.1017	4033.7	0.1089
BMAL1(bHLH)/Liver-Bmal1-ChIP-Seq(GSE39860)/Homer	GNCACGTG	1	-0.002881	1	2199	0.1706	6661.1	0.1799
Maz(Zf)/HepG2-Maz-ChIP-Seq(GSE31477)/Homer	GGGGGGGG	1	-0.002273	1	1710	0.1327	5232.6	0.1413
GFY-Staf(?,Zf)/Promoter/Homer	RACTACAATTCCCAGAAKGC	1	-0.002011	1	48	0.0037	203	0.0055
Rfx5(HTH)/GM12878-Rfx5-ChIP-Seq(GSE31477)/Homer	SCCTAGCAACAG	1	-0.001839	1	411	0.0319	1354.4	0.0366
MNT(bHLH)/HepG2-MNT-ChIP-Seq(Encode)/Homer	DGCACACGTG	1	-0.001371	1	1194	0.0927	3720.4	0.1005
NFAT(RHD)/Jurkat-NFATC1-ChIP-Seq(Jolma_et_al.)/Homer	ATTTTCCATT	1	-0.001243	1	922	0.0715	2910.3	0.0786
KLF14(Zf)/HEK293-KLF14.GFP-ChIP-Seq(GSE58341)/Homer	RGKGGGCGKGGC	1	-0.000879	1	2321	0.1801	7066.6	0.1908
ZNF41(Zf)/HEK293-ZNF41.GFP-ChIP-Seq(GSE58341)/Homer	CCTCATGGTGYCYTWYTCCCTTGTG	1	-0.000641	1	15	0.0012	88.2	0.0024
CUX1(Homeobox)/K562-CUX1-ChIP-Seq(GSE92882)/Homer	TATCGATNAN	1	-0.000398	1	530	0.0411	1749.1	0.0472
LHX9(Homeobox)/Hct116-LHX9.V5-ChIP-Seq(GSE116822)/Homer	NGCTAATTAG	1	-0.000301	1	1478	0.1147	4612	0.1245
Lhx3(Homeobox)/Neuron-Lhx3-ChIP-Seq(GSE31456)/Homer	ADBTAATTAR	1	-0.000245	1	1698	0.1318	5272	0.1424
GFX(?)/Promoter/Homer	ATTCTCGCGAGA	1	-0.000235	1	1	0.0001	25	0.0007
Hnf6b(Homeobox)/LNCaP-Hnf6b-ChIP-Seq(GSE106305)/Homer	TATTGAYY	1	-0.000178	1	739	0.0573	2404.6	0.0649
DLX2(Homeobox)/BasalGanglia-Dlx2-ChIP-seq(GSE124936)/Homer	NNNTAATTAS	1	-0.000177	1	1542	0.1197	4817.9	0.1301
Ronin(THAP)/ES-Thap11-ChIP-Seq(GSE51522)/Homer	RACTACAACTCCCAGVAKGC	1	-0.000116	1	9	0.0007	70.4	0.0019
Lhx2(Homeobox)/HFSC-Lhx2-ChIP-Seq(GSE48068)/Homer	TAATTAGN	1	-8.8e-05	1	1052	0.0816	3368.9	0.091
Nanog(Homeobox)/mES-Nanog-ChIP-Seq(GSE11724)/Homer	RGCCATTAAC	1	-6.4e-05	1	5159	0.4003	15437.8	0.4169
Lhx1(Homeobox)/EmbryoCarcinoma-Lhx1-ChIP-Seq(GSE70957)/Homer	NNYTAATTAR	1	-5.7e-05	1	1101	0.0854	3526.6	0.0952
NRF1(NRF)/MCF7-NRF1-ChIP-Seq(Unpublished)/Homer	CTGCGCATGCGC	1	-5.4e-05	1	71	0.0055	311.1	0.0084
DLX1(Homeobox)/BasalGanglia-Dlx1-ChIP-seq(GSE124936)/Homer	NSNNTAATTA	1	-5e-05	1	1320	0.1024	4188.1	0.1131
E2A(bHLH),near_PU.1/Bcell-PU.1-ChIP-Seq(GSE21512)/Homer	NVCACCTGBN	1	-4e-06	1	1925	0.1494	6060.9	0.1637
YY1(Zf)/Promoter/Homer	CAAGATGGCGGC	1	-4e-06	1	49	0.0038	249.4	0.0067
NRF(NRF)/Promoter/Homer	STGCGCATGCGC	1	-3e-06	1	111	0.0086	475.3	0.0128
En1(Homeobox)/SUM149-EN1-ChIP-Seq(GSE120957)/Homer	NDCTAATTAS	1	-1e-06	1	1889	0.1466	6004.1	0.1621
NFY(CCAAT)/Promoter/Homer	RGCCAATSRG	1	0	1	806	0.0625	2776.7	0.075
